# Supplementary material for: A strategy for extracting and analyzing large-scale quantitative epistatic interaction data
Source: Genome Biol. 2006 Jul 21;7(7):R63. doi: 10.1186/gb-2006-7-7-r63 (PMC1779568; doi:10.1186/gb-2006-7-7-r63)
Supplement: Additional data file 4 — Raw colony size data used for the analysis presented as formatted text documents. [file gb-2006-7-7-r63-S4.txt]

NAT|YCR017C
KAN|1|1|YCR017C|642|380|656|420|604|413|0|0|0|0
KAN|1|2|YDR056C|710|501|619|474|580|512|0|0|0|0
KAN|1|3|YBR229C|655|551|634|508|617|547|0|0|0|0
KAN|1|4|YCR011C|499|412|510|411|498|427|0|0|0|0
KAN|1|5|YBL011W|677|576|625|513|670|532|0|0|0|0
KAN|1|6|YBL017C|743|693|679|664|732|657|0|0|0|0
KAN|1|7|YCL056C|699|679|687|661|727|675|0|0|0|0
KAN|1|8|YDR137W|479|472|405|424|400|354|0|0|0|0
KAN|1|9|YAR044W|757|655|586|541|674|544|0|0|0|0
KAN|1|10|YBR201W|749|668|630|586|664|593|0|0|0|0
KAN|1|11|YCL045C|603|617|570|530|588|562|0|0|0|0
KAN|1|12|YBR183W|711|702|700|635|697|630|0|0|0|0
KAN|1|13|YDR108W|686|664|605|591|691|601|0|0|0|0
KAN|1|14|YAL007C|700|649|669|576|678|625|0|0|0|0
KAN|1|15|YDR100W|662|594|617|556|598|529|0|0|0|0
KAN|1|16|YAL026C|718|686|763|730|665|654|0|0|0|0
KAN|1|17|YAL023C|543|496|445|436|503|490|0|0|0|0
KAN|1|18|YBL082C|885|758|732|628|801|740|0|0|0|0
KAN|1|19|YDR084C|765|625|668|588|647|561|0|0|0|0
KAN|1|20|YAL042W|828|692|657|577|682|635|0|0|0|0
KAN|1|21|YAL058W|818|634|686|573|618|542|0|0|0|0
KAN|1|22|YGL200C|32|0|45|0|0|0|0|0|0|0
KAN|1|23|YGL203C|762|651|747|573|748|695|0|0|0|0
KAN|1|24|YDR294C|1032|1069|738|990|775|962|0|0|0|0
KAN|2|1|YDR297W|927|795|911|832|763|683|0|0|0|0
KAN|2|2|YEL001C|631|561|532|503|542|527|0|0|0|0
KAN|2|3|YEL003W|514|461|484|465|529|550|0|0|0|0
KAN|2|4|YDR304C|570|522|506|501|571|537|0|0|0|0
KAN|2|5|YEL004W|574|553|492|497|563|551|0|0|0|0
KAN|2|6|YEL005C|680|669|584|608|607|635|0|0|0|0
KAN|2|7|YDR307W|518|501|477|488|493|484|0|0|0|0
KAN|2|8|YGL084C|395|394|315|323|371|367|0|0|0|0
KAN|2|9|YGL054C|563|521|513|495|528|520|0|0|0|0
KAN|2|10|YER019C-A|587|612|554|538|561|501|0|0|0|0
KAN|2|11|YDR270W|601|587|549|571|573|578|0|0|0|0
KAN|2|12|YDR410C|0|0|0|0|0|0|0|0|0|0
KAN|2|13|YDR411C|655|627|612|597|592|600|0|0|0|0
KAN|2|14|YER004W|619|593|536|527|534|526|0|0|0|0
KAN|2|15|YER005W|575|572|590|578|588|602|0|0|0|0
KAN|2|16|YGL020C|657|626|608|631|600|644|0|0|0|0
KAN|2|17|YEL064C|101|106|47|52|402|377|0|0|0|0
KAN|2|18|YGL027C|506|454|479|477|443|452|0|0|0|0
KAN|2|19|YDR233C|558|533|550|545|533|543|0|0|0|0
KAN|2|20|YEL042W|569|598|591|635|520|609|0|0|0|0
KAN|2|21|YEL043W|558|547|508|527|527|489|0|0|0|0
KAN|2|22|YGL005C|727|651|700|671|678|693|0|0|0|0
KAN|2|23|YGL010W|640|600|553|619|651|687|0|0|0|0
KAN|2|24|YGL012W|0|0|0|0|0|0|0|0|0|0
KAN|3|1|YDR349C|792|652|688|581|689|602|0|0|0|0
KAN|3|2|YDR221W|604|531|575|534|595|569|0|0|0|0
KAN|3|3|YDR222W|567|511|497|469|506|493|0|0|0|0
KAN|3|4|YDR357C|593|562|529|531|541|549|0|0|0|0
KAN|3|5|YEL031W|549|579|482|535|575|624|0|0|0|0
KAN|3|6|YER083C|0|0|0|0|0|0|0|0|0|0
KAN|3|7|YDR344C|626|590|585|563|567|543|0|0|0|0
KAN|3|8|YEL013W|445|444|519|495|562|497|0|0|0|0
KAN|3|9|YEL015W|589|516|557|558|567|540|0|0|0|0
KAN|3|10|YER071C|558|529|545|547|584|571|0|0|0|0
KAN|3|11|YDR320C|517|533|483|510|548|532|0|0|0|0
KAN|3|12|YHR110W|539|520|509|491|504|478|0|0|0|0
KAN|3|13|YIL076W|327|357|307|298|374|363|0|0|0|0
KAN|3|14|YIL090W|447|446|490|586|454|437|0|0|0|0
KAN|3|15|YIL039W|801|804|677|729|698|781|0|0|0|0
KAN|3|16|YIL040W|454|438|413|454|484|475|0|0|0|0
KAN|3|17|YIL043C|641|579|616|605|577|572|0|0|0|0
KAN|3|18|YIL044C|575|516|549|516|533|551|0|0|0|0
KAN|3|19|YGR199W|590|552|506|511|536|559|0|0|0|0
KAN|3|20|YGR202C|565|554|574|626|558|586|0|0|0|0
KAN|3|21|YHR060W|0|0|0|0|0|0|0|0|0|0
KAN|3|22|YIL027C|865|840|692|712|838|874|0|0|0|0
KAN|3|23|YHR079C|587|575|577|641|600|610|0|0|0|0
KAN|3|24|YGR177C|768|949|654|835|699|850|0|0|0|0
KAN|4|1|YGR036C|537|463|593|485|526|476|0|0|0|0
KAN|4|2|YHR039C|502|452|457|424|537|507|0|0|0|0
KAN|4|3|YIL005W|546|510|457|459|488|437|0|0|0|0
KAN|4|4|YIL016W|612|603|575|569|527|500|0|0|0|0
KAN|4|5|YGR170W|569|541|512|529|544|516|0|0|0|0
KAN|4|6|YHR204W|517|494|515|476|508|471|0|0|0|0
KAN|4|7|YGR157W|499|510|482|488|483|523|0|0|0|0
KAN|4|8|YHL003C|636|583|548|540|564|544|0|0|0|0
KAN|4|9|YHR176W|568|520|531|539|557|539|0|0|0|0
KAN|4|10|YHR142W|586|583|542|561|503|510|0|0|0|0
KAN|4|11|YGL226C-A|636|652|582|584|558|576|0|0|0|0
KAN|4|12|YGL231C|610|556|554|553|559|539|0|0|0|0
KAN|4|13|YHL031C|680|618|536|551|613|620|0|0|0|0
KAN|4|14|YHR135C|634|592|592|590|609|593|0|0|0|0
KAN|4|15|YHR136C|639|612|537|574|590|585|0|0|0|0
KAN|4|16|YGR105W|0|0|0|0|0|0|0|0|0|0
KAN|4|17|YLL014W|704|651|664|658|610|596|0|0|0|0
KAN|4|18|YKL020C|604|560|551|525|537|517|0|0|0|0
KAN|4|19|YLR080W|436|415|462|495|428|429|0|0|0|0
KAN|4|20|YKL140W|503|469|456|444|485|509|0|0|0|0
KAN|4|21|YKL008C|577|516|490|500|546|546|0|0|0|0
KAN|4|22|YLR056W|304|245|222|226|254|238|0|0|0|0
KAN|4|23|YLR064W|652|618|577|621|627|624|0|0|0|0
KAN|4|24|YKL119C|371|416|441|499|291|435|0|0|0|0
KAN|5|1|YJL134W|775|662|648|543|689|574|0|0|0|0
KAN|5|2|YLR042C|577|510|506|468|578|548|0|0|0|0
KAN|5|3|YLR023C|574|513|553|490|551|541|0|0|0|0
KAN|5|4|YJL178C|495|477|449|428|517|500|0|0|0|0
KAN|5|5|YJL171C|533|512|518|501|545|588|0|0|0|0
KAN|5|6|YKL094W|613|561|557|480|562|574|0|0|0|0
KAN|5|7|YJL168C|447|433|451|486|477|500|0|0|0|0
KAN|5|8|YKL212W|392|388|378|375|421|426|0|0|0|0
KAN|5|9|YJL192C|555|506|481|462|528|482|0|0|0|0
KAN|5|10|YKL073W|569|536|510|509|614|614|0|0|0|0
KAN|5|11|YKL179C|620|587|577|557|562|571|0|0|0|0
KAN|5|12|YLL043W|519|484|499|492|537|535|0|0|0|0
KAN|5|13|YLL052C|467|435|519|526|496|464|0|0|0|0
KAN|5|14|YLL055W|485|455|493|487|512|486|0|0|0|0
KAN|5|15|YKL063C|535|532|495|524|518|511|0|0|0|0
KAN|5|16|YKL065C|614|556|591|580|646|619|0|0|0|0
KAN|5|17|YJL198W|561|506|532|524|532|505|0|0|0|0
KAN|5|18|YJL196C|493|452|456|464|507|499|0|0|0|0
KAN|5|19|YLL023C|542|509|465|461|485|490|0|0|0|0
KAN|5|20|YLL028W|548|508|515|506|529|540|0|0|0|0
KAN|5|21|YJL212C|627|580|585|565|573|606|0|0|0|0
KAN|5|22|YMR022W|639|577|611|602|602|644|0|0|0|0
KAN|5|23|YMR214W|593|551|523|526|588|564|0|0|0|0
KAN|5|24|YMR215W|632|765|607|743|621|733|0|0|0|0
KAN|6|1|YMR010W|827|667|725|623|773|661|0|0|0|0
KAN|6|2|YMR015C|484|461|449|382|487|464|0|0|0|0
KAN|6|3|YLR207W|639|562|565|547|574|536|0|0|0|0
KAN|6|4|YLR350W|506|477|492|487|472|492|0|0|0|0
KAN|6|5|YLR220W|581|536|511|492|568|562|0|0|0|0
KAN|6|6|YML012W|573|518|563|578|584|588|0|0|0|0
KAN|6|7|YML008C|413|420|401|374|389|401|0|0|0|0
KAN|6|8|YMR202W|383|367|513|558|316|355|0|0|0|0
KAN|6|9|YLR194C|606|549|545|519|580|578|0|0|0|0
KAN|6|10|YMR183C|581|552|530|511|548|503|0|0|0|0
KAN|6|11|YML019W|574|569|529|527|522|518|0|0|0|0
KAN|6|12|YML013W|582|556|538|513|557|501|0|0|0|0
KAN|6|13|YLR292C|624|591|553|535|619|631|0|0|0|0
KAN|6|14|YMR161W|624|580|505|517|604|564|0|0|0|0
KAN|6|15|YMR163C|574|569|514|508|522|551|0|0|0|0
KAN|6|16|YLR396C|0|0|0|0|33|41|0|0|0|0
KAN|6|17|YMR152W|519|459|490|481|516|449|0|0|0|0
KAN|6|18|YLR130C|570|509|563|555|582|559|0|0|0|0
KAN|6|19|YLR268W|560|562|485|468|551|517|0|0|0|0
KAN|6|20|YMR029C|513|461|515|509|531|522|0|0|0|0
KAN|6|21|YMR031C|611|608|598|592|570|592|0|0|0|0
KAN|6|22|YLR372W|533|506|478|517|479|456|0|0|0|0
KAN|6|23|YLR242C|691|711|654|691|613|693|0|0|0|0
KAN|6|24|YLR250W|732|826|660|826|709|882|0|0|0|0
KAN|7|1|YLR120C|874|695|742|612|764|658|0|0|0|0
KAN|7|2|YOR245C|602|545|605|580|580|573|0|0|0|0
KAN|7|3|YOR115C|554|484|536|487|497|471|0|0|0|0
KAN|7|4|YNL297C|492|491|477|462|493|463|0|0|0|0
KAN|7|5|YNL156C|573|532|559|555|557|537|0|0|0|0
KAN|7|6|YNL153C|542|502|450|465|511|503|0|0|0|0
KAN|7|7|YOR002W|672|659|628|626|765|792|0|0|0|0
KAN|7|8|YOR092W|596|552|554|520|559|475|0|0|0|0
KAN|7|9|YOR214C|550|523|547|554|580|577|0|0|0|0
KAN|7|10|YOR216C|549|542|642|639|619|660|0|0|0|0
KAN|7|11|YOR085W|560|526|498|468|550|571|0|0|0|0
KAN|7|12|YOR089C|440|462|454|415|427|418|0|0|0|0
KAN|7|13|YNL194C|489|451|544|510|532|517|0|0|0|0
KAN|7|14|YNL327W|578|542|598|549|574|566|0|0|0|0
KAN|7|15|YNL190W|502|484|477|481|514|478|0|0|0|0
KAN|7|16|YNL323W|619|568|553|479|596|513|0|0|0|0
KAN|7|17|YOR198C|693|684|641|625|678|741|0|0|0|0
KAN|7|18|YOR067C|734|688|626|649|631|672|0|0|0|0
KAN|7|19|YOR070C|588|604|508|548|548|543|0|0|0|0
KAN|7|20|YOR079C|513|513|526|557|543|563|0|0|0|0
KAN|7|21|YMR307W|608|600|494|604|543|597|0|0|0|0
KAN|7|22|YOR049C|571|536|556|539|550|572|0|0|0|0
KAN|7|23|YMR292W|508|523|484|492|513|549|0|0|0|0
KAN|7|24|YNL219C|650|866|614|788|536|711|0|0|0|0
KAN|8|1|YMR299C|791|637|779|658|714|592|0|0|0|0
KAN|8|2|YOR165W|508|447|448|442|515|488|0|0|0|0
KAN|8|3|YOR036W|230|244|178|161|275|277|0|0|0|0
KAN|8|4|YOR171C|560|495|474|466|515|498|0|0|0|0
KAN|8|5|YOR175C|493|461|415|435|505|510|0|0|0|0
KAN|8|6|YOR042W|507|484|518|467|507|445|0|0|0|0
KAN|8|7|YOR044W|581|552|565|541|532|522|0|0|0|0
KAN|8|8|YNL238W|672|686|579|580|657|659|0|0|0|0
KAN|8|9|YMR264W|546|536|571|536|575|551|0|0|0|0
KAN|8|10|YMR272C|315|330|272|307|373|374|0|0|0|0
KAN|8|11|YMR274C|619|565|572|544|616|603|0|0|0|0
KAN|8|12|YOR016C|641|610|549|518|566|562|0|0|0|0
KAN|8|13|YNL280C|555|516|558|524|573|555|0|0|0|0
KAN|8|14|YMR251W-A|615|585|521|506|580|558|0|0|0|0
KAN|8|15|YMR253C|580|544|561|575|587|602|0|0|0|0
KAN|8|16|YPR028W|582|541|567|569|605|590|0|0|0|0
KAN|8|17|YPL227C|643|671|529|546|673|686|0|0|0|0
KAN|8|18|YOL013C|552|548|484|527|559|571|0|0|0|0
KAN|8|19|YOL018C|519|563|485|517|504|523|0|0|0|0
KAN|8|20|YPR003C|566|559|547|560|570|593|0|0|0|0
KAN|8|21|YPL246C|575|563|539|594|536|565|0|0|0|0
KAN|8|22|YOR377W|600|576|606|590|565|603|0|0|0|0
KAN|8|23|YPL274W|600|609|599|651|572|597|0|0|0|0
KAN|8|24|YPL051W|775|929|651|864|717|864|0|0|0|0
KAN|9|1|YPL170W|781|578|710|558|726|596|0|0|0|0
KAN|9|2|YOL065C|632|543|532|482|612|581|0|0|0|0
KAN|9|3|YOR311C|543|498|505|462|528|493|0|0|0|0
KAN|9|4|YOR321W|618|549|572|503|530|527|0|0|0|0
KAN|9|5|YPL195W|681|656|639|632|653|671|0|0|0|0
KAN|9|6|YOL047C|508|485|424|419|588|601|0|0|0|0
KAN|9|7|YOR307C|620|605|534|509|577|606|0|0|0|0
KAN|9|8|YPL087W|521|513|496|495|507|532|0|0|0|0
KAN|9|9|YPL207W|534|506|565|557|571|602|0|0|0|0
KAN|9|10|YPL206C|568|512|560|515|558|518|0|0|0|0
KAN|9|11|YOR284W|570|530|562|541|582|543|0|0|0|0
KAN|9|12|YOR285W|587|555|543|494|533|483|0|0|0|0
KAN|9|13|YOR288C|606|586|527|517|573|564|0|0|0|0
KAN|9|14|YOL030W|583|558|529|513|544|517|0|0|0|0
KAN|9|15|YOL031C|557|581|514|517|550|523|0|0|0|0
KAN|9|16|YOR291W|487|487|458|472|538|562|0|0|0|0
KAN|9|17|YCL025C|404|398|375|393|418|434|0|0|0|0
KAN|9|18|YDL052C|537|551|591|596|596|595|0|0|0|0
KAN|9|19|YPR173C|371|395|357|389|343|345|0|0|0|0
KAN|9|20|YCL001W|333|292|358|337|344|337|0|0|0|0
KAN|9|21|YPR148C|574|561|518|525|526|555|0|0|0|0
KAN|9|22|YPR149W|512|513|461|527|471|486|0|0|0|0
KAN|9|23|YDL018C|488|499|478|545|494|564|0|0|0|0
KAN|9|24|YBR067C|692|805|688|854|631|763|0|0|0|0
KAN|10|1|YDL019C|877|722|791|725|826|705|0|0|0|0
KAN|10|2|YPR135W|498|435|405|395|426|428|0|0|0|0
KAN|10|3|YGR227W|633|610|620|583|560|570|0|0|0|0
KAN|10|4|YBR162W-A|568|504|566|514|533|535|0|0|0|0
KAN|10|5|YBR164C|608|621|592|595|588|601|0|0|0|0
KAN|10|6|YBR052C|588|560|573|567|559|583|0|0|0|0
KAN|10|7|YBR171W|404|426|521|575|528|603|0|0|0|0
KAN|10|8|YBR036C|482|539|154|184|171|208|0|0|0|0
KAN|10|9|YPR114W|510|480|468|458|503|517|0|0|0|0
KAN|10|10|YFR041C|578|538|547|512|552|529|0|0|0|0
KAN|10|11|YBR132C|589|552|623|605|533|508|0|0|0|0
KAN|10|12|YBR106W|448|544|539|534|730|701|0|0|0|0
KAN|10|13|YPR063C|532|496|520|478|545|562|0|0|0|0
KAN|10|14|YPR071W|575|545|556|515|565|549|0|0|0|0
KAN|10|15|YBL102W|603|620|553|543|608|618|0|0|0|0
KAN|10|16|YBR097W|0|0|265|213|0|0|0|0|0|0
KAN|10|17|YDL121C|591|555|542|544|612|601|0|0|0|0
KAN|10|18|YDR518W|0|0|0|0|0|0|0|0|0|0
KAN|10|19|YDR519W|590|550|571|519|579|558|0|0|0|0
KAN|10|20|YDR524C|589|564|562|535|591|567|0|0|0|0
KAN|10|21|YML048W|610|599|515|520|588|583|0|0|0|0
KAN|10|22|YJR073C|405|452|390|430|403|418|0|0|0|0
KAN|10|23|wt_blank_sean|0|0|0|0|0|0|0|0|0|0
KAN|10|24|YJR088C|686|804|603|738|596|723|0|0|0|0
KAN|11|1|YDR503C|796|601|782|631|776|629|0|0|0|0
KAN|11|2|YML059C|505|451|502|434|497|461|0|0|0|0
KAN|11|3|YML055W|470|411|397|353|499|473|0|0|0|0
KAN|11|4|YDL099W|574|550|553|501|549|544|0|0|0|0
KAN|11|5|YDL100C|496|477|482|485|506|519|0|0|0|0
KAN|11|6|YDR484W|426|411|287|351|328|408|0|0|0|0
KAN|11|7|YDR492W|541|515|581|509|554|531|0|0|0|0
KAN|11|8|YGL126W|581|507|599|570|570|543|0|0|0|0
KAN|11|9|YIL124W|559|527|557|487|576|517|0|0|0|0
KAN|11|10|YDL091C|537|481|501|456|568|542|0|0|0|0
KAN|11|11|YDL093W|511|497|486|448|520|519|0|0|0|0
KAN|11|12|YFL048C|517|498|574|514|566|538|0|0|0|0
KAN|11|13|YDL095W|474|467|511|484|460|427|0|0|0|0
KAN|11|14|YFL025C|701|690|626|624|691|709|0|0|0|0
KAN|11|15|YGL161C|441|464|452|468|513|518|0|0|0|0
KAN|11|16|YGL167C|564|543|474|442|562|559|0|0|0|0
KAN|11|17|YGR261C|635|595|532|511|595|589|0|0|0|0
KAN|11|18|YGR263C|651|614|550|501|622|597|0|0|0|0
KAN|11|19|YGR266W|593|549|558|515|602|598|0|0|0|0
KAN|11|20|YNR039C|485|467|518|485|526|518|0|0|0|0
KAN|11|21|YNL146W|499|470|498|476|493|482|0|0|0|0
KAN|11|22|YNR019W|493|466|500|470|518|492|0|0|0|0
KAN|11|23|YCR043C|695|654|676|681|678|671|0|0|0|0
KAN|11|24|YNR021W|613|694|593|694|670|751|0|0|0|0
KAN|12|1|YCR044C|765|667|619|585|738|629|0|0|0|0
KAN|12|2|YCR061W|546|460|596|552|569|545|0|0|0|0
KAN|12|3|YNR030W|588|522|443|401|537|526|0|0|0|0
KAN|12|4|YBR177C|508|490|481|455|530|538|0|0|0|0
KAN|12|5|YNR008W|487|465|459|437|492|490|0|0|0|0
KAN|12|6|YNR013C|524|467|457|421|523|509|0|0|0|0
KAN|12|7|YBR283C|543|511|512|494|563|548|0|0|0|0
KAN|12|8|YNL041C|526|492|505|485|546|535|0|0|0|0
KAN|12|9|YNL044W|577|532|552|487|570|505|0|0|0|0
KAN|12|10|YBR290W|661|649|644|603|620|656|0|0|0|0
KAN|12|11|YNL046W|562|522|522|484|579|555|0|0|0|0
KAN|12|12|YNL049C|552|504|546|520|560|550|0|0|0|0
KAN|12|13|YBR273C|548|515|548|541|595|582|0|0|0|0
KAN|12|14|YBR264C|449|431|445|448|473|471|0|0|0|0
KAN|12|15|YNL008C|548|526|527|486|544|550|0|0|0|0
KAN|12|16|YDL137W|519|490|482|465|509|495|0|0|0|0
KAN|12|17|YJL024C|703|686|679|637|685|709|0|0|0|0
KAN|12|18|YJL029C|353|361|414|397|229|224|0|0|0|0
KAN|12|19|YML067C|564|558|498|462|540|517|0|0|0|0
KAN|12|20|YJL004C|581|581|638|651|622|601|0|0|0|0
KAN|12|21|YML038C|506|497|504|541|528|564|0|0|0|0
KAN|12|22|YER151C|400|392|391|381|401|424|0|0|0|0
KAN|12|23|YML075C|567|559|548|568|567|573|0|0|0|0
KAN|12|24|YGR086C|643|798|570|761|627|750|0|0|0|0
KAN|13|1|YGR089W|674|520|610|436|632|519|0|0|0|0
KAN|13|2|YGR106C|513|451|488|407|559|532|0|0|0|0
KAN|13|3|YLR246W|553|538|505|505|524|522|0|0|0|0
KAN|13|4|YJR118C|387|399|354|352|365|351|0|0|0|0
KAN|13|5|YDR205W|537|490|505|455|505|528|0|0|0|0
KAN|13|6|YGR038W|493|463|448|432|492|472|0|0|0|0
KAN|13|7|YJR131W|474|430|436|393|493|446|0|0|0|0
KAN|13|8|YJR134C|630|602|617|558|541|530|0|0|0|0
KAN|13|9|YER120W|581|571|560|542|559|550|0|0|0|0
KAN|13|10|YER122C|470|421|462|437|480|471|0|0|0|0
KAN|13|11|YJR117W|519|498|547|510|541|540|0|0|0|0
KAN|13|12|YER113C|431|391|489|452|478|456|0|0|0|0
KAN|13|13|YJR040W|428|407|418|384|463|431|0|0|0|0
KAN|13|14|YKR067W|469|441|434|400|486|457|0|0|0|0
KAN|13|15|YJR031C|530|508|490|495|585|540|0|0|0|0
KAN|13|16|YMR054W|549|545|555|532|563|544|0|0|0|0
KAN|13|17|YIR033W|493|513|468|460|498|480|0|0|0|0
KAN|13|18|YJR010C-A|587|569|529|501|555|583|0|0|0|0
KAN|13|19|YJR015W|563|556|565|573|575|549|0|0|0|0
KAN|13|20|YMR052W|515|516|474|503|524|503|0|0|0|0
KAN|13|21|YBR287W|558|548|565|552|537|542|0|0|0|0
KAN|13|22|YBR288C|633|626|642|613|648|640|0|0|0|0
KAN|13|23|YAR002C-A|542|494|458|505|498|508|0|0|0|0
KAN|13|24|YMR119W|609|684|551|667|554|616|0|0|0|0
KAN|14|1|YNL125C|262|199|782|660|332|277|0|0|0|0
KAN|14|2|YNL130C|657|577|618|545|618|565|0|0|0|0
KAN|14|3|YIL030C|504|475|520|495|468|443|0|0|0|0
KAN|14|4|YNL085W|492|488|351|334|467|441|0|0|0|0
KAN|14|5|YNL095C|477|432|468|414|471|467|0|0|0|0
KAN|14|6|YLR390W-A|506|452|487|447|448|445|0|0|0|0
KAN|14|7|YJL078C|458|397|443|375|454|456|0|0|0|0
KAN|14|8|YKR053C|516|480|499|445|543|527|0|0|0|0
KAN|14|9|YNL051W|577|566|542|538|543|515|0|0|0|0
KAN|14|10|YPL137C|442|416|460|439|461|417|0|0|0|0
KAN|14|11|YDL072C|588|606|248|246|363|362|0|0|0|0
KAN|14|12|YCR048W|566|538|568|540|582|577|0|0|0|0
KAN|14|13|YCR067C|476|445|457|426|497|485|0|0|0|0
KAN|14|14|YCR034W|626|577|589|550|554|555|0|0|0|0
KAN|14|15|YGR130C|534|510|518|499|511|517|0|0|0|0
KAN|14|16|YGL223C|571|580|581|578|564|612|0|0|0|0
KAN|14|17|YBR255W|594|593|557|578|578|611|0|0|0|0
KAN|14|18|YER087C-B|438|431|521|514|493|486|0|0|0|0
KAN|14|19|YIL105C|432|446|429|434|440|435|0|0|0|0
KAN|14|20|YDR476C|618|585|576|602|564|539|0|0|0|0
KAN|14|21|YDR525W|618|598|540|585|610|641|0|0|0|0
KAN|14|22|YDR057W|594|576|512|553|561|616|0|0|0|0
KAN|14|23|YBR159W|558|537|502|534|538|534|0|0|0|0
KAN|14|24|YHR123W|761|858|653|850|737|823|0|0|0|0
KAN|15|1|YGR284C|842|683|754|581|855|700|0|0|0|0
KAN|15|2|YOL101C|524|449|492|447|532|446|0|0|0|0
KAN|15|3|YOL107W|554|496|485|427|548|504|0|0|0|0
KAN|15|4|YNL300W|546|529|561|509|553|538|0|0|0|0
KAN|15|5|YOL110W|446|426|433|393|418|423|0|0|0|0
KAN|15|6|YOR317W|559|488|515|473|521|493|0|0|0|0
KAN|15|7|YML071C|588|561|557|534|599|582|0|0|0|0
KAN|15|8|YIR038C|530|490|495|472|534|538|0|0|0|0
KAN|15|9|YML101C|483|455|555|532|490|444|0|0|0|0
KAN|15|10|YOL137W|498|462|485|464|509|499|0|0|0|0
KAN|15|11|YDR424C|516|495|494|472|550|527|0|0|0|0
KAN|15|12|YMR065W|547|537|531|504|558|532|0|0|0|0
KAN|15|13|YML128C|443|453|441|448|433|446|0|0|0|0
KAN|15|14|YHR045W|564|532|539|521|576|598|0|0|0|0
KAN|15|15|YHR181W|594|608|582|640|589|624|0|0|0|0
KAN|15|16|YMR123W|631|752|601|694|635|736|0|0|0|0
KAN|15|17|YLR039C|368|371|438|518|328|359|0|0|0|0
KAN|15|18|YLR050C|653|744|630|775|672|808|0|0|0|0
KAN|15|19|YNR075W|597|617|570|627|561|573|0|0|0|0
KAN|15|20|YOL088C|801|931|670|774|659|773|0|0|0|0
KAN|15|21|YMR313C|613|682|539|648|521|595|0|0|0|0
KAN|15|22|YHR004C|750|814|619|735|709|828|0|0|0|0
KAN|15|23|YLR450W|683|733|618|769|622|678|0|0|0|0
KAN|15|24|YDL192W|746|921|665|907|734|901|0|0|0|0
KAN|16|1|YNR051C|697|603|626|596|684|642|0|0|0|0
KAN|16|2|YJL123C|656|683|657|670|661|695|0|0|0|0
KAN|16|3|YJL117W|600|620|587|597|584|641|0|0|0|0
KAN|16|4|YDL222C|682|684|577|595|591|662|0|0|0|0
KAN|16|5|YDL226C|580|679|629|645|598|629|0|0|0|0
KAN|16|6|YDL231C|619|642|554|576|610|647|0|0|0|0
KAN|16|7|YDL232W|593|628|623|647|583|594|0|0|0|0
KAN|16|8|YJL079C|608|685|569|615|617|644|0|0|0|0
KAN|16|9|YKR088C|491|516|438|527|522|580|0|0|0|0
KAN|16|10|YJL073W|565|599|536|599|615|629|0|0|0|0
KAN|16|11|YJL062W|716|799|774|819|704|855|0|0|0|0
KAN|16|12|YJR066W|512|546|435|443|490|505|0|0|0|0
KAN|16|13|YDR483W|601|689|633|645|615|704|0|0|0|0
KAN|16|14|YER044C|402|465|411|450|165|199|0|0|0|0
KAN|16|15|YDL204W|677|769|659|740|706|753|0|0|0|0
KAN|16|16|YBR058C-A|0|1|0|5|0|0|0|0|0|0
KAN|16|17|YBR096W|0|0|0|0|0|0|0|0|0|0
KAN|16|18|YBR234C|0|1|0|0|155|96|0|0|0|0
KAN|16|19|YDR027C|0|7|0|0|0|0|0|0|0|0
KAN|16|20|YDR032C|0|41|79|80|64|52|0|0|0|0
KAN|16|21|YEL022W|0|17|267|345|35|35|0|0|0|0
KAN|16|22|YER053C-A|0|9|86|136|0|0|0|0|0|0
KAN|16|23|YER100W|0|0|0|5|1|2|0|0|0|0
KAN|16|24|YGL095C|0|0|44|57|0|0|0|0|0|0
NAT|YDR056C
KAN|1|1|YCR017C|709|371|645|426|589|493|0|0|0|0
KAN|1|2|YDR056C|209|6|434|305|211|9|0|0|0|0
KAN|1|3|YBR229C|526|321|535|332|547|317|0|0|0|0
KAN|1|4|YCR011C|514|292|497|274|556|281|0|0|0|0
KAN|1|5|YBL011W|519|239|491|307|587|300|0|0|0|0
KAN|1|6|YBL017C|560|266|461|346|563|208|0|0|0|0
KAN|1|7|YCL056C|519|286|538|350|599|321|0|0|0|0
KAN|1|8|YDR137W|503|233|472|206|477|195|0|0|0|0
KAN|1|9|YAR044W|914|106|483|305|896|337|0|0|0|0
KAN|1|10|YBR201W|421|325|484|407|492|320|0|0|0|0
KAN|1|11|YCL045C|476|246|488|275|587|360|0|0|0|0
KAN|1|12|YBR183W|494|349|542|347|538|288|0|0|0|0
KAN|1|13|YDR108W|480|235|468|324|576|273|0|0|0|0
KAN|1|14|YAL007C|537|309|506|356|581|309|0|0|0|0
KAN|1|15|YDR100W|438|234|509|323|458|316|0|0|0|0
KAN|1|16|YAL026C|472|257|509|357|552|279|0|0|0|0
KAN|1|17|YAL023C|508|301|516|294|540|341|0|0|0|0
KAN|1|18|YBL082C|621|325|587|404|737|462|0|0|0|0
KAN|1|19|YDR084C|566|341|529|310|385|283|0|0|0|0
KAN|1|20|YAL042W|511|264|499|281|641|318|0|0|0|0
KAN|1|21|YAL058W|608|319|604|340|706|407|0|0|0|0
KAN|1|22|YGL200C|28|20|83|37|82|0|0|0|0|0
KAN|1|23|YGL203C|639|375|614|469|838|405|0|0|0|0
KAN|1|24|YDR294C|534|619|692|714|667|715|0|0|0|0
KAN|2|1|YDR297W|593|483|548|444|693|576|0|0|0|0
KAN|2|2|YEL001C|401|378|400|385|478|491|0|0|0|0
KAN|2|3|YEL003W|366|228|295|288|327|283|0|0|0|0
KAN|2|4|YDR304C|416|390|421|398|464|456|0|0|0|0
KAN|2|5|YEL004W|348|317|421|383|472|469|0|0|0|0
KAN|2|6|YEL005C|446|457|437|299|524|556|0|0|0|0
KAN|2|7|YDR307W|282|279|374|291|416|433|0|0|0|0
KAN|2|8|YGL084C|373|425|493|500|501|537|0|0|0|0
KAN|2|9|YGL054C|364|355|391|335|412|432|0|0|0|0
KAN|2|10|YER019C-A|404|395|409|343|466|488|0|0|0|0
KAN|2|11|YDR270W|390|383|335|325|467|484|0|0|0|0
KAN|2|12|YDR410C|0|0|0|0|0|0|0|0|0|0
KAN|2|13|YDR411C|377|418|532|474|506|510|0|0|0|0
KAN|2|14|YER004W|449|444|484|363|567|604|0|0|0|0
KAN|2|15|YER005W|368|376|313|295|454|343|0|0|0|0
KAN|2|16|YGL020C|426|444|505|472|534|549|0|0|0|0
KAN|2|17|YEL064C|76|70|193|151|356|294|0|0|0|0
KAN|2|18|YGL027C|424|428|444|411|511|553|0|0|0|0
KAN|2|19|YDR233C|423|413|452|413|557|513|0|0|0|0
KAN|2|20|YEL042W|390|428|437|433|560|515|0|0|0|0
KAN|2|21|YEL043W|355|339|346|322|497|437|0|0|0|0
KAN|2|22|YGL005C|551|469|520|482|570|424|0|0|0|0
KAN|2|23|YGL010W|531|510|445|426|641|569|0|0|0|0
KAN|2|24|YGL012W|42|32|0|0|678|883|0|0|0|0
KAN|3|1|YDR349C|562|408|516|467|689|515|0|0|0|0
KAN|3|2|YDR221W|482|455|454|412|530|514|0|0|0|0
KAN|3|3|YDR222W|402|392|369|243|504|505|0|0|0|0
KAN|3|4|YDR357C|465|444|457|435|519|533|0|0|0|0
KAN|3|5|YEL031W|434|504|563|347|573|592|0|0|0|0
KAN|3|6|YER083C|52|38|0|0|0|0|0|0|0|0
KAN|3|7|YDR344C|433|391|467|414|522|521|0|0|0|0
KAN|3|8|YEL013W|305|301|313|242|399|403|0|0|0|0
KAN|3|9|YEL015W|408|383|443|406|528|570|0|0|0|0
KAN|3|10|YER071C|412|403|432|334|498|541|0|0|0|0
KAN|3|11|YDR320C|366|376|434|267|487|535|0|0|0|0
KAN|3|12|YHR110W|365|364|432|391|484|531|0|0|0|0
KAN|3|13|YIL076W|259|242|199|177|330|259|0|0|0|0
KAN|3|14|YIL090W|247|221|269|231|341|273|0|0|0|0
KAN|3|15|YIL039W|642|723|820|719|672|762|0|0|0|0
KAN|3|16|YIL040W|339|337|304|244|457|460|0|0|0|0
KAN|3|17|YIL043C|475|447|482|437|585|629|0|0|0|0
KAN|3|18|YIL044C|440|429|352|286|518|483|0|0|0|0
KAN|3|19|YGR199W|407|399|456|406|531|576|0|0|0|0
KAN|3|20|YGR202C|400|420|420|408|515|573|0|0|0|0
KAN|3|21|YHR060W|12|8|1|5|0|0|0|0|0|0
KAN|3|22|YIL027C|631|630|842|829|772|825|0|0|0|0
KAN|3|23|YHR079C|452|506|453|404|570|522|0|0|0|0
KAN|3|24|YGR177C|548|654|578|550|713|897|0|0|0|0
KAN|4|1|YGR036C|482|396|450|408|590|407|0|0|0|0
KAN|4|2|YHR039C|359|334|406|368|485|454|0|0|0|0
KAN|4|3|YIL005W|346|324|359|308|411|416|0|0|0|0
KAN|4|4|YIL016W|432|412|425|340|539|530|0|0|0|0
KAN|4|5|YGR170W|379|355|415|382|458|485|0|0|0|0
KAN|4|6|YHR204W|388|364|458|394|431|334|0|0|0|0
KAN|4|7|YGR157W|230|137|263|276|381|375|0|0|0|0
KAN|4|8|YHL003C|434|433|484|439|528|536|0|0|0|0
KAN|4|9|YHR176W|461|469|450|385|524|550|0|0|0|0
KAN|4|10|YHR142W|422|396|426|375|544|549|0|0|0|0
KAN|4|11|YGL226C-A|430|414|437|382|536|552|0|0|0|0
KAN|4|12|YGL231C|464|477|446|385|556|590|0|0|0|0
KAN|4|13|YHL031C|461|452|504|455|607|644|0|0|0|0
KAN|4|14|YHR135C|481|467|500|472|514|454|0|0|0|0
KAN|4|15|YHR136C|410|324|474|431|602|633|0|0|0|0
KAN|4|16|YGR105W|0|0|0|0|0|0|0|0|0|0
KAN|4|17|YLL014W|496|477|488|427|624|622|0|0|0|0
KAN|4|18|YKL020C|446|447|428|355|523|568|0|0|0|0
KAN|4|19|YLR080W|341|345|430|402|505|529|0|0|0|0
KAN|4|20|YKL140W|388|384|410|370|538|583|0|0|0|0
KAN|4|21|YKL008C|473|446|440|416|551|599|0|0|0|0
KAN|4|22|YLR056W|175|190|201|121|262|262|0|0|0|0
KAN|4|23|YLR064W|422|472|450|431|533|623|0|0|0|0
KAN|4|24|YKL119C|339|549|343|300|529|676|0|0|0|0
KAN|5|1|YJL134W|456|313|507|434|697|575|0|0|0|0
KAN|5|2|YLR042C|451|399|349|279|542|501|0|0|0|0
KAN|5|3|YLR023C|366|372|396|366|520|492|0|0|0|0
KAN|5|4|YJL178C|395|356|422|267|528|529|0|0|0|0
KAN|5|5|YJL171C|419|428|438|425|470|467|0|0|0|0
KAN|5|6|YKL094W|451|441|444|414|555|558|0|0|0|0
KAN|5|7|YJL168C|303|299|361|286|415|434|0|0|0|0
KAN|5|8|YKL212W|312|338|321|365|396|355|0|0|0|0
KAN|5|9|YJL192C|375|367|293|281|439|393|0|0|0|0
KAN|5|10|YKL073W|436|327|450|397|565|592|0|0|0|0
KAN|5|11|YKL179C|447|427|371|334|558|600|0|0|0|0
KAN|5|12|YLL043W|362|339|389|346|459|490|0|0|0|0
KAN|5|13|YLL052C|327|319|402|361|490|485|0|0|0|0
KAN|5|14|YLL055W|420|434|398|344|428|304|0|0|0|0
KAN|5|15|YKL063C|407|402|428|384|412|376|0|0|0|0
KAN|5|16|YKL065C|497|454|461|424|660|644|0|0|0|0
KAN|5|17|YJL198W|415|372|437|396|498|507|0|0|0|0
KAN|5|18|YJL196C|395|389|377|286|502|483|0|0|0|0
KAN|5|19|YLL023C|433|419|300|253|536|543|0|0|0|0
KAN|5|20|YLL028W|403|411|457|374|505|531|0|0|0|0
KAN|5|21|YJL212C|444|441|431|388|582|629|0|0|0|0
KAN|5|22|YMR022W|460|477|467|432|563|646|0|0|0|0
KAN|5|23|YMR214W|406|452|422|356|521|529|0|0|0|0
KAN|5|24|YMR215W|527|623|483|546|652|825|0|0|0|0
KAN|6|1|YMR010W|732|560|543|389|696|513|0|0|0|0
KAN|6|2|YMR015C|321|359|281|180|435|405|0|0|0|0
KAN|6|3|YLR207W|446|428|497|429|506|499|0|0|0|0
KAN|6|4|YLR350W|284|279|420|369|440|405|0|0|0|0
KAN|6|5|YLR220W|444|437|438|413|511|504|0|0|0|0
KAN|6|6|YML012W|427|416|484|450|513|523|0|0|0|0
KAN|6|7|YML008C|348|330|156|131|386|342|0|0|0|0
KAN|6|8|YMR202W|265|263|254|111|306|344|0|0|0|0
KAN|6|9|YLR194C|435|329|458|419|543|498|0|0|0|0
KAN|6|10|YMR183C|383|369|370|325|480|394|0|0|0|0
KAN|6|11|YML019W|471|458|491|464|551|606|0|0|0|0
KAN|6|12|YML013W|421|391|392|297|507|571|0|0|0|0
KAN|6|13|YLR292C|398|387|429|407|533|561|0|0|0|0
KAN|6|14|YMR161W|489|475|449|408|699|674|0|0|0|0
KAN|6|15|YMR163C|437|422|407|384|530|568|0|0|0|0
KAN|6|16|YLR396C|2|0|0|0|0|0|0|0|0|0
KAN|6|17|YMR152W|433|392|430|373|578|563|0|0|0|0
KAN|6|18|YLR130C|434|422|436|388|608|610|0|0|0|0
KAN|6|19|YLR268W|397|390|368|340|461|479|0|0|0|0
KAN|6|20|YMR029C|379|370|326|289|512|563|0|0|0|0
KAN|6|21|YMR031C|441|431|485|430|488|414|0|0|0|0
KAN|6|22|YLR372W|280|330|360|310|498|569|0|0|0|0
KAN|6|23|YLR242C|475|516|539|528|696|770|0|0|0|0
KAN|6|24|YLR250W|558|672|515|572|718|928|0|0|0|0
KAN|7|1|YLR120C|706|518|594|595|827|655|0|0|0|0
KAN|7|2|YOR245C|431|423|466|339|579|548|0|0|0|0
KAN|7|3|YOR115C|372|356|436|373|510|481|0|0|0|0
KAN|7|4|YNL297C|403|433|406|382|568|575|0|0|0|0
KAN|7|5|YNL156C|363|369|276|239|521|550|0|0|0|0
KAN|7|6|YNL153C|324|325|334|275|493|487|0|0|0|0
KAN|7|7|YOR002W|480|523|515|496|570|611|0|0|0|0
KAN|7|8|YOR092W|431|431|518|481|541|550|0|0|0|0
KAN|7|9|YOR214C|425|435|459|430|507|544|0|0|0|0
KAN|7|10|YOR216C|403|444|429|311|504|453|0|0|0|0
KAN|7|11|YOR085W|412|410|436|372|560|611|0|0|0|0
KAN|7|12|YOR089C|378|307|351|330|358|359|0|0|0|0
KAN|7|13|YNL194C|385|384|388|345|423|444|0|0|0|0
KAN|7|14|YNL327W|421|327|508|449|543|532|0|0|0|0
KAN|7|15|YNL190W|379|378|422|372|520|533|0|0|0|0
KAN|7|16|YNL323W|461|435|451|407|564|584|0|0|0|0
KAN|7|17|YOR198C|252|264|42|17|281|219|0|0|0|0
KAN|7|18|YOR067C|513|472|528|489|663|666|0|0|0|0
KAN|7|19|YOR070C|382|429|420|420|540|569|0|0|0|0
KAN|7|20|YOR079C|428|421|460|364|558|630|0|0|0|0
KAN|7|21|YMR307W|378|521|523|546|619|472|0|0|0|0
KAN|7|22|YOR049C|411|426|426|390|537|584|0|0|0|0
KAN|7|23|YMR292W|408|418|410|387|520|574|0|0|0|0
KAN|7|24|YNL219C|581|729|503|586|637|856|0|0|0|0
KAN|8|1|YMR299C|640|454|563|489|769|589|0|0|0|0
KAN|8|2|YOR165W|346|322|400|366|439|483|0|0|0|0
KAN|8|3|YOR036W|173|127|146|139|0|0|0|0|0|0
KAN|8|4|YOR171C|385|386|425|305|489|457|0|0|0|0
KAN|8|5|YOR175C|321|321|389|359|414|423|0|0|0|0
KAN|8|6|YOR042W|380|380|401|366|468|493|0|0|0|0
KAN|8|7|YOR044W|373|385|355|289|483|489|0|0|0|0
KAN|8|8|YNL238W|484|550|516|488|546|502|0|0|0|0
KAN|8|9|YMR264W|443|434|440|408|577|610|0|0|0|0
KAN|8|10|YMR272C|182|228|228|248|331|290|0|0|0|0
KAN|8|11|YMR274C|444|447|484|431|571|560|0|0|0|0
KAN|8|12|YOR016C|435|427|453|417|539|563|0|0|0|0
KAN|8|13|YNL280C|446|432|440|400|553|558|0|0|0|0
KAN|8|14|YMR251W-A|435|410|421|380|566|603|0|0|0|0
KAN|8|15|YMR253C|435|421|453|409|532|573|0|0|0|0
KAN|8|16|YPR028W|416|393|446|406|570|579|0|0|0|0
KAN|8|17|YPL227C|465|469|475|359|679|642|0|0|0|0
KAN|8|18|YOL013C|426|414|495|456|600|611|0|0|0|0
KAN|8|19|YOL018C|457|463|391|398|593|615|0|0|0|0
KAN|8|20|YPR003C|432|442|304|282|554|591|0|0|0|0
KAN|8|21|YPL246C|445|449|460|367|636|495|0|0|0|0
KAN|8|22|YOR377W|391|399|439|417|562|614|0|0|0|0
KAN|8|23|YPL274W|381|393|405|361|583|496|0|0|0|0
KAN|8|24|YPL051W|672|749|573|698|797|1039|0|0|0|0
KAN|9|1|YPL170W|643|466|516|464|747|566|0|0|0|0
KAN|9|2|YOL065C|409|399|473|419|550|541|0|0|0|0
KAN|9|3|YOR311C|395|392|388|358|502|468|0|0|0|0
KAN|9|4|YOR321W|386|369|318|266|520|516|0|0|0|0
KAN|9|5|YPL195W|474|499|599|571|635|568|0|0|0|0
KAN|9|6|YOL047C|393|404|434|400|503|506|0|0|0|0
KAN|9|7|YOR307C|362|319|482|479|524|554|0|0|0|0
KAN|9|8|YPL087W|330|368|403|351|440|476|0|0|0|0
KAN|9|9|YPL207W|419|432|483|455|583|575|0|0|0|0
KAN|9|10|YPL206C|427|466|391|303|530|539|0|0|0|0
KAN|9|11|YOR284W|439|451|354|322|524|532|0|0|0|0
KAN|9|12|YOR285W|420|398|412|323|523|556|0|0|0|0
KAN|9|13|YOR288C|434|420|483|385|553|572|0|0|0|0
KAN|9|14|YOL030W|398|405|448|416|522|413|0|0|0|0
KAN|9|15|YOL031C|1030|809|427|412|1017|830|0|0|0|0
KAN|9|16|YOR291W|362|371|419|389|467|476|0|0|0|0
KAN|9|17|YCL025C|390|392|417|404|657|650|0|0|0|0
KAN|9|18|YDL052C|390|404|425|392|522|585|0|0|0|0
KAN|9|19|YPR173C|254|265|248|155|382|315|0|0|0|0
KAN|9|20|YCL001W|448|463|499|493|566|613|0|0|0|0
KAN|9|21|YPR148C|422|421|440|463|590|626|0|0|0|0
KAN|9|22|YPR149W|320|358|359|338|472|535|0|0|0|0
KAN|9|23|YDL018C|339|379|407|407|562|613|0|0|0|0
KAN|9|24|YBR067C|604|695|462|557|679|755|0|0|0|0
KAN|10|1|YDL019C|623|491|621|560|749|628|0|0|0|0
KAN|10|2|YPR135W|312|307|281|185|439|431|0|0|0|0
KAN|10|3|YGR227W|446|439|470|364|527|523|0|0|0|0
KAN|10|4|YBR162W-A|398|395|360|283|428|381|0|0|0|0
KAN|10|5|YBR164C|421|427|453|381|505|445|0|0|0|0
KAN|10|6|YBR052C|360|357|390|331|492|519|0|0|0|0
KAN|10|7|YBR171W|397|458|359|308|496|513|0|0|0|0
KAN|10|8|YBR036C|148|148|153|163|231|194|0|0|0|0
KAN|10|9|YPR114W|310|364|397|366|433|469|0|0|0|0
KAN|10|10|YFR041C|420|411|422|390|431|330|0|0|0|0
KAN|10|11|YBR132C|423|416|425|368|531|573|0|0|0|0
KAN|10|12|YBR106W|294|297|353|322|419|459|0|0|0|0
KAN|10|13|YPR063C|425|423|391|374|506|556|0|0|0|0
KAN|10|14|YPR071W|434|440|344|295|547|564|0|0|0|0
KAN|10|15|YBL102W|435|428|422|404|616|654|0|0|0|0
KAN|10|16|YBR097W|0|0|0|0|0|0|0|0|0|0
KAN|10|17|YDL121C|452|468|398|387|632|665|0|0|0|0
KAN|10|18|YDR518W|0|0|0|0|0|0|0|0|0|0
KAN|10|19|YDR519W|429|191|455|406|736|411|0|0|0|0
KAN|10|20|YDR524C|371|383|420|381|615|627|0|0|0|0
KAN|10|21|YML048W|437|435|422|349|567|615|0|0|0|0
KAN|10|22|YJR073C|371|409|388|395|515|559|0|0|0|0
KAN|10|23|wt_blank_sean|51|9|0|0|14|11|0|0|0|0
KAN|10|24|YJR088C|474|571|462|541|753|916|0|0|0|0
KAN|11|1|YDR503C|678|520|518|396|776|641|0|0|0|0
KAN|11|2|YML059C|370|315|411|276|466|450|0|0|0|0
KAN|11|3|YML055W|338|342|396|354|458|422|0|0|0|0
KAN|11|4|YDL099W|376|363|417|378|487|503|0|0|0|0
KAN|11|5|YDL100C|328|325|417|391|458|434|0|0|0|0
KAN|11|6|YDR484W|218|113|227|202|312|307|0|0|0|0
KAN|11|7|YDR492W|438|429|385|312|549|540|0|0|0|0
KAN|11|8|YGL126W|427|416|424|311|523|533|0|0|0|0
KAN|11|9|YIL124W|377|426|459|414|506|471|0|0|0|0
KAN|11|10|YDL091C|457|309|426|395|530|556|0|0|0|0
KAN|11|11|YDL093W|417|445|424|403|496|517|0|0|0|0
KAN|11|12|YFL048C|397|380|412|386|491|537|0|0|0|0
KAN|11|13|YDL095W|394|356|434|415|523|594|0|0|0|0
KAN|11|14|YFL025C|469|497|553|538|671|693|0|0|0|0
KAN|11|15|YGL161C|303|315|263|239|425|443|0|0|0|0
KAN|11|16|YGL167C|367|385|521|481|473|518|0|0|0|0
KAN|11|17|YGR261C|491|481|598|600|689|730|0|0|0|0
KAN|11|18|YGR263C|466|448|455|443|634|652|0|0|0|0
KAN|11|19|YGR266W|431|396|450|412|590|607|0|0|0|0
KAN|11|20|YNR039C|379|405|434|396|580|612|0|0|0|0
KAN|11|21|YNL146W|258|202|437|409|578|611|0|0|0|0
KAN|11|22|YNR019W|408|425|382|406|560|618|0|0|0|0
KAN|11|23|YCR043C|518|525|520|471|595|532|0|0|0|0
KAN|11|24|YNR021W|608|685|458|249|651|532|0|0|0|0
KAN|12|1|YCR044C|631|556|625|469|741|402|0|0|0|0
KAN|12|2|YCR061W|415|409|409|388|545|534|0|0|0|0
KAN|12|3|YNR030W|375|388|432|403|520|468|0|0|0|0
KAN|12|4|YBR177C|352|391|385|356|495|523|0|0|0|0
KAN|12|5|YNR008W|391|374|292|312|454|348|0|0|0|0
KAN|12|6|YNR013C|388|402|310|266|489|521|0|0|0|0
KAN|12|7|YBR283C|409|388|283|274|480|430|0|0|0|0
KAN|12|8|YNL041C|372|370|389|322|484|516|0|0|0|0
KAN|12|9|YNL044W|360|275|342|327|489|437|0|0|0|0
KAN|12|10|YBR290W|427|460|425|358|598|580|0|0|0|0
KAN|12|11|YNL046W|396|407|425|398|508|552|0|0|0|0
KAN|12|12|YNL049C|396|388|421|373|531|577|0|0|0|0
KAN|12|13|YBR273C|394|367|382|337|440|481|0|0|0|0
KAN|12|14|YBR264C|348|335|333|287|436|525|0|0|0|0
KAN|12|15|YNL008C|404|427|368|317|519|586|0|0|0|0
KAN|12|16|YDL137W|396|405|626|623|497|480|0|0|0|0
KAN|12|17|YJL024C|500|494|618|613|743|765|0|0|0|0
KAN|12|18|YJL029C|348|343|0|0|0|0|0|0|0|0
KAN|12|19|YML067C|430|405|427|393|626|596|0|0|0|0
KAN|12|20|YJL004C|470|445|517|532|685|687|0|0|0|0
KAN|12|21|YML038C|414|283|495|463|442|344|0|0|0|0
KAN|12|22|YER151C|197|259|127|37|244|213|0|0|0|0
KAN|12|23|YML075C|430|456|483|433|580|602|0|0|0|0
KAN|12|24|YGR086C|470|608|430|427|603|843|0|0|0|0
KAN|13|1|YGR089W|522|383|414|288|571|472|0|0|0|0
KAN|13|2|YGR106C|379|374|287|250|433|405|0|0|0|0
KAN|13|3|YLR246W|366|364|436|428|512|505|0|0|0|0
KAN|13|4|YJR118C|205|218|204|183|265|263|0|0|0|0
KAN|13|5|YDR205W|396|375|461|417|501|474|0|0|0|0
KAN|13|6|YGR038W|327|321|366|331|468|478|0|0|0|0
KAN|13|7|YJR131W|324|319|394|370|419|410|0|0|0|0
KAN|13|8|YJR134C|396|417|435|373|510|519|0|0|0|0
KAN|13|9|YER120W|449|482|451|419|528|545|0|0|0|0
KAN|13|10|YER122C|352|387|384|381|419|451|0|0|0|0
KAN|13|11|YJR117W|393|403|411|390|527|544|0|0|0|0
KAN|13|12|YER113C|357|270|340|325|459|489|0|0|0|0
KAN|13|13|YJR040W|338|311|359|318|408|467|0|0|0|0
KAN|13|14|YKR067W|389|380|355|357|488|520|0|0|0|0
KAN|13|15|YJR031C|395|412|430|326|487|558|0|0|0|0
KAN|13|16|YMR054W|374|395|468|475|538|597|0|0|0|0
KAN|13|17|YIR033W|339|346|259|212|506|555|0|0|0|0
KAN|13|18|YJR010C-A|370|377|371|331|532|590|0|0|0|0
KAN|13|19|YJR015W|388|376|440|468|537|577|0|0|0|0
KAN|13|20|YMR052W|328|353|355|319|520|533|0|0|0|0
KAN|13|21|YBR287W|401|402|443|277|639|668|0|0|0|0
KAN|13|22|YBR288C|464|496|563|545|624|642|0|0|0|0
KAN|13|23|YAR002C-A|367|403|440|440|577|636|0|0|0|0
KAN|13|24|YMR119W|523|536|214|355|680|791|0|0|0|0
KAN|14|1|YNL125C|259|211|558|425|669|537|0|0|0|0
KAN|14|2|YNL130C|448|424|434|353|590|558|0|0|0|0
KAN|14|3|YIL030C|329|384|366|333|392|414|0|0|0|0
KAN|14|4|YNL085W|322|283|354|301|456|468|0|0|0|0
KAN|14|5|YNL095C|365|392|381|357|423|396|0|0|0|0
KAN|14|6|YLR390W-A|315|305|357|318|339|374|0|0|0|0
KAN|14|7|YJL078C|305|345|354|308|433|486|0|0|0|0
KAN|14|8|YKR053C|333|369|363|365|480|498|0|0|0|0
KAN|14|9|YNL051W|374|390|407|361|517|536|0|0|0|0
KAN|14|10|YPL137C|306|326|408|404|449|506|0|0|0|0
KAN|14|11|YDL072C|18|44|44|47|358|297|0|0|0|0
KAN|14|12|YCR048W|449|452|487|516|478|481|0|0|0|0
KAN|14|13|YCR067C|369|379|413|425|459|507|0|0|0|0
KAN|14|14|YCR034W|318|368|482|488|518|555|0|0|0|0
KAN|14|15|YGR130C|358|383|426|408|466|571|0|0|0|0
KAN|14|16|YGL223C|461|463|408|426|518|576|0|0|0|0
KAN|14|17|YBR255W|328|348|373|372|509|574|0|0|0|0
KAN|14|18|YER087C-B|308|309|394|408|404|383|0|0|0|0
KAN|14|19|YIL105C|271|273|210|161|374|366|0|0|0|0
KAN|14|20|YDR476C|431|444|457|438|550|603|0|0|0|0
KAN|14|21|YDR525W|166|164|458|457|304|277|0|0|0|0
KAN|14|22|YDR057W|479|514|386|374|682|685|0|0|0|0
KAN|14|23|YBR159W|387|486|362|294|563|680|0|0|0|0
KAN|14|24|YHR123W|566|644|568|585|761|823|0|0|0|0
KAN|15|1|YGR284C|652|465|523|313|817|707|0|0|0|0
KAN|15|2|YOL101C|479|363|411|321|493|490|0|0|0|0
KAN|15|3|YOL107W|476|419|403|340|492|529|0|0|0|0
KAN|15|4|YNL300W|420|430|328|328|482|486|0|0|0|0
KAN|15|5|YOL110W|289|321|365|346|392|387|0|0|0|0
KAN|15|6|YOR317W|321|345|346|289|506|512|0|0|0|0
KAN|15|7|YML071C|404|414|501|401|525|515|0|0|0|0
KAN|15|8|YIR038C|315|363|469|430|424|461|0|0|0|0
KAN|15|9|YML101C|393|405|375|329|459|483|0|0|0|0
KAN|15|10|YOL137W|334|316|367|344|441|457|0|0|0|0
KAN|15|11|YDR424C|378|395|327|281|486|465|0|0|0|0
KAN|15|12|YMR065W|386|400|269|212|462|526|0|0|0|0
KAN|15|13|YML128C|298|288|281|251|415|386|0|0|0|0
KAN|15|14|YHR045W|355|413|322|331|511|524|0|0|0|0
KAN|15|15|YHR181W|408|456|518|531|504|568|0|0|0|0
KAN|15|16|YMR123W|441|609|425|414|513|703|0|0|0|0
KAN|15|17|YLR039C|402|445|338|331|446|585|0|0|0|0
KAN|15|18|YLR050C|408|470|489|525|564|659|0|0|0|0
KAN|15|19|YNR075W|656|661|322|213|816|393|0|0|0|0
KAN|15|20|YOL088C|496|638|614|693|595|768|0|0|0|0
KAN|15|21|YMR313C|455|556|428|533|574|743|0|0|0|0
KAN|15|22|YHR004C|556|671|557|573|765|975|0|0|0|0
KAN|15|23|YLR450W|554|677|462|477|697|744|0|0|0|0
KAN|15|24|YDL192W|483|543|495|432|436|508|0|0|0|0
KAN|16|1|YNR051C|397|466|368|316|546|532|0|0|0|0
KAN|16|2|YJL123C|445|533|502|495|474|602|0|0|0|0
KAN|16|3|YJL117W|261|403|309|343|375|499|0|0|0|0
KAN|16|4|YDL222C|297|442|221|452|391|611|0|0|0|0
KAN|16|5|YDL226C|354|443|368|446|376|497|0|0|0|0
KAN|16|6|YDL231C|338|434|376|391|386|512|0|0|0|0
KAN|16|7|YDL232W|346|482|275|342|419|572|0|0|0|0
KAN|16|8|YJL079C|339|491|368|470|434|566|0|0|0|0
KAN|16|9|YKR088C|304|353|327|462|353|504|0|0|0|0
KAN|16|10|YJL073W|373|488|339|381|363|514|0|0|0|0
KAN|16|11|YJL062W|466|628|556|568|533|648|0|0|0|0
KAN|16|12|YJR066W|277|434|306|401|333|441|0|0|0|0
KAN|16|13|YDR483W|470|438|377|477|390|650|0|0|0|0
KAN|16|14|YER044C|164|192|21|98|121|249|0|0|0|0
KAN|16|15|YDL204W|502|648|396|463|440|729|0|0|0|0
KAN|16|16|YBR058C-A|29|149|5|103|30|105|0|0|0|0
KAN|16|17|YBR096W|46|173|20|30|13|72|0|0|0|0
KAN|16|18|YBR234C|99|223|8|33|10|115|0|0|0|0
KAN|16|19|YDR027C|49|184|9|47|3|55|0|0|0|0
KAN|16|20|YDR032C|56|191|22|58|94|175|0|0|0|0
KAN|16|21|YEL022W|106|193|10|65|12|16|0|0|0|0
KAN|16|22|YER053C-A|66|121|9|38|17|15|0|0|0|0
KAN|16|23|YER100W|144|139|8|35|0|56|0|0|0|0
KAN|16|24|YGL095C|133|222|24|34|224|59|0|0|0|0
NAT|YBR229C
KAN|1|1|YCR017C|712|365|671|411|533|295|0|0|0|0
KAN|1|2|YDR056C|616|461|624|460|589|340|0|0|0|0
KAN|1|3|YBR229C|298|22|254|46|45|71|0|0|0|0
KAN|1|4|YCR011C|545|463|588|378|487|332|0|0|0|0
KAN|1|5|YBL011W|523|414|563|384|440|309|0|0|0|0
KAN|1|6|YBL017C|561|458|563|351|449|313|0|0|0|0
KAN|1|7|YCL056C|607|381|548|411|501|317|0|0|0|0
KAN|1|8|YDR137W|485|424|473|393|405|314|0|0|0|0
KAN|1|9|YAR044W|578|350|610|357|544|419|0|0|0|0
KAN|1|10|YBR201W|562|492|585|510|438|380|0|0|0|0
KAN|1|11|YCL045C|565|473|663|605|460|462|0|0|0|0
KAN|1|12|YBR183W|577|546|665|625|477|435|0|0|0|0
KAN|1|13|YDR108W|531|533|650|645|428|445|0|0|0|0
KAN|1|14|YAL007C|594|540|674|580|497|421|0|0|0|0
KAN|1|15|YDR100W|641|589|658|445|474|396|0|0|0|0
KAN|1|16|YAL026C|554|598|617|460|462|369|0|0|0|0
KAN|1|17|YAL023C|550|469|562|365|411|273|0|0|0|0
KAN|1|18|YBL082C|732|634|741|537|567|435|0|0|0|0
KAN|1|19|YDR084C|604|549|619|489|532|435|0|0|0|0
KAN|1|20|YAL042W|589|556|574|433|512|424|0|0|0|0
KAN|1|21|YAL058W|517|441|575|380|434|290|0|0|0|0
KAN|1|22|YGL200C|0|0|5|0|0|0|0|0|0|0
KAN|1|23|YGL203C|676|630|759|546|600|428|0|0|0|0
KAN|1|24|YDR294C|717|949|708|787|573|839|0|0|0|0
KAN|2|1|YDR297W|755|677|1043|939|640|609|0|0|0|0
KAN|2|2|YEL001C|468|510|551|620|394|460|0|0|0|0
KAN|2|3|YEL003W|467|453|506|541|304|328|0|0|0|0
KAN|2|4|YDR304C|551|555|566|611|423|442|0|0|0|0
KAN|2|5|YEL004W|502|532|555|617|378|418|0|0|0|0
KAN|2|6|YEL005C|593|622|655|753|443|512|0|0|0|0
KAN|2|7|YDR307W|458|433|505|567|333|353|0|0|0|0
KAN|2|8|YGL084C|235|243|232|215|167|171|0|0|0|0
KAN|2|9|YGL054C|494|484|580|591|391|377|0|0|0|0
KAN|2|10|YER019C-A|502|499|588|614|407|412|0|0|0|0
KAN|2|11|YDR270W|564|532|620|685|444|451|0|0|0|0
KAN|2|12|YDR410C|0|0|0|0|0|0|0|0|0|0
KAN|2|13|YDR411C|588|613|620|662|484|487|0|0|0|0
KAN|2|14|YER004W|561|551|630|641|476|487|0|0|0|0
KAN|2|15|YER005W|529|513|558|596|414|424|0|0|0|0
KAN|2|16|YGL020C|543|571|552|610|427|439|0|0|0|0
KAN|2|17|YEL064C|91|73|310|336|48|34|0|0|0|0
KAN|2|18|YGL027C|559|575|615|602|461|457|0|0|0|0
KAN|2|19|YDR233C|573|550|612|647|442|458|0|0|0|0
KAN|2|20|YEL042W|500|532|539|588|388|415|0|0|0|0
KAN|2|21|YEL043W|497|511|606|675|410|424|0|0|0|0
KAN|2|22|YGL005C|684|675|761|799|520|567|0|0|0|0
KAN|2|23|YGL010W|545|588|652|705|437|454|0|0|0|0
KAN|2|24|YGL012W|0|0|0|0|0|0|0|0|0|0
KAN|3|1|YDR349C|732|623|768|713|580|586|0|0|0|0
KAN|3|2|YDR221W|557|566|618|661|454|484|0|0|0|0
KAN|3|3|YDR222W|539|490|558|620|431|432|0|0|0|0
KAN|3|4|YDR357C|572|588|534|607|441|452|0|0|0|0
KAN|3|5|YEL031W|330|393|398|470|261|268|0|0|0|0
KAN|3|6|YER083C|0|0|0|0|0|0|0|0|0|0
KAN|3|7|YDR344C|653|634|696|669|489|478|0|0|0|0
KAN|3|8|YEL013W|405|347|440|462|288|290|0|0|0|0
KAN|3|9|YEL015W|599|585|636|648|485|454|0|0|0|0
KAN|3|10|YER071C|530|534|644|612|419|406|0|0|0|0
KAN|3|11|YDR320C|548|547|523|518|442|441|0|0|0|0
KAN|3|12|YHR110W|572|552|636|605|437|422|0|0|0|0
KAN|3|13|YIL076W|377|337|356|382|221|202|0|0|0|0
KAN|3|14|YIL090W|329|302|433|426|258|262|0|0|0|0
KAN|3|15|YIL039W|804|737|883|873|606|608|0|0|0|0
KAN|3|16|YIL040W|490|480|503|529|375|366|0|0|0|0
KAN|3|17|YIL043C|621|567|656|696|494|486|0|0|0|0
KAN|3|18|YIL044C|521|487|600|586|433|428|0|0|0|0
KAN|3|19|YGR199W|575|542|608|655|466|471|0|0|0|0
KAN|3|20|YGR202C|588|589|599|657|440|500|0|0|0|0
KAN|3|21|YHR060W|0|0|0|0|0|0|0|0|0|0
KAN|3|22|YIL027C|839|809|881|873|686|704|0|0|0|0
KAN|3|23|YHR079C|469|500|548|581|362|397|0|0|0|0
KAN|3|24|YGR177C|662|786|761|1009|540|684|0|0|0|0
KAN|4|1|YGR036C|303|229|318|329|171|191|0|0|0|0
KAN|4|2|YHR039C|532|493|605|598|446|424|0|0|0|0
KAN|4|3|YIL005W|475|466|542|554|297|319|0|0|0|0
KAN|4|4|YIL016W|530|510|629|596|443|469|0|0|0|0
KAN|4|5|YGR170W|508|517|604|614|387|394|0|0|0|0
KAN|4|6|YHR204W|587|576|668|606|451|436|0|0|0|0
KAN|4|7|YGR157W|382|394|379|384|286|274|0|0|0|0
KAN|4|8|YHL003C|551|573|684|680|474|467|0|0|0|0
KAN|4|9|YHR176W|620|617|661|631|483|445|0|0|0|0
KAN|4|10|YHR142W|548|524|658|672|459|419|0|0|0|0
KAN|4|11|YGL226C-A|534|525|610|603|435|418|0|0|0|0
KAN|4|12|YGL231C|553|517|641|610|477|453|0|0|0|0
KAN|4|13|YHL031C|586|560|629|656|472|456|0|0|0|0
KAN|4|14|YHR135C|554|545|671|682|464|441|0|0|0|0
KAN|4|15|YHR136C|650|638|703|727|501|472|0|0|0|0
KAN|4|16|YGR105W|0|0|0|0|0|0|0|0|0|0
KAN|4|17|YLL014W|656|608|684|676|541|529|0|0|0|0
KAN|4|18|YKL020C|608|549|667|696|487|492|0|0|0|0
KAN|4|19|YLR080W|509|472|588|622|381|404|0|0|0|0
KAN|4|20|YKL140W|513|506|600|632|401|421|0|0|0|0
KAN|4|21|YKL008C|628|609|603|624|499|508|0|0|0|0
KAN|4|22|YLR056W|274|289|290|305|205|250|0|0|0|0
KAN|4|23|YLR064W|605|638|668|742|467|557|0|0|0|0
KAN|4|24|YKL119C|387|485|345|484|294|319|0|0|0|0
KAN|5|1|YJL134W|784|628|902|822|655|601|0|0|0|0
KAN|5|2|YLR042C|634|534|608|582|477|434|0|0|0|0
KAN|5|3|YLR023C|510|485|570|562|405|294|0|0|0|0
KAN|5|4|YJL178C|506|517|586|613|422|357|0|0|0|0
KAN|5|5|YJL171C|552|585|628|590|429|449|0|0|0|0
KAN|5|6|YKL094W|559|536|645|640|467|433|0|0|0|0
KAN|5|7|YJL168C|546|533|561|568|403|389|0|0|0|0
KAN|5|8|YKL212W|417|418|436|461|301|335|0|0|0|0
KAN|5|9|YJL192C|579|546|645|616|429|418|0|0|0|0
KAN|5|10|YKL073W|581|532|633|602|438|431|0|0|0|0
KAN|5|11|YKL179C|592|560|687|665|496|480|0|0|0|0
KAN|5|12|YLL043W|532|513|520|526|403|376|0|0|0|0
KAN|5|13|YLL052C|560|535|627|572|419|389|0|0|0|0
KAN|5|14|YLL055W|614|588|604|599|477|471|0|0|0|0
KAN|5|15|YKL063C|612|584|634|629|462|479|0|0|0|0
KAN|5|16|YKL065C|661|639|686|705|521|493|0|0|0|0
KAN|5|17|YJL198W|527|471|620|573|410|403|0|0|0|0
KAN|5|18|YJL196C|554|529|596|584|422|411|0|0|0|0
KAN|5|19|YLL023C|551|491|555|570|411|392|0|0|0|0
KAN|5|20|YLL028W|511|451|586|638|388|391|0|0|0|0
KAN|5|21|YJL212C|573|568|629|682|423|438|0|0|0|0
KAN|5|22|YMR022W|637|640|715|754|504|539|0|0|0|0
KAN|5|23|YMR214W|183|144|230|213|120|105|0|0|0|0
KAN|5|24|YMR215W|582|717|641|840|451|648|0|0|0|0
KAN|6|1|YMR010W|787|600|911|882|744|629|0|0|0|0
KAN|6|2|YMR015C|482|484|490|552|361|349|0|0|0|0
KAN|6|3|YLR207W|612|603|635|599|478|477|0|0|0|0
KAN|6|4|YLR350W|463|464|510|558|356|372|0|0|0|0
KAN|6|5|YLR220W|538|542|632|624|430|428|0|0|0|0
KAN|6|6|YML012W|604|622|668|635|466|450|0|0|0|0
KAN|6|7|YML008C|429|435|467|492|317|319|0|0|0|0
KAN|6|8|YMR202W|457|473|381|393|334|338|0|0|0|0
KAN|6|9|YLR194C|593|577|688|661|524|496|0|0|0|0
KAN|6|10|YMR183C|570|540|624|628|427|414|0|0|0|0
KAN|6|11|YML019W|600|638|571|581|447|471|0|0|0|0
KAN|6|12|YML013W|561|543|598|597|463|427|0|0|0|0
KAN|6|13|YLR292C|546|520|639|662|416|371|0|0|0|0
KAN|6|14|YMR161W|591|558|682|696|505|525|0|0|0|0
KAN|6|15|YMR163C|586|557|632|634|432|439|0|0|0|0
KAN|6|16|YLR396C|0|0|0|0|0|0|0|0|0|0
KAN|6|17|YMR152W|606|578|619|643|468|460|0|0|0|0
KAN|6|18|YLR130C|629|605|666|682|485|476|0|0|0|0
KAN|6|19|YLR268W|534|525|525|534|384|341|0|0|0|0
KAN|6|20|YMR029C|515|496|583|643|437|458|0|0|0|0
KAN|6|21|YMR031C|615|639|671|732|494|515|0|0|0|0
KAN|6|22|YLR372W|456|442|488|539|345|350|0|0|0|0
KAN|6|23|YLR242C|480|559|475|588|386|416|0|0|0|0
KAN|6|24|YLR250W|668|796|783|938|534|670|0|0|0|0
KAN|7|1|YLR120C|903|682|860|779|727|532|0|0|0|0
KAN|7|2|YOR245C|515|509|606|587|440|415|0|0|0|0
KAN|7|3|YOR115C|494|510|612|614|427|432|0|0|0|0
KAN|7|4|YNL297C|472|462|514|571|380|405|0|0|0|0
KAN|7|5|YNL156C|533|525|599|617|373|396|0|0|0|0
KAN|7|6|YNL153C|600|568|636|613|381|398|0|0|0|0
KAN|7|7|YOR002W|658|654|727|701|497|492|0|0|0|0
KAN|7|8|YOR092W|635|544|695|675|460|416|0|0|0|0
KAN|7|9|YOR214C|595|587|681|653|464|441|0|0|0|0
KAN|7|10|YOR216C|443|444|529|512|368|359|0|0|0|0
KAN|7|11|YOR085W|290|253|369|334|230|241|0|0|0|0
KAN|7|12|YOR089C|503|479|452|351|356|340|0|0|0|0
KAN|7|13|YNL194C|544|525|619|608|409|384|0|0|0|0
KAN|7|14|YNL327W|585|558|620|619|485|461|0|0|0|0
KAN|7|15|YNL190W|534|511|620|606|415|395|0|0|0|0
KAN|7|16|YNL323W|579|553|630|639|458|451|0|0|0|0
KAN|7|17|YOR198C|0|0|255|236|0|0|0|0|0|0
KAN|7|18|YOR067C|647|612|726|735|521|493|0|0|0|0
KAN|7|19|YOR070C|571|577|627|680|422|438|0|0|0|0
KAN|7|20|YOR079C|558|557|624|636|465|490|0|0|0|0
KAN|7|21|YMR307W|199|159|236|265|128|148|0|0|0|0
KAN|7|22|YOR049C|596|567|647|701|472|459|0|0|0|0
KAN|7|23|YMR292W|537|526|585|621|434|436|0|0|0|0
KAN|7|24|YNL219C|663|774|709|894|483|693|0|0|0|0
KAN|8|1|YMR299C|727|605|775|707|571|473|0|0|0|0
KAN|8|2|YOR165W|495|496|564|564|367|328|0|0|0|0
KAN|8|3|YOR036W|246|264|262|270|143|128|0|0|0|0
KAN|8|4|YOR171C|550|518|613|636|417|393|0|0|0|0
KAN|8|5|YOR175C|542|537|564|570|412|397|0|0|0|0
KAN|8|6|YOR042W|537|531|564|542|421|376|0|0|0|0
KAN|8|7|YOR044W|590|591|676|666|443|427|0|0|0|0
KAN|8|8|YNL238W|722|655|602|576|455|445|0|0|0|0
KAN|8|9|YMR264W|604|588|702|711|487|443|0|0|0|0
KAN|8|10|YMR272C|426|444|370|366|322|347|0|0|0|0
KAN|8|11|YMR274C|632|591|726|685|485|460|0|0|0|0
KAN|8|12|YOR016C|624|586|700|672|531|497|0|0|0|0
KAN|8|13|YNL280C|627|598|665|650|502|469|0|0|0|0
KAN|8|14|YMR251W-A|571|549|681|672|480|451|0|0|0|0
KAN|8|15|YMR253C|617|578|690|678|485|477|0|0|0|0
KAN|8|16|YPR028W|608|613|679|660|516|501|0|0|0|0
KAN|8|17|YPL227C|648|593|667|678|486|449|0|0|0|0
KAN|8|18|YOL013C|647|627|677|675|514|517|0|0|0|0
KAN|8|19|YOL018C|529|522|608|648|427|457|0|0|0|0
KAN|8|20|YPR003C|595|599|657|705|431|427|0|0|0|0
KAN|8|21|YPL246C|611|575|681|726|486|516|0|0|0|0
KAN|8|22|YOR377W|587|548|644|717|466|484|0|0|0|0
KAN|8|23|YPL274W|565|573|656|749|443|432|0|0|0|0
KAN|8|24|YPL051W|719|850|784|1045|564|771|0|0|0|0
KAN|9|1|YPL170W|835|632|866|722|577|470|0|0|0|0
KAN|9|2|YOL065C|581|543|614|610|489|469|0|0|0|0
KAN|9|3|YOR311C|454|457|526|540|362|348|0|0|0|0
KAN|9|4|YOR321W|538|521|616|610|448|415|0|0|0|0
KAN|9|5|YPL195W|672|674|733|704|507|515|0|0|0|0
KAN|9|6|YOL047C|557|550|659|646|421|417|0|0|0|0
KAN|9|7|YOR307C|566|545|569|540|473|509|0|0|0|0
KAN|9|8|YPL087W|576|526|618|603|392|371|0|0|0|0
KAN|9|9|YPL207W|625|599|743|685|512|499|0|0|0|0
KAN|9|10|YPL206C|636|610|722|669|486|485|0|0|0|0
KAN|9|11|YOR284W|624|527|701|713|463|521|0|0|0|0
KAN|9|12|YOR285W|622|581|688|675|477|465|0|0|0|0
KAN|9|13|YOR288C|600|584|696|664|464|477|0|0|0|0
KAN|9|14|YOL030W|589|555|549|449|496|515|0|0|0|0
KAN|9|15|YOL031C|558|568|640|657|443|447|0|0|0|0
KAN|9|16|YOR291W|529|538|634|703|429|443|0|0|0|0
KAN|9|17|YCL025C|589|582|657|654|505|511|0|0|0|0
KAN|9|18|YDL052C|521|533|597|670|451|464|0|0|0|0
KAN|9|19|YPR173C|338|340|409|406|240|225|0|0|0|0
KAN|9|20|YCL001W|577|571|609|628|448|456|0|0|0|0
KAN|9|21|YPR148C|512|512|626|721|413|423|0|0|0|0
KAN|9|22|YPR149W|465|486|531|588|377|435|0|0|0|0
KAN|9|23|YDL018C|509|534|565|628|421|446|0|0|0|0
KAN|9|24|YBR067C|685|811|722|888|522|669|0|0|0|0
KAN|10|1|YDL019C|822|686|887|790|681|535|0|0|0|0
KAN|10|2|YPR135W|442|470|579|635|346|351|0|0|0|0
KAN|10|3|YGR227W|475|494|587|574|423|391|0|0|0|0
KAN|10|4|YBR162W-A|477|458|535|532|363|370|0|0|0|0
KAN|10|5|YBR164C|555|554|599|530|442|442|0|0|0|0
KAN|10|6|YBR052C|646|640|659|653|474|484|0|0|0|0
KAN|10|7|YBR171W|441|477|467|498|339|346|0|0|0|0
KAN|10|8|YBR036C|246|282|223|228|204|206|0|0|0|0
KAN|10|9|YPR114W|527|512|642|630|410|386|0|0|0|0
KAN|10|10|YFR041C|626|586|707|650|522|496|0|0|0|0
KAN|10|11|YBR132C|0|0|0|0|0|0|0|0|0|0
KAN|10|12|YBR106W|448|431|243|191|349|342|0|0|0|0
KAN|10|13|YPR063C|602|581|710|677|465|465|0|0|0|0
KAN|10|14|YPR071W|419|453|672|673|328|280|0|0|0|0
KAN|10|15|YBL102W|605|627|714|708|520|515|0|0|0|0
KAN|10|16|YBR097W|0|0|0|0|0|0|0|0|0|0
KAN|10|17|YDL121C|623|599|673|714|478|483|0|0|0|0
KAN|10|18|YDR518W|0|0|0|0|0|0|0|0|0|0
KAN|10|19|YDR519W|647|609|698|679|502|483|0|0|0|0
KAN|10|20|YDR524C|561|535|661|711|402|412|0|0|0|0
KAN|10|21|YML048W|544|568|628|668|458|488|0|0|0|0
KAN|10|22|YJR073C|272|291|343|375|227|257|0|0|0|0
KAN|10|23|wt_blank_sean|0|0|0|0|0|0|0|0|0|0
KAN|10|24|YJR088C|640|746|678|833|529|674|0|0|0|0
KAN|11|1|YDR503C|895|724|908|781|728|634|0|0|0|0
KAN|11|2|YML059C|516|482|561|554|447|407|0|0|0|0
KAN|11|3|YML055W|495|492|548|566|406|404|0|0|0|0
KAN|11|4|YDL099W|570|535|633|617|445|417|0|0|0|0
KAN|11|5|YDL100C|460|461|524|549|356|371|0|0|0|0
KAN|11|6|YDR484W|326|381|378|394|260|279|0|0|0|0
KAN|11|7|YDR492W|585|594|686|660|492|478|0|0|0|0
KAN|11|8|YGL126W|626|509|676|566|474|435|0|0|0|0
KAN|11|9|YIL124W|614|585|711|702|511|490|0|0|0|0
KAN|11|10|YDL091C|600|604|655|627|513|492|0|0|0|0
KAN|11|11|YDL093W|606|583|695|654|483|456|0|0|0|0
KAN|11|12|YFL048C|605|547|743|704|486|471|0|0|0|0
KAN|11|13|YDL095W|496|468|588|545|405|382|0|0|0|0
KAN|11|14|YFL025C|564|556|620|629|460|458|0|0|0|0
KAN|11|15|YGL161C|499|482|529|541|435|449|0|0|0|0
KAN|11|16|YGL167C|369|369|418|421|275|262|0|0|0|0
KAN|11|17|YGR261C|711|666|729|704|529|549|0|0|0|0
KAN|11|18|YGR263C|682|631|712|733|537|525|0|0|0|0
KAN|11|19|YGR266W|553|530|649|673|451|456|0|0|0|0
KAN|11|20|YNR039C|538|538|554|607|411|425|0|0|0|0
KAN|11|21|YNL146W|538|513|549|604|409|418|0|0|0|0
KAN|11|22|YNR019W|503|516|593|614|400|407|0|0|0|0
KAN|11|23|YCR043C|684|657|729|716|530|524|0|0|0|0
KAN|11|24|YNR021W|615|700|690|832|552|631|0|0|0|0
KAN|12|1|YCR044C|368|291|471|407|336|279|0|0|0|0
KAN|12|2|YCR061W|577|508|621|582|419|405|0|0|0|0
KAN|12|3|YNR030W|501|482|549|574|363|386|0|0|0|0
KAN|12|4|YBR177C|468|463|515|538|375|388|0|0|0|0
KAN|12|5|YNR008W|524|538|573|536|419|313|0|0|0|0
KAN|12|6|YNR013C|563|546|584|565|446|440|0|0|0|0
KAN|12|7|YBR283C|577|557|560|562|441|434|0|0|0|0
KAN|12|8|YNL041C|562|533|657|618|400|403|0|0|0|0
KAN|12|9|YNL044W|544|549|589|580|465|467|0|0|0|0
KAN|12|10|YBR290W|606|637|750|743|494|506|0|0|0|0
KAN|12|11|YNL046W|606|584|662|653|448|455|0|0|0|0
KAN|12|12|YNL049C|601|579|675|670|502|472|0|0|0|0
KAN|12|13|YBR273C|577|516|628|629|472|492|0|0|0|0
KAN|12|14|YBR264C|451|445|534|511|369|391|0|0|0|0
KAN|12|15|YNL008C|599|575|696|673|497|503|0|0|0|0
KAN|12|16|YDL137W|541|525|636|658|433|430|0|0|0|0
KAN|12|17|YJL024C|647|655|732|730|517|559|0|0|0|0
KAN|12|18|YJL029C|254|231|328|257|120|143|0|0|0|0
KAN|12|19|YML067C|542|546|632|664|445|461|0|0|0|0
KAN|12|20|YJL004C|572|596|654|709|461|496|0|0|0|0
KAN|12|21|YML038C|434|466|549|633|359|409|0|0|0|0
KAN|12|22|YER151C|307|316|324|380|220|266|0|0|0|0
KAN|12|23|YML075C|625|621|614|690|474|460|0|0|0|0
KAN|12|24|YGR086C|560|701|707|836|463|569|0|0|0|0
KAN|13|1|YGR089W|747|569|777|637|561|473|0|0|0|0
KAN|13|2|YGR106C|556|516|614|589|424|419|0|0|0|0
KAN|13|3|YLR246W|542|531|587|603|413|388|0|0|0|0
KAN|13|4|YJR118C|368|404|359|382|266|259|0|0|0|0
KAN|13|5|YDR205W|492|488|561|599|386|409|0|0|0|0
KAN|13|6|YGR038W|512|504|571|580|388|395|0|0|0|0
KAN|13|7|YJR131W|536|497|547|538|372|390|0|0|0|0
KAN|13|8|YJR134C|597|566|643|644|456|480|0|0|0|0
KAN|13|9|YER120W|616|588|665|641|485|496|0|0|0|0
KAN|13|10|YER122C|0|0|0|0|0|0|0|0|0|0
KAN|13|11|YJR117W|570|546|736|704|447|460|0|0|0|0
KAN|13|12|YER113C|505|460|554|571|388|398|0|0|0|0
KAN|13|13|YJR040W|522|514|537|532|412|422|0|0|0|0
KAN|13|14|YKR067W|523|496|616|607|383|405|0|0|0|0
KAN|13|15|YJR031C|540|530|683|654|464|464|0|0|0|0
KAN|13|16|YMR054W|572|550|657|691|479|505|0|0|0|0
KAN|13|17|YIR033W|433|446|451|488|362|370|0|0|0|0
KAN|13|18|YJR010C-A|611|577|627|667|500|484|0|0|0|0
KAN|13|19|YJR015W|548|556|647|664|431|466|0|0|0|0
KAN|13|20|YMR052W|470|500|573|632|419|424|0|0|0|0
KAN|13|21|YBR287W|556|550|581|640|445|505|0|0|0|0
KAN|13|22|YBR288C|500|486|652|662|387|422|0|0|0|0
KAN|13|23|YAR002C-A|540|517|594|648|408|453|0|0|0|0
KAN|13|24|YMR119W|624|699|621|695|468|537|0|0|0|0
KAN|14|1|YNL125C|472|378|983|807|298|218|0|0|0|0
KAN|14|2|YNL130C|573|553|632|631|489|469|0|0|0|0
KAN|14|3|YIL030C|441|422|501|543|331|354|0|0|0|0
KAN|14|4|YNL085W|458|439|422|475|380|406|0|0|0|0
KAN|14|5|YNL095C|491|435|565|578|369|398|0|0|0|0
KAN|14|6|YLR390W-A|482|468|537|519|369|396|0|0|0|0
KAN|14|7|YJL078C|485|450|562|564|378|371|0|0|0|0
KAN|14|8|YKR053C|523|518|605|597|376|398|0|0|0|0
KAN|14|9|YNL051W|573|574|673|737|450|457|0|0|0|0
KAN|14|10|YPL137C|538|492|601|616|393|389|0|0|0|0
KAN|14|11|YDL072C|171|137|307|345|94|68|0|0|0|0
KAN|14|12|YCR048W|603|512|676|683|512|498|0|0|0|0
KAN|14|13|YCR067C|501|470|618|590|429|411|0|0|0|0
KAN|14|14|YCR034W|568|546|578|605|474|517|0|0|0|0
KAN|14|15|YGR130C|481|449|595|608|405|402|0|0|0|0
KAN|14|16|YGL223C|540|525|648|707|439|467|0|0|0|0
KAN|14|17|YBR255W|570|590|633|723|450|511|0|0|0|0
KAN|14|18|YER087C-B|465|489|596|625|402|467|0|0|0|0
KAN|14|19|YIL105C|394|375|464|479|326|334|0|0|0|0
KAN|14|20|YDR476C|525|557|625|691|435|469|0|0|0|0
KAN|14|21|YDR525W|613|583|691|741|495|543|0|0|0|0
KAN|14|22|YDR057W|542|525|492|588|394|465|0|0|0|0
KAN|14|23|YBR159W|390|347|527|566|321|343|0|0|0|0
KAN|14|24|YHR123W|784|943|814|997|620|792|0|0|0|0
KAN|15|1|YGR284C|834|694|825|720|723|584|0|0|0|0
KAN|15|2|YOL101C|516|516|527|586|365|364|0|0|0|0
KAN|15|3|YOL107W|494|504|531|572|377|367|0|0|0|0
KAN|15|4|YNL300W|533|523|582|625|420|436|0|0|0|0
KAN|15|5|YOL110W|437|440|463|472|309|325|0|0|0|0
KAN|15|6|YOR317W|519|478|599|590|395|398|0|0|0|0
KAN|15|7|YML071C|542|547|604|630|527|471|0|0|0|0
KAN|15|8|YIR038C|470|495|560|577|450|419|0|0|0|0
KAN|15|9|YML101C|491|448|499|418|354|334|0|0|0|0
KAN|15|10|YOL137W|487|440|589|561|413|404|0|0|0|0
KAN|15|11|YDR424C|603|565|571|581|470|488|0|0|0|0
KAN|15|12|YMR065W|549|510|586|583|413|412|0|0|0|0
KAN|15|13|YML128C|391|373|435|483|353|387|0|0|0|0
KAN|15|14|YHR045W|550|566|649|684|440|460|0|0|0|0
KAN|15|15|YHR181W|576|594|652|674|512|544|0|0|0|0
KAN|15|16|YMR123W|585|730|583|759|499|629|0|0|0|0
KAN|15|17|YLR039C|512|549|511|621|375|463|0|0|0|0
KAN|15|18|YLR050C|634|762|682|886|537|637|0|0|0|0
KAN|15|19|YNR075W|635|735|643|866|493|578|0|0|0|0
KAN|15|20|YOL088C|679|740|848|1002|567|681|0|0|0|0
KAN|15|21|YMR313C|675|772|698|871|582|617|0|0|0|0
KAN|15|22|YHR004C|738|770|795|842|648|744|0|0|0|0
KAN|15|23|YLR450W|671|730|662|819|504|648|0|0|0|0
KAN|15|24|YDL192W|530|676|623|756|455|571|0|0|0|0
KAN|16|1|YNR051C|450|376|499|523|426|348|0|0|0|0
KAN|16|2|YJL123C|467|700|571|649|381|460|0|0|0|0
KAN|16|3|YJL117W|564|600|581|877|399|464|0|0|0|0
KAN|16|4|YDL222C|493|724|509|659|389|621|0|0|0|0
KAN|16|5|YDL226C|489|911|517|979|377|462|0|0|0|0
KAN|16|6|YDL231C|501|665|570|837|389|442|0|0|0|0
KAN|16|7|YDL232W|542|747|565|857|398|454|0|0|0|0
KAN|16|8|YJL079C|535|440|537|746|454|545|0|0|0|0
KAN|16|9|YKR088C|530|687|514|795|410|526|0|0|0|0
KAN|16|10|YJL073W|589|897|576|804|461|697|0|0|0|0
KAN|16|11|YJL062W|443|461|436|495|331|353|0|0|0|0
KAN|16|12|YJR066W|486|661|516|795|355|474|0|0|0|0
KAN|16|13|YDR483W|616|781|612|944|480|511|0|0|0|0
KAN|16|14|YER044C|341|381|259|391|258|391|0|0|0|0
KAN|16|15|YDL204W|635|833|730|1020|494|621|0|0|0|0
KAN|16|16|YBR058C-A|0|0|0|0|0|0|0|0|0|0
KAN|16|17|YBR096W|0|0|0|0|0|0|0|0|0|0
KAN|16|18|YBR234C|0|0|0|0|0|0|0|0|0|0
KAN|16|19|YDR027C|0|0|0|0|0|0|0|0|0|0
KAN|16|20|YDR032C|0|0|0|0|0|0|0|0|0|0
KAN|16|21|YEL022W|0|0|0|0|0|0|0|0|0|0
KAN|16|22|YER053C-A|0|0|0|0|0|0|0|0|0|0
KAN|16|23|YER100W|0|0|0|0|0|0|0|0|0|0
KAN|16|24|YGL095C|0|12|0|21|0|45|0|0|0|0
NAT|YCR011C
KAN|1|1|YCR017C|735|478|731|348|736|502|0|0|0|0
KAN|1|2|YDR056C|611|472|524|367|663|547|0|0|0|0
KAN|1|3|YBR229C|816|590|689|517|832|727|0|0|0|0
KAN|1|4|YCR011C|376|284|335|253|406|321|0|0|0|0
KAN|1|5|YBL011W|643|479|541|434|679|567|0|0|0|0
KAN|1|6|YBL017C|692|564|504|522|681|664|0|0|0|0
KAN|1|7|YCL056C|701|540|571|513|724|641|0|0|0|0
KAN|1|8|YDR137W|742|618|565|562|757|670|0|0|0|0
KAN|1|9|YAR044W|728|552|525|477|739|666|0|0|0|0
KAN|1|10|YBR201W|751|553|596|478|710|596|0|0|0|0
KAN|1|11|YCL045C|603|480|493|418|664|541|0|0|0|0
KAN|1|12|YBR183W|755|563|600|502|728|655|0|0|0|0
KAN|1|13|YDR108W|613|557|620|518|744|669|0|0|0|0
KAN|1|14|YAL007C|678|521|577|489|744|602|0|0|0|0
KAN|1|15|YDR100W|630|507|527|433|680|614|0|0|0|0
KAN|1|16|YAL026C|743|568|550|523|777|681|0|0|0|0
KAN|1|17|YAL023C|656|544|596|507|726|633|0|0|0|0
KAN|1|18|YBL082C|751|642|719|549|906|729|0|0|0|0
KAN|1|19|YDR084C|676|550|641|442|770|583|0|0|0|0
KAN|1|20|YAL042W|661|504|577|446|722|612|0|0|0|0
KAN|1|21|YAL058W|834|586|813|542|913|718|0|0|0|0
KAN|1|22|YGL200C|13|53|29|0|40|0|0|0|0|0
KAN|1|23|YGL203C|853|658|716|545|909|741|0|0|0|0
KAN|1|24|YDR294C|800|1011|724|849|948|1059|0|0|0|0
KAN|2|1|YDR297W|792|727|670|632|822|773|0|0|0|0
KAN|2|2|YEL001C|526|469|456|382|584|505|0|0|0|0
KAN|2|3|YEL003W|379|357|336|278|455|453|0|0|0|0
KAN|2|4|YDR304C|543|544|468|438|625|602|0|0|0|0
KAN|2|5|YEL004W|512|470|455|432|579|518|0|0|0|0
KAN|2|6|YEL005C|557|523|521|529|641|606|0|0|0|0
KAN|2|7|YDR307W|488|445|411|402|512|492|0|0|0|0
KAN|2|8|YGL084C|559|567|467|440|597|584|0|0|0|0
KAN|2|9|YGL054C|457|438|414|387|521|454|0|0|0|0
KAN|2|10|YER019C-A|530|515|468|474|581|562|0|0|0|0
KAN|2|11|YDR270W|513|471|459|453|598|607|0|0|0|0
KAN|2|12|YDR410C|0|0|0|0|0|0|0|0|0|0
KAN|2|13|YDR411C|589|593|483|442|581|585|0|0|0|0
KAN|2|14|YER004W|514|478|483|505|630|603|0|0|0|0
KAN|2|15|YER005W|485|468|472|461|616|541|0|0|0|0
KAN|2|16|YGL020C|557|528|554|534|641|646|0|0|0|0
KAN|2|17|YEL064C|244|223|273|246|278|248|0|0|0|0
KAN|2|18|YGL027C|546|509|520|490|636|649|0|0|0|0
KAN|2|19|YDR233C|503|474|432|419|561|575|0|0|0|0
KAN|2|20|YEL042W|524|482|455|509|648|701|0|0|0|0
KAN|2|21|YEL043W|458|412|431|411|487|485|0|0|0|0
KAN|2|22|YGL005C|735|674|555|499|694|687|0|0|0|0
KAN|2|23|YGL010W|485|445|425|443|626|676|0|0|0|0
KAN|2|24|YGL012W|0|0|0|0|0|0|0|0|0|0
KAN|3|1|YDR349C|662|555|597|487|763|606|0|0|0|0
KAN|3|2|YDR221W|574|564|473|409|614|569|0|0|0|0
KAN|3|3|YDR222W|465|408|454|388|597|564|0|0|0|0
KAN|3|4|YDR357C|545|531|465|428|597|608|0|0|0|0
KAN|3|5|YEL031W|541|609|497|508|688|754|0|0|0|0
KAN|3|6|YER083C|0|0|0|0|0|0|0|0|0|0
KAN|3|7|YDR344C|548|519|503|446|621|609|0|0|0|0
KAN|3|8|YEL013W|407|388|425|417|532|493|0|0|0|0
KAN|3|9|YEL015W|540|506|466|401|595|599|0|0|0|0
KAN|3|10|YER071C|487|500|433|398|566|567|0|0|0|0
KAN|3|11|YDR320C|462|461|478|476|630|636|0|0|0|0
KAN|3|12|YHR110W|428|399|427|387|525|520|0|0|0|0
KAN|3|13|YIL076W|356|350|345|302|408|394|0|0|0|0
KAN|3|14|YIL090W|329|286|264|264|426|408|0|0|0|0
KAN|3|15|YIL039W|732|686|715|657|818|810|0|0|0|0
KAN|3|16|YIL040W|386|396|295|310|455|469|0|0|0|0
KAN|3|17|YIL043C|554|517|511|472|647|606|0|0|0|0
KAN|3|18|YIL044C|530|494|484|466|583|542|0|0|0|0
KAN|3|19|YGR199W|515|478|495|438|632|593|0|0|0|0
KAN|3|20|YGR202C|502|493|442|434|573|579|0|0|0|0
KAN|3|21|YHR060W|0|0|0|0|0|0|0|0|0|0
KAN|3|22|YIL027C|779|777|806|795|911|933|0|0|0|0
KAN|3|23|YHR079C|570|576|484|443|586|607|0|0|0|0
KAN|3|24|YGR177C|669|801|513|722|747|904|0|0|0|0
KAN|4|1|YGR036C|561|461|501|371|663|603|0|0|0|0
KAN|4|2|YHR039C|426|393|384|358|524|473|0|0|0|0
KAN|4|3|YIL005W|343|307|331|300|454|400|0|0|0|0
KAN|4|4|YIL016W|591|576|527|490|578|508|0|0|0|0
KAN|4|5|YGR170W|521|459|393|361|548|539|0|0|0|0
KAN|4|6|YHR204W|521|518|404|380|569|569|0|0|0|0
KAN|4|7|YGR157W|412|394|365|387|498|529|0|0|0|0
KAN|4|8|YHL003C|568|574|505|468|611|633|0|0|0|0
KAN|4|9|YHR176W|538|484|463|458|570|558|0|0|0|0
KAN|4|10|YHR142W|559|529|500|453|582|575|0|0|0|0
KAN|4|11|YGL226C-A|563|520|512|497|607|596|0|0|0|0
KAN|4|12|YGL231C|544|522|483|446|583|589|0|0|0|0
KAN|4|13|YHL031C|632|601|589|566|707|735|0|0|0|0
KAN|4|14|YHR135C|575|504|527|478|628|616|0|0|0|0
KAN|4|15|YHR136C|596|558|550|505|595|594|0|0|0|0
KAN|4|16|YGR105W|0|0|0|0|0|0|0|0|0|0
KAN|4|17|YLL014W|596|533|564|541|648|660|0|0|0|0
KAN|4|18|YKL020C|554|558|451|410|573|579|0|0|0|0
KAN|4|19|YLR080W|415|423|376|345|490|505|0|0|0|0
KAN|4|20|YKL140W|464|435|376|365|510|533|0|0|0|0
KAN|4|21|YKL008C|562|550|528|472|602|573|0|0|0|0
KAN|4|22|YLR056W|281|223|309|333|337|342|0|0|0|0
KAN|4|23|YLR064W|534|511|496|491|600|638|0|0|0|0
KAN|4|24|YKL119C|356|495|302|379|461|478|0|0|0|0
KAN|5|1|YJL134W|761|655|642|501|730|651|0|0|0|0
KAN|5|2|YLR042C|617|520|490|397|625|512|0|0|0|0
KAN|5|3|YLR023C|521|483|443|402|572|590|0|0|0|0
KAN|5|4|YJL178C|471|475|417|371|543|514|0|0|0|0
KAN|5|5|YJL171C|525|503|502|476|581|594|0|0|0|0
KAN|5|6|YKL094W|556|549|499|447|568|581|0|0|0|0
KAN|5|7|YJL168C|434|379|324|300|433|449|0|0|0|0
KAN|5|8|YKL212W|451|427|374|360|499|479|0|0|0|0
KAN|5|9|YJL192C|442|392|429|396|546|550|0|0|0|0
KAN|5|10|YKL073W|559|545|550|505|567|588|0|0|0|0
KAN|5|11|YKL179C|527|506|485|446|587|611|0|0|0|0
KAN|5|12|YLL043W|546|504|419|373|541|515|0|0|0|0
KAN|5|13|YLL052C|459|412|405|353|529|510|0|0|0|0
KAN|5|14|YLL055W|495|477|440|385|548|529|0|0|0|0
KAN|5|15|YKL063C|475|503|412|423|566|563|0|0|0|0
KAN|5|16|YKL065C|599|615|521|472|673|655|0|0|0|0
KAN|5|17|YJL198W|523|519|450|421|565|555|0|0|0|0
KAN|5|18|YJL196C|425|410|436|386|494|511|0|0|0|0
KAN|5|19|YLL023C|442|422|403|392|535|526|0|0|0|0
KAN|5|20|YLL028W|492|431|476|412|552|593|0|0|0|0
KAN|5|21|YJL212C|567|530|497|451|600|664|0|0|0|0
KAN|5|22|YMR022W|597|559|479|430|629|677|0|0|0|0
KAN|5|23|YMR214W|476|459|430|415|545|577|0|0|0|0
KAN|5|24|YMR215W|534|727|449|626|636|798|0|0|0|0
KAN|6|1|YMR010W|767|618|708|558|906|722|0|0|0|0
KAN|6|2|YMR015C|497|459|383|378|521|526|0|0|0|0
KAN|6|3|YLR207W|571|549|470|431|576|583|0|0|0|0
KAN|6|4|YLR350W|366|376|413|378|556|542|0|0|0|0
KAN|6|5|YLR220W|497|505|460|413|580|574|0|0|0|0
KAN|6|6|YML012W|506|460|469|437|560|576|0|0|0|0
KAN|6|7|YML008C|427|364|346|347|464|413|0|0|0|0
KAN|6|8|YMR202W|383|405|355|361|670|692|0|0|0|0
KAN|6|9|YLR194C|562|520|484|445|607|594|0|0|0|0
KAN|6|10|YMR183C|469|427|417|374|515|503|0|0|0|0
KAN|6|11|YML019W|539|525|503|475|569|591|0|0|0|0
KAN|6|12|YML013W|518|451|440|427|547|561|0|0|0|0
KAN|6|13|YLR292C|566|532|483|451|563|569|0|0|0|0
KAN|6|14|YMR161W|545|508|552|502|599|589|0|0|0|0
KAN|6|15|YMR163C|480|480|435|450|553|593|0|0|0|0
KAN|6|16|YLR396C|0|0|0|0|0|0|0|0|0|0
KAN|6|17|YMR152W|508|455|465|434|538|561|0|0|0|0
KAN|6|18|YLR130C|579|551|529|473|614|624|0|0|0|0
KAN|6|19|YLR268W|484|487|377|382|544|530|0|0|0|0
KAN|6|20|YMR029C|551|530|406|408|543|568|0|0|0|0
KAN|6|21|YMR031C|565|620|506|478|596|642|0|0|0|0
KAN|6|22|YLR372W|498|495|433|398|524|565|0|0|0|0
KAN|6|23|YLR242C|654|726|545|591|722|813|0|0|0|0
KAN|6|24|YLR250W|671|812|584|709|679|844|0|0|0|0
KAN|7|1|YLR120C|752|614|721|577|804|618|0|0|0|0
KAN|7|2|YOR245C|658|629|469|449|602|611|0|0|0|0
KAN|7|3|YOR115C|497|476|416|361|550|542|0|0|0|0
KAN|7|4|YNL297C|481|478|402|433|557|563|0|0|0|0
KAN|7|5|YNL156C|541|522|435|384|596|586|0|0|0|0
KAN|7|6|YNL153C|531|515|403|398|539|562|0|0|0|0
KAN|7|7|YOR002W|629|591|509|504|662|666|0|0|0|0
KAN|7|8|YOR092W|557|543|474|451|567|568|0|0|0|0
KAN|7|9|YOR214C|535|531|455|461|564|585|0|0|0|0
KAN|7|10|YOR216C|548|548|463|462|583|631|0|0|0|0
KAN|7|11|YOR085W|512|484|472|418|573|585|0|0|0|0
KAN|7|12|YOR089C|469|401|427|396|478|449|0|0|0|0
KAN|7|13|YNL194C|450|416|409|379|539|531|0|0|0|0
KAN|7|14|YNL327W|557|488|467|419|612|619|0|0|0|0
KAN|7|15|YNL190W|485|470|430|394|519|541|0|0|0|0
KAN|7|16|YNL323W|618|603|485|426|646|636|0|0|0|0
KAN|7|17|YOR198C|245|212|175|162|265|244|0|0|0|0
KAN|7|18|YOR067C|595|564|557|519|678|696|0|0|0|0
KAN|7|19|YOR070C|596|576|462|477|624|650|0|0|0|0
KAN|7|20|YOR079C|541|498|442|420|602|594|0|0|0|0
KAN|7|21|YMR307W|652|704|595|614|664|801|0|0|0|0
KAN|7|22|YOR049C|504|472|511|467|563|626|0|0|0|0
KAN|7|23|YMR292W|441|477|358|373|537|584|0|0|0|0
KAN|7|24|YNL219C|556|700|489|663|621|809|0|0|0|0
KAN|8|1|YMR299C|720|539|645|513|769|609|0|0|0|0
KAN|8|2|YOR165W|480|485|371|318|511|503|0|0|0|0
KAN|8|3|YOR036W|0|0|0|0|0|0|0|0|0|0
KAN|8|4|YOR171C|524|493|475|396|608|593|0|0|0|0
KAN|8|5|YOR175C|469|477|375|362|503|538|0|0|0|0
KAN|8|6|YOR042W|462|451|416|357|488|495|0|0|0|0
KAN|8|7|YOR044W|528|516|465|426|596|590|0|0|0|0
KAN|8|8|YNL238W|704|693|583|582|737|729|0|0|0|0
KAN|8|9|YMR264W|509|491|493|466|565|576|0|0|0|0
KAN|8|10|YMR272C|235|227|143|175|339|371|0|0|0|0
KAN|8|11|YMR274C|572|558|507|455|611|594|0|0|0|0
KAN|8|12|YOR016C|540|511|493|443|573|593|0|0|0|0
KAN|8|13|YNL280C|532|471|467|430|567|580|0|0|0|0
KAN|8|14|YMR251W-A|529|456|463|453|563|573|0|0|0|0
KAN|8|15|YMR253C|564|532|484|453|545|571|0|0|0|0
KAN|8|16|YPR028W|546|487|539|509|594|596|0|0|0|0
KAN|8|17|YPL227C|575|535|516|497|652|650|0|0|0|0
KAN|8|18|YOL013C|579|597|475|470|611|625|0|0|0|0
KAN|8|19|YOL018C|558|548|474|510|594|637|0|0|0|0
KAN|8|20|YPR003C|577|578|462|459|590|655|0|0|0|0
KAN|8|21|YPL246C|570|597|467|449|563|627|0|0|0|0
KAN|8|22|YOR377W|532|521|480|440|561|648|0|0|0|0
KAN|8|23|YPL274W|535|559|485|463|608|652|0|0|0|0
KAN|8|24|YPL051W|710|911|608|770|752|954|0|0|0|0
KAN|9|1|YPL170W|726|622|626|475|779|661|0|0|0|0
KAN|9|2|YOL065C|579|580|491|433|605|594|0|0|0|0
KAN|9|3|YOR311C|492|461|425|370|539|496|0|0|0|0
KAN|9|4|YOR321W|531|530|456|427|592|570|0|0|0|0
KAN|9|5|YPL195W|675|667|600|592|744|742|0|0|0|0
KAN|9|6|YOL047C|492|465|444|430|521|526|0|0|0|0
KAN|9|7|YOR307C|518|506|466|446|581|601|0|0|0|0
KAN|9|8|YPL087W|461|425|367|357|480|481|0|0|0|0
KAN|9|9|YPL207W|546|511|454|433|602|613|0|0|0|0
KAN|9|10|YPL206C|558|512|496|471|583|573|0|0|0|0
KAN|9|11|YOR284W|522|466|464|424|598|604|0|0|0|0
KAN|9|12|YOR285W|547|506|496|470|569|578|0|0|0|0
KAN|9|13|YOR288C|523|473|471|449|561|572|0|0|0|0
KAN|9|14|YOL030W|597|602|439|456|559|564|0|0|0|0
KAN|9|15|YOL031C|543|561|429|447|559|605|0|0|0|0
KAN|9|16|YOR291W|579|595|415|421|559|606|0|0|0|0
KAN|9|17|YCL025C|365|361|279|274|404|427|0|0|0|0
KAN|9|18|YDL052C|574|544|462|465|560|587|0|0|0|0
KAN|9|19|YPR173C|426|404|291|313|437|479|0|0|0|0
KAN|9|20|YCL001W|249|302|287|268|217|225|0|0|0|0
KAN|9|21|YPR148C|551|595|485|469|576|577|0|0|0|0
KAN|9|22|YPR149W|430|482|276|268|492|543|0|0|0|0
KAN|9|23|YDL018C|494|546|368|391|551|603|0|0|0|0
KAN|9|24|YBR067C|612|764|529|607|696|873|0|0|0|0
KAN|10|1|YDL019C|850|662|712|543|838|707|0|0|0|0
KAN|10|2|YPR135W|374|337|346|301|473|431|0|0|0|0
KAN|10|3|YGR227W|561|534|462|453|606|611|0|0|0|0
KAN|10|4|YBR162W-A|438|433|460|394|581|582|0|0|0|0
KAN|10|5|YBR164C|566|564|451|473|594|622|0|0|0|0
KAN|10|6|YBR052C|483|451|454|430|578|570|0|0|0|0
KAN|10|7|YBR171W|556|572|500|482|581|637|0|0|0|0
KAN|10|8|YBR036C|319|365|251|218|211|252|0|0|0|0
KAN|10|9|YPR114W|462|438|386|352|507|510|0|0|0|0
KAN|10|10|YFR041C|530|517|450|413|546|560|0|0|0|0
KAN|10|11|YBR132C|528|506|486|458|605|594|0|0|0|0
KAN|10|12|YBR106W|305|262|161|151|182|184|0|0|0|0
KAN|10|13|YPR063C|504|457|484|438|602|576|0|0|0|0
KAN|10|14|YPR071W|530|484|429|425|583|588|0|0|0|0
KAN|10|15|YBL102W|552|553|498|456|592|626|0|0|0|0
KAN|10|16|YBR097W|0|0|1|0|0|0|0|0|0|0
KAN|10|17|YDL121C|581|559|524|484|643|669|0|0|0|0
KAN|10|18|YDR518W|57|54|0|0|0|0|0|0|0|0
KAN|10|19|YDR519W|691|612|527|494|609|610|0|0|0|0
KAN|10|20|YDR524C|522|492|472|443|658|690|0|0|0|0
KAN|10|21|YML048W|552|582|448|427|608|624|0|0|0|0
KAN|10|22|YJR073C|621|682|541|565|679|754|0|0|0|0
KAN|10|23|wt_blank_sean|59|43|0|0|0|0|0|0|0|0
KAN|10|24|YJR088C|599|747|462|629|651|789|0|0|0|0
KAN|11|1|YDR503C|776|637|629|469|797|606|0|0|0|0
KAN|11|2|YML059C|480|416|352|303|561|525|0|0|0|0
KAN|11|3|YML055W|490|482|370|349|535|516|0|0|0|0
KAN|11|4|YDL099W|520|495|423|409|533|529|0|0|0|0
KAN|11|5|YDL100C|440|393|407|392|485|491|0|0|0|0
KAN|11|6|YDR484W|433|484|334|355|432|512|0|0|0|0
KAN|11|7|YDR492W|519|459|486|458|578|561|0|0|0|0
KAN|11|8|YGL126W|627|598|516|470|573|540|0|0|0|0
KAN|11|9|YIL124W|490|446|460|411|594|578|0|0|0|0
KAN|11|10|YDL091C|507|442|458|416|537|526|0|0|0|0
KAN|11|11|YDL093W|505|446|455|410|514|515|0|0|0|0
KAN|11|12|YFL048C|520|505|513|443|601|577|0|0|0|0
KAN|11|13|YDL095W|555|542|461|415|601|617|0|0|0|0
KAN|11|14|YFL025C|626|607|575|556|694|672|0|0|0|0
KAN|11|15|YGL161C|483|450|414|416|491|481|0|0|0|0
KAN|11|16|YGL167C|565|521|445|435|548|564|0|0|0|0
KAN|11|17|YGR261C|653|680|526|536|720|730|0|0|0|0
KAN|11|18|YGR263C|646|605|567|535|643|673|0|0|0|0
KAN|11|19|YGR266W|506|471|483|443|618|628|0|0|0|0
KAN|11|20|YNR039C|554|540|431|435|597|627|0|0|0|0
KAN|11|21|YNL146W|506|494|333|317|552|584|0|0|0|0
KAN|11|22|YNR019W|480|467|410|386|523|516|0|0|0|0
KAN|11|23|YCR043C|623|660|550|551|680|710|0|0|0|0
KAN|11|24|YNR021W|604|742|458|577|655|821|0|0|0|0
KAN|12|1|YCR044C|866|730|693|575|778|705|0|0|0|0
KAN|12|2|YCR061W|510|476|397|373|545|527|0|0|0|0
KAN|12|3|YNR030W|521|502|387|375|512|501|0|0|0|0
KAN|12|4|YBR177C|423|398|406|348|544|529|0|0|0|0
KAN|12|5|YNR008W|482|445|400|383|559|543|0|0|0|0
KAN|12|6|YNR013C|503|476|392|367|499|498|0|0|0|0
KAN|12|7|YBR283C|484|443|410|397|532|538|0|0|0|0
KAN|12|8|YNL041C|492|843|444|441|499|479|0|0|0|0
KAN|12|9|YNL044W|513|434|421|422|610|599|0|0|0|0
KAN|12|10|YBR290W|556|513|510|500|652|638|0|0|0|0
KAN|12|11|YNL046W|513|482|434|440|577|563|0|0|0|0
KAN|12|12|YNL049C|490|446|438|426|559|544|0|0|0|0
KAN|12|13|YBR273C|553|507|456|438|554|549|0|0|0|0
KAN|12|14|YBR264C|447|421|371|360|485|503|0|0|0|0
KAN|12|15|YNL008C|565|500|478|457|576|582|0|0|0|0
KAN|12|16|YDL137W|538|489|449|434|508|500|0|0|0|0
KAN|12|17|YJL024C|704|760|632|649|703|754|0|0|0|0
KAN|12|18|YJL029C|0|0|0|0|0|0|0|0|0|0
KAN|12|19|YML067C|551|533|446|415|587|574|0|0|0|0
KAN|12|20|YJL004C|601|632|529|548|653|716|0|0|0|0
KAN|12|21|YML038C|421|396|445|451|572|596|0|0|0|0
KAN|12|22|YER151C|292|299|214|202|378|404|0|0|0|0
KAN|12|23|YML075C|578|610|384|368|600|630|0|0|0|0
KAN|12|24|YGR086C|593|778|460|562|602|772|0|0|0|0
KAN|13|1|YGR089W|670|543|489|343|629|490|0|0|0|0
KAN|13|2|YGR106C|551|535|365|301|558|511|0|0|0|0
KAN|13|3|YLR246W|506|468|432|375|552|543|0|0|0|0
KAN|13|4|YJR118C|325|270|212|196|361|372|0|0|0|0
KAN|13|5|YDR205W|479|413|402|374|549|536|0|0|0|0
KAN|13|6|YGR038W|491|438|351|342|478|478|0|0|0|0
KAN|13|7|YJR131W|451|411|390|342|566|566|0|0|0|0
KAN|13|8|YJR134C|490|490|440|414|613|606|0|0|0|0
KAN|13|9|YER120W|543|540|443|477|601|593|0|0|0|0
KAN|13|10|YER122C|419|395|370|375|499|538|0|0|0|0
KAN|13|11|YJR117W|503|498|442|435|554|574|0|0|0|0
KAN|13|12|YER113C|525|506|369|351|490|490|0|0|0|0
KAN|13|13|YJR040W|374|357|342|313|465|474|0|0|0|0
KAN|13|14|YKR067W|422|396|348|345|472|455|0|0|0|0
KAN|13|15|YJR031C|512|459|405|389|560|571|0|0|0|0
KAN|13|16|YMR054W|566|529|425|434|535|559|0|0|0|0
KAN|13|17|YIR033W|460|418|380|375|525|531|0|0|0|0
KAN|13|18|YJR010C-A|586|608|429|430|600|617|0|0|0|0
KAN|13|19|YJR015W|555|553|482|467|638|665|0|0|0|0
KAN|13|20|YMR052W|539|520|448|423|522|526|0|0|0|0
KAN|13|21|YBR287W|548|600|455|448|563|624|0|0|0|0
KAN|13|22|YBR288C|595|646|552|544|644|725|0|0|0|0
KAN|13|23|YAR002C-A|512|555|415|371|534|567|0|0|0|0
KAN|13|24|YMR119W|529|689|464|567|646|792|0|0|0|0
KAN|14|1|YNL125C|211|173|619|482|971|763|0|0|0|0
KAN|14|2|YNL130C|569|496|482|409|616|592|0|0|0|0
KAN|14|3|YIL030C|501|470|316|308|525|498|0|0|0|0
KAN|14|4|YNL085W|450|422|372|350|486|465|0|0|0|0
KAN|14|5|YNL095C|404|409|364|338|544|511|0|0|0|0
KAN|14|6|YLR390W-A|412|380|367|338|491|490|0|0|0|0
KAN|14|7|YJL078C|424|384|369|348|490|481|0|0|0|0
KAN|14|8|YKR053C|501|453|444|410|534|516|0|0|0|0
KAN|14|9|YNL051W|584|568|444|446|611|644|0|0|0|0
KAN|14|10|YPL137C|437|482|375|365|543|559|0|0|0|0
KAN|14|11|YDL072C|0|0|0|0|0|0|0|0|0|0
KAN|14|12|YCR048W|581|548|517|486|626|575|0|0|0|0
KAN|14|13|YCR067C|504|458|404|365|529|527|0|0|0|0
KAN|14|14|YCR034W|581|541|472|435|562|586|0|0|0|0
KAN|14|15|YGR130C|486|503|401|396|527|553|0|0|0|0
KAN|14|16|YGL223C|539|544|478|444|525|588|0|0|0|0
KAN|14|17|YBR255W|519|539|422|439|560|621|0|0|0|0
KAN|14|18|YER087C-B|439|441|405|350|500|555|0|0|0|0
KAN|14|19|YIL105C|384|345|283|299|424|404|0|0|0|0
KAN|14|20|YDR476C|582|577|468|460|600|666|0|0|0|0
KAN|14|21|YDR525W|563|618|474|449|604|676|0|0|0|0
KAN|14|22|YDR057W|586|603|492|470|592|675|0|0|0|0
KAN|14|23|YBR159W|525|595|414|434|503|603|0|0|0|0
KAN|14|24|YHR123W|717|913|568|722|799|942|0|0|0|0
KAN|15|1|YGR284C|799|581|620|431|801|616|0|0|0|0
KAN|15|2|YOL101C|508|472|342|293|528|472|0|0|0|0
KAN|15|3|YOL107W|482|485|467|407|588|571|0|0|0|0
KAN|15|4|YNL300W|522|519|459|472|561|563|0|0|0|0
KAN|15|5|YOL110W|426|453|349|329|509|515|0|0|0|0
KAN|15|6|YOR317W|425|456|416|377|520|499|0|0|0|0
KAN|15|7|YML071C|513|463|490|455|616|600|0|0|0|0
KAN|15|8|YIR038C|497|505|433|385|539|552|0|0|0|0
KAN|15|9|YML101C|545|586|426|389|544|569|0|0|0|0
KAN|15|10|YOL137W|452|449|428|362|484|483|0|0|0|0
KAN|15|11|YDR424C|538|530|446|394|596|585|0|0|0|0
KAN|15|12|YMR065W|540|565|432|387|562|531|0|0|0|0
KAN|15|13|YML128C|442|438|338|352|503|486|0|0|0|0
KAN|15|14|YHR045W|541|593|441|434|588|611|0|0|0|0
KAN|15|15|YHR181W|536|576|449|494|539|605|0|0|0|0
KAN|15|16|YMR123W|550|729|499|637|655|797|0|0|0|0
KAN|15|17|YLR039C|574|620|546|610|666|790|0|0|0|0
KAN|15|18|YLR050C|628|748|590|556|635|770|0|0|0|0
KAN|15|19|YNR075W|598|684|500|530|601|748|0|0|0|0
KAN|15|20|YOL088C|779|784|582|605|665|817|0|0|0|0
KAN|15|21|YMR313C|569|682|481|549|615|805|0|0|0|0
KAN|15|22|YHR004C|629|751|642|738|684|814|0|0|0|0
KAN|15|23|YLR450W|831|672|473|537|626|769|0|0|0|0
KAN|15|24|YDL192W|579|819|511|687|699|887|0|0|0|0
KAN|16|1|YNR051C|551|649|440|360|618|572|0|0|0|0
KAN|16|2|YJL123C|679|649|547|547|741|745|0|0|0|0
KAN|16|3|YJL117W|498|623|431|451|577|613|0|0|0|0
KAN|16|4|YDL222C|590|638|475|490|679|680|0|0|0|0
KAN|16|5|YDL226C|526|562|514|536|624|692|0|0|0|0
KAN|16|6|YDL231C|575|628|451|475|649|645|0|0|0|0
KAN|16|7|YDL232W|510|538|429|481|566|620|0|0|0|0
KAN|16|8|YJL079C|552|604|413|462|641|642|0|0|0|0
KAN|16|9|YKR088C|547|587|405|423|531|549|0|0|0|0
KAN|16|10|YJL073W|537|606|462|475|642|634|0|0|0|0
KAN|16|11|YJL062W|685|905|671|761|854|973|0|0|0|0
KAN|16|12|YJR066W|413|493|382|451|574|656|0|0|0|0
KAN|16|13|YDR483W|593|727|526|578|628|689|0|0|0|0
KAN|16|14|YER044C|257|282|145|205|370|441|0|0|0|0
KAN|16|15|YDL204W|692|760|610|683|732|842|0|0|0|0
KAN|16|16|YBR058C-A|0|5|0|0|0|0|0|0|0|0
KAN|16|17|YBR096W|123|123|0|0|0|0|0|0|0|0
KAN|16|18|YBR234C|0|21|40|63|0|1|0|0|0|0
KAN|16|19|YDR027C|0|4|0|0|0|7|0|0|0|0
KAN|16|20|YDR032C|84|103|0|46|0|30|0|0|0|0
KAN|16|21|YEL022W|103|158|0|7|0|11|0|0|0|0
KAN|16|22|YER053C-A|53|71|0|3|0|42|0|0|0|0
KAN|16|23|YER100W|129|225|0|0|0|7|0|0|0|0
KAN|16|24|YGL095C|27|27|0|0|0|2|0|0|0|0
NAT|YBL011W
KAN|1|1|YCR017C|768|631|807|487|876|578|0|0|0|0
KAN|1|2|YDR056C|723|535|495|588|588|495|0|0|0|0
KAN|1|3|YBR229C|750|588|600|649|626|579|0|0|0|0
KAN|1|4|YCR011C|619|593|606|628|673|545|0|0|0|0
KAN|1|5|YBL011W|374|379|309|310|331|274|0|0|0|0
KAN|1|6|YBL017C|740|521|487|363|509|401|0|0|0|0
KAN|1|7|YCL056C|690|560|815|602|710|519|0|0|0|0
KAN|1|8|YDR137W|623|520|717|617|697|543|0|0|0|0
KAN|1|9|YAR044W|655|560|737|565|512|360|0|0|0|0
KAN|1|10|YBR201W|731|580|644|560|728|591|0|0|0|0
KAN|1|11|YCL045C|771|597|640|582|598|458|0|0|0|0
KAN|1|12|YBR183W|750|623|637|632|620|541|0|0|0|0
KAN|1|13|YDR108W|774|632|598|584|578|517|0|0|0|0
KAN|1|14|YAL007C|744|592|581|560|574|691|0|0|0|0
KAN|1|15|YDR100W|775|591|567|575|542|497|0|0|0|0
KAN|1|16|YAL026C|803|622|561|567|522|565|0|0|0|0
KAN|1|17|YAL023C|826|641|572|562|471|482|0|0|0|0
KAN|1|18|YBL082C|818|645|595|572|604|573|0|0|0|0
KAN|1|19|YDR084C|800|597|582|570|536|509|0|0|0|0
KAN|1|20|YAL042W|810|592|586|582|571|552|0|0|0|0
KAN|1|21|YAL058W|863|682|608|646|602|577|0|0|0|0
KAN|1|22|YGL200C|8|0|37|55|44|48|0|0|0|0
KAN|1|23|YGL203C|904|697|726|709|694|654|0|0|0|0
KAN|1|24|YDR294C|775|1039|671|767|715|713|0|0|0|0
KAN|2|1|YDR297W|859|714|759|684|714|631|0|0|0|0
KAN|2|2|YEL001C|544|545|518|531|497|470|0|0|0|0
KAN|2|3|YEL003W|523|513|436|450|419|408|0|0|0|0
KAN|2|4|YDR304C|511|545|472|473|487|505|0|0|0|0
KAN|2|5|YEL004W|569|564|476|487|475|489|0|0|0|0
KAN|2|6|YEL005C|581|611|530|522|548|544|0|0|0|0
KAN|2|7|YDR307W|492|513|491|481|509|496|0|0|0|0
KAN|2|8|YGL084C|531|555|385|424|441|431|0|0|0|0
KAN|2|9|YGL054C|525|521|438|477|471|441|0|0|0|0
KAN|2|10|YER019C-A|556|533|508|479|489|459|0|0|0|0
KAN|2|11|YDR270W|545|562|503|516|489|486|0|0|0|0
KAN|2|12|YDR410C|110|90|0|0|0|0|0|0|0|0
KAN|2|13|YDR411C|605|595|458|455|519|531|0|0|0|0
KAN|2|14|YER004W|570|556|577|564|494|508|0|0|0|0
KAN|2|15|YER005W|559|576|511|521|475|468|0|0|0|0
KAN|2|16|YGL020C|571|611|453|484|489|487|0|0|0|0
KAN|2|17|YEL064C|278|355|223|210|127|102|0|0|0|0
KAN|2|18|YGL027C|583|543|527|530|539|530|0|0|0|0
KAN|2|19|YDR233C|539|529|491|493|494|471|0|0|0|0
KAN|2|20|YEL042W|582|620|492|526|457|468|0|0|0|0
KAN|2|21|YEL043W|546|543|433|449|399|375|0|0|0|0
KAN|2|22|YGL005C|636|634|543|544|613|576|0|0|0|0
KAN|2|23|YGL010W|590|667|549|604|525|562|0|0|0|0
KAN|2|24|YGL012W|2|15|62|42|73|54|0|0|0|0
KAN|3|1|YDR349C|793|665|695|607|673|558|0|0|0|0
KAN|3|2|YDR221W|567|591|594|575|539|507|0|0|0|0
KAN|3|3|YDR222W|526|558|465|485|529|517|0|0|0|0
KAN|3|4|YDR357C|542|597|553|537|511|491|0|0|0|0
KAN|3|5|YEL031W|582|680|411|472|473|566|0|0|0|0
KAN|3|6|YER083C|0|0|0|0|0|0|0|0|0|0
KAN|3|7|YDR344C|594|594|620|614|512|496|0|0|0|0
KAN|3|8|YEL013W|454|478|297|314|525|493|0|0|0|0
KAN|3|9|YEL015W|552|572|483|506|495|471|0|0|0|0
KAN|3|10|YER071C|563|578|473|477|503|456|0|0|0|0
KAN|3|11|YDR320C|539|562|448|478|508|510|0|0|0|0
KAN|3|12|YHR110W|549|571|504|492|506|491|0|0|0|0
KAN|3|13|YIL076W|376|400|297|336|316|318|0|0|0|0
KAN|3|14|YIL090W|340|367|198|220|185|207|0|0|0|0
KAN|3|15|YIL039W|723|757|665|675|753|715|0|0|0|0
KAN|3|16|YIL040W|456|492|365|375|369|387|0|0|0|0
KAN|3|17|YIL043C|589|583|589|560|549|539|0|0|0|0
KAN|3|18|YIL044C|520|553|503|488|489|457|0|0|0|0
KAN|3|19|YGR199W|498|580|490|506|479|469|0|0|0|0
KAN|3|20|YGR202C|575|561|495|536|477|479|0|0|0|0
KAN|3|21|YHR060W|0|0|0|0|0|0|0|0|0|0
KAN|3|22|YIL027C|781|783|652|655|774|753|0|0|0|0
KAN|3|23|YHR079C|546|623|495|580|486|525|0|0|0|0
KAN|3|24|YGR177C|697|888|652|810|605|752|0|0|0|0
KAN|4|1|YGR036C|524|469|730|556|468|469|0|0|0|0
KAN|4|2|YHR039C|544|564|428|429|428|377|0|0|0|0
KAN|4|3|YIL005W|484|521|515|465|418|418|0|0|0|0
KAN|4|4|YIL016W|526|545|492|534|509|496|0|0|0|0
KAN|4|5|YGR170W|557|586|458|520|473|484|0|0|0|0
KAN|4|6|YHR204W|560|565|522|547|462|461|0|0|0|0
KAN|4|7|YGR157W|592|540|431|486|406|428|0|0|0|0
KAN|4|8|YHL003C|554|594|578|599|489|500|0|0|0|0
KAN|4|9|YHR176W|531|559|484|502|528|518|0|0|0|0
KAN|4|10|YHR142W|576|583|558|537|529|523|0|0|0|0
KAN|4|11|YGL226C-A|594|605|481|513|508|511|0|0|0|0
KAN|4|12|YGL231C|557|577|523|546|525|526|0|0|0|0
KAN|4|13|YHL031C|596|601|543|520|526|527|0|0|0|0
KAN|4|14|YHR135C|608|621|563|576|541|516|0|0|0|0
KAN|4|15|YHR136C|614|633|520|519|567|573|0|0|0|0
KAN|4|16|YGR105W|0|0|0|0|0|0|0|0|0|0
KAN|4|17|YLL014W|630|631|535|538|561|533|0|0|0|0
KAN|4|18|YKL020C|569|574|519|511|511|523|0|0|0|0
KAN|4|19|YLR080W|491|541|443|478|486|481|0|0|0|0
KAN|4|20|YKL140W|508|565|460|484|420|388|0|0|0|0
KAN|4|21|YKL008C|559|568|526|519|484|478|0|0|0|0
KAN|4|22|YLR056W|318|294|214|221|318|265|0|0|0|0
KAN|4|23|YLR064W|617|655|545|598|558|556|0|0|0|0
KAN|4|24|YKL119C|369|471|246|257|295|365|0|0|0|0
KAN|5|1|YJL134W|803|676|648|633|659|547|0|0|0|0
KAN|5|2|YLR042C|638|602|565|557|514|450|0|0|0|0
KAN|5|3|YLR023C|576|584|525|530|543|519|0|0|0|0
KAN|5|4|YJL178C|534|515|437|486|424|415|0|0|0|0
KAN|5|5|YJL171C|566|563|514|561|510|526|0|0|0|0
KAN|5|6|YKL094W|601|634|488|549|511|495|0|0|0|0
KAN|5|7|YJL168C|476|495|428|456|406|435|0|0|0|0
KAN|5|8|YKL212W|439|467|347|388|340|348|0|0|0|0
KAN|5|9|YJL192C|558|574|527|547|478|467|0|0|0|0
KAN|5|10|YKL073W|577|613|569|567|564|548|0|0|0|0
KAN|5|11|YKL179C|559|581|508|527|523|513|0|0|0|0
KAN|5|12|YLL043W|571|570|451|464|469|478|0|0|0|0
KAN|5|13|YLL052C|535|544|522|559|453|447|0|0|0|0
KAN|5|14|YLL055W|540|599|598|582|504|492|0|0|0|0
KAN|5|15|YKL063C|506|553|578|583|477|491|0|0|0|0
KAN|5|16|YKL065C|620|637|554|568|557|549|0|0|0|0
KAN|5|17|YJL198W|528|586|514|515|498|481|0|0|0|0
KAN|5|18|YJL196C|473|502|449|447|464|502|0|0|0|0
KAN|5|19|YLL023C|500|531|478|505|388|391|0|0|0|0
KAN|5|20|YLL028W|548|553|500|514|487|477|0|0|0|0
KAN|5|21|YJL212C|562|531|467|482|505|524|0|0|0|0
KAN|5|22|YMR022W|622|610|524|540|499|481|0|0|0|0
KAN|5|23|YMR214W|571|598|464|519|440|471|0|0|0|0
KAN|5|24|YMR215W|593|796|558|734|483|644|0|0|0|0
KAN|6|1|YMR010W|889|713|779|604|702|578|0|0|0|0
KAN|6|2|YMR015C|550|509|523|483|450|380|0|0|0|0
KAN|6|3|YLR207W|581|559|505|526|541|523|0|0|0|0
KAN|6|4|YLR350W|525|518|477|479|421|404|0|0|0|0
KAN|6|5|YLR220W|549|621|505|532|507|498|0|0|0|0
KAN|6|6|YML012W|601|596|601|602|520|532|0|0|0|0
KAN|6|7|YML008C|540|547|427|480|405|387|0|0|0|0
KAN|6|8|YMR202W|485|481|282|369|369|417|0|0|0|0
KAN|6|9|YLR194C|576|569|558|574|526|557|0|0|0|0
KAN|6|10|YMR183C|492|535|511|519|471|448|0|0|0|0
KAN|6|11|YML019W|636|605|519|553|547|550|0|0|0|0
KAN|6|12|YML013W|544|536|485|511|485|495|0|0|0|0
KAN|6|13|YLR292C|608|614|501|521|537|519|0|0|0|0
KAN|6|14|YMR161W|588|566|551|567|541|536|0|0|0|0
KAN|6|15|YMR163C|537|585|521|557|475|462|0|0|0|0
KAN|6|16|YLR396C|0|0|0|0|0|0|0|0|0|0
KAN|6|17|YMR152W|602|598|551|566|499|506|0|0|0|0
KAN|6|18|YLR130C|591|579|514|541|526|527|0|0|0|0
KAN|6|19|YLR268W|449|433|297|322|373|373|0|0|0|0
KAN|6|20|YMR029C|532|532|506|533|498|475|0|0|0|0
KAN|6|21|YMR031C|550|577|502|501|494|509|0|0|0|0
KAN|6|22|YLR372W|450|485|463|476|399|393|0|0|0|0
KAN|6|23|YLR242C|641|684|459|593|452|553|0|0|0|0
KAN|6|24|YLR250W|702|829|588|709|577|699|0|0|0|0
KAN|7|1|YLR120C|844|710|712|630|717|541|0|0|0|0
KAN|7|2|YOR245C|614|585|525|512|572|531|0|0|0|0
KAN|7|3|YOR115C|540|576|522|508|533|493|0|0|0|0
KAN|7|4|YNL297C|488|508|438|478|477|484|0|0|0|0
KAN|7|5|YNL156C|568|608|488|534|506|506|0|0|0|0
KAN|7|6|YNL153C|480|563|498|486|478|428|0|0|0|0
KAN|7|7|YOR002W|660|645|633|625|563|561|0|0|0|0
KAN|7|8|YOR092W|596|575|487|512|502|482|0|0|0|0
KAN|7|9|YOR214C|588|583|567|583|529|528|0|0|0|0
KAN|7|10|YOR216C|644|633|502|539|489|506|0|0|0|0
KAN|7|11|YOR085W|551|580|512|533|505|498|0|0|0|0
KAN|7|12|YOR089C|508|514|440|441|434|426|0|0|0|0
KAN|7|13|YNL194C|563|546|519|548|467|447|0|0|0|0
KAN|7|14|YNL327W|599|607|526|562|542|527|0|0|0|0
KAN|7|15|YNL190W|544|576|558|577|463|455|0|0|0|0
KAN|7|16|YNL323W|616|615|546|566|553|543|0|0|0|0
KAN|7|17|YOR198C|342|352|197|207|127|101|0|0|0|0
KAN|7|18|YOR067C|613|631|581|576|592|591|0|0|0|0
KAN|7|19|YOR070C|574|584|534|552|494|500|0|0|0|0
KAN|7|20|YOR079C|508|581|467|507|497|489|0|0|0|0
KAN|7|21|YMR307W|559|652|445|463|492|554|0|0|0|0
KAN|7|22|YOR049C|556|580|525|544|507|495|0|0|0|0
KAN|7|23|YMR292W|529|540|495|539|478|473|0|0|0|0
KAN|7|24|YNL219C|607|824|499|709|492|630|0|0|0|0
KAN|8|1|YMR299C|832|693|682|612|642|507|0|0|0|0
KAN|8|2|YOR165W|540|569|538|521|458|465|0|0|0|0
KAN|8|3|YOR036W|381|299|184|240|166|198|0|0|0|0
KAN|8|4|YOR171C|569|580|534|510|522|521|0|0|0|0
KAN|8|5|YOR175C|506|533|509|557|394|411|0|0|0|0
KAN|8|6|YOR042W|527|564|500|548|486|479|0|0|0|0
KAN|8|7|YOR044W|601|583|550|552|550|541|0|0|0|0
KAN|8|8|YNL238W|667|666|596|630|584|559|0|0|0|0
KAN|8|9|YMR264W|677|640|533|555|570|551|0|0|0|0
KAN|8|10|YMR272C|332|307|206|236|236|244|0|0|0|0
KAN|8|11|YMR274C|549|550|535|533|546|499|0|0|0|0
KAN|8|12|YOR016C|602|594|508|530|510|500|0|0|0|0
KAN|8|13|YNL280C|611|574|519|552|534|527|0|0|0|0
KAN|8|14|YMR251W-A|601|578|528|566|551|553|0|0|0|0
KAN|8|15|YMR253C|579|575|486|525|521|528|0|0|0|0
KAN|8|16|YPR028W|607|606|543|582|554|593|0|0|0|0
KAN|8|17|YPL227C|564|577|594|647|549|589|0|0|0|0
KAN|8|18|YOL013C|566|593|547|566|530|531|0|0|0|0
KAN|8|19|YOL018C|528|555|490|547|468|493|0|0|0|0
KAN|8|20|YPR003C|531|551|520|545|483|484|0|0|0|0
KAN|8|21|YPL246C|557|589|515|552|482|470|0|0|0|0
KAN|8|22|YOR377W|570|581|529|578|477|507|0|0|0|0
KAN|8|23|YPL274W|554|584|501|550|515|567|0|0|0|0
KAN|8|24|YPL051W|726|924|646|780|669|805|0|0|0|0
KAN|9|1|YPL170W|826|659|758|667|743|601|0|0|0|0
KAN|9|2|YOL065C|611|596|592|558|604|559|0|0|0|0
KAN|9|3|YOR311C|455|427|294|285|313|292|0|0|0|0
KAN|9|4|YOR321W|564|561|537|547|529|524|0|0|0|0
KAN|9|5|YPL195W|705|708|620|660|559|580|0|0|0|0
KAN|9|6|YOL047C|540|570|479|531|511|525|0|0|0|0
KAN|9|7|YOR307C|540|546|445|457|460|449|0|0|0|0
KAN|9|8|YPL087W|596|558|508|541|485|478|0|0|0|0
KAN|9|9|YPL207W|653|595|569|579|554|539|0|0|0|0
KAN|9|10|YPL206C|642|600|604|570|555|546|0|0|0|0
KAN|9|11|YOR284W|672|557|570|560|513|520|0|0|0|0
KAN|9|12|YOR285W|560|575|518|519|554|574|0|0|0|0
KAN|9|13|YOR288C|567|576|517|505|522|508|0|0|0|0
KAN|9|14|YOL030W|614|603|530|559|469|489|0|0|0|0
KAN|9|15|YOL031C|614|620|529|591|565|585|0|0|0|0
KAN|9|16|YOR291W|581|655|519|559|439|492|0|0|0|0
KAN|9|17|YCL025C|533|574|463|528|492|522|0|0|0|0
KAN|9|18|YDL052C|546|610|517|591|480|470|0|0|0|0
KAN|9|19|YPR173C|349|382|288|370|317|265|0|0|0|0
KAN|9|20|YCL001W|608|597|566|574|550|520|0|0|0|0
KAN|9|21|YPR148C|514|550|474|542|453|470|0|0|0|0
KAN|9|22|YPR149W|494|565|393|487|387|398|0|0|0|0
KAN|9|23|YDL018C|532|609|482|532|440|467|0|0|0|0
KAN|9|24|YBR067C|691|853|567|739|574|701|0|0|0|0
KAN|10|1|YDL019C|855|680|772|604|756|649|0|0|0|0
KAN|10|2|YPR135W|519|487|471|426|421|414|0|0|0|0
KAN|10|3|YGR227W|554|528|562|579|565|522|0|0|0|0
KAN|10|4|YBR162W-A|563|564|523|511|532|510|0|0|0|0
KAN|10|5|YBR164C|620|666|592|581|597|596|0|0|0|0
KAN|10|6|YBR052C|583|591|565|582|471|487|0|0|0|0
KAN|10|7|YBR171W|580|619|522|547|496|517|0|0|0|0
KAN|10|8|YBR036C|207|192|73|100|141|139|0|0|0|0
KAN|10|9|YPR114W|591|577|545|539|455|442|0|0|0|0
KAN|10|10|YFR041C|585|542|600|594|453|446|0|0|0|0
KAN|10|11|YBR132C|564|597|526|549|514|517|0|0|0|0
KAN|10|12|YBR106W|482|510|512|531|445|460|0|0|0|0
KAN|10|13|YPR063C|632|586|481|506|505|496|0|0|0|0
KAN|10|14|YPR071W|496|484|530|540|502|528|0|0|0|0
KAN|10|15|YBL102W|616|614|519|606|563|615|0|0|0|0
KAN|10|16|YBR097W|0|0|0|0|0|2|0|0|0|0
KAN|10|17|YDL121C|618|613|587|598|527|565|0|0|0|0
KAN|10|18|YDR518W|0|0|0|0|0|0|0|0|0|0
KAN|10|19|YDR519W|604|580|569|554|531|536|0|0|0|0
KAN|10|20|YDR524C|596|559|521|536|490|507|0|0|0|0
KAN|10|21|YML048W|589|643|515|525|484|469|0|0|0|0
KAN|10|22|YJR073C|615|625|490|572|489|561|0|0|0|0
KAN|10|23|wt_blank_sean|0|0|0|0|9|16|0|0|0|0
KAN|10|24|YJR088C|673|858|573|718|508|612|0|0|0|0
KAN|11|1|YDR503C|900|702|743|586|665|601|0|0|0|0
KAN|11|2|YML059C|539|565|561|522|493|462|0|0|0|0
KAN|11|3|YML055W|537|572|403|422|352|344|0|0|0|0
KAN|11|4|YDL099W|560|562|524|493|509|495|0|0|0|0
KAN|11|5|YDL100C|482|557|475|503|475|463|0|0|0|0
KAN|11|6|YDR484W|405|394|299|305|316|329|0|0|0|0
KAN|11|7|YDR492W|597|604|545|543|543|534|0|0|0|0
KAN|11|8|YGL126W|626|606|571|559|553|528|0|0|0|0
KAN|11|9|YIL124W|558|576|596|585|545|566|0|0|0|0
KAN|11|10|YDL091C|623|592|500|504|522|526|0|0|0|0
KAN|11|11|YDL093W|633|588|484|508|458|481|0|0|0|0
KAN|11|12|YFL048C|625|595|487|486|526|510|0|0|0|0
KAN|11|13|YDL095W|585|583|558|568|532|534|0|0|0|0
KAN|11|14|YFL025C|709|705|612|636|586|604|0|0|0|0
KAN|11|15|YGL161C|571|524|430|462|473|470|0|0|0|0
KAN|11|16|YGL167C|570|579|458|443|496|518|0|0|0|0
KAN|11|17|YGR261C|685|632|568|574|549|579|0|0|0|0
KAN|11|18|YGR263C|640|653|584|598|551|555|0|0|0|0
KAN|11|19|YGR266W|605|593|526|540|535|542|0|0|0|0
KAN|11|20|YNR039C|581|532|486|513|446|482|0|0|0|0
KAN|11|21|YNL146W|481|522|507|519|496|479|0|0|0|0
KAN|11|22|YNR019W|558|507|477|489|467|466|0|0|0|0
KAN|11|23|YCR043C|653|665|586|636|589|610|0|0|0|0
KAN|11|24|YNR021W|684|796|569|595|540|619|0|0|0|0
KAN|12|1|YCR044C|889|708|729|640|695|635|0|0|0|0
KAN|12|2|YCR061W|565|571|560|505|528|490|0|0|0|0
KAN|12|3|YNR030W|592|619|588|606|457|470|0|0|0|0
KAN|12|4|YBR177C|538|584|537|500|464|470|0|0|0|0
KAN|12|5|YNR008W|548|566|547|571|492|498|0|0|0|0
KAN|12|6|YNR013C|553|554|533|529|449|457|0|0|0|0
KAN|12|7|YBR283C|558|540|562|541|582|578|0|0|0|0
KAN|12|8|YNL041C|577|583|507|507|481|473|0|0|0|0
KAN|12|9|YNL044W|574|603|515|541|494|484|0|0|0|0
KAN|12|10|YBR290W|638|642|549|567|565|574|0|0|0|0
KAN|12|11|YNL046W|606|585|551|573|521|517|0|0|0|0
KAN|12|12|YNL049C|617|573|548|534|490|486|0|0|0|0
KAN|12|13|YBR273C|643|644|526|576|514|539|0|0|0|0
KAN|12|14|YBR264C|559|594|446|475|436|452|0|0|0|0
KAN|12|15|YNL008C|579|581|557|595|565|582|0|0|0|0
KAN|12|16|YDL137W|542|546|415|450|487|518|0|0|0|0
KAN|12|17|YJL024C|672|675|540|593|582|606|0|0|0|0
KAN|12|18|YJL029C|140|164|240|299|426|465|0|0|0|0
KAN|12|19|YML067C|602|558|475|484|497|511|0|0|0|0
KAN|12|20|YJL004C|574|610|554|575|579|584|0|0|0|0
KAN|12|21|YML038C|467|522|408|447|371|400|0|0|0|0
KAN|12|22|YER151C|253|327|269|265|236|240|0|0|0|0
KAN|12|23|YML075C|600|577|483|481|488|489|0|0|0|0
KAN|12|24|YGR086C|528|769|585|688|625|704|0|0|0|0
KAN|13|1|YGR089W|808|649|733|641|654|510|0|0|0|0
KAN|13|2|YGR106C|607|578|560|532|447|406|0|0|0|0
KAN|13|3|YLR246W|572|592|503|542|518|527|0|0|0|0
KAN|13|4|YJR118C|244|255|192|219|183|209|0|0|0|0
KAN|13|5|YDR205W|525|555|585|542|499|494|0|0|0|0
KAN|13|6|YGR038W|524|488|482|460|472|440|0|0|0|0
KAN|13|7|YJR131W|532|529|522|502|473|471|0|0|0|0
KAN|13|8|YJR134C|565|598|572|522|511|499|0|0|0|0
KAN|13|9|YER120W|610|569|512|509|523|519|0|0|0|0
KAN|13|10|YER122C|513|517|496|491|480|497|0|0|0|0
KAN|13|11|YJR117W|583|593|515|522|522|516|0|0|0|0
KAN|13|12|YER113C|503|537|478|453|477|508|0|0|0|0
KAN|13|13|YJR040W|565|541|468|485|424|440|0|0|0|0
KAN|13|14|YKR067W|0|28|236|246|203|210|0|0|0|0
KAN|13|15|YJR031C|631|575|556|595|545|572|0|0|0|0
KAN|13|16|YMR054W|588|579|522|570|553|571|0|0|0|0
KAN|13|17|YIR033W|497|511|419|457|434|453|0|0|0|0
KAN|13|18|YJR010C-A|596|592|504|509|475|488|0|0|0|0
KAN|13|19|YJR015W|592|514|541|496|540|533|0|0|0|0
KAN|13|20|YMR052W|514|545|449|482|391|392|0|0|0|0
KAN|13|21|YBR287W|524|568|528|537|457|475|0|0|0|0
KAN|13|22|YBR288C|589|627|579|567|503|525|0|0|0|0
KAN|13|23|YAR002C-A|534|588|550|524|479|452|0|0|0|0
KAN|13|24|YMR119W|648|826|558|623|535|589|0|0|0|0
KAN|14|1|YNL125C|528|398|359|311|735|598|0|0|0|0
KAN|14|2|YNL130C|651|587|652|554|572|528|0|0|0|0
KAN|14|3|YIL030C|527|592|482|470|469|442|0|0|0|0
KAN|14|4|YNL085W|538|499|540|502|496|454|0|0|0|0
KAN|14|5|YNL095C|558|530|550|484|466|451|0|0|0|0
KAN|14|6|YLR390W-A|526|559|540|518|449|428|0|0|0|0
KAN|14|7|YJL078C|505|504|459|476|437|431|0|0|0|0
KAN|14|8|YKR053C|594|573|436|457|494|484|0|0|0|0
KAN|14|9|YNL051W|573|593|533|560|525|525|0|0|0|0
KAN|14|10|YPL137C|542|549|489|496|503|504|0|0|0|0
KAN|14|11|YDL072C|442|431|513|555|199|207|0|0|0|0
KAN|14|12|YCR048W|633|553|583|530|539|512|0|0|0|0
KAN|14|13|YCR067C|491|507|481|479|483|490|0|0|0|0
KAN|14|14|YCR034W|622|584|497|523|496|487|0|0|0|0
KAN|14|15|YGR130C|634|628|515|543|523|495|0|0|0|0
KAN|14|16|YGL223C|620|623|511|537|516|535|0|0|0|0
KAN|14|17|YBR255W|635|656|580|606|483|513|0|0|0|0
KAN|14|18|YER087C-B|567|579|502|532|403|421|0|0|0|0
KAN|14|19|YIL105C|428|445|397|394|300|311|0|0|0|0
KAN|14|20|YDR476C|629|613|577|600|506|502|0|0|0|0
KAN|14|21|YDR525W|611|611|549|562|510|506|0|0|0|0
KAN|14|22|YDR057W|559|596|538|513|522|546|0|0|0|0
KAN|14|23|YBR159W|493|500|401|448|408|441|0|0|0|0
KAN|14|24|YHR123W|913|1097|943|991|943|963|0|0|0|0
KAN|15|1|YGR284C|994|764|811|686|692|548|0|0|0|0
KAN|15|2|YOL101C|613|663|580|553|493|470|0|0|0|0
KAN|15|3|YOL107W|610|621|507|509|508|493|0|0|0|0
KAN|15|4|YNL300W|593|611|512|544|500|491|0|0|0|0
KAN|15|5|YOL110W|492|541|462|474|428|453|0|0|0|0
KAN|15|6|YOR317W|555|577|513|518|514|513|0|0|0|0
KAN|15|7|YML071C|746|683|711|737|589|563|0|0|0|0
KAN|15|8|YIR038C|697|723|648|672|652|537|0|0|0|0
KAN|15|9|YML101C|494|459|502|530|467|422|0|0|0|0
KAN|15|10|YOL137W|580|577|478|464|515|504|0|0|0|0
KAN|15|11|YDR424C|573|571|517|512|512|498|0|0|0|0
KAN|15|12|YMR065W|527|539|527|510|554|563|0|0|0|0
KAN|15|13|YML128C|478|513|434|480|395|403|0|0|0|0
KAN|15|14|YHR045W|620|659|543|585|525|508|0|0|0|0
KAN|15|15|YHR181W|603|628|527|598|531|561|0|0|0|0
KAN|15|16|YMR123W|574|701|438|573|536|641|0|0|0|0
KAN|15|17|YLR039C|682|783|616|722|573|625|0|0|0|0
KAN|15|18|YLR050C|635|800|566|679|619|657|0|0|0|0
KAN|15|19|YNR075W|680|815|581|654|492|503|0|0|0|0
KAN|15|20|YOL088C|841|1007|866|872|733|719|0|0|0|0
KAN|15|21|YMR313C|762|896|597|928|578|649|0|0|0|0
KAN|15|22|YHR004C|743|894|726|798|711|758|0|0|0|0
KAN|15|23|YLR450W|681|870|660|723|597|771|0|0|0|0
KAN|15|24|YDL192W|791|1144|571|685|545|671|0|0|0|0
KAN|16|1|YNR051C|497|608|531|526|722|671|0|0|0|0
KAN|16|2|YJL123C|738|828|657|736|691|737|0|0|0|0
KAN|16|3|YJL117W|604|744|600|677|569|638|0|0|0|0
KAN|16|4|YDL222C|593|780|579|671|577|631|0|0|0|0
KAN|16|5|YDL226C|610|804|512|544|516|621|0|0|0|0
KAN|16|6|YDL231C|577|694|619|691|576|590|0|0|0|0
KAN|16|7|YDL232W|573|661|525|652|584|635|0|0|0|0
KAN|16|8|YJL079C|591|754|532|599|525|591|0|0|0|0
KAN|16|9|YKR088C|595|719|535|605|496|510|0|0|0|0
KAN|16|10|YJL073W|605|754|564|652|579|608|0|0|0|0
KAN|16|11|YJL062W|737|943|569|718|696|788|0|0|0|0
KAN|16|12|YJR066W|549|716|501|584|510|513|0|0|0|0
KAN|16|13|YDR483W|606|881|588|709|608|656|0|0|0|0
KAN|16|14|YER044C|298|430|171|219|208|252|0|0|0|0
KAN|16|15|YDL204W|680|865|664|820|691|773|0|0|0|0
KAN|16|16|YBR058C-A|179|249|82|79|80|64|0|0|0|0
KAN|16|17|YBR096W|0|0|0|0|0|0|0|0|0|0
KAN|16|18|YBR234C|0|0|0|0|66|54|0|0|0|0
KAN|16|19|YDR027C|0|9|0|0|464|532|0|0|0|0
KAN|16|20|YDR032C|78|100|139|184|452|501|0|0|0|0
KAN|16|21|YEL022W|0|12|0|0|0|0|0|0|0|0
KAN|16|22|YER053C-A|119|238|0|0|0|0|0|0|0|0
KAN|16|23|YER100W|90|56|95|96|74|69|0|0|0|0
KAN|16|24|YGL095C|63|123|93|110|63|47|0|0|0|0
NAT|YBL017C
KAN|1|1|YCR017C|577|254|447|350|547|79|0|0|0|0
KAN|1|2|YDR056C|486|336|451|389|429|371|0|0|0|0
KAN|1|3|YBR229C|520|397|519|446|516|385|0|0|0|0
KAN|1|4|YCR011C|428|411|439|367|404|359|0|0|0|0
KAN|1|5|YBL011W|433|363|464|386|423|378|0|0|0|0
KAN|1|6|YBL017C|433|415|418|382|425|404|0|0|0|0
KAN|1|7|YCL056C|439|430|489|449|468|500|0|0|0|0
KAN|1|8|YDR137W|428|372|414|367|394|370|0|0|0|0
KAN|1|9|YAR044W|489|426|485|414|430|405|0|0|0|0
KAN|1|10|YBR201W|435|443|494|496|454|441|0|0|0|0
KAN|1|11|YCL045C|488|455|461|422|424|377|0|0|0|0
KAN|1|12|YBR183W|458|447|491|467|455|401|0|0|0|0
KAN|1|13|YDR108W|451|433|493|428|461|344|0|0|0|0
KAN|1|14|YAL007C|446|451|535|382|475|462|0|0|0|0
KAN|1|15|YDR100W|478|425|506|370|452|454|0|0|0|0
KAN|1|16|YAL026C|428|415|463|268|420|407|0|0|0|0
KAN|1|17|YAL023C|501|467|633|466|577|459|0|0|0|0
KAN|1|18|YBL082C|526|517|674|510|516|542|0|0|0|0
KAN|1|19|YDR084C|428|447|586|402|405|452|0|0|0|0
KAN|1|20|YAL042W|456|427|528|426|461|468|0|0|0|0
KAN|1|21|YAL058W|602|581|638|583|448|451|0|0|0|0
KAN|1|22|YGL200C|28|0|2|0|27|27|0|0|0|0
KAN|1|23|YGL203C|570|493|609|579|615|563|0|0|0|0
KAN|1|24|YDR294C|613|628|568|581|541|738|0|0|0|0
KAN|2|1|YDR297W|524|490|640|526|639|548|0|0|0|0
KAN|2|2|YEL001C|461|409|349|357|430|402|0|0|0|0
KAN|2|3|YEL003W|373|338|364|355|353|388|0|0|0|0
KAN|2|4|YDR304C|376|332|363|390|387|393|0|0|0|0
KAN|2|5|YEL004W|420|454|368|385|391|438|0|0|0|0
KAN|2|6|YEL005C|450|444|410|447|436|463|0|0|0|0
KAN|2|7|YDR307W|383|412|390|429|324|329|0|0|0|0
KAN|2|8|YGL084C|404|428|388|408|409|416|0|0|0|0
KAN|2|9|YGL054C|371|373|402|377|333|344|0|0|0|0
KAN|2|10|YER019C-A|428|443|336|367|341|331|0|0|0|0
KAN|2|11|YDR270W|492|484|424|482|429|465|0|0|0|0
KAN|2|12|YDR410C|0|0|1|0|0|0|0|0|0|0
KAN|2|13|YDR411C|555|503|477|489|467|484|0|0|0|0
KAN|2|14|YER004W|524|457|480|533|472|446|0|0|0|0
KAN|2|15|YER005W|434|393|432|456|414|410|0|0|0|0
KAN|2|16|YGL020C|493|533|500|486|466|460|0|0|0|0
KAN|2|17|YEL064C|141|118|247|200|105|98|0|0|0|0
KAN|2|18|YGL027C|452|494|502|478|452|415|0|0|0|0
KAN|2|19|YDR233C|488|474|479|491|444|452|0|0|0|0
KAN|2|20|YEL042W|443|461|416|427|390|385|0|0|0|0
KAN|2|21|YEL043W|444|398|477|496|438|429|0|0|0|0
KAN|2|22|YGL005C|545|537|561|545|550|495|0|0|0|0
KAN|2|23|YGL010W|510|548|458|515|488|488|0|0|0|0
KAN|2|24|YGL012W|0|0|49|47|0|0|0|0|0|0
KAN|3|1|YDR349C|527|443|611|468|467|411|0|0|0|0
KAN|3|2|YDR221W|498|445|463|459|435|390|0|0|0|0
KAN|3|3|YDR222W|393|351|408|394|418|364|0|0|0|0
KAN|3|4|YDR357C|452|489|434|467|424|418|0|0|0|0
KAN|3|5|YEL031W|445|492|497|506|487|512|0|0|0|0
KAN|3|6|YER083C|0|0|0|0|0|0|0|0|0|0
KAN|3|7|YDR344C|536|506|484|493|445|462|0|0|0|0
KAN|3|8|YEL013W|347|315|298|328|357|395|0|0|0|0
KAN|3|9|YEL015W|508|466|461|457|431|428|0|0|0|0
KAN|3|10|YER071C|508|438|460|445|461|470|0|0|0|0
KAN|3|11|YDR320C|483|432|426|396|429|407|0|0|0|0
KAN|3|12|YHR110W|453|490|447|464|467|433|0|0|0|0
KAN|3|13|YIL076W|313|279|328|326|321|304|0|0|0|0
KAN|3|14|YIL090W|335|270|232|236|381|363|0|0|0|0
KAN|3|15|YIL039W|678|726|634|666|653|703|0|0|0|0
KAN|3|16|YIL040W|415|381|386|340|456|405|0|0|0|0
KAN|3|17|YIL043C|542|542|496|471|520|503|0|0|0|0
KAN|3|18|YIL044C|451|398|459|425|477|449|0|0|0|0
KAN|3|19|YGR199W|522|516|503|504|530|490|0|0|0|0
KAN|3|20|YGR202C|466|490|425|441|451|449|0|0|0|0
KAN|3|21|YHR060W|0|0|0|0|0|0|0|0|0|0
KAN|3|22|YIL027C|648|690|727|745|763|777|0|0|0|0
KAN|3|23|YHR079C|504|525|509|587|534|524|0|0|0|0
KAN|3|24|YGR177C|597|717|565|755|642|712|0|0|0|0
KAN|4|1|YGR036C|623|469|383|360|351|268|0|0|0|0
KAN|4|2|YHR039C|457|419|384|384|439|387|0|0|0|0
KAN|4|3|YIL005W|371|349|319|347|360|342|0|0|0|0
KAN|4|4|YIL016W|447|462|443|416|377|345|0|0|0|0
KAN|4|5|YGR170W|385|402|352|342|346|372|0|0|0|0
KAN|4|6|YHR204W|457|390|412|408|429|469|0|0|0|0
KAN|4|7|YGR157W|353|386|169|284|260|193|0|0|0|0
KAN|4|8|YHL003C|557|536|545|510|492|496|0|0|0|0
KAN|4|9|YHR176W|459|411|498|497|489|481|0|0|0|0
KAN|4|10|YHR142W|564|554|466|472|447|459|0|0|0|0
KAN|4|11|YGL226C-A|532|504|475|478|484|454|0|0|0|0
KAN|4|12|YGL231C|486|459|486|479|493|494|0|0|0|0
KAN|4|13|YHL031C|609|541|514|544|495|463|0|0|0|0
KAN|4|14|YHR135C|510|528|568|554|544|516|0|0|0|0
KAN|4|15|YHR136C|585|525|533|527|529|536|0|0|0|0
KAN|4|16|YGR105W|0|0|0|1|0|0|0|0|0|0
KAN|4|17|YLL014W|584|573|561|521|550|541|0|0|0|0
KAN|4|18|YKL020C|464|449|427|425|474|449|0|0|0|0
KAN|4|19|YLR080W|507|487|401|424|474|452|0|0|0|0
KAN|4|20|YKL140W|483|504|427|378|468|442|0|0|0|0
KAN|4|21|YKL008C|476|513|482|470|529|509|0|0|0|0
KAN|4|22|YLR056W|255|109|240|209|201|210|0|0|0|0
KAN|4|23|YLR064W|574|560|551|582|543|546|0|0|0|0
KAN|4|24|YKL119C|409|429|265|297|275|396|0|0|0|0
KAN|5|1|YJL134W|581|427|547|445|492|417|0|0|0|0
KAN|5|2|YLR042C|473|393|420|445|469|385|0|0|0|0
KAN|5|3|YLR023C|449|399|446|439|439|423|0|0|0|0
KAN|5|4|YJL178C|409|432|379|412|421|408|0|0|0|0
KAN|5|5|YJL171C|483|478|468|515|442|389|0|0|0|0
KAN|5|6|YKL094W|506|516|462|466|456|451|0|0|0|0
KAN|5|7|YJL168C|377|400|409|426|363|378|0|0|0|0
KAN|5|8|YKL212W|300|292|165|209|369|356|0|0|0|0
KAN|5|9|YJL192C|472|458|458|483|452|451|0|0|0|0
KAN|5|10|YKL073W|470|434|435|447|425|419|0|0|0|0
KAN|5|11|YKL179C|503|522|445|429|489|484|0|0|0|0
KAN|5|12|YLL043W|525|475|406|404|489|503|0|0|0|0
KAN|5|13|YLL052C|457|431|385|369|422|447|0|0|0|0
KAN|5|14|YLL055W|546|525|402|433|425|438|0|0|0|0
KAN|5|15|YKL063C|531|518|427|491|475|489|0|0|0|0
KAN|5|16|YKL065C|559|539|425|445|531|566|0|0|0|0
KAN|5|17|YJL198W|472|452|406|433|489|460|0|0|0|0
KAN|5|18|YJL196C|540|487|455|479|463|451|0|0|0|0
KAN|5|19|YLL023C|432|441|430|418|448|464|0|0|0|0
KAN|5|20|YLL028W|478|473|495|446|469|459|0|0|0|0
KAN|5|21|YJL212C|548|568|563|567|533|518|0|0|0|0
KAN|5|22|YMR022W|553|558|506|502|528|536|0|0|0|0
KAN|5|23|YMR214W|490|497|521|539|457|426|0|0|0|0
KAN|5|24|YMR215W|549|634|573|720|592|614|0|0|0|0
KAN|6|1|YMR010W|726|571|715|544|661|530|0|0|0|0
KAN|6|2|YMR015C|335|290|329|293|277|256|0|0|0|0
KAN|6|3|YLR207W|471|430|474|480|467|434|0|0|0|0
KAN|6|4|YLR350W|358|307|337|332|370|340|0|0|0|0
KAN|6|5|YLR220W|486|438|465|462|437|435|0|0|0|0
KAN|6|6|YML012W|465|500|460|421|446|431|0|0|0|0
KAN|6|7|YML008C|355|311|215|244|338|298|0|0|0|0
KAN|6|8|YMR202W|311|241|332|326|305|304|0|0|0|0
KAN|6|9|YLR194C|573|550|495|417|534|546|0|0|0|0
KAN|6|10|YMR183C|485|462|418|449|457|430|0|0|0|0
KAN|6|11|YML019W|537|519|435|419|427|455|0|0|0|0
KAN|6|12|YML013W|484|488|404|433|452|416|0|0|0|0
KAN|6|13|YLR292C|520|468|495|475|521|503|0|0|0|0
KAN|6|14|YMR161W|521|538|551|564|497|519|0|0|0|0
KAN|6|15|YMR163C|472|476|456|491|460|463|0|0|0|0
KAN|6|16|YLR396C|0|0|0|0|0|0|0|0|0|0
KAN|6|17|YMR152W|447|492|547|530|468|481|0|0|0|0
KAN|6|18|YLR130C|549|554|524|518|499|505|0|0|0|0
KAN|6|19|YLR268W|487|478|421|394|463|440|0|0|0|0
KAN|6|20|YMR029C|513|459|436|398|474|449|0|0|0|0
KAN|6|21|YMR031C|527|553|483|458|573|574|0|0|0|0
KAN|6|22|YLR372W|349|381|335|298|310|268|0|0|0|0
KAN|6|23|YLR242C|481|626|598|620|476|603|0|0|0|0
KAN|6|24|YLR250W|562|702|625|701|607|668|0|0|0|0
KAN|7|1|YLR120C|612|529|645|533|634|469|0|0|0|0
KAN|7|2|YOR245C|567|525|428|431|466|445|0|0|0|0
KAN|7|3|YOR115C|412|364|360|380|368|343|0|0|0|0
KAN|7|4|YNL297C|387|429|414|397|418|385|0|0|0|0
KAN|7|5|YNL156C|470|482|445|429|461|451|0|0|0|0
KAN|7|6|YNL153C|407|419|372|367|465|484|0|0|0|0
KAN|7|7|YOR002W|545|532|545|527|506|491|0|0|0|0
KAN|7|8|YOR092W|490|421|394|396|466|398|0|0|0|0
KAN|7|9|YOR214C|516|509|476|483|472|462|0|0|0|0
KAN|7|10|YOR216C|470|473|482|433|459|451|0|0|0|0
KAN|7|11|YOR085W|493|507|442|436|444|392|0|0|0|0
KAN|7|12|YOR089C|398|349|373|377|450|387|0|0|0|0
KAN|7|13|YNL194C|480|450|441|422|461|455|0|0|0|0
KAN|7|14|YNL327W|590|570|490|471|505|469|0|0|0|0
KAN|7|15|YNL190W|506|516|453|428|480|482|0|0|0|0
KAN|7|16|YNL323W|509|548|503|480|489|512|0|0|0|0
KAN|7|17|YOR198C|300|213|0|0|0|0|0|0|0|0
KAN|7|18|YOR067C|595|626|614|559|624|608|0|0|0|0
KAN|7|19|YOR070C|366|410|360|342|390|382|0|0|0|0
KAN|7|20|YOR079C|490|520|494|473|522|507|0|0|0|0
KAN|7|21|YMR307W|356|495|567|575|397|485|0|0|0|0
KAN|7|22|YOR049C|470|522|528|495|521|502|0|0|0|0
KAN|7|23|YMR292W|387|421|486|470|469|469|0|0|0|0
KAN|7|24|YNL219C|643|784|587|727|619|729|0|0|0|0
KAN|8|1|YMR299C|607|486|616|528|577|480|0|0|0|0
KAN|8|2|YOR165W|405|392|408|392|394|375|0|0|0|0
KAN|8|3|YOR036W|67|58|44|42|135|158|0|0|0|0
KAN|8|4|YOR171C|448|422|443|405|439|383|0|0|0|0
KAN|8|5|YOR175C|456|448|432|450|402|416|0|0|0|0
KAN|8|6|YOR042W|453|419|480|513|445|459|0|0|0|0
KAN|8|7|YOR044W|506|463|486|502|443|456|0|0|0|0
KAN|8|8|YNL238W|582|640|578|580|525|597|0|0|0|0
KAN|8|9|YMR264W|533|509|501|516|524|545|0|0|0|0
KAN|8|10|YMR272C|309|269|293|287|326|339|0|0|0|0
KAN|8|11|YMR274C|491|466|410|406|467|490|0|0|0|0
KAN|8|12|YOR016C|519|510|476|458|530|487|0|0|0|0
KAN|8|13|YNL280C|560|504|485|478|535|509|0|0|0|0
KAN|8|14|YMR251W-A|541|531|490|473|528|516|0|0|0|0
KAN|8|15|YMR253C|517|542|508|490|542|541|0|0|0|0
KAN|8|16|YPR028W|499|503|514|500|544|558|0|0|0|0
KAN|8|17|YPL227C|494|512|610|561|587|597|0|0|0|0
KAN|8|18|YOL013C|545|567|555|542|540|523|0|0|0|0
KAN|8|19|YOL018C|363|341|323|309|392|420|0|0|0|0
KAN|8|20|YPR003C|467|495|534|501|494|505|0|0|0|0
KAN|8|21|YPL246C|501|508|506|504|484|482|0|0|0|0
KAN|8|22|YOR377W|502|533|473|488|514|472|0|0|0|0
KAN|8|23|YPL274W|494|524|485|537|516|532|0|0|0|0
KAN|8|24|YPL051W|606|751|634|848|631|753|0|0|0|0
KAN|9|1|YPL170W|542|427|606|508|490|383|0|0|0|0
KAN|9|2|YOL065C|540|490|497|479|493|385|0|0|0|0
KAN|9|3|YOR311C|362|319|432|375|410|338|0|0|0|0
KAN|9|4|YOR321W|536|517|456|428|479|434|0|0|0|0
KAN|9|5|YPL195W|506|506|492|523|461|449|0|0|0|0
KAN|9|6|YOL047C|501|475|417|440|439|390|0|0|0|0
KAN|9|7|YOR307C|534|498|455|463|472|429|0|0|0|0
KAN|9|8|YPL087W|446|436|399|413|466|468|0|0|0|0
KAN|9|9|YPL207W|514|527|471|464|470|491|0|0|0|0
KAN|9|10|YPL206C|516|540|463|441|490|491|0|0|0|0
KAN|9|11|YOR284W|543|525|451|451|503|479|0|0|0|0
KAN|9|12|YOR285W|507|489|460|478|486|456|0|0|0|0
KAN|9|13|YOR288C|529|538|455|434|490|477|0|0|0|0
KAN|9|14|YOL030W|498|476|520|520|519|524|0|0|0|0
KAN|9|15|YOL031C|451|482|357|376|433|481|0|0|0|0
KAN|9|16|YOR291W|501|542|468|473|486|522|0|0|0|0
KAN|9|17|YCL025C|532|573|488|494|476|497|0|0|0|0
KAN|9|18|YDL052C|513|560|499|469|542|544|0|0|0|0
KAN|9|19|YPR173C|364|327|235|215|260|244|0|0|0|0
KAN|9|20|YCL001W|528|589|535|496|526|457|0|0|0|0
KAN|9|21|YPR148C|494|516|554|550|509|516|0|0|0|0
KAN|9|22|YPR149W|470|491|433|420|470|486|0|0|0|0
KAN|9|23|YDL018C|491|516|483|507|471|513|0|0|0|0
KAN|9|24|YBR067C|570|705|635|741|587|672|0|0|0|0
KAN|10|1|YDL019C|711|576|722|560|704|510|0|0|0|0
KAN|10|2|YPR135W|350|288|380|329|415|342|0|0|0|0
KAN|10|3|YGR227W|530|471|508|513|512|457|0|0|0|0
KAN|10|4|YBR162W-A|430|453|441|388|401|392|0|0|0|0
KAN|10|5|YBR164C|516|503|441|430|489|453|0|0|0|0
KAN|10|6|YBR052C|506|509|490|520|460|423|0|0|0|0
KAN|10|7|YBR171W|391|427|411|424|424|409|0|0|0|0
KAN|10|8|YBR036C|329|221|246|266|194|169|0|0|0|0
KAN|10|9|YPR114W|460|415|418|405|449|424|0|0|0|0
KAN|10|10|YFR041C|427|429|463|436|401|393|0|0|0|0
KAN|10|11|YBR132C|496|469|490|480|477|491|0|0|0|0
KAN|10|12|YBR106W|380|390|404|372|364|375|0|0|0|0
KAN|10|13|YPR063C|489|475|420|433|493|434|0|0|0|0
KAN|10|14|YPR071W|513|468|441|461|516|530|0|0|0|0
KAN|10|15|YBL102W|518|528|526|510|515|499|0|0|0|0
KAN|10|16|YBR097W|0|0|0|0|0|0|0|0|0|0
KAN|10|17|YDL121C|490|532|543|564|563|505|0|0|0|0
KAN|10|18|YDR518W|0|0|0|0|0|0|0|0|0|0
KAN|10|19|YDR519W|558|527|569|526|555|544|0|0|0|0
KAN|10|20|YDR524C|528|564|530|521|511|511|0|0|0|0
KAN|10|21|YML048W|440|459|457|453|425|488|0|0|0|0
KAN|10|22|YJR073C|440|494|449|340|427|477|0|0|0|0
KAN|10|23|wt_blank_sean|0|0|0|0|0|0|0|0|0|0
KAN|10|24|YJR088C|553|639|595|682|599|647|0|0|0|0
KAN|11|1|YDR503C|648|489|605|510|587|404|0|0|0|0
KAN|11|2|YML059C|479|370|439|390|422|364|0|0|0|0
KAN|11|3|YML055W|443|395|411|387|400|360|0|0|0|0
KAN|11|4|YDL099W|425|414|411|388|408|372|0|0|0|0
KAN|11|5|YDL100C|416|365|318|321|399|359|0|0|0|0
KAN|11|6|YDR484W|183|145|242|234|311|296|0|0|0|0
KAN|11|7|YDR492W|535|470|516|486|513|457|0|0|0|0
KAN|11|8|YGL126W|487|401|474|415|508|460|0|0|0|0
KAN|11|9|YIL124W|537|509|486|444|530|462|0|0|0|0
KAN|11|10|YDL091C|505|455|484|461|536|488|0|0|0|0
KAN|11|11|YDL093W|523|483|451|447|481|459|0|0|0|0
KAN|11|12|YFL048C|466|484|449|441|457|458|0|0|0|0
KAN|11|13|YDL095W|460|462|466|408|496|450|0|0|0|0
KAN|11|14|YFL025C|603|651|639|622|578|650|0|0|0|0
KAN|11|15|YGL161C|355|405|425|413|410|384|0|0|0|0
KAN|11|16|YGL167C|519|553|529|461|548|461|0|0|0|0
KAN|11|17|YGR261C|538|590|557|595|570|527|0|0|0|0
KAN|11|18|YGR263C|544|554|544|495|573|593|0|0|0|0
KAN|11|19|YGR266W|565|581|533|482|535|518|0|0|0|0
KAN|11|20|YNR039C|502|526|492|469|492|395|0|0|0|0
KAN|11|21|YNL146W|474|507|462|445|469|496|0|0|0|0
KAN|11|22|YNR019W|490|490|502|515|480|471|0|0|0|0
KAN|11|23|YCR043C|588|600|619|635|591|573|0|0|0|0
KAN|11|24|YNR021W|511|661|598|710|617|696|0|0|0|0
KAN|12|1|YCR044C|648|575|685|592|645|531|0|0|0|0
KAN|12|2|YCR061W|474|363|480|423|422|355|0|0|0|0
KAN|12|3|YNR030W|437|404|457|468|488|456|0|0|0|0
KAN|12|4|YBR177C|420|471|414|438|433|389|0|0|0|0
KAN|12|5|YNR008W|459|428|401|431|437|405|0|0|0|0
KAN|12|6|YNR013C|418|411|423|440|409|343|0|0|0|0
KAN|12|7|YBR283C|423|342|439|437|446|411|0|0|0|0
KAN|12|8|YNL041C|480|455|441|458|441|390|0|0|0|0
KAN|12|9|YNL044W|526|459|445|426|426|413|0|0|0|0
KAN|12|10|YBR290W|523|488|496|512|499|495|0|0|0|0
KAN|12|11|YNL046W|447|438|438|457|484|442|0|0|0|0
KAN|12|12|YNL049C|512|531|462|444|508|530|0|0|0|0
KAN|12|13|YBR273C|548|537|538|526|472|496|0|0|0|0
KAN|12|14|YBR264C|493|483|427|416|415|433|0|0|0|0
KAN|12|15|YNL008C|544|535|533|519|514|500|0|0|0|0
KAN|12|16|YDL137W|417|403|506|501|448|420|0|0|0|0
KAN|12|17|YJL024C|648|714|595|627|636|658|0|0|0|0
KAN|12|18|YJL029C|0|0|0|0|0|0|0|0|0|0
KAN|12|19|YML067C|562|518|555|494|532|540|0|0|0|0
KAN|12|20|YJL004C|578|623|547|486|554|553|0|0|0|0
KAN|12|21|YML038C|437|465|388|385|416|427|0|0|0|0
KAN|12|22|YER151C|300|289|209|145|208|182|0|0|0|0
KAN|12|23|YML075C|551|543|540|543|620|598|0|0|0|0
KAN|12|24|YGR086C|418|486|466|528|461|534|0|0|0|0
KAN|13|1|YGR089W|283|192|235|213|172|144|0|0|0|0
KAN|13|2|YGR106C|382|317|339|252|399|338|0|0|0|0
KAN|13|3|YLR246W|470|438|479|392|460|366|0|0|0|0
KAN|13|4|YJR118C|231|175|29|36|165|165|0|0|0|0
KAN|13|5|YDR205W|458|434|408|404|424|385|0|0|0|0
KAN|13|6|YGR038W|412|372|382|367|397|361|0|0|0|0
KAN|13|7|YJR131W|455|433|411|397|404|368|0|0|0|0
KAN|13|8|YJR134C|515|454|472|463|529|511|0|0|0|0
KAN|13|9|YER120W|553|530|461|462|454|436|0|0|0|0
KAN|13|10|YER122C|416|457|426|440|476|485|0|0|0|0
KAN|13|11|YJR117W|470|482|470|436|463|412|0|0|0|0
KAN|13|12|YER113C|462|494|427|437|431|474|0|0|0|0
KAN|13|13|YJR040W|409|401|390|365|390|400|0|0|0|0
KAN|13|14|YKR067W|443|423|406|364|430|450|0|0|0|0
KAN|13|15|YJR031C|465|489|475|423|479|489|0|0|0|0
KAN|13|16|YMR054W|518|548|490|473|510|515|0|0|0|0
KAN|13|17|YIR033W|416|408|476|415|427|458|0|0|0|0
KAN|13|18|YJR010C-A|525|478|530|481|500|513|0|0|0|0
KAN|13|19|YJR015W|526|527|539|476|481|478|0|0|0|0
KAN|13|20|YMR052W|418|387|477|404|505|428|0|0|0|0
KAN|13|21|YBR287W|539|503|531|460|518|502|0|0|0|0
KAN|13|22|YBR288C|542|561|574|583|563|560|0|0|0|0
KAN|13|23|YAR002C-A|433|461|511|532|470|510|0|0|0|0
KAN|13|24|YMR119W|562|686|574|688|579|660|0|0|0|0
KAN|14|1|YNL125C|373|271|295|260|698|529|0|0|0|0
KAN|14|2|YNL130C|577|471|550|463|549|475|0|0|0|0
KAN|14|3|YIL030C|398|338|430|332|408|358|0|0|0|0
KAN|14|4|YNL085W|414|364|422|360|408|334|0|0|0|0
KAN|14|5|YNL095C|430|416|468|374|431|385|0|0|0|0
KAN|14|6|YLR390W-A|404|391|437|360|433|395|0|0|0|0
KAN|14|7|YJL078C|454|435|411|364|390|322|0|0|0|0
KAN|14|8|YKR053C|435|371|433|395|442|429|0|0|0|0
KAN|14|9|YNL051W|494|472|456|438|528|469|0|0|0|0
KAN|14|10|YPL137C|474|462|429|401|458|488|0|0|0|0
KAN|14|11|YDL072C|0|0|0|0|0|0|0|0|0|0
KAN|14|12|YCR048W|570|478|568|542|564|525|0|0|0|0
KAN|14|13|YCR067C|519|474|442|413|426|443|0|0|0|0
KAN|14|14|YCR034W|489|498|485|478|473|466|0|0|0|0
KAN|14|15|YGR130C|519|453|514|500|503|486|0|0|0|0
KAN|14|16|YGL223C|513|500|502|522|502|508|0|0|0|0
KAN|14|17|YBR255W|483|513|528|523|514|528|0|0|0|0
KAN|14|18|YER087C-B|466|520|443|440|468|482|0|0|0|0
KAN|14|19|YIL105C|372|370|358|312|373|326|0|0|0|0
KAN|14|20|YDR476C|563|601|499|590|527|562|0|0|0|0
KAN|14|21|YDR525W|556|594|589|583|521|550|0|0|0|0
KAN|14|22|YDR057W|546|580|567|576|572|575|0|0|0|0
KAN|14|23|YBR159W|489|556|478|488|450|499|0|0|0|0
KAN|14|24|YHR123W|647|779|585|740|603|731|0|0|0|0
KAN|15|1|YGR284C|742|557|757|589|682|507|0|0|0|0
KAN|15|2|YOL101C|501|446|459|427|432|406|0|0|0|0
KAN|15|3|YOL107W|484|471|438|377|454|418|0|0|0|0
KAN|15|4|YNL300W|455|457|397|350|435|445|0|0|0|0
KAN|15|5|YOL110W|440|424|424|381|380|360|0|0|0|0
KAN|15|6|YOR317W|430|384|430|376|436|416|0|0|0|0
KAN|15|7|YML071C|481|416|447|460|455|426|0|0|0|0
KAN|15|8|YIR038C|471|470|474|428|467|433|0|0|0|0
KAN|15|9|YML101C|392|348|390|318|402|322|0|0|0|0
KAN|15|10|YOL137W|497|441|459|400|489|423|0|0|0|0
KAN|15|11|YDR424C|439|443|483|420|415|397|0|0|0|0
KAN|15|12|YMR065W|531|500|527|527|549|500|0|0|0|0
KAN|15|13|YML128C|426|344|186|216|323|309|0|0|0|0
KAN|15|14|YHR045W|531|505|476|525|507|474|0|0|0|0
KAN|15|15|YHR181W|464|507|475|530|524|557|0|0|0|0
KAN|15|16|YMR123W|633|715|544|655|630|710|0|0|0|0
KAN|15|17|YLR039C|494|509|385|436|444|493|0|0|0|0
KAN|15|18|YLR050C|583|679|625|698|617|696|0|0|0|0
KAN|15|19|YNR075W|566|684|496|522|535|574|0|0|0|0
KAN|15|20|YOL088C|578|722|658|789|656|767|0|0|0|0
KAN|15|21|YMR313C|584|711|521|624|572|675|0|0|0|0
KAN|15|22|YHR004C|583|664|587|688|554|607|0|0|0|0
KAN|15|23|YLR450W|608|695|559|670|568|658|0|0|0|0
KAN|15|24|YDL192W|475|605|579|647|519|645|0|0|0|0
KAN|16|1|YNR051C|439|385|487|528|405|434|0|0|0|0
KAN|16|2|YJL123C|494|496|569|629|470|509|0|0|0|0
KAN|16|3|YJL117W|462|459|517|541|489|509|0|0|0|0
KAN|16|4|YDL222C|514|582|539|583|543|520|0|0|0|0
KAN|16|5|YDL226C|506|509|531|505|515|540|0|0|0|0
KAN|16|6|YDL231C|509|555|518|513|512|527|0|0|0|0
KAN|16|7|YDL232W|527|547|526|507|508|543|0|0|0|0
KAN|16|8|YJL079C|564|567|541|530|518|546|0|0|0|0
KAN|16|9|YKR088C|497|509|480|483|495|521|0|0|0|0
KAN|16|10|YJL073W|546|563|537|582|549|571|0|0|0|0
KAN|16|11|YJL062W|634|675|740|754|663|775|0|0|0|0
KAN|16|12|YJR066W|377|649|456|483|469|520|0|0|0|0
KAN|16|13|YDR483W|575|617|631|701|626|714|0|0|0|0
KAN|16|14|YER044C|112|31|122|96|107|54|0|0|0|0
KAN|16|15|YDL204W|655|789|651|753|672|763|0|0|0|0
KAN|16|16|YBR058C-A|0|0|10|12|0|0|0|0|0|0
KAN|16|17|YBR096W|2|6|0|0|0|0|0|0|0|0
KAN|16|18|YBR234C|0|0|16|17|0|2|0|0|0|0
KAN|16|19|YDR027C|8|6|250|228|2|3|0|0|0|0
KAN|16|20|YDR032C|10|32|57|26|11|16|0|0|0|0
KAN|16|21|YEL022W|0|2|38|64|0|0|0|0|0|0
KAN|16|22|YER053C-A|8|18|0|45|0|5|0|0|0|0
KAN|16|23|YER100W|11|6|100|123|20|9|0|0|0|0
KAN|16|24|YGL095C|152|128|252|363|110|98|0|0|0|0
NAT|YCL056C
KAN|1|1|YCR017C|586|235|583|266|536|438|0|0|0|0
KAN|1|2|YDR056C|455|379|543|451|501|421|0|0|0|0
KAN|1|3|YBR229C|586|505|589|536|607|592|0|0|0|0
KAN|1|4|YCR011C|473|429|587|525|533|458|0|0|0|0
KAN|1|5|YBL011W|485|414|499|429|509|426|0|0|0|0
KAN|1|6|YBL017C|594|544|573|548|589|527|0|0|0|0
KAN|1|7|YCL056C|219|159|318|209|310|169|0|0|0|0
KAN|1|8|YDR137W|489|405|605|537|577|452|0|0|0|0
KAN|1|9|YAR044W|506|384|541|492|561|448|0|0|0|0
KAN|1|10|YBR201W|496|441|612|536|553|407|0|0|0|0
KAN|1|11|YCL045C|403|333|444|378|425|361|0|0|0|0
KAN|1|12|YBR183W|531|494|605|509|520|409|0|0|0|0
KAN|1|13|YDR108W|496|430|533|478|551|499|0|0|0|0
KAN|1|14|YAL007C|506|468|568|449|512|463|0|0|0|0
KAN|1|15|YDR100W|466|400|554|426|538|467|0|0|0|0
KAN|1|16|YAL026C|508|447|528|472|493|451|0|0|0|0
KAN|1|17|YAL023C|567|452|580|513|554|493|0|0|0|0
KAN|1|18|YBL082C|592|504|730|618|638|528|0|0|0|0
KAN|1|19|YDR084C|547|498|523|467|538|474|0|0|0|0
KAN|1|20|YAL042W|492|427|571|567|502|421|0|0|0|0
KAN|1|21|YAL058W|652|537|736|511|655|533|0|0|0|0
KAN|1|22|YGL200C|48|0|71|0|87|0|0|0|0|0
KAN|1|23|YGL203C|627|488|743|593|680|576|0|0|0|0
KAN|1|24|YDR294C|546|479|742|581|588|660|0|0|0|0
KAN|2|1|YDR297W|582|536|736|642|712|596|0|0|0|0
KAN|2|2|YEL001C|393|434|431|427|360|413|0|0|0|0
KAN|2|3|YEL003W|339|408|460|473|450|490|0|0|0|0
KAN|2|4|YDR304C|391|442|433|474|411|477|0|0|0|0
KAN|2|5|YEL004W|394|454|389|414|463|526|0|0|0|0
KAN|2|6|YEL005C|451|509|483|532|493|533|0|0|0|0
KAN|2|7|YDR307W|387|410|419|410|388|401|0|0|0|0
KAN|2|8|YGL084C|457|455|481|494|465|467|0|0|0|0
KAN|2|9|YGL054C|432|423|401|364|443|491|0|0|0|0
KAN|2|10|YER019C-A|403|403|383|403|366|415|0|0|0|0
KAN|2|11|YDR270W|407|445|468|471|445|497|0|0|0|0
KAN|2|12|YDR410C|0|0|0|0|50|14|0|0|0|0
KAN|2|13|YDR411C|420|451|507|507|500|517|0|0|0|0
KAN|2|14|YER004W|478|463|475|462|419|459|0|0|0|0
KAN|2|15|YER005W|361|397|442|430|425|435|0|0|0|0
KAN|2|16|YGL020C|503|504|520|500|411|463|0|0|0|0
KAN|2|17|YEL064C|285|275|265|232|355|302|0|0|0|0
KAN|2|18|YGL027C|412|425|490|468|433|469|0|0|0|0
KAN|2|19|YDR233C|464|521|490|464|429|438|0|0|0|0
KAN|2|20|YEL042W|329|403|395|433|366|362|0|0|0|0
KAN|2|21|YEL043W|307|311|426|428|445|457|0|0|0|0
KAN|2|22|YGL005C|564|572|611|582|579|528|0|0|0|0
KAN|2|23|YGL010W|500|520|536|502|518|518|0|0|0|0
KAN|2|24|YGL012W|0|0|19|23|0|0|0|0|0|0
KAN|3|1|YDR349C|503|461|619|480|614|556|0|0|0|0
KAN|3|2|YDR221W|413|428|535|500|524|491|0|0|0|0
KAN|3|3|YDR222W|349|353|440|474|463|466|0|0|0|0
KAN|3|4|YDR357C|398|445|479|468|503|508|0|0|0|0
KAN|3|5|YEL031W|415|511|582|589|596|629|0|0|0|0
KAN|3|6|YER083C|0|0|0|0|1|0|0|0|0|0
KAN|3|7|YDR344C|443|493|581|545|522|506|0|0|0|0
KAN|3|8|YEL013W|341|337|365|380|410|452|0|0|0|0
KAN|3|9|YEL015W|449|429|457|428|479|450|0|0|0|0
KAN|3|10|YER071C|450|451|498|465|502|476|0|0|0|0
KAN|3|11|YDR320C|424|431|492|490|502|520|0|0|0|0
KAN|3|12|YHR110W|428|416|476|460|487|479|0|0|0|0
KAN|3|13|YIL076W|303|276|356|317|401|347|0|0|0|0
KAN|3|14|YIL090W|270|288|287|289|333|296|0|0|0|0
KAN|3|15|YIL039W|506|616|605|667|625|659|0|0|0|0
KAN|3|16|YIL040W|348|352|321|297|317|327|0|0|0|0
KAN|3|17|YIL043C|458|465|586|547|541|508|0|0|0|0
KAN|3|18|YIL044C|452|481|509|477|454|428|0|0|0|0
KAN|3|19|YGR199W|467|487|487|482|502|473|0|0|0|0
KAN|3|20|YGR202C|445|430|408|464|468|456|0|0|0|0
KAN|3|21|YHR060W|0|0|14|0|0|0|0|0|0|0
KAN|3|22|YIL027C|693|675|794|785|789|733|0|0|0|0
KAN|3|23|YHR079C|504|512|524|563|513|514|0|0|0|0
KAN|3|24|YGR177C|520|654|625|752|605|732|0|0|0|0
KAN|4|1|YGR036C|212|260|494|297|520|503|0|0|0|0
KAN|4|2|YHR039C|369|398|467|396|421|426|0|0|0|0
KAN|4|3|YIL005W|334|347|412|408|339|339|0|0|0|0
KAN|4|4|YIL016W|459|474|481|487|489|497|0|0|0|0
KAN|4|5|YGR170W|350|401|440|437|426|449|0|0|0|0
KAN|4|6|YHR204W|430|495|490|474|518|525|0|0|0|0
KAN|4|7|YGR157W|230|291|341|301|264|275|0|0|0|0
KAN|4|8|YHL003C|450|497|621|610|544|519|0|0|0|0
KAN|4|9|YHR176W|475|497|519|506|490|490|0|0|0|0
KAN|4|10|YHR142W|447|454|541|505|488|471|0|0|0|0
KAN|4|11|YGL226C-A|443|454|525|513|532|499|0|0|0|0
KAN|4|12|YGL231C|430|481|579|549|504|484|0|0|0|0
KAN|4|13|YHL031C|513|527|577|583|568|556|0|0|0|0
KAN|4|14|YHR135C|440|488|532|478|536|511|0|0|0|0
KAN|4|15|YHR136C|488|492|553|524|512|506|0|0|0|0
KAN|4|16|YGR105W|0|0|0|0|0|0|0|0|0|0
KAN|4|17|YLL014W|474|508|574|551|573|532|0|0|0|0
KAN|4|18|YKL020C|432|483|464|429|468|458|0|0|0|0
KAN|4|19|YLR080W|392|375|421|458|437|414|0|0|0|0
KAN|4|20|YKL140W|391|450|475|446|496|486|0|0|0|0
KAN|4|21|YKL008C|479|446|504|476|450|455|0|0|0|0
KAN|4|22|YLR056W|192|224|181|152|364|286|0|0|0|0
KAN|4|23|YLR064W|456|511|487|473|547|511|0|0|0|0
KAN|4|24|YKL119C|177|495|291|382|332|491|0|0|0|0
KAN|5|1|YJL134W|483|420|623|470|648|498|0|0|0|0
KAN|5|2|YLR042C|438|431|557|439|513|535|0|0|0|0
KAN|5|3|YLR023C|409|434|514|498|503|498|0|0|0|0
KAN|5|4|YJL178C|356|410|490|444|525|519|0|0|0|0
KAN|5|5|YJL171C|416|474|474|487|476|495|0|0|0|0
KAN|5|6|YKL094W|411|450|545|511|460|509|0|0|0|0
KAN|5|7|YJL168C|317|371|386|386|405|434|0|0|0|0
KAN|5|8|YKL212W|282|318|307|313|394|422|0|0|0|0
KAN|5|9|YJL192C|402|456|457|464|474|472|0|0|0|0
KAN|5|10|YKL073W|402|467|503|486|496|488|0|0|0|0
KAN|5|11|YKL179C|441|482|512|488|518|522|0|0|0|0
KAN|5|12|YLL043W|419|458|431|450|470|462|0|0|0|0
KAN|5|13|YLL052C|395|425|439|410|424|414|0|0|0|0
KAN|5|14|YLL055W|389|391|452|433|456|437|0|0|0|0
KAN|5|15|YKL063C|485|473|451|463|460|462|0|0|0|0
KAN|5|16|YKL065C|566|526|560|526|579|547|0|0|0|0
KAN|5|17|YJL198W|441|462|455|451|478|456|0|0|0|0
KAN|5|18|YJL196C|440|453|455|451|446|412|0|0|0|0
KAN|5|19|YLL023C|409|439|442|434|420|408|0|0|0|0
KAN|5|20|YLL028W|439|482|511|462|488|467|0|0|0|0
KAN|5|21|YJL212C|467|452|510|477|551|537|0|0|0|0
KAN|5|22|YMR022W|519|533|505|452|492|490|0|0|0|0
KAN|5|23|YMR214W|473|509|497|432|549|555|0|0|0|0
KAN|5|24|YMR215W|464|580|591|711|531|655|0|0|0|0
KAN|6|1|YMR010W|674|530|821|591|730|580|0|0|0|0
KAN|6|2|YMR015C|327|324|463|384|420|434|0|0|0|0
KAN|6|3|YLR207W|451|484|524|454|535|538|0|0|0|0
KAN|6|4|YLR350W|296|338|495|443|424|404|0|0|0|0
KAN|6|5|YLR220W|420|469|527|476|516|505|0|0|0|0
KAN|6|6|YML012W|446|475|537|516|519|529|0|0|0|0
KAN|6|7|YML008C|349|359|370|356|375|381|0|0|0|0
KAN|6|8|YMR202W|281|280|315|305|386|367|0|0|0|0
KAN|6|9|YLR194C|475|501|525|489|519|509|0|0|0|0
KAN|6|10|YMR183C|365|393|504|487|505|465|0|0|0|0
KAN|6|11|YML019W|424|432|455|480|477|488|0|0|0|0
KAN|6|12|YML013W|465|424|451|447|407|427|0|0|0|0
KAN|6|13|YLR292C|433|375|502|466|548|527|0|0|0|0
KAN|6|14|YMR161W|538|565|596|586|536|529|0|0|0|0
KAN|6|15|YMR163C|427|418|492|511|477|484|0|0|0|0
KAN|6|16|YLR396C|418|390|0|0|0|0|0|0|0|0
KAN|6|17|YMR152W|430|491|500|521|499|464|0|0|0|0
KAN|6|18|YLR130C|456|508|513|471|456|458|0|0|0|0
KAN|6|19|YLR268W|370|391|465|435|493|478|0|0|0|0
KAN|6|20|YMR029C|473|481|476|438|431|415|0|0|0|0
KAN|6|21|YMR031C|457|505|543|486|507|517|0|0|0|0
KAN|6|22|YLR372W|345|402|394|420|350|355|0|0|0|0
KAN|6|23|YLR242C|459|541|618|660|557|624|0|0|0|0
KAN|6|24|YLR250W|513|607|608|724|597|673|0|0|0|0
KAN|7|1|YLR120C|547|459|579|479|730|595|0|0|0|0
KAN|7|2|YOR245C|454|468|528|516|485|627|0|0|0|0
KAN|7|3|YOR115C|328|400|399|383|371|392|0|0|0|0
KAN|7|4|YNL297C|340|392|413|394|424|452|0|0|0|0
KAN|7|5|YNL156C|412|454|437|387|486|491|0|0|0|0
KAN|7|6|YNL153C|333|396|461|426|452|456|0|0|0|0
KAN|7|7|YOR002W|470|524|621|583|549|532|0|0|0|0
KAN|7|8|YOR092W|504|406|500|384|468|498|0|0|0|0
KAN|7|9|YOR214C|409|456|559|534|468|495|0|0|0|0
KAN|7|10|YOR216C|382|445|452|458|474|495|0|0|0|0
KAN|7|11|YOR085W|429|474|474|445|461|473|0|0|0|0
KAN|7|12|YOR089C|369|363|448|437|419|437|0|0|0|0
KAN|7|13|YNL194C|403|408|429|404|449|438|0|0|0|0
KAN|7|14|YNL327W|424|455|495|482|496|505|0|0|0|0
KAN|7|15|YNL190W|438|419|475|477|475|459|0|0|0|0
KAN|7|16|YNL323W|471|464|512|504|477|452|0|0|0|0
KAN|7|17|YOR198C|130|97|6|0|276|229|0|0|0|0
KAN|7|18|YOR067C|545|550|630|608|568|549|0|0|0|0
KAN|7|19|YOR070C|355|420|424|410|381|395|0|0|0|0
KAN|7|20|YOR079C|466|481|503|463|472|470|0|0|0|0
KAN|7|21|YMR307W|397|504|516|588|484|584|0|0|0|0
KAN|7|22|YOR049C|538|501|596|561|496|494|0|0|0|0
KAN|7|23|YMR292W|391|409|462|433|469|472|0|0|0|0
KAN|7|24|YNL219C|543|637|514|618|524|632|0|0|0|0
KAN|8|1|YMR299C|505|440|629|545|679|565|0|0|0|0
KAN|8|2|YOR165W|315|358|409|340|401|476|0|0|0|0
KAN|8|3|YOR036W|77|72|0|19|50|127|0|0|0|0
KAN|8|4|YOR171C|433|448|522|484|508|553|0|0|0|0
KAN|8|5|YOR175C|351|374|408|391|477|470|0|0|0|0
KAN|8|6|YOR042W|428|486|465|453|394|435|0|0|0|0
KAN|8|7|YOR044W|438|482|497|467|514|508|0|0|0|0
KAN|8|8|YNL238W|455|539|558|542|655|633|0|0|0|0
KAN|8|9|YMR264W|490|525|512|506|492|533|0|0|0|0
KAN|8|10|YMR272C|278|293|305|305|351|350|0|0|0|0
KAN|8|11|YMR274C|467|479|524|492|460|462|0|0|0|0
KAN|8|12|YOR016C|467|463|547|547|505|525|0|0|0|0
KAN|8|13|YNL280C|447|474|496|488|508|528|0|0|0|0
KAN|8|14|YMR251W-A|452|415|563|554|525|522|0|0|0|0
KAN|8|15|YMR253C|485|492|539|544|566|547|0|0|0|0
KAN|8|16|YPR028W|453|504|525|500|523|517|0|0|0|0
KAN|8|17|YPL227C|519|477|531|560|519|547|0|0|0|0
KAN|8|18|YOL013C|480|476|546|556|565|551|0|0|0|0
KAN|8|19|YOL018C|305|362|403|377|317|324|0|0|0|0
KAN|8|20|YPR003C|482|480|504|517|509|495|0|0|0|0
KAN|8|21|YPL246C|447|504|522|452|507|499|0|0|0|0
KAN|8|22|YOR377W|517|505|514|517|508|502|0|0|0|0
KAN|8|23|YPL274W|476|471|518|501|522|494|0|0|0|0
KAN|8|24|YPL051W|561|677|605|716|615|716|0|0|0|0
KAN|9|1|YPL170W|476|439|576|510|628|602|0|0|0|0
KAN|9|2|YOL065C|450|419|533|451|465|534|0|0|0|0
KAN|9|3|YOR311C|418|407|441|317|443|439|0|0|0|0
KAN|9|4|YOR321W|418|442|509|454|526|526|0|0|0|0
KAN|9|5|YPL195W|432|479|597|599|516|550|0|0|0|0
KAN|9|6|YOL047C|425|455|440|431|418|450|0|0|0|0
KAN|9|7|YOR307C|454|496|530|517|464|517|0|0|0|0
KAN|9|8|YPL087W|312|363|408|432|428|475|0|0|0|0
KAN|9|9|YPL207W|431|474|535|520|477|508|0|0|0|0
KAN|9|10|YPL206C|469|461|499|455|442|476|0|0|0|0
KAN|9|11|YOR284W|523|462|580|536|512|498|0|0|0|0
KAN|9|12|YOR285W|436|458|456|472|493|492|0|0|0|0
KAN|9|13|YOR288C|478|500|493|491|473|480|0|0|0|0
KAN|9|14|YOL030W|467|504|488|486|467|479|0|0|0|0
KAN|9|15|YOL031C|414|478|412|413|399|440|0|0|0|0
KAN|9|16|YOR291W|423|407|473|499|464|499|0|0|0|0
KAN|9|17|YCL025C|493|515|510|511|466|464|0|0|0|0
KAN|9|18|YDL052C|481|490|536|556|519|536|0|0|0|0
KAN|9|19|YPR173C|361|310|369|306|366|346|0|0|0|0
KAN|9|20|YCL001W|468|517|530|545|514|524|0|0|0|0
KAN|9|21|YPR148C|487|511|531|460|476|521|0|0|0|0
KAN|9|22|YPR149W|425|363|373|382|366|428|0|0|0|0
KAN|9|23|YDL018C|455|456|505|478|454|459|0|0|0|0
KAN|9|24|YBR067C|543|640|626|734|577|655|0|0|0|0
KAN|10|1|YDL019C|539|484|665|534|793|682|0|0|0|0
KAN|10|2|YPR135W|292|312|324|344|364|368|0|0|0|0
KAN|10|3|YGR227W|401|446|513|513|518|539|0|0|0|0
KAN|10|4|YBR162W-A|375|413|465|448|434|481|0|0|0|0
KAN|10|5|YBR164C|450|518|508|523|512|560|0|0|0|0
KAN|10|6|YBR052C|456|477|517|492|459|516|0|0|0|0
KAN|10|7|YBR171W|295|384|449|466|419|480|0|0|0|0
KAN|10|8|YBR036C|303|392|101|65|58|97|0|0|0|0
KAN|10|9|YPR114W|373|427|436|412|459|459|0|0|0|0
KAN|10|10|YFR041C|392|390|409|399|480|496|0|0|0|0
KAN|10|11|YBR132C|480|511|509|488|466|484|0|0|0|0
KAN|10|12|YBR106W|407|381|416|385|385|422|0|0|0|0
KAN|10|13|YPR063C|447|450|542|524|498|502|0|0|0|0
KAN|10|14|YPR071W|450|457|474|426|474|490|0|0|0|0
KAN|10|15|YBL102W|476|483|529|563|518|532|0|0|0|0
KAN|10|16|YBR097W|0|0|6|3|0|0|0|0|0|0
KAN|10|17|YDL121C|476|476|558|556|530|528|0|0|0|0
KAN|10|18|YDR518W|0|0|0|0|0|0|0|0|0|0
KAN|10|19|YDR519W|503|511|505|528|540|521|0|0|0|0
KAN|10|20|YDR524C|441|554|515|535|490|500|0|0|0|0
KAN|10|21|YML048W|400|483|449|450|515|537|0|0|0|0
KAN|10|22|YJR073C|383|418|464|490|447|503|0|0|0|0
KAN|10|23|wt_blank_sean|0|0|0|0|0|0|0|0|0|0
KAN|10|24|YJR088C|493|565|509|601|539|598|0|0|0|0
KAN|11|1|YDR503C|547|481|559|464|636|536|0|0|0|0
KAN|11|2|YML059C|331|339|466|441|469|460|0|0|0|0
KAN|11|3|YML055W|331|383|430|421|367|412|0|0|0|0
KAN|11|4|YDL099W|344|363|389|414|398|480|0|0|0|0
KAN|11|5|YDL100C|395|405|455|472|439|466|0|0|0|0
KAN|11|6|YDR484W|311|344|320|295|266|358|0|0|0|0
KAN|11|7|YDR492W|474|488|504|478|515|497|0|0|0|0
KAN|11|8|YGL126W|449|462|505|497|571|539|0|0|0|0
KAN|11|9|YIL124W|455|452|515|496|494|499|0|0|0|0
KAN|11|10|YDL091C|472|476|521|510|508|509|0|0|0|0
KAN|11|11|YDL093W|457|442|454|463|467|487|0|0|0|0
KAN|11|12|YFL048C|444|474|451|444|447|453|0|0|0|0
KAN|11|13|YDL095W|467|453|430|414|497|499|0|0|0|0
KAN|11|14|YFL025C|530|580|630|641|647|650|0|0|0|0
KAN|11|15|YGL161C|348|371|369|354|383|389|0|0|0|0
KAN|11|16|YGL167C|432|458|524|507|497|507|0|0|0|0
KAN|11|17|YGR261C|508|507|547|584|582|576|0|0|0|0
KAN|11|18|YGR263C|516|546|550|513|514|531|0|0|0|0
KAN|11|19|YGR266W|491|512|515|497|496|479|0|0|0|0
KAN|11|20|YNR039C|475|482|423|430|495|519|0|0|0|0
KAN|11|21|YNL146W|407|422|457|448|409|469|0|0|0|0
KAN|11|22|YNR019W|443|456|461|438|333|372|0|0|0|0
KAN|11|23|YCR043C|511|508|540|485|485|504|0|0|0|0
KAN|11|24|YNR021W|493|637|577|656|542|611|0|0|0|0
KAN|12|1|YCR044C|570|440|664|573|748|651|0|0|0|0
KAN|12|2|YCR061W|375|398|393|401|456|440|0|0|0|0
KAN|12|3|YNR030W|374|449|518|470|506|578|0|0|0|0
KAN|12|4|YBR177C|336|404|465|453|369|440|0|0|0|0
KAN|12|5|YNR008W|377|421|377|416|390|471|0|0|0|0
KAN|12|6|YNR013C|403|468|497|431|487|515|0|0|0|0
KAN|12|7|YBR283C|417|424|429|435|498|502|0|0|0|0
KAN|12|8|YNL041C|395|411|469|440|448|463|0|0|0|0
KAN|12|9|YNL044W|406|406|467|463|476|461|0|0|0|0
KAN|12|10|YBR290W|490|479|544|554|512|555|0|0|0|0
KAN|12|11|YNL046W|375|357|458|460|379|431|0|0|0|0
KAN|12|12|YNL049C|448|480|466|468|496|487|0|0|0|0
KAN|12|13|YBR273C|448|478|500|490|515|519|0|0|0|0
KAN|12|14|YBR264C|380|426|446|426|390|396|0|0|0|0
KAN|12|15|YNL008C|490|503|474|454|459|486|0|0|0|0
KAN|12|16|YDL137W|441|415|432|431|411|422|0|0|0|0
KAN|12|17|YJL024C|570|656|601|653|624|657|0|0|0|0
KAN|12|18|YJL029C|0|0|0|0|43|127|0|0|0|0
KAN|12|19|YML067C|467|500|585|449|552|518|0|0|0|0
KAN|12|20|YJL004C|472|527|573|612|556|583|0|0|0|0
KAN|12|21|YML038C|361|455|439|482|408|467|0|0|0|0
KAN|12|22|YER151C|209|147|292|258|358|392|0|0|0|0
KAN|12|23|YML075C|491|487|528|453|408|468|0|0|0|0
KAN|12|24|YGR086C|444|564|514|559|544|586|0|0|0|0
KAN|13|1|YGR089W|412|343|499|429|588|512|0|0|0|0
KAN|13|2|YGR106C|332|339|417|380|448|512|0|0|0|0
KAN|13|3|YLR246W|321|353|444|453|289|484|0|0|0|0
KAN|13|4|YJR118C|184|207|203|199|59|149|0|0|0|0
KAN|13|5|YDR205W|357|415|462|508|331|452|0|0|0|0
KAN|13|6|YGR038W|342|387|408|398|342|415|0|0|0|0
KAN|13|7|YJR131W|350|381|372|388|349|421|0|0|0|0
KAN|13|8|YJR134C|401|437|516|523|478|523|0|0|0|0
KAN|13|9|YER120W|455|476|520|518|435|481|0|0|0|0
KAN|13|10|YER122C|344|391|411|457|484|511|0|0|0|0
KAN|13|11|YJR117W|429|455|513|509|409|485|0|0|0|0
KAN|13|12|YER113C|386|414|390|423|387|411|0|0|0|0
KAN|13|13|YJR040W|335|346|371|381|373|407|0|0|0|0
KAN|13|14|YKR067W|392|405|423|396|394|418|0|0|0|0
KAN|13|15|YJR031C|446|483|490|490|438|488|0|0|0|0
KAN|13|16|YMR054W|483|505|530|520|456|503|0|0|0|0
KAN|13|17|YIR033W|341|391|421|437|403|405|0|0|0|0
KAN|13|18|YJR010C-A|410|452|494|509|466|463|0|0|0|0
KAN|13|19|YJR015W|488|505|507|463|526|518|0|0|0|0
KAN|13|20|YMR052W|433|409|417|398|466|495|0|0|0|0
KAN|13|21|YBR287W|439|496|490|470|435|497|0|0|0|0
KAN|13|22|YBR288C|508|561|591|580|491|532|0|0|0|0
KAN|13|23|YAR002C-A|433|407|554|502|462|460|0|0|0|0
KAN|13|24|YMR119W|451|555|517|521|491|603|0|0|0|0
KAN|14|1|YNL125C|648|501|415|343|252|256|0|0|0|0
KAN|14|2|YNL130C|363|374|506|485|583|629|0|0|0|0
KAN|14|3|YIL030C|331|356|402|388|234|419|0|0|0|0
KAN|14|4|YNL085W|395|384|461|417|222|362|0|0|0|0
KAN|14|5|YNL095C|347|378|426|444|472|442|0|0|0|0
KAN|14|6|YLR390W-A|364|392|377|391|467|432|0|0|0|0
KAN|14|7|YJL078C|349|380|477|446|411|382|0|0|0|0
KAN|14|8|YKR053C|378|370|397|394|455|438|0|0|0|0
KAN|14|9|YNL051W|442|499|467|486|314|510|0|0|0|0
KAN|14|10|YPL137C|372|365|357|428|420|419|0|0|0|0
KAN|14|11|YDL072C|322|294|0|0|0|0|0|0|0|0
KAN|14|12|YCR048W|456|487|523|479|526|553|0|0|0|0
KAN|14|13|YCR067C|385|437|540|479|425|437|0|0|0|0
KAN|14|14|YCR034W|413|467|549|452|458|467|0|0|0|0
KAN|14|15|YGR130C|398|448|443|473|475|473|0|0|0|0
KAN|14|16|YGL223C|461|436|475|465|461|509|0|0|0|0
KAN|14|17|YBR255W|475|492|429|482|472|492|0|0|0|0
KAN|14|18|YER087C-B|339|426|379|448|347|412|0|0|0|0
KAN|14|19|YIL105C|360|393|360|391|356|408|0|0|0|0
KAN|14|20|YDR476C|353|397|291|272|316|347|0|0|0|0
KAN|14|21|YDR525W|503|588|599|551|540|549|0|0|0|0
KAN|14|22|YDR057W|521|552|516|473|490|527|0|0|0|0
KAN|14|23|YBR159W|424|458|484|517|410|449|0|0|0|0
KAN|14|24|YHR123W|460|609|690|733|616|646|0|0|0|0
KAN|15|1|YGR284C|559|472|750|562|716|651|0|0|0|0
KAN|15|2|YOL101C|352|329|538|436|340|433|0|0|0|0
KAN|15|3|YOL107W|368|364|439|413|448|455|0|0|0|0
KAN|15|4|YNL300W|418|424|385|317|475|446|0|0|0|0
KAN|15|5|YOL110W|357|371|396|354|320|308|0|0|0|0
KAN|15|6|YOR317W|400|403|420|351|452|411|0|0|0|0
KAN|15|7|YML071C|339|366|474|468|431|463|0|0|0|0
KAN|15|8|YIR038C|408|390|430|428|476|481|0|0|0|0
KAN|15|9|YML101C|388|415|462|402|325|346|0|0|0|0
KAN|15|10|YOL137W|415|466|422|372|396|414|0|0|0|0
KAN|15|11|YDR424C|408|381|393|402|399|388|0|0|0|0
KAN|15|12|YMR065W|493|503|530|465|426|460|0|0|0|0
KAN|15|13|YML128C|329|374|345|327|234|353|0|0|0|0
KAN|15|14|YHR045W|481|503|397|454|492|487|0|0|0|0
KAN|15|15|YHR181W|416|537|574|529|494|507|0|0|0|0
KAN|15|16|YMR123W|462|593|623|617|387|554|0|0|0|0
KAN|15|17|YLR039C|406|541|493|561|443|495|0|0|0|0
KAN|15|18|YLR050C|501|606|620|585|541|621|0|0|0|0
KAN|15|19|YNR075W|493|614|521|487|440|500|0|0|0|0
KAN|15|20|YOL088C|569|690|599|690|621|691|0|0|0|0
KAN|15|21|YMR313C|462|603|539|543|520|545|0|0|0|0
KAN|15|22|YHR004C|419|586|514|536|402|536|0|0|0|0
KAN|15|23|YLR450W|485|624|567|565|548|585|0|0|0|0
KAN|15|24|YDL192W|382|537|585|654|537|687|0|0|0|0
KAN|16|1|YNR051C|349|367|536|455|486|591|0|0|0|0
KAN|16|2|YJL123C|468|466|636|673|657|664|0|0|0|0
KAN|16|3|YJL117W|385|461|564|510|526|595|0|0|0|0
KAN|16|4|YDL222C|499|527|639|641|541|643|0|0|0|0
KAN|16|5|YDL226C|429|524|632|554|524|595|0|0|0|0
KAN|16|6|YDL231C|431|468|650|643|529|532|0|0|0|0
KAN|16|7|YDL232W|495|540|552|583|502|633|0|0|0|0
KAN|16|8|YJL079C|496|576|571|611|432|482|0|0|0|0
KAN|16|9|YKR088C|351|458|527|564|492|526|0|0|0|0
KAN|16|10|YJL073W|461|551|559|556|465|520|0|0|0|0
KAN|16|11|YJL062W|576|646|761|765|620|684|0|0|0|0
KAN|16|12|YJR066W|412|494|475|523|382|448|0|0|0|0
KAN|16|13|YDR483W|529|683|636|644|577|593|0|0|0|0
KAN|16|14|YER044C|101|89|175|178|105|334|0|0|0|0
KAN|16|15|YDL204W|635|786|685|726|540|639|0|0|0|0
KAN|16|16|YBR058C-A|0|0|0|12|0|68|0|0|0|0
KAN|16|17|YBR096W|0|1|0|7|0|28|0|0|0|0
KAN|16|18|YBR234C|0|0|4|29|106|193|0|0|0|0
KAN|16|19|YDR027C|17|11|0|55|0|53|0|0|0|0
KAN|16|20|YDR032C|0|0|0|22|0|32|0|0|0|0
KAN|16|21|YEL022W|0|14|97|70|66|86|0|0|0|0
KAN|16|22|YER053C-A|0|5|0|3|0|16|0|0|0|0
KAN|16|23|YER100W|142|138|23|10|98|70|0|0|0|0
KAN|16|24|YGL095C|0|18|7|0|0|67|0|0|0|0
NAT|YDR137W
KAN|1|1|YCR017C|984|544|747|470|747|481|0|0|0|0
KAN|1|2|YDR056C|566|417|549|436|506|342|0|0|0|0
KAN|1|3|YBR229C|692|531|685|532|666|457|0|0|0|0
KAN|1|4|YCR011C|821|658|792|615|746|489|0|0|0|0
KAN|1|5|YBL011W|764|542|697|500|663|495|0|0|0|0
KAN|1|6|YBL017C|518|354|569|401|523|304|0|0|0|0
KAN|1|7|YCL056C|801|641|813|591|704|549|0|0|0|0
KAN|1|8|YDR137W|349|232|442|334|293|217|0|0|0|0
KAN|1|9|YAR044W|878|649|895|639|719|551|0|0|0|0
KAN|1|10|YBR201W|938|809|762|744|724|707|0|0|0|0
KAN|1|11|YCL045C|728|514|616|484|557|436|0|0|0|0
KAN|1|12|YBR183W|669|571|614|534|649|460|0|0|0|0
KAN|1|13|YDR108W|503|287|264|252|388|270|0|0|0|0
KAN|1|14|YAL007C|800|559|618|581|635|518|0|0|0|0
KAN|1|15|YDR100W|458|231|293|262|312|217|0|0|0|0
KAN|1|16|YAL026C|444|309|445|334|346|264|0|0|0|0
KAN|1|17|YAL023C|502|346|403|363|384|295|0|0|0|0
KAN|1|18|YBL082C|636|600|567|510|589|476|0|0|0|0
KAN|1|19|YDR084C|565|465|585|431|586|431|0|0|0|0
KAN|1|20|YAL042W|718|626|695|607|643|580|0|0|0|0
KAN|1|21|YAL058W|532|434|541|449|469|357|0|0|0|0
KAN|1|22|YGL200C|0|0|8|0|0|0|0|0|0|0
KAN|1|23|YGL203C|685|639|781|607|618|552|0|0|0|0
KAN|1|24|YDR294C|273|323|429|415|421|379|0|0|0|0
KAN|2|1|YDR297W|904|789|728|643|703|535|0|0|0|0
KAN|2|2|YEL001C|604|551|516|426|477|422|0|0|0|0
KAN|2|3|YEL003W|460|422|350|350|345|341|0|0|0|0
KAN|2|4|YDR304C|565|556|490|496|452|424|0|0|0|0
KAN|2|5|YEL004W|462|449|422|432|346|323|0|0|0|0
KAN|2|6|YEL005C|523|483|460|419|397|370|0|0|0|0
KAN|2|7|YDR307W|480|453|409|385|425|358|0|0|0|0
KAN|2|8|YGL084C|435|351|326|290|283|236|0|0|0|0
KAN|2|9|YGL054C|370|427|198|179|164|127|0|0|0|0
KAN|2|10|YER019C-A|524|493|451|445|421|377|0|0|0|0
KAN|2|11|YDR270W|555|550|505|459|449|394|0|0|0|0
KAN|2|12|YDR410C|0|0|0|0|0|0|0|0|0|0
KAN|2|13|YDR411C|542|506|560|477|481|438|0|0|0|0
KAN|2|14|YER004W|618|574|577|496|509|444|0|0|0|0
KAN|2|15|YER005W|502|472|460|423|423|403|0|0|0|0
KAN|2|16|YGL020C|285|201|237|182|190|140|0|0|0|0
KAN|2|17|YEL064C|401|353|221|277|272|199|0|0|0|0
KAN|2|18|YGL027C|586|498|557|460|504|424|0|0|0|0
KAN|2|19|YDR233C|590|539|544|485|509|459|0|0|0|0
KAN|2|20|YEL042W|343|311|377|345|328|268|0|0|0|0
KAN|2|21|YEL043W|375|322|291|232|214|205|0|0|0|0
KAN|2|22|YGL005C|332|276|355|334|389|314|0|0|0|0
KAN|2|23|YGL010W|622|609|648|575|593|520|0|0|0|0
KAN|2|24|YGL012W|0|0|0|0|0|0|0|0|0|0
KAN|3|1|YDR349C|659|553|672|547|583|394|0|0|0|0
KAN|3|2|YDR221W|587|541|522|446|464|418|0|0|0|0
KAN|3|3|YDR222W|557|520|416|411|376|382|0|0|0|0
KAN|3|4|YDR357C|467|441|396|403|349|349|0|0|0|0
KAN|3|5|YEL031W|340|292|257|265|226|210|0|0|0|0
KAN|3|6|YER083C|0|0|0|0|0|0|0|0|0|0
KAN|3|7|YDR344C|647|566|532|506|513|467|0|0|0|0
KAN|3|8|YEL013W|388|379|294|306|185|217|0|0|0|0
KAN|3|9|YEL015W|495|447|464|431|411|396|0|0|0|0
KAN|3|10|YER071C|548|577|495|490|458|456|0|0|0|0
KAN|3|11|YDR320C|333|296|221|223|232|225|0|0|0|0
KAN|3|12|YHR110W|564|526|430|385|390|368|0|0|0|0
KAN|3|13|YIL076W|365|283|287|261|149|170|0|0|0|0
KAN|3|14|YIL090W|532|507|393|449|276|239|0|0|0|0
KAN|3|15|YIL039W|430|415|396|365|392|326|0|0|0|0
KAN|3|16|YIL040W|417|385|373|367|429|362|0|0|0|0
KAN|3|17|YIL043C|697|621|612|511|535|463|0|0|0|0
KAN|3|18|YIL044C|733|670|628|590|619|513|0|0|0|0
KAN|3|19|YGR199W|740|672|646|610|641|576|0|0|0|0
KAN|3|20|YGR202C|374|347|349|324|359|302|0|0|0|0
KAN|3|21|YHR060W|0|0|0|0|0|0|0|0|0|0
KAN|3|22|YIL027C|628|553|529|453|567|442|0|0|0|0
KAN|3|23|YHR079C|547|579|530|516|527|457|0|0|0|0
KAN|3|24|YGR177C|641|709|722|807|613|675|0|0|0|0
KAN|4|1|YGR036C|372|421|167|173|412|342|0|0|0|0
KAN|4|2|YHR039C|539|497|456|406|444|385|0|0|0|0
KAN|4|3|YIL005W|476|442|321|336|329|333|0|0|0|0
KAN|4|4|YIL016W|483|455|410|432|353|348|0|0|0|0
KAN|4|5|YGR170W|409|361|314|288|272|260|0|0|0|0
KAN|4|6|YHR204W|595|520|470|452|416|439|0|0|0|0
KAN|4|7|YGR157W|456|335|244|301|167|132|0|0|0|0
KAN|4|8|YHL003C|823|744|596|606|578|586|0|0|0|0
KAN|4|9|YHR176W|591|534|430|454|489|433|0|0|0|0
KAN|4|10|YHR142W|619|563|499|470|468|452|0|0|0|0
KAN|4|11|YGL226C-A|648|587|546|506|443|445|0|0|0|0
KAN|4|12|YGL231C|485|449|461|425|477|415|0|0|0|0
KAN|4|13|YHL031C|263|214|265|244|212|200|0|0|0|0
KAN|4|14|YHR135C|499|489|475|435|402|365|0|0|0|0
KAN|4|15|YHR136C|690|611|539|537|516|485|0|0|0|0
KAN|4|16|YGR105W|0|0|161|153|0|0|0|0|0|0
KAN|4|17|YLL014W|634|539|492|445|463|432|0|0|0|0
KAN|4|18|YKL020C|546|501|464|478|439|419|0|0|0|0
KAN|4|19|YLR080W|547|537|465|449|432|384|0|0|0|0
KAN|4|20|YKL140W|533|518|463|444|412|346|0|0|0|0
KAN|4|21|YKL008C|541|473|516|436|461|465|0|0|0|0
KAN|4|22|YLR056W|291|327|560|407|300|227|0|0|0|0
KAN|4|23|YLR064W|566|549|551|571|624|538|0|0|0|0
KAN|4|24|YKL119C|438|655|190|192|438|575|0|0|0|0
KAN|5|1|YJL134W|615|518|426|350|438|297|0|0|0|0
KAN|5|2|YLR042C|597|535|526|456|471|409|0|0|0|0
KAN|5|3|YLR023C|594|535|450|408|387|373|0|0|0|0
KAN|5|4|YJL178C|581|515|365|408|377|384|0|0|0|0
KAN|5|5|YJL171C|607|528|428|451|410|398|0|0|0|0
KAN|5|6|YKL094W|597|551|487|500|463|474|0|0|0|0
KAN|5|7|YJL168C|551|513|363|369|344|358|0|0|0|0
KAN|5|8|YKL212W|233|197|154|142|137|115|0|0|0|0
KAN|5|9|YJL192C|469|446|383|366|396|322|0|0|0|0
KAN|5|10|YKL073W|578|526|451|428|426|367|0|0|0|0
KAN|5|11|YKL179C|813|797|646|619|613|607|0|0|0|0
KAN|5|12|YLL043W|433|428|383|369|314|315|0|0|0|0
KAN|5|13|YLL052C|573|551|459|415|370|373|0|0|0|0
KAN|5|14|YLL055W|602|534|468|435|430|419|0|0|0|0
KAN|5|15|YKL063C|391|393|315|332|266|253|0|0|0|0
KAN|5|16|YKL065C|413|385|371|340|378|344|0|0|0|0
KAN|5|17|YJL198W|500|452|405|340|392|323|0|0|0|0
KAN|5|18|YJL196C|615|582|456|444|404|340|0|0|0|0
KAN|5|19|YLL023C|527|460|434|407|325|322|0|0|0|0
KAN|5|20|YLL028W|651|565|551|523|529|444|0|0|0|0
KAN|5|21|YJL212C|563|500|495|430|537|455|0|0|0|0
KAN|5|22|YMR022W|726|664|656|619|623|537|0|0|0|0
KAN|5|23|YMR214W|528|539|473|486|510|433|0|0|0|0
KAN|5|24|YMR215W|512|600|528|597|499|493|0|0|0|0
KAN|6|1|YMR010W|491|454|510|427|466|333|0|0|0|0
KAN|6|2|YMR015C|363|336|332|264|274|240|0|0|0|0
KAN|6|3|YLR207W|823|762|638|607|623|584|0|0|0|0
KAN|6|4|YLR350W|442|458|313|329|333|368|0|0|0|0
KAN|6|5|YLR220W|601|552|457|463|422|411|0|0|0|0
KAN|6|6|YML012W|440|363|354|312|275|282|0|0|0|0
KAN|6|7|YML008C|470|344|271|248|261|242|0|0|0|0
KAN|6|8|YMR202W|643|584|496|509|462|431|0|0|0|0
KAN|6|9|YLR194C|641|555|503|451|428|435|0|0|0|0
KAN|6|10|YMR183C|524|455|415|379|358|359|0|0|0|0
KAN|6|11|YML019W|456|411|362|317|271|269|0|0|0|0
KAN|6|12|YML013W|487|445|432|381|394|345|0|0|0|0
KAN|6|13|YLR292C|612|532|468|435|462|435|0|0|0|0
KAN|6|14|YMR161W|692|712|559|537|532|494|0|0|0|0
KAN|6|15|YMR163C|579|538|465|426|453|412|0|0|0|0
KAN|6|16|YLR396C|3|0|0|0|0|0|0|0|0|0
KAN|6|17|YMR152W|480|440|388|356|362|340|0|0|0|0
KAN|6|18|YLR130C|677|619|525|548|533|532|0|0|0|0
KAN|6|19|YLR268W|316|300|244|217|172|191|0|0|0|0
KAN|6|20|YMR029C|427|348|424|378|357|315|0|0|0|0
KAN|6|21|YMR031C|681|671|626|638|576|525|0|0|0|0
KAN|6|22|YLR372W|640|640|639|593|565|502|0|0|0|0
KAN|6|23|YLR242C|311|332|263|275|261|248|0|0|0|0
KAN|6|24|YLR250W|551|657|543|617|510|541|0|0|0|0
KAN|7|1|YLR120C|834|677|689|504|611|468|0|0|0|0
KAN|7|2|YOR245C|584|563|454|404|346|335|0|0|0|0
KAN|7|3|YOR115C|665|633|511|501|497|487|0|0|0|0
KAN|7|4|YNL297C|307|253|194|245|176|191|0|0|0|0
KAN|7|5|YNL156C|581|489|455|434|388|403|0|0|0|0
KAN|7|6|YNL153C|688|593|494|464|412|414|0|0|0|0
KAN|7|7|YOR002W|658|635|528|482|496|468|0|0|0|0
KAN|7|8|YOR092W|626|664|514|435|451|422|0|0|0|0
KAN|7|9|YOR214C|619|570|482|480|406|441|0|0|0|0
KAN|7|10|YOR216C|285|247|260|224|206|199|0|0|0|0
KAN|7|11|YOR085W|561|517|502|455|384|377|0|0|0|0
KAN|7|12|YOR089C|332|350|232|278|279|324|0|0|0|0
KAN|7|13|YNL194C|701|704|458|527|440|462|0|0|0|0
KAN|7|14|YNL327W|608|658|471|516|423|446|0|0|0|0
KAN|7|15|YNL190W|493|471|426|389|382|360|0|0|0|0
KAN|7|16|YNL323W|466|418|396|360|377|345|0|0|0|0
KAN|7|17|YOR198C|798|687|277|256|219|230|0|0|0|0
KAN|7|18|YOR067C|588|560|544|543|532|486|0|0|0|0
KAN|7|19|YOR070C|326|240|233|256|166|141|0|0|0|0
KAN|7|20|YOR079C|565|535|489|490|431|414|0|0|0|0
KAN|7|21|YMR307W|230|230|203|188|591|538|0|0|0|0
KAN|7|22|YOR049C|567|574|507|510|533|463|0|0|0|0
KAN|7|23|YMR292W|270|226|290|278|381|312|0|0|0|0
KAN|7|24|YNL219C|523|596|499|637|507|594|0|0|0|0
KAN|8|1|YMR299C|467|403|574|441|534|369|0|0|0|0
KAN|8|2|YOR165W|402|337|329|312|279|282|0|0|0|0
KAN|8|3|YOR036W|158|122|95|91|143|128|0|0|0|0
KAN|8|4|YOR171C|535|459|418|391|373|396|0|0|0|0
KAN|8|5|YOR175C|609|538|415|408|390|420|0|0|0|0
KAN|8|6|YOR042W|674|575|489|483|469|476|0|0|0|0
KAN|8|7|YOR044W|579|523|420|406|399|387|0|0|0|0
KAN|8|8|YNL238W|632|443|400|358|366|355|0|0|0|0
KAN|8|9|YMR264W|681|637|559|520|484|476|0|0|0|0
KAN|8|10|YMR272C|270|248|167|182|223|213|0|0|0|0
KAN|8|11|YMR274C|551|506|397|365|349|373|0|0|0|0
KAN|8|12|YOR016C|623|546|479|460|402|406|0|0|0|0
KAN|8|13|YNL280C|636|628|441|495|444|460|0|0|0|0
KAN|8|14|YMR251W-A|625|619|439|505|415|453|0|0|0|0
KAN|8|15|YMR253C|536|526|455|448|414|414|0|0|0|0
KAN|8|16|YPR028W|609|570|489|509|492|468|0|0|0|0
KAN|8|17|YPL227C|689|658|617|564|605|536|0|0|0|0
KAN|8|18|YOL013C|729|740|655|626|640|606|0|0|0|0
KAN|8|19|YOL018C|217|190|184|174|201|246|0|0|0|0
KAN|8|20|YPR003C|651|596|573|554|550|468|0|0|0|0
KAN|8|21|YPL246C|634|627|553|521|450|443|0|0|0|0
KAN|8|22|YOR377W|566|532|508|469|473|472|0|0|0|0
KAN|8|23|YPL274W|665|632|537|543|483|507|0|0|0|0
KAN|8|24|YPL051W|142|133|208|227|223|215|0|0|0|0
KAN|9|1|YPL170W|633|577|545|369|424|314|0|0|0|0
KAN|9|2|YOL065C|560|504|465|422|450|401|0|0|0|0
KAN|9|3|YOR311C|482|416|334|304|322|306|0|0|0|0
KAN|9|4|YOR321W|607|544|430|420|381|396|0|0|0|0
KAN|9|5|YPL195W|279|209|161|165|123|122|0|0|0|0
KAN|9|6|YOL047C|608|544|463|458|423|446|0|0|0|0
KAN|9|7|YOR307C|543|497|428|448|407|393|0|0|0|0
KAN|9|8|YPL087W|494|429|422|378|343|356|0|0|0|0
KAN|9|9|YPL207W|594|548|468|431|417|415|0|0|0|0
KAN|9|10|YPL206C|718|759|481|501|417|468|0|0|0|0
KAN|9|11|YOR284W|600|527|459|406|360|357|0|0|0|0
KAN|9|12|YOR285W|678|658|550|522|471|486|0|0|0|0
KAN|9|13|YOR288C|638|577|458|438|413|413|0|0|0|0
KAN|9|14|YOL030W|590|578|456|435|454|439|0|0|0|0
KAN|9|15|YOL031C|511|540|466|479|367|380|0|0|0|0
KAN|9|16|YOR291W|468|463|382|361|320|314|0|0|0|0
KAN|9|17|YCL025C|595|593|532|514|459|422|0|0|0|0
KAN|9|18|YDL052C|388|337|333|316|324|297|0|0|0|0
KAN|9|19|YPR173C|374|333|307|309|324|278|0|0|0|0
KAN|9|20|YCL001W|336|348|228|256|234|184|0|0|0|0
KAN|9|21|YPR148C|729|733|660|662|612|582|0|0|0|0
KAN|9|22|YPR149W|432|397|419|425|372|367|0|0|0|0
KAN|9|23|YDL018C|476|501|443|452|485|413|0|0|0|0
KAN|9|24|YBR067C|677|783|603|712|676|731|0|0|0|0
KAN|10|1|YDL019C|770|632|631|498|658|511|0|0|0|0
KAN|10|2|YPR135W|535|566|305|298|247|256|0|0|0|0
KAN|10|3|YGR227W|672|578|616|516|481|449|0|0|0|0
KAN|10|4|YBR162W-A|528|454|363|352|328|351|0|0|0|0
KAN|10|5|YBR164C|289|166|205|233|144|138|0|0|0|0
KAN|10|6|YBR052C|625|557|472|446|406|404|0|0|0|0
KAN|10|7|YBR171W|576|492|446|386|315|324|0|0|0|0
KAN|10|8|YBR036C|645|662|277|284|172|151|0|0|0|0
KAN|10|9|YPR114W|606|531|452|414|421|398|0|0|0|0
KAN|10|10|YFR041C|674|545|475|430|371|375|0|0|0|0
KAN|10|11|YBR132C|584|549|491|434|430|409|0|0|0|0
KAN|10|12|YBR106W|494|490|409|420|537|526|0|0|0|0
KAN|10|13|YPR063C|587|556|479|450|372|413|0|0|0|0
KAN|10|14|YPR071W|567|542|460|454|424|429|0|0|0|0
KAN|10|15|YBL102W|285|296|265|248|233|231|0|0|0|0
KAN|10|16|YBR097W|0|0|0|0|0|0|0|0|0|0
KAN|10|17|YDL121C|650|613|484|447|574|521|0|0|0|0
KAN|10|18|YDR518W|0|0|0|0|0|0|0|0|0|0
KAN|10|19|YDR519W|613|557|482|436|434|399|0|0|0|0
KAN|10|20|YDR524C|544|502|423|413|439|403|0|0|0|0
KAN|10|21|YML048W|395|385|348|348|354|329|0|0|0|0
KAN|10|22|YJR073C|397|448|280|287|248|287|0|0|0|0
KAN|10|23|wt_blank_sean|0|0|109|126|0|0|0|0|0|0
KAN|10|24|YJR088C|527|596|501|601|506|595|0|0|0|0
KAN|11|1|YDR503C|649|500|532|432|512|375|0|0|0|0
KAN|11|2|YML059C|530|450|399|367|338|302|0|0|0|0
KAN|11|3|YML055W|437|367|335|314|283|247|0|0|0|0
KAN|11|4|YDL099W|514|451|370|367|320|326|0|0|0|0
KAN|11|5|YDL100C|332|242|268|214|158|145|0|0|0|0
KAN|11|6|YDR484W|456|433|167|160|135|123|0|0|0|0
KAN|11|7|YDR492W|767|705|583|523|540|534|0|0|0|0
KAN|11|8|YGL126W|364|326|309|305|293|284|0|0|0|0
KAN|11|9|YIL124W|642|578|397|390|397|396|0|0|0|0
KAN|11|10|YDL091C|560|480|448|453|412|414|0|0|0|0
KAN|11|11|YDL093W|602|538|455|413|398|411|0|0|0|0
KAN|11|12|YFL048C|568|504|447|423|349|368|0|0|0|0
KAN|11|13|YDL095W|552|549|467|462|350|382|0|0|0|0
KAN|11|14|YFL025C|426|410|358|328|292|257|0|0|0|0
KAN|11|15|YGL161C|502|492|410|386|356|348|0|0|0|0
KAN|11|16|YGL167C|722|667|587|580|582|559|0|0|0|0
KAN|11|17|YGR261C|391|300|200|167|231|215|0|0|0|0
KAN|11|18|YGR263C|636|562|525|496|511|464|0|0|0|0
KAN|11|19|YGR266W|671|638|566|510|536|470|0|0|0|0
KAN|11|20|YNR039C|560|539|467|438|458|423|0|0|0|0
KAN|11|21|YNL146W|532|518|443|404|428|368|0|0|0|0
KAN|11|22|YNR019W|458|434|428|390|395|357|0|0|0|0
KAN|11|23|YCR043C|553|512|509|474|485|450|0|0|0|0
KAN|11|24|YNR021W|576|669|505|591|452|516|0|0|0|0
KAN|12|1|YCR044C|523|440|443|339|436|317|0|0|0|0
KAN|12|2|YCR061W|554|439|419|335|364|327|0|0|0|0
KAN|12|3|YNR030W|476|467|349|370|352|345|0|0|0|0
KAN|12|4|YBR177C|581|485|369|360|390|343|0|0|0|0
KAN|12|5|YNR008W|548|461|392|354|381|374|0|0|0|0
KAN|12|6|YNR013C|547|507|411|407|391|361|0|0|0|0
KAN|12|7|YBR283C|463|433|405|349|285|296|0|0|0|0
KAN|12|8|YNL041C|223|165|164|141|147|163|0|0|0|0
KAN|12|9|YNL044W|503|444|400|338|349|342|0|0|0|0
KAN|12|10|YBR290W|600|529|423|409|379|390|0|0|0|0
KAN|12|11|YNL046W|489|425|350|339|264|269|0|0|0|0
KAN|12|12|YNL049C|592|601|437|407|411|402|0|0|0|0
KAN|12|13|YBR273C|555|509|427|419|419|419|0|0|0|0
KAN|12|14|YBR264C|601|540|426|398|408|402|0|0|0|0
KAN|12|15|YNL008C|610|584|536|501|547|421|0|0|0|0
KAN|12|16|YDL137W|609|556|443|433|467|406|0|0|0|0
KAN|12|17|YJL024C|364|302|216|184|315|253|0|0|0|0
KAN|12|18|YJL029C|487|458|372|348|345|254|0|0|0|0
KAN|12|19|YML067C|613|542|504|475|495|455|0|0|0|0
KAN|12|20|YJL004C|244|211|250|226|269|226|0|0|0|0
KAN|12|21|YML038C|492|474|388|350|457|339|0|0|0|0
KAN|12|22|YER151C|252|208|316|298|321|289|0|0|0|0
KAN|12|23|YML075C|697|690|668|610|570|547|0|0|0|0
KAN|12|24|YGR086C|536|645|470|555|510|603|0|0|0|0
KAN|13|1|YGR089W|239|192|277|203|148|98|0|0|0|0
KAN|13|2|YGR106C|485|397|366|297|269|213|0|0|0|0
KAN|13|3|YLR246W|477|489|431|399|376|339|0|0|0|0
KAN|13|4|YJR118C|341|383|213|167|132|153|0|0|0|0
KAN|13|5|YDR205W|420|375|252|256|270|236|0|0|0|0
KAN|13|6|YGR038W|535|450|360|328|328|346|0|0|0|0
KAN|13|7|YJR131W|560|490|367|312|362|350|0|0|0|0
KAN|13|8|YJR134C|525|446|362|331|312|349|0|0|0|0
KAN|13|9|YER120W|429|350|326|286|255|268|0|0|0|0
KAN|13|10|YER122C|578|517|390|356|328|381|0|0|0|0
KAN|13|11|YJR117W|588|545|433|438|378|415|0|0|0|0
KAN|13|12|YER113C|366|286|268|250|211|229|0|0|0|0
KAN|13|13|YJR040W|305|236|254|231|188|187|0|0|0|0
KAN|13|14|YKR067W|555|490|421|407|410|375|0|0|0|0
KAN|13|15|YJR031C|643|591|475|474|402|445|0|0|0|0
KAN|13|16|YMR054W|349|278|240|230|228|247|0|0|0|0
KAN|13|17|YIR033W|424|387|360|332|347|327|0|0|0|0
KAN|13|18|YJR010C-A|592|574|451|457|436|423|0|0|0|0
KAN|13|19|YJR015W|557|533|464|469|445|428|0|0|0|0
KAN|13|20|YMR052W|408|349|286|261|277|245|0|0|0|0
KAN|13|21|YBR287W|505|475|427|414|461|390|0|0|0|0
KAN|13|22|YBR288C|237|194|230|197|211|191|0|0|0|0
KAN|13|23|YAR002C-A|356|262|299|266|296|299|0|0|0|0
KAN|13|24|YMR119W|437|589|540|555|451|420|0|0|0|0
KAN|14|1|YNL125C|430|415|1010|813|827|656|0|0|0|0
KAN|14|2|YNL130C|578|541|461|378|495|384|0|0|0|0
KAN|14|3|YIL030C|451|423|337|293|323|273|0|0|0|0
KAN|14|4|YNL085W|472|417|369|311|356|289|0|0|0|0
KAN|14|5|YNL095C|470|393|376|287|303|290|0|0|0|0
KAN|14|6|YLR390W-A|591|545|433|388|408|381|0|0|0|0
KAN|14|7|YJL078C|483|433|362|296|319|332|0|0|0|0
KAN|14|8|YKR053C|486|436|444|358|392|381|0|0|0|0
KAN|14|9|YNL051W|298|298|268|238|223|241|0|0|0|0
KAN|14|10|YPL137C|516|481|407|328|358|366|0|0|0|0
KAN|14|11|YDL072C|255|209|301|278|209|217|0|0|0|0
KAN|14|12|YCR048W|554|472|392|338|321|359|0|0|0|0
KAN|14|13|YCR067C|407|348|280|264|237|267|0|0|0|0
KAN|14|14|YCR034W|681|614|435|408|395|412|0|0|0|0
KAN|14|15|YGR130C|554|543|415|371|374|402|0|0|0|0
KAN|14|16|YGL223C|623|595|484|467|443|451|0|0|0|0
KAN|14|17|YBR255W|538|533|455|460|410|451|0|0|0|0
KAN|14|18|YER087C-B|556|558|412|451|472|449|0|0|0|0
KAN|14|19|YIL105C|590|550|417|401|374|408|0|0|0|0
KAN|14|20|YDR476C|572|578|466|485|500|450|0|0|0|0
KAN|14|21|YDR525W|747|748|644|664|586|567|0|0|0|0
KAN|14|22|YDR057W|441|417|420|410|408|392|0|0|0|0
KAN|14|23|YBR159W|391|421|341|384|301|368|0|0|0|0
KAN|14|24|YHR123W|597|696|567|668|643|628|0|0|0|0
KAN|15|1|YGR284C|608|485|517|418|476|356|0|0|0|0
KAN|15|2|YOL101C|536|367|342|211|312|241|0|0|0|0
KAN|15|3|YOL107W|351|303|353|290|330|247|0|0|0|0
KAN|15|4|YNL300W|502|425|370|268|368|260|0|0|0|0
KAN|15|5|YOL110W|504|486|377|347|336|286|0|0|0|0
KAN|15|6|YOR317W|499|459|358|330|366|322|0|0|0|0
KAN|15|7|YML071C|207|165|238|195|151|156|0|0|0|0
KAN|15|8|YIR038C|520|471|405|339|356|286|0|0|0|0
KAN|15|9|YML101C|510|468|408|345|316|298|0|0|0|0
KAN|15|10|YOL137W|469|438|365|314|315|308|0|0|0|0
KAN|15|11|YDR424C|431|389|312|289|315|285|0|0|0|0
KAN|15|12|YMR065W|569|556|428|423|423|418|0|0|0|0
KAN|15|13|YML128C|370|363|278|285|303|295|0|0|0|0
KAN|15|14|YHR045W|424|426|360|358|331|347|0|0|0|0
KAN|15|15|YHR181W|384|377|310|305|264|265|0|0|0|0
KAN|15|16|YMR123W|315|233|160|184|181|234|0|0|0|0
KAN|15|17|YLR039C|672|759|584|728|564|657|0|0|0|0
KAN|15|18|YLR050C|504|581|447|526|446|500|0|0|0|0
KAN|15|19|YNR075W|517|625|447|514|448|531|0|0|0|0
KAN|15|20|YOL088C|483|524|397|481|344|452|0|0|0|0
KAN|15|21|YMR313C|607|723|513|642|474|589|0|0|0|0
KAN|15|22|YHR004C|683|796|424|537|425|541|0|0|0|0
KAN|15|23|YLR450W|681|779|595|697|611|665|0|0|0|0
KAN|15|24|YDL192W|251|297|230|224|202|382|0|0|0|0
KAN|16|1|YNR051C|155|414|215|404|108|223|0|0|0|0
KAN|16|2|YJL123C|316|674|307|598|283|499|0|0|0|0
KAN|16|3|YJL117W|306|350|270|425|97|352|0|0|0|0
KAN|16|4|YDL222C|496|483|324|492|383|522|0|0|0|0
KAN|16|5|YDL226C|729|648|399|652|484|526|0|0|0|0
KAN|16|6|YDL231C|509|724|337|453|287|478|0|0|0|0
KAN|16|7|YDL232W|474|551|315|564|318|597|0|0|0|0
KAN|16|8|YJL079C|546|584|320|532|293|449|0|0|0|0
KAN|16|9|YKR088C|254|326|203|481|166|414|0|0|0|0
KAN|16|10|YJL073W|547|678|338|684|337|480|0|0|0|0
KAN|16|11|YJL062W|354|420|265|601|245|476|0|0|0|0
KAN|16|12|YJR066W|453|529|338|448|262|481|0|0|0|0
KAN|16|13|YDR483W|433|543|350|627|330|496|0|0|0|0
KAN|16|14|YER044C|321|367|245|452|239|517|0|0|0|0
KAN|16|15|YDL204W|485|807|383|808|359|718|0|0|0|0
KAN|16|16|YBR058C-A|0|0|0|59|2|77|0|0|0|0
KAN|16|17|YBR096W|71|0|86|138|132|33|0|0|0|0
KAN|16|18|YBR234C|0|8|0|15|6|21|0|0|0|0
KAN|16|19|YDR027C|0|32|0|101|0|17|0|0|0|0
KAN|16|20|YDR032C|0|43|0|101|0|53|0|0|0|0
KAN|16|21|YEL022W|0|0|115|294|3|56|0|0|0|0
KAN|16|22|YER053C-A|0|2|0|13|1|102|0|0|0|0
KAN|16|23|YER100W|0|14|0|82|107|230|0|0|0|0
KAN|16|24|YGL095C|221|220|276|400|217|642|0|0|0|0
NAT|YAR044W*1
KAN|1|1|YCR017C|446|174|499|232|308|50|0|0|0|0
KAN|1|2|YDR056C|353|212|325|214|335|227|0|0|0|0
KAN|1|3|YBR229C|391|294|328|232|374|324|0|0|0|0
KAN|1|4|YCR011C|413|301|405|289|340|273|0|0|0|0
KAN|1|5|YBL011W|324|260|324|224|303|240|0|0|0|0
KAN|1|6|YBL017C|329|159|375|248|306|190|0|0|0|0
KAN|1|7|YCL056C|355|303|363|279|335|260|0|0|0|0
KAN|1|8|YDR137W|392|249|445|303|372|213|0|0|0|0
KAN|1|9|YAR044W|137|92|109|49|2|0|0|0|0|0
KAN|1|10|YBR201W|386|221|419|329|341|219|0|0|0|0
KAN|1|11|YCL045C|369|272|416|247|339|283|0|0|0|0
KAN|1|12|YBR183W|426|311|415|315|390|331|0|0|0|0
KAN|1|13|YDR108W|401|307|342|174|345|197|0|0|0|0
KAN|1|14|YAL007C|401|274|425|237|426|311|0|0|0|0
KAN|1|15|YDR100W|431|307|434|308|334|263|0|0|0|0
KAN|1|16|YAL026C|120|3|135|92|96|43|0|0|0|0
KAN|1|17|YAL023C|480|281|475|245|339|194|0|0|0|0
KAN|1|18|YBL082C|504|323|520|289|529|350|0|0|0|0
KAN|1|19|YDR084C|461|221|427|339|397|267|0|0|0|0
KAN|1|20|YAL042W|414|282|403|342|349|242|0|0|0|0
KAN|1|21|YAL058W|412|301|387|312|440|279|0|0|0|0
KAN|1|22|YGL200C|45|0|25|0|23|0|0|0|0|0
KAN|1|23|YGL203C|548|340|520|368|490|290|0|0|0|0
KAN|1|24|YDR294C|441|580|567|736|553|519|0|0|0|0
KAN|2|1|YDR297W|500|413|568|394|525|435|0|0|0|0
KAN|2|2|YEL001C|398|358|365|404|369|324|0|0|0|0
KAN|2|3|YEL003W|317|311|437|432|420|383|0|0|0|0
KAN|2|4|YDR304C|350|339|423|386|349|341|0|0|0|0
KAN|2|5|YEL004W|351|342|411|417|348|334|0|0|0|0
KAN|2|6|YEL005C|467|446|493|476|467|458|0|0|0|0
KAN|2|7|YDR307W|372|352|393|417|355|354|0|0|0|0
KAN|2|8|YGL084C|376|363|417|313|379|382|0|0|0|0
KAN|2|9|YGL054C|395|353|414|391|386|337|0|0|0|0
KAN|2|10|YER019C-A|385|337|389|301|404|325|0|0|0|0
KAN|2|11|YDR270W|426|402|447|362|419|335|0|0|0|0
KAN|2|12|YDR410C|0|0|0|0|0|0|0|0|0|0
KAN|2|13|YDR411C|509|479|532|534|461|341|0|0|0|0
KAN|2|14|YER004W|429|386|492|401|462|416|0|0|0|0
KAN|2|15|YER005W|421|370|448|373|397|363|0|0|0|0
KAN|2|16|YGL020C|480|393|498|417|504|378|0|0|0|0
KAN|2|17|YEL064C|150|158|0|0|54|35|0|0|0|0
KAN|2|18|YGL027C|432|368|510|439|487|432|0|0|0|0
KAN|2|19|YDR233C|482|418|427|361|464|361|0|0|0|0
KAN|2|20|YEL042W|318|290|398|260|383|226|0|0|0|0
KAN|2|21|YEL043W|342|292|363|242|308|256|0|0|0|0
KAN|2|22|YGL005C|464|440|563|524|516|447|0|0|0|0
KAN|2|23|YGL010W|399|328|488|458|446|403|0|0|0|0
KAN|2|24|YGL012W|0|0|0|46|0|0|0|0|0|0
KAN|3|1|YDR349C|469|352|434|342|477|373|0|0|0|0
KAN|3|2|YDR221W|439|391|489|446|442|384|0|0|0|0
KAN|3|3|YDR222W|410|375|362|337|340|284|0|0|0|0
KAN|3|4|YDR357C|392|384|423|416|349|330|0|0|0|0
KAN|3|5|YEL031W|434|435|476|458|400|422|0|0|0|0
KAN|3|6|YER083C|0|0|0|0|0|0|0|0|0|0
KAN|3|7|YDR344C|460|386|481|405|452|409|0|0|0|0
KAN|3|8|YEL013W|272|211|352|291|256|262|0|0|0|0
KAN|3|9|YEL015W|356|301|460|337|385|367|0|0|0|0
KAN|3|10|YER071C|445|406|429|368|425|367|0|0|0|0
KAN|3|11|YDR320C|406|334|400|322|396|355|0|0|0|0
KAN|3|12|YHR110W|390|345|490|411|443|404|0|0|0|0
KAN|3|13|YIL076W|271|209|170|209|334|172|0|0|0|0
KAN|3|14|YIL090W|261|227|193|172|224|206|0|0|0|0
KAN|3|15|YIL039W|652|637|767|784|662|644|0|0|0|0
KAN|3|16|YIL040W|220|195|295|167|279|207|0|0|0|0
KAN|3|17|YIL043C|487|380|444|338|503|387|0|0|0|0
KAN|3|18|YIL044C|361|241|417|310|376|279|0|0|0|0
KAN|3|19|YGR199W|458|408|460|382|477|347|0|0|0|0
KAN|3|20|YGR202C|349|328|464|365|412|364|0|0|0|0
KAN|3|21|YHR060W|0|0|0|0|0|0|0|0|0|0
KAN|3|22|YIL027C|728|738|761|796|786|784|0|0|0|0
KAN|3|23|YHR079C|675|742|473|449|467|456|0|0|0|0
KAN|3|24|YGR177C|509|558|527|693|570|654|0|0|0|0
KAN|4|1|YGR036C|323|202|266|274|247|118|0|0|0|0
KAN|4|2|YHR039C|406|346|366|343|436|356|0|0|0|0
KAN|4|3|YIL005W|381|331|382|338|339|315|0|0|0|0
KAN|4|4|YIL016W|396|369|375|354|362|353|0|0|0|0
KAN|4|5|YGR170W|348|349|401|358|365|355|0|0|0|0
KAN|4|6|YHR204W|392|371|427|373|405|357|0|0|0|0
KAN|4|7|YGR157W|211|206|110|282|217|57|0|0|0|0
KAN|4|8|YHL003C|453|420|463|427|444|432|0|0|0|0
KAN|4|9|YHR176W|428|326|453|383|416|399|0|0|0|0
KAN|4|10|YHR142W|455|378|448|372|427|431|0|0|0|0
KAN|4|11|YGL226C-A|390|304|465|436|424|394|0|0|0|0
KAN|4|12|YGL231C|452|447|487|455|440|401|0|0|0|0
KAN|4|13|YHL031C|124|80|156|103|133|62|0|0|0|0
KAN|4|14|YHR135C|451|368|530|470|512|408|0|0|0|0
KAN|4|15|YHR136C|500|424|491|415|476|427|0|0|0|0
KAN|4|16|YGR105W|0|0|0|0|0|0|0|0|0|0
KAN|4|17|YLL014W|531|457|533|392|536|469|0|0|0|0
KAN|4|18|YKL020C|414|345|419|343|400|273|0|0|0|0
KAN|4|19|YLR080W|350|268|411|251|372|262|0|0|0|0
KAN|4|20|YKL140W|405|355|458|399|387|347|0|0|0|0
KAN|4|21|YKL008C|451|391|512|440|458|382|0|0|0|0
KAN|4|22|YLR056W|0|0|1|0|48|64|0|0|0|0
KAN|4|23|YLR064W|463|408|509|505|445|454|0|0|0|0
KAN|4|24|YKL119C|120|233|127|285|273|189|0|0|0|0
KAN|5|1|YJL134W|489|404|537|398|475|388|0|0|0|0
KAN|5|2|YLR042C|445|402|459|423|427|354|0|0|0|0
KAN|5|3|YLR023C|397|373|429|411|354|343|0|0|0|0
KAN|5|4|YJL178C|371|341|403|363|350|351|0|0|0|0
KAN|5|5|YJL171C|425|392|423|372|348|271|0|0|0|0
KAN|5|6|YKL094W|403|394|461|431|411|425|0|0|0|0
KAN|5|7|YJL168C|309|263|341|243|345|215|0|0|0|0
KAN|5|8|YKL212W|52|24|45|93|52|21|0|0|0|0
KAN|5|9|YJL192C|469|395|478|392|428|383|0|0|0|0
KAN|5|10|YKL073W|455|406|510|471|449|415|0|0|0|0
KAN|5|11|YKL179C|421|422|468|417|401|349|0|0|0|0
KAN|5|12|YLL043W|409|364|418|340|398|250|0|0|0|0
KAN|5|13|YLL052C|399|351|448|305|443|401|0|0|0|0
KAN|5|14|YLL055W|456|401|495|442|428|384|0|0|0|0
KAN|5|15|YKL063C|376|330|457|381|442|420|0|0|0|0
KAN|5|16|YKL065C|499|444|495|429|453|340|0|0|0|0
KAN|5|17|YJL198W|332|288|465|358|440|371|0|0|0|0
KAN|5|18|YJL196C|396|371|459|385|426|334|0|0|0|0
KAN|5|19|YLL023C|355|312|430|359|433|338|0|0|0|0
KAN|5|20|YLL028W|425|391|405|349|444|379|0|0|0|0
KAN|5|21|YJL212C|439|335|475|413|446|368|0|0|0|0
KAN|5|22|YMR022W|476|424|503|490|522|463|0|0|0|0
KAN|5|23|YMR214W|449|396|499|493|429|406|0|0|0|0
KAN|5|24|YMR215W|514|474|477|565|511|544|0|0|0|0
KAN|6|1|YMR010W|530|435|570|442|547|424|0|0|0|0
KAN|6|2|YMR015C|273|243|311|234|236|238|0|0|0|0
KAN|6|3|YLR207W|442|428|444|348|426|388|0|0|0|0
KAN|6|4|YLR350W|300|203|293|250|398|353|0|0|0|0
KAN|6|5|YLR220W|424|375|416|317|384|368|0|0|0|0
KAN|6|6|YML012W|391|388|441|413|430|428|0|0|0|0
KAN|6|7|YML008C|277|213|312|209|234|181|0|0|0|0
KAN|6|8|YMR202W|208|147|54|57|83|63|0|0|0|0
KAN|6|9|YLR194C|445|416|485|406|470|413|0|0|0|0
KAN|6|10|YMR183C|377|317|426|350|389|298|0|0|0|0
KAN|6|11|YML019W|364|316|438|383|389|309|0|0|0|0
KAN|6|12|YML013W|349|293|398|330|328|266|0|0|0|0
KAN|6|13|YLR292C|387|286|468|376|459|377|0|0|0|0
KAN|6|14|YMR161W|447|380|483|421|478|424|0|0|0|0
KAN|6|15|YMR163C|389|319|460|352|403|356|0|0|0|0
KAN|6|16|YLR396C|0|0|0|0|0|0|0|0|0|0
KAN|6|17|YMR152W|435|312|462|313|460|346|0|0|0|0
KAN|6|18|YLR130C|480|401|432|345|434|362|0|0|0|0
KAN|6|19|YLR268W|281|242|369|303|345|254|0|0|0|0
KAN|6|20|YMR029C|388|317|427|344|409|341|0|0|0|0
KAN|6|21|YMR031C|481|421|509|474|445|378|0|0|0|0
KAN|6|22|YLR372W|194|165|307|272|158|234|0|0|0|0
KAN|6|23|YLR242C|462|408|476|469|478|405|0|0|0|0
KAN|6|24|YLR250W|566|646|554|612|572|607|0|0|0|0
KAN|7|1|YLR120C|561|448|580|429|553|436|0|0|0|0
KAN|7|2|YOR245C|447|430|464|444|464|407|0|0|0|0
KAN|7|3|YOR115C|321|289|310|278|336|292|0|0|0|0
KAN|7|4|YNL297C|345|326|435|411|320|318|0|0|0|0
KAN|7|5|YNL156C|401|377|424|390|436|407|0|0|0|0
KAN|7|6|YNL153C|391|380|406|402|339|383|0|0|0|0
KAN|7|7|YOR002W|478|493|519|521|518|474|0|0|0|0
KAN|7|8|YOR092W|459|399|483|421|440|401|0|0|0|0
KAN|7|9|YOR214C|415|401|462|396|426|384|0|0|0|0
KAN|7|10|YOR216C|455|425|429|383|429|371|0|0|0|0
KAN|7|11|YOR085W|396|341|435|373|409|388|0|0|0|0
KAN|7|12|YOR089C|360|325|316|218|343|235|0|0|0|0
KAN|7|13|YNL194C|378|303|437|346|422|324|0|0|0|0
KAN|7|14|YNL327W|455|435|486|415|407|386|0|0|0|0
KAN|7|15|YNL190W|388|338|416|307|405|333|0|0|0|0
KAN|7|16|YNL323W|418|374|464|346|429|349|0|0|0|0
KAN|7|17|YOR198C|3|3|286|169|0|0|0|0|0|0
KAN|7|18|YOR067C|521|427|540|534|540|500|0|0|0|0
KAN|7|19|YOR070C|323|266|351|286|331|245|0|0|0|0
KAN|7|20|YOR079C|418|349|492|426|438|350|0|0|0|0
KAN|7|21|YMR307W|459|327|483|488|400|315|0|0|0|0
KAN|7|22|YOR049C|447|397|461|466|446|357|0|0|0|0
KAN|7|23|YMR292W|469|410|443|391|366|345|0|0|0|0
KAN|7|24|YNL219C|547|614|563|693|558|631|0|0|0|0
KAN|8|1|YMR299C|510|421|532|395|456|380|0|0|0|0
KAN|8|2|YOR165W|378|348|410|347|368|347|0|0|0|0
KAN|8|3|YOR036W|160|259|115|56|78|87|0|0|0|0
KAN|8|4|YOR171C|390|343|404|349|384|353|0|0|0|0
KAN|8|5|YOR175C|356|337|372|334|345|326|0|0|0|0
KAN|8|6|YOR042W|371|369|402|383|344|319|0|0|0|0
KAN|8|7|YOR044W|380|371|421|408|390|383|0|0|0|0
KAN|8|8|YNL238W|502|475|504|525|451|454|0|0|0|0
KAN|8|9|YMR264W|408|396|452|370|426|366|0|0|0|0
KAN|8|10|YMR272C|199|208|317|185|270|204|0|0|0|0
KAN|8|11|YMR274C|432|418|459|447|454|440|0|0|0|0
KAN|8|12|YOR016C|388|388|461|429|431|412|0|0|0|0
KAN|8|13|YNL280C|440|389|432|396|456|394|0|0|0|0
KAN|8|14|YMR251W-A|393|323|451|336|433|357|0|0|0|0
KAN|8|15|YMR253C|454|356|453|423|465|397|0|0|0|0
KAN|8|16|YPR028W|412|343|497|420|428|334|0|0|0|0
KAN|8|17|YPL227C|512|454|526|481|510|501|0|0|0|0
KAN|8|18|YOL013C|487|404|468|457|466|435|0|0|0|0
KAN|8|19|YOL018C|264|259|319|279|277|231|0|0|0|0
KAN|8|20|YPR003C|503|428|420|350|477|408|0|0|0|0
KAN|8|21|YPL246C|427|362|463|439|406|331|0|0|0|0
KAN|8|22|YOR377W|442|326|415|416|459|361|0|0|0|0
KAN|8|23|YPL274W|454|401|436|451|491|438|0|0|0|0
KAN|8|24|YPL051W|547|577|535|655|536|584|0|0|0|0
KAN|9|1|YPL170W|517|430|533|408|534|437|0|0|0|0
KAN|9|2|YOL065C|409|300|440|405|428|365|0|0|0|0
KAN|9|3|YOR311C|357|299|374|278|309|230|0|0|0|0
KAN|9|4|YOR321W|389|358|438|390|406|363|0|0|0|0
KAN|9|5|YPL195W|384|402|440|450|412|422|0|0|0|0
KAN|9|6|YOL047C|401|369|413|410|393|330|0|0|0|0
KAN|9|7|YOR307C|410|399|425|414|423|416|0|0|0|0
KAN|9|8|YPL087W|332|334|388|395|364|367|0|0|0|0
KAN|9|9|YPL207W|407|392|460|457|425|403|0|0|0|0
KAN|9|10|YPL206C|367|336|437|416|413|368|0|0|0|0
KAN|9|11|YOR284W|423|391|438|393|427|351|0|0|0|0
KAN|9|12|YOR285W|453|425|434|397|394|305|0|0|0|0
KAN|9|13|YOR288C|437|422|452|413|466|439|0|0|0|0
KAN|9|14|YOL030W|401|335|481|448|409|363|0|0|0|0
KAN|9|15|YOL031C|402|365|401|382|407|395|0|0|0|0
KAN|9|16|YOR291W|416|426|466|478|418|411|0|0|0|0
KAN|9|17|YCL025C|446|419|449|461|448|435|0|0|0|0
KAN|9|18|YDL052C|463|426|474|422|457|386|0|0|0|0
KAN|9|19|YPR173C|58|60|129|88|113|58|0|0|0|0
KAN|9|20|YCL001W|489|429|518|486|480|423|0|0|0|0
KAN|9|21|YPR148C|453|437|468|478|428|352|0|0|0|0
KAN|9|22|YPR149W|353|248|380|389|360|287|0|0|0|0
KAN|9|23|YDL018C|431|357|450|464|382|335|0|0|0|0
KAN|9|24|YBR067C|552|547|522|629|542|621|0|0|0|0
KAN|10|1|YDL019C|587|490|629|517|521|435|0|0|0|0
KAN|10|2|YPR135W|265|227|305|172|276|261|0|0|0|0
KAN|10|3|YGR227W|450|409|434|422|475|430|0|0|0|0
KAN|10|4|YBR162W-A|393|369|406|361|375|354|0|0|0|0
KAN|10|5|YBR164C|395|343|432|382|386|316|0|0|0|0
KAN|10|6|YBR052C|408|429|406|380|405|417|0|0|0|0
KAN|10|7|YBR171W|397|364|378|434|379|302|0|0|0|0
KAN|10|8|YBR036C|65|220|114|203|15|0|0|0|0|0
KAN|10|9|YPR114W|377|346|402|356|418|360|0|0|0|0
KAN|10|10|YFR041C|326|297|412|366|420|350|0|0|0|0
KAN|10|11|YBR132C|418|385|423|424|429|430|0|0|0|0
KAN|10|12|YBR106W|306|235|405|388|353|309|0|0|0|0
KAN|10|13|YPR063C|417|364|419|372|407|367|0|0|0|0
KAN|10|14|YPR071W|430|385|433|379|431|410|0|0|0|0
KAN|10|15|YBL102W|447|400|455|430|411|347|0|0|0|0
KAN|10|16|YBR097W|0|0|0|0|0|0|0|0|0|0
KAN|10|17|YDL121C|469|447|479|460|520|484|0|0|0|0
KAN|10|18|YDR518W|0|0|0|0|0|0|0|0|0|0
KAN|10|19|YDR519W|451|337|535|483|470|326|0|0|0|0
KAN|10|20|YDR524C|432|359|489|446|474|369|0|0|0|0
KAN|10|21|YML048W|400|362|415|418|412|373|0|0|0|0
KAN|10|22|YJR073C|166|283|351|346|392|288|0|0|0|0
KAN|10|23|wt_blank_sean|0|0|0|0|0|0|0|0|0|0
KAN|10|24|YJR088C|505|537|544|606|557|541|0|0|0|0
KAN|11|1|YDR503C|550|461|510|400|478|383|0|0|0|0
KAN|11|2|YML059C|382|349|419|334|400|373|0|0|0|0
KAN|11|3|YML055W|367|338|394|376|373|351|0|0|0|0
KAN|11|4|YDL099W|401|366|373|354|345|347|0|0|0|0
KAN|11|5|YDL100C|351|353|371|350|368|349|0|0|0|0
KAN|11|6|YDR484W|184|142|304|237|251|223|0|0|0|0
KAN|11|7|YDR492W|416|419|438|421|428|425|0|0|0|0
KAN|11|8|YGL126W|421|377|409|411|454|395|0|0|0|0
KAN|11|9|YIL124W|441|412|426|398|428|407|0|0|0|0
KAN|11|10|YDL091C|414|391|438|427|415|381|0|0|0|0
KAN|11|11|YDL093W|407|388|391|414|368|350|0|0|0|0
KAN|11|12|YFL048C|383|361|406|367|387|363|0|0|0|0
KAN|11|13|YDL095W|451|402|437|410|454|397|0|0|0|0
KAN|11|14|YFL025C|478|402|538|537|504|429|0|0|0|0
KAN|11|15|YGL161C|334|311|321|290|317|323|0|0|0|0
KAN|11|16|YGL167C|422|319|404|340|402|377|0|0|0|0
KAN|11|17|YGR261C|483|434|549|562|515|521|0|0|0|0
KAN|11|18|YGR263C|450|409|499|469|513|482|0|0|0|0
KAN|11|19|YGR266W|484|407|492|468|469|415|0|0|0|0
KAN|11|20|YNR039C|444|392|433|409|455|403|0|0|0|0
KAN|11|21|YNL146W|441|404|423|416|441|363|0|0|0|0
KAN|11|22|YNR019W|429|387|423|402|416|386|0|0|0|0
KAN|11|23|YCR043C|527|471|549|520|559|486|0|0|0|0
KAN|11|24|YNR021W|543|507|533|584|560|580|0|0|0|0
KAN|12|1|YCR044C|500|459|566|460|553|477|0|0|0|0
KAN|12|2|YCR061W|390|383|451|364|371|348|0|0|0|0
KAN|12|3|YNR030W|394|416|399|395|370|352|0|0|0|0
KAN|12|4|YBR177C|337|336|381|374|409|329|0|0|0|0
KAN|12|5|YNR008W|352|376|387|390|381|368|0|0|0|0
KAN|12|6|YNR013C|392|370|388|357|415|383|0|0|0|0
KAN|12|7|YBR283C|420|401|412|416|382|364|0|0|0|0
KAN|12|8|YNL041C|364|368|392|394|380|326|0|0|0|0
KAN|12|9|YNL044W|386|384|390|396|393|331|0|0|0|0
KAN|12|10|YBR290W|439|419|481|542|430|549|0|0|0|0
KAN|12|11|YNL046W|376|300|387|390|357|343|0|0|0|0
KAN|12|12|YNL049C|384|377|422|364|413|371|0|0|0|0
KAN|12|13|YBR273C|402|355|426|399|398|329|0|0|0|0
KAN|12|14|YBR264C|402|394|419|320|427|334|0|0|0|0
KAN|12|15|YNL008C|435|394|469|459|464|464|0|0|0|0
KAN|12|16|YDL137W|381|347|393|333|410|400|0|0|0|0
KAN|12|17|YJL024C|570|516|556|566|563|547|0|0|0|0
KAN|12|18|YJL029C|0|0|0|0|0|0|0|0|0|0
KAN|12|19|YML067C|441|385|467|418|459|422|0|0|0|0
KAN|12|20|YJL004C|483|468|545|535|465|447|0|0|0|0
KAN|12|21|YML038C|370|361|368|379|391|348|0|0|0|0
KAN|12|22|YER151C|29|148|206|210|194|107|0|0|0|0
KAN|12|23|YML075C|464|385|477|456|497|488|0|0|0|0
KAN|12|24|YGR086C|554|584|494|565|485|516|0|0|0|0
KAN|13|1|YGR089W|404|351|435|348|446|328|0|0|0|0
KAN|13|2|YGR106C|333|296|418|366|397|344|0|0|0|0
KAN|13|3|YLR246W|389|381|423|430|413|395|0|0|0|0
KAN|13|4|YJR118C|55|53|193|116|121|160|0|0|0|0
KAN|13|5|YDR205W|384|379|400|378|392|381|0|0|0|0
KAN|13|6|YGR038W|329|338|387|333|357|307|0|0|0|0
KAN|13|7|YJR131W|362|361|414|384|394|325|0|0|0|0
KAN|13|8|YJR134C|377|405|424|448|407|390|0|0|0|0
KAN|13|9|YER120W|397|396|463|474|401|353|0|0|0|0
KAN|13|10|YER122C|333|344|426|415|399|376|0|0|0|0
KAN|13|11|YJR117W|354|357|420|423|358|339|0|0|0|0
KAN|13|12|YER113C|368|362|388|386|372|386|0|0|0|0
KAN|13|13|YJR040W|335|325|370|354|343|316|0|0|0|0
KAN|13|14|YKR067W|399|375|403|356|430|331|0|0|0|0
KAN|13|15|YJR031C|435|440|450|435|446|370|0|0|0|0
KAN|13|16|YMR054W|438|399|455|431|429|371|0|0|0|0
KAN|13|17|YIR033W|340|366|374|361|344|318|0|0|0|0
KAN|13|18|YJR010C-A|438|425|455|438|434|439|0|0|0|0
KAN|13|19|YJR015W|416|366|432|379|475|475|0|0|0|0
KAN|13|20|YMR052W|411|354|407|393|401|385|0|0|0|0
KAN|13|21|YBR287W|464|428|462|428|432|360|0|0|0|0
KAN|13|22|YBR288C|526|517|527|563|539|565|0|0|0|0
KAN|13|23|YAR002C-A|411|366|446|425|381|361|0|0|0|0
KAN|13|24|YMR119W|514|564|530|614|444|504|0|0|0|0
KAN|14|1|YNL125C|661|554|384|359|467|380|0|0|0|0
KAN|14|2|YNL130C|431|421|452|387|471|396|0|0|0|0
KAN|14|3|YIL030C|293|328|357|350|350|280|0|0|0|0
KAN|14|4|YNL085W|335|350|379|365|366|339|0|0|0|0
KAN|14|5|YNL095C|362|368|386|402|355|338|0|0|0|0
KAN|14|6|YLR390W-A|342|342|356|348|382|341|0|0|0|0
KAN|14|7|YJL078C|319|334|372|357|399|307|0|0|0|0
KAN|14|8|YKR053C|337|343|337|312|374|356|0|0|0|0
KAN|14|9|YNL051W|361|365|348|378|349|398|0|0|0|0
KAN|14|10|YPL137C|346|327|398|430|368|341|0|0|0|0
KAN|14|11|YDL072C|355|315|0|0|287|234|0|0|0|0
KAN|14|12|YCR048W|435|442|451|433|449|409|0|0|0|0
KAN|14|13|YCR067C|377|370|413|380|371|306|0|0|0|0
KAN|14|14|YCR034W|416|416|421|410|399|346|0|0|0|0
KAN|14|15|YGR130C|403|347|420|409|426|401|0|0|0|0
KAN|14|16|YGL223C|388|378|413|402|403|421|0|0|0|0
KAN|14|17|YBR255W|394|346|375|342|371|381|0|0|0|0
KAN|14|18|YER087C-B|425|379|478|470|431|399|0|0|0|0
KAN|14|19|YIL105C|258|209|240|224|293|266|0|0|0|0
KAN|14|20|YDR476C|439|363|468|431|382|321|0|0|0|0
KAN|14|21|YDR525W|436|402|452|477|518|463|0|0|0|0
KAN|14|22|YDR057W|428|458|449|467|498|486|0|0|0|0
KAN|14|23|YBR159W|312|373|435|487|386|461|0|0|0|0
KAN|14|24|YHR123W|491|594|546|629|577|646|0|0|0|0
KAN|15|1|YGR284C|564|490|604|479|586|470|0|0|0|0
KAN|15|2|YOL101C|384|389|416|364|445|358|0|0|0|0
KAN|15|3|YOL107W|361|363|479|467|402|390|0|0|0|0
KAN|15|4|YNL300W|383|391|376|401|364|366|0|0|0|0
KAN|15|5|YOL110W|293|297|374|379|343|339|0|0|0|0
KAN|15|6|YOR317W|376|373|435|352|343|294|0|0|0|0
KAN|15|7|YML071C|354|347|373|363|322|307|0|0|0|0
KAN|15|8|YIR038C|363|327|349|365|388|348|0|0|0|0
KAN|15|9|YML101C|352|328|355|363|300|322|0|0|0|0
KAN|15|10|YOL137W|327|344|381|365|342|297|0|0|0|0
KAN|15|11|YDR424C|350|346|389|362|330|294|0|0|0|0
KAN|15|12|YMR065W|394|411|436|429|446|404|0|0|0|0
KAN|15|13|YML128C|249|229|344|309|287|237|0|0|0|0
KAN|15|14|YHR045W|410|415|439|444|446|453|0|0|0|0
KAN|15|15|YHR181W|459|416|380|366|428|396|0|0|0|0
KAN|15|16|YMR123W|410|482|386|386|457|471|0|0|0|0
KAN|15|17|YLR039C|474|488|448|453|407|485|0|0|0|0
KAN|15|18|YLR050C|488|561|437|505|503|589|0|0|0|0
KAN|15|19|YNR075W|488|541|501|559|471|562|0|0|0|0
KAN|15|20|YOL088C|540|607|569|601|519|574|0|0|0|0
KAN|15|21|YMR313C|499|592|542|596|546|647|0|0|0|0
KAN|15|22|YHR004C|452|504|422|485|437|517|0|0|0|0
KAN|15|23|YLR450W|541|635|598|656|573|659|0|0|0|0
KAN|15|24|YDL192W|445|424|371|461|354|450|0|0|0|0
KAN|16|1|YNR051C|359|374|332|341|300|373|0|0|0|0
KAN|16|2|YJL123C|451|513|374|450|490|507|0|0|0|0
KAN|16|3|YJL117W|392|451|437|509|455|487|0|0|0|0
KAN|16|4|YDL222C|449|503|418|479|433|424|0|0|0|0
KAN|16|5|YDL226C|468|520|443|532|460|457|0|0|0|0
KAN|16|6|YDL231C|436|450|435|515|484|492|0|0|0|0
KAN|16|7|YDL232W|434|416|406|499|447|442|0|0|0|0
KAN|16|8|YJL079C|404|431|440|470|459|423|0|0|0|0
KAN|16|9|YKR088C|366|405|374|483|385|441|0|0|0|0
KAN|16|10|YJL073W|400|442|395|355|396|395|0|0|0|0
KAN|16|11|YJL062W|442|475|452|573|459|515|0|0|0|0
KAN|16|12|YJR066W|325|371|293|409|362|411|0|0|0|0
KAN|16|13|YDR483W|471|557|446|520|472|505|0|0|0|0
KAN|16|14|YER044C|30|40|22|137|42|29|0|0|0|0
KAN|16|15|YDL204W|529|613|486|575|522|466|0|0|0|0
KAN|16|16|YBR058C-A|26|46|270|341|73|38|0|0|0|0
KAN|16|17|YBR096W|78|133|643|862|209|198|0|0|0|0
KAN|16|18|YBR234C|57|168|0|24|0|0|0|0|0|0
KAN|16|19|YDR027C|0|45|0|23|0|6|0|0|0|0
KAN|16|20|YDR032C|10|32|0|36|0|24|0|0|0|0
KAN|16|21|YEL022W|1|28|237|315|0|44|0|0|0|0
KAN|16|22|YER053C-A|3|138|0|32|0|64|0|0|0|0
KAN|16|23|YER100W|0|21|0|13|0|16|0|0|0|0
KAN|16|24|YGL095C|7|27|148|225|0|37|0|0|0|0
NAT|YBR201W
KAN|1|1|YCR017C|517|302|660|394|667|470|0|0|0|0
KAN|1|2|YDR056C|414|237|549|295|395|247|0|0|0|0
KAN|1|3|YBR229C|435|229|575|258|450|276|0|0|0|0
KAN|1|4|YCR011C|391|246|683|371|426|225|0|0|0|0
KAN|1|5|YBL011W|398|235|492|320|435|292|0|0|0|0
KAN|1|6|YBL017C|385|135|501|226|356|361|0|0|0|0
KAN|1|7|YCL056C|384|241|581|326|517|246|0|0|0|0
KAN|1|8|YDR137W|424|266|637|371|644|470|0|0|0|0
KAN|1|9|YAR044W|458|267|721|83|126|142|0|0|0|0
KAN|1|10|YBR201W|467|272|318|97|104|57|0|0|0|0
KAN|1|11|YCL045C|458|315|649|333|374|256|0|0|0|0
KAN|1|12|YBR183W|498|333|448|219|373|295|0|0|0|0
KAN|1|13|YDR108W|410|330|524|309|355|206|0|0|0|0
KAN|1|14|YAL007C|477|297|561|361|378|390|0|0|0|0
KAN|1|15|YDR100W|495|303|547|283|489|144|0|0|0|0
KAN|1|16|YAL026C|484|154|513|297|374|55|0|0|0|0
KAN|1|17|YAL023C|520|250|523|397|460|339|0|0|0|0
KAN|1|18|YBL082C|630|359|621|374|680|346|0|0|0|0
KAN|1|19|YDR084C|519|252|606|305|500|249|0|0|0|0
KAN|1|20|YAL042W|512|257|656|297|379|283|0|0|0|0
KAN|1|21|YAL058W|571|303|898|366|533|291|0|0|0|0
KAN|1|22|YGL200C|70|31|51|0|31|0|0|0|0|0
KAN|1|23|YGL203C|642|383|616|449|701|463|0|0|0|0
KAN|1|24|YDR294C|558|852|724|779|413|632|0|0|0|0
KAN|2|1|YDR297W|623|457|720|520|808|763|0|0|0|0
KAN|2|2|YEL001C|370|292|488|452|552|514|0|0|0|0
KAN|2|3|YEL003W|263|262|378|281|460|403|0|0|0|0
KAN|2|4|YDR304C|381|324|526|407|569|498|0|0|0|0
KAN|2|5|YEL004W|319|301|421|423|536|501|0|0|0|0
KAN|2|6|YEL005C|440|452|528|492|652|616|0|0|0|0
KAN|2|7|YDR307W|342|304|311|290|495|423|0|0|0|0
KAN|2|8|YGL084C|465|481|427|318|574|558|0|0|0|0
KAN|2|9|YGL054C|363|287|416|425|564|453|0|0|0|0
KAN|2|10|YER019C-A|364|299|476|431|599|497|0|0|0|0
KAN|2|11|YDR270W|387|385|565|474|631|549|0|0|0|0
KAN|2|12|YDR410C|9|0|0|0|0|0|0|0|0|0
KAN|2|13|YDR411C|414|424|620|554|594|498|0|0|0|0
KAN|2|14|YER004W|289|302|604|537|605|533|0|0|0|0
KAN|2|15|YER005W|294|284|195|269|540|472|0|0|0|0
KAN|2|16|YGL020C|439|401|639|581|659|565|0|0|0|0
KAN|2|17|YEL064C|161|143|169|228|210|219|0|0|0|0
KAN|2|18|YGL027C|416|403|518|578|597|529|0|0|0|0
KAN|2|19|YDR233C|383|372|428|443|557|514|0|0|0|0
KAN|2|20|YEL042W|396|429|463|490|538|507|0|0|0|0
KAN|2|21|YEL043W|347|345|364|449|503|452|0|0|0|0
KAN|2|22|YGL005C|472|452|587|481|683|639|0|0|0|0
KAN|2|23|YGL010W|480|415|554|523|631|625|0|0|0|0
KAN|2|24|YGL012W|0|0|0|0|0|0|0|0|0|0
KAN|3|1|YDR349C|420|367|647|368|641|566|0|0|0|0
KAN|3|2|YDR221W|413|395|571|520|614|546|0|0|0|0
KAN|3|3|YDR222W|410|401|503|403|559|517|0|0|0|0
KAN|3|4|YDR357C|314|299|537|517|500|514|0|0|0|0
KAN|3|5|YEL031W|432|404|519|602|579|582|0|0|0|0
KAN|3|6|YER083C|0|0|0|0|0|0|0|0|0|0
KAN|3|7|YDR344C|405|385|491|418|564|549|0|0|0|0
KAN|3|8|YEL013W|230|262|322|358|241|236|0|0|0|0
KAN|3|9|YEL015W|389|381|519|490|519|457|0|0|0|0
KAN|3|10|YER071C|356|318|501|496|585|542|0|0|0|0
KAN|3|11|YDR320C|261|221|492|502|528|493|0|0|0|0
KAN|3|12|YHR110W|413|352|462|459|555|480|0|0|0|0
KAN|3|13|YIL076W|108|104|241|201|252|133|0|0|0|0
KAN|3|14|YIL090W|217|140|352|362|331|301|0|0|0|0
KAN|3|15|YIL039W|822|723|784|837|850|906|0|0|0|0
KAN|3|16|YIL040W|330|248|347|214|406|382|0|0|0|0
KAN|3|17|YIL043C|418|381|322|364|598|553|0|0|0|0
KAN|3|18|YIL044C|283|262|500|490|563|514|0|0|0|0
KAN|3|19|YGR199W|393|377|434|449|544|522|0|0|0|0
KAN|3|20|YGR202C|402|390|514|551|549|537|0|0|0|0
KAN|3|21|YHR060W|0|0|0|0|0|0|0|0|0|0
KAN|3|22|YIL027C|799|816|692|737|936|996|0|0|0|0
KAN|3|23|YHR079C|376|386|424|429|438|384|0|0|0|0
KAN|3|24|YGR177C|313|476|643|789|671|791|0|0|0|0
KAN|4|1|YGR036C|378|245|611|383|498|453|0|0|0|0
KAN|4|2|YHR039C|364|353|482|345|499|411|0|0|0|0
KAN|4|3|YIL005W|259|262|432|398|459|418|0|0|0|0
KAN|4|4|YIL016W|387|391|509|500|496|487|0|0|0|0
KAN|4|5|YGR170W|336|220|438|336|470|465|0|0|0|0
KAN|4|6|YHR204W|331|294|377|395|510|482|0|0|0|0
KAN|4|7|YGR157W|230|208|224|222|259|240|0|0|0|0
KAN|4|8|YHL003C|408|364|501|469|531|478|0|0|0|0
KAN|4|9|YHR176W|438|423|531|551|544|502|0|0|0|0
KAN|4|10|YHR142W|402|394|516|530|535|517|0|0|0|0
KAN|4|11|YGL226C-A|405|413|301|439|523|525|0|0|0|0
KAN|4|12|YGL231C|358|360|387|373|539|528|0|0|0|0
KAN|4|13|YHL031C|534|541|606|500|700|676|0|0|0|0
KAN|4|14|YHR135C|442|436|414|411|573|565|0|0|0|0
KAN|4|15|YHR136C|275|311|460|500|513|496|0|0|0|0
KAN|4|16|YGR105W|0|0|0|0|0|0|0|0|0|0
KAN|4|17|YLL014W|434|419|518|511|574|550|0|0|0|0
KAN|4|18|YKL020C|356|296|518|472|490|484|0|0|0|0
KAN|4|19|YLR080W|372|376|463|488|474|455|0|0|0|0
KAN|4|20|YKL140W|379|375|502|517|501|497|0|0|0|0
KAN|4|21|YKL008C|405|372|533|535|572|549|0|0|0|0
KAN|4|22|YLR056W|163|191|229|327|221|193|0|0|0|0
KAN|4|23|YLR064W|453|445|524|572|637|612|0|0|0|0
KAN|4|24|YKL119C|354|319|336|392|376|494|0|0|0|0
KAN|5|1|YJL134W|462|322|610|507|627|530|0|0|0|0
KAN|5|2|YLR042C|370|261|467|374|580|455|0|0|0|0
KAN|5|3|YLR023C|378|367|559|522|563|516|0|0|0|0
KAN|5|4|YJL178C|367|333|463|474|507|377|0|0|0|0
KAN|5|5|YJL171C|410|416|524|517|541|524|0|0|0|0
KAN|5|6|YKL094W|383|326|560|574|528|529|0|0|0|0
KAN|5|7|YJL168C|235|154|408|409|437|403|0|0|0|0
KAN|5|8|YKL212W|339|381|392|437|442|422|0|0|0|0
KAN|5|9|YJL192C|307|246|456|501|480|448|0|0|0|0
KAN|5|10|YKL073W|453|477|457|452|564|576|0|0|0|0
KAN|5|11|YKL179C|485|447|540|444|541|553|0|0|0|0
KAN|5|12|YLL043W|345|255|261|277|375|400|0|0|0|0
KAN|5|13|YLL052C|295|282|456|433|488|457|0|0|0|0
KAN|5|14|YLL055W|336|359|379|318|472|462|0|0|0|0
KAN|5|15|YKL063C|433|420|494|503|528|517|0|0|0|0
KAN|5|16|YKL065C|465|455|548|469|589|600|0|0|0|0
KAN|5|17|YJL198W|415|375|493|509|503|467|0|0|0|0
KAN|5|18|YJL196C|417|406|180|300|476|525|0|0|0|0
KAN|5|19|YLL023C|386|267|375|376|487|509|0|0|0|0
KAN|5|20|YLL028W|343|303|465|453|467|470|0|0|0|0
KAN|5|21|YJL212C|393|317|494|515|548|541|0|0|0|0
KAN|5|22|YMR022W|435|347|545|571|568|552|0|0|0|0
KAN|5|23|YMR214W|397|422|508|552|518|485|0|0|0|0
KAN|5|24|YMR215W|445|540|565|638|594|703|0|0|0|0
KAN|6|1|YMR010W|525|392|736|642|755|649|0|0|0|0
KAN|6|2|YMR015C|286|285|440|504|398|322|0|0|0|0
KAN|6|3|YLR207W|383|240|484|479|519|443|0|0|0|0
KAN|6|4|YLR350W|329|327|426|325|474|462|0|0|0|0
KAN|6|5|YLR220W|387|310|506|430|513|479|0|0|0|0
KAN|6|6|YML012W|430|419|475|397|538|552|0|0|0|0
KAN|6|7|YML008C|243|288|366|432|232|354|0|0|0|0
KAN|6|8|YMR202W|245|103|270|207|241|225|0|0|0|0
KAN|6|9|YLR194C|446|411|358|361|525|506|0|0|0|0
KAN|6|10|YMR183C|347|347|392|303|416|435|0|0|0|0
KAN|6|11|YML019W|431|452|495|452|575|603|0|0|0|0
KAN|6|12|YML013W|369|392|434|838|447|468|0|0|0|0
KAN|6|13|YLR292C|428|415|296|375|516|512|0|0|0|0
KAN|6|14|YMR161W|418|429|473|384|531|548|0|0|0|0
KAN|6|15|YMR163C|421|431|470|510|508|523|0|0|0|0
KAN|6|16|YLR396C|0|0|0|0|0|0|0|0|0|0
KAN|6|17|YMR152W|404|383|518|501|496|452|0|0|0|0
KAN|6|18|YLR130C|393|396|560|551|525|520|0|0|0|0
KAN|6|19|YLR268W|314|328|441|493|431|415|0|0|0|0
KAN|6|20|YMR029C|364|362|473|518|494|504|0|0|0|0
KAN|6|21|YMR031C|423|430|522|545|521|522|0|0|0|0
KAN|6|22|YLR372W|348|341|394|403|405|406|0|0|0|0
KAN|6|23|YLR242C|538|567|555|641|668|705|0|0|0|0
KAN|6|24|YLR250W|473|594|608|811|581|800|0|0|0|0
KAN|7|1|YLR120C|596|421|668|558|736|542|0|0|0|0
KAN|7|2|YOR245C|386|406|510|471|522|474|0|0|0|0
KAN|7|3|YOR115C|361|364|436|360|486|460|0|0|0|0
KAN|7|4|YNL297C|325|348|399|473|455|461|0|0|0|0
KAN|7|5|YNL156C|334|338|477|342|518|522|0|0|0|0
KAN|7|6|YNL153C|286|276|408|271|421|396|0|0|0|0
KAN|7|7|YOR002W|518|514|615|681|628|638|0|0|0|0
KAN|7|8|YOR092W|324|302|260|360|527|520|0|0|0|0
KAN|7|9|YOR214C|448|442|592|542|532|535|0|0|0|0
KAN|7|10|YOR216C|393|296|521|413|500|479|0|0|0|0
KAN|7|11|YOR085W|366|393|542|445|417|436|0|0|0|0
KAN|7|12|YOR089C|339|327|317|319|434|432|0|0|0|0
KAN|7|13|YNL194C|308|318|411|481|479|495|0|0|0|0
KAN|7|14|YNL327W|534|545|457|348|503|505|0|0|0|0
KAN|7|15|YNL190W|386|386|473|540|495|506|0|0|0|0
KAN|7|16|YNL323W|450|413|490|490|537|530|0|0|0|0
KAN|7|17|YOR198C|0|0|156|0|0|0|0|0|0|0
KAN|7|18|YOR067C|486|487|604|664|653|648|0|0|0|0
KAN|7|19|YOR070C|354|388|466|546|518|572|0|0|0|0
KAN|7|20|YOR079C|382|298|481|535|456|460|0|0|0|0
KAN|7|21|YMR307W|534|562|540|711|715|699|0|0|0|0
KAN|7|22|YOR049C|397|407|473|480|513|494|0|0|0|0
KAN|7|23|YMR292W|383|394|477|490|523|520|0|0|0|0
KAN|7|24|YNL219C|443|274|571|724|630|592|0|0|0|0
KAN|8|1|YMR299C|538|437|689|535|670|585|0|0|0|0
KAN|8|2|YOR165W|356|347|466|353|533|469|0|0|0|0
KAN|8|3|YOR036W|123|113|363|311|219|230|0|0|0|0
KAN|8|4|YOR171C|360|369|491|404|509|493|0|0|0|0
KAN|8|5|YOR175C|312|328|350|331|455|448|0|0|0|0
KAN|8|6|YOR042W|367|351|401|402|473|478|0|0|0|0
KAN|8|7|YOR044W|402|405|454|438|518|438|0|0|0|0
KAN|8|8|YNL238W|452|491|584|539|648|665|0|0|0|0
KAN|8|9|YMR264W|423|432|531|593|475|544|0|0|0|0
KAN|8|10|YMR272C|216|243|307|331|314|307|0|0|0|0
KAN|8|11|YMR274C|443|426|536|580|532|568|0|0|0|0
KAN|8|12|YOR016C|425|423|433|289|532|527|0|0|0|0
KAN|8|13|YNL280C|372|350|480|420|501|523|0|0|0|0
KAN|8|14|YMR251W-A|415|425|464|511|462|469|0|0|0|0
KAN|8|15|YMR253C|409|426|524|482|534|538|0|0|0|0
KAN|8|16|YPR028W|410|408|530|572|491|546|0|0|0|0
KAN|8|17|YPL227C|440|446|596|600|573|557|0|0|0|0
KAN|8|18|YOL013C|450|446|490|560|485|518|0|0|0|0
KAN|8|19|YOL018C|315|378|94|42|453|531|0|0|0|0
KAN|8|20|YPR003C|388|396|550|597|472|522|0|0|0|0
KAN|8|21|YPL246C|343|349|516|585|492|502|0|0|0|0
KAN|8|22|YOR377W|371|383|501|522|473|505|0|0|0|0
KAN|8|23|YPL274W|388|388|563|555|446|481|0|0|0|0
KAN|8|24|YPL051W|678|583|733|896|741|963|0|0|0|0
KAN|9|1|YPL170W|449|385|590|480|690|601|0|0|0|0
KAN|9|2|YOL065C|398|341|578|586|555|517|0|0|0|0
KAN|9|3|YOR311C|354|352|448|456|513|473|0|0|0|0
KAN|9|4|YOR321W|347|360|526|557|565|545|0|0|0|0
KAN|9|5|YPL195W|490|516|633|715|680|679|0|0|0|0
KAN|9|6|YOL047C|367|382|479|442|477|495|0|0|0|0
KAN|9|7|YOR307C|321|323|573|455|482|461|0|0|0|0
KAN|9|8|YPL087W|334|365|352|332|407|413|0|0|0|0
KAN|9|9|YPL207W|446|460|552|435|529|699|0|0|0|0
KAN|9|10|YPL206C|411|386|421|393|481|521|0|0|0|0
KAN|9|11|YOR284W|356|402|512|565|479|514|0|0|0|0
KAN|9|12|YOR285W|401|395|481|543|470|540|0|0|0|0
KAN|9|13|YOR288C|377|385|492|490|456|532|0|0|0|0
KAN|9|14|YOL030W|402|439|474|424|508|512|0|0|0|0
KAN|9|15|YOL031C|393|433|876|823|1066|1067|0|0|0|0
KAN|9|16|YOR291W|362|382|481|456|444|514|0|0|0|0
KAN|9|17|YCL025C|374|393|302|279|468|575|0|0|0|0
KAN|9|18|YDL052C|391|416|530|477|453|498|0|0|0|0
KAN|9|19|YPR173C|221|139|283|198|276|236|0|0|0|0
KAN|9|20|YCL001W|430|454|533|347|597|627|0|0|0|0
KAN|9|21|YPR148C|371|372|437|452|506|577|0|0|0|0
KAN|9|22|YPR149W|331|336|413|446|448|452|0|0|0|0
KAN|9|23|YDL018C|411|433|481|472|541|582|0|0|0|0
KAN|9|24|YBR067C|473|603|569|584|503|519|0|0|0|0
KAN|10|1|YDL019C|485|436|746|618|730|658|0|0|0|0
KAN|10|2|YPR135W|267|262|380|247|407|282|0|0|0|0
KAN|10|3|YGR227W|450|433|603|478|592|607|0|0|0|0
KAN|10|4|YBR162W-A|322|341|312|296|351|346|0|0|0|0
KAN|10|5|YBR164C|435|468|403|463|519|523|0|0|0|0
KAN|10|6|YBR052C|381|427|449|411|519|390|0|0|0|0
KAN|10|7|YBR171W|379|369|258|262|321|333|0|0|0|0
KAN|10|8|YBR036C|113|116|92|27|167|189|0|0|0|0
KAN|10|9|YPR114W|348|351|430|374|416|430|0|0|0|0
KAN|10|10|YFR041C|308|293|304|362|495|496|0|0|0|0
KAN|10|11|YBR132C|416|410|478|572|429|522|0|0|0|0
KAN|10|12|YBR106W|282|273|407|309|295|355|0|0|0|0
KAN|10|13|YPR063C|406|341|463|375|493|547|0|0|0|0
KAN|10|14|YPR071W|292|344|498|385|467|539|0|0|0|0
KAN|10|15|YBL102W|407|422|492|435|490|600|0|0|0|0
KAN|10|16|YBR097W|0|0|7|0|0|0|0|0|0|0
KAN|10|17|YDL121C|377|388|553|643|554|577|0|0|0|0
KAN|10|18|YDR518W|0|0|194|129|0|0|0|0|0|0
KAN|10|19|YDR519W|413|423|521|484|516|597|0|0|0|0
KAN|10|20|YDR524C|348|356|615|627|467|491|0|0|0|0
KAN|10|21|YML048W|406|338|522|592|514|569|0|0|0|0
KAN|10|22|YJR073C|427|455|536|602|562|599|0|0|0|0
KAN|10|23|wt_blank_sean|0|0|1|2|0|0|0|0|0|0
KAN|10|24|YJR088C|389|307|642|794|610|500|0|0|0|0
KAN|11|1|YDR503C|475|447|702|555|583|495|0|0|0|0
KAN|11|2|YML059C|333|374|492|497|457|415|0|0|0|0
KAN|11|3|YML055W|321|349|453|458|503|458|0|0|0|0
KAN|11|4|YDL099W|372|386|527|529|526|509|0|0|0|0
KAN|11|5|YDL100C|331|366|461|513|515|498|0|0|0|0
KAN|11|6|YDR484W|247|297|305|190|389|447|0|0|0|0
KAN|11|7|YDR492W|414|411|455|390|552|542|0|0|0|0
KAN|11|8|YGL126W|334|253|572|634|549|522|0|0|0|0
KAN|11|9|YIL124W|451|437|442|455|526|527|0|0|0|0
KAN|11|10|YDL091C|415|396|462|413|495|523|0|0|0|0
KAN|11|11|YDL093W|348|376|411|426|508|511|0|0|0|0
KAN|11|12|YFL048C|317|346|566|658|525|423|0|0|0|0
KAN|11|13|YDL095W|410|426|413|434|512|560|0|0|0|0
KAN|11|14|YFL025C|505|549|569|621|632|671|0|0|0|0
KAN|11|15|YGL161C|331|386|463|495|454|518|0|0|0|0
KAN|11|16|YGL167C|429|424|446|561|441|437|0|0|0|0
KAN|11|17|YGR261C|480|520|593|658|591|682|0|0|0|0
KAN|11|18|YGR263C|432|451|504|580|544|614|0|0|0|0
KAN|11|19|YGR266W|390|406|521|466|505|547|0|0|0|0
KAN|11|20|YNR039C|387|403|489|534|453|447|0|0|0|0
KAN|11|21|YNL146W|360|322|498|544|479|467|0|0|0|0
KAN|11|22|YNR019W|358|385|485|526|444|511|0|0|0|0
KAN|11|23|YCR043C|462|486|618|491|596|608|0|0|0|0
KAN|11|24|YNR021W|477|531|586|515|572|407|0|0|0|0
KAN|12|1|YCR044C|665|553|688|542|739|663|0|0|0|0
KAN|12|2|YCR061W|340|329|500|527|536|510|0|0|0|0
KAN|12|3|YNR030W|371|396|472|552|557|524|0|0|0|0
KAN|12|4|YBR177C|328|355|314|301|343|350|0|0|0|0
KAN|12|5|YNR008W|246|151|279|323|486|532|0|0|0|0
KAN|12|6|YNR013C|369|367|471|534|492|557|0|0|0|0
KAN|12|7|YBR283C|377|366|451|535|500|499|0|0|0|0
KAN|12|8|YNL041C|365|375|493|529|455|495|0|0|0|0
KAN|12|9|YNL044W|350|361|447|555|460|494|0|0|0|0
KAN|12|10|YBR290W|463|504|511|425|608|664|0|0|0|0
KAN|12|11|YNL046W|387|395|476|583|471|525|0|0|0|0
KAN|12|12|YNL049C|384|386|461|532|447|521|0|0|0|0
KAN|12|13|YBR273C|384|420|362|373|472|525|0|0|0|0
KAN|12|14|YBR264C|296|278|439|386|475|491|0|0|0|0
KAN|12|15|YNL008C|318|283|443|360|450|539|0|0|0|0
KAN|12|16|YDL137W|335|358|473|320|466|466|0|0|0|0
KAN|12|17|YJL024C|512|586|551|624|647|755|0|0|0|0
KAN|12|18|YJL029C|0|0|0|0|0|0|0|0|0|0
KAN|12|19|YML067C|355|377|547|570|435|516|0|0|0|0
KAN|12|20|YJL004C|480|512|627|655|531|624|0|0|0|0
KAN|12|21|YML038C|450|502|423|516|489|544|0|0|0|0
KAN|12|22|YER151C|151|187|194|230|237|232|0|0|0|0
KAN|12|23|YML075C|395|409|552|570|524|568|0|0|0|0
KAN|12|24|YGR086C|347|386|484|565|653|523|0|0|0|0
KAN|13|1|YGR089W|336|277|463|476|542|489|0|0|0|0
KAN|13|2|YGR106C|355|357|523|545|526|378|0|0|0|0
KAN|13|3|YLR246W|356|360|337|315|528|528|0|0|0|0
KAN|13|4|YJR118C|219|248|330|366|357|361|0|0|0|0
KAN|13|5|YDR205W|406|391|458|539|540|498|0|0|0|0
KAN|13|6|YGR038W|339|343|415|471|494|500|0|0|0|0
KAN|13|7|YJR131W|311|331|492|455|446|498|0|0|0|0
KAN|13|8|YJR134C|357|360|436|512|571|558|0|0|0|0
KAN|13|9|YER120W|395|404|515|562|536|619|0|0|0|0
KAN|13|10|YER122C|335|392|442|563|459|527|0|0|0|0
KAN|13|11|YJR117W|370|398|547|649|522|593|0|0|0|0
KAN|13|12|YER113C|334|352|346|318|436|462|0|0|0|0
KAN|13|13|YJR040W|329|361|359|437|400|480|0|0|0|0
KAN|13|14|YKR067W|328|322|458|491|441|530|0|0|0|0
KAN|13|15|YJR031C|409|414|493|562|470|542|0|0|0|0
KAN|13|16|YMR054W|426|458|538|583|500|613|0|0|0|0
KAN|13|17|YIR033W|310|309|413|522|405|233|0|0|0|0
KAN|13|18|YJR010C-A|288|240|413|364|432|491|0|0|0|0
KAN|13|19|YJR015W|424|395|518|546|474|551|0|0|0|0
KAN|13|20|YMR052W|265|255|400|479|404|509|0|0|0|0
KAN|13|21|YBR287W|379|400|492|523|452|488|0|0|0|0
KAN|13|22|YBR288C|493|524|502|554|612|719|0|0|0|0
KAN|13|23|YAR002C-A|379|404|568|551|441|542|0|0|0|0
KAN|13|24|YMR119W|241|256|515|591|399|419|0|0|0|0
KAN|14|1|YNL125C|504|358|657|512|610|566|0|0|0|0
KAN|14|2|YNL130C|266|222|563|566|492|364|0|0|0|0
KAN|14|3|YIL030C|344|345|433|486|521|493|0|0|0|0
KAN|14|4|YNL085W|325|331|434|489|436|429|0|0|0|0
KAN|14|5|YNL095C|346|355|431|487|537|523|0|0|0|0
KAN|14|6|YLR390W-A|329|321|467|497|505|517|0|0|0|0
KAN|14|7|YJL078C|301|307|361|394|478|482|0|0|0|0
KAN|14|8|YKR053C|334|342|499|441|491|564|0|0|0|0
KAN|14|9|YNL051W|386|402|505|577|504|550|0|0|0|0
KAN|14|10|YPL137C|351|376|429|503|500|565|0|0|0|0
KAN|14|11|YDL072C|0|0|0|5|0|0|0|0|0|0
KAN|14|12|YCR048W|466|452|541|563|551|586|0|0|0|0
KAN|14|13|YCR067C|369|381|444|494|533|561|0|0|0|0
KAN|14|14|YCR034W|425|450|445|531|525|555|0|0|0|0
KAN|14|15|YGR130C|369|406|456|505|466|522|0|0|0|0
KAN|14|16|YGL223C|373|427|412|365|424|543|0|0|0|0
KAN|14|17|YBR255W|411|463|446|488|503|530|0|0|0|0
KAN|14|18|YER087C-B|352|390|413|403|359|479|0|0|0|0
KAN|14|19|YIL105C|113|156|293|368|277|254|0|0|0|0
KAN|14|20|YDR476C|438|441|435|480|411|456|0|0|0|0
KAN|14|21|YDR525W|423|429|527|558|447|562|0|0|0|0
KAN|14|22|YDR057W|375|473|566|604|540|638|0|0|0|0
KAN|14|23|YBR159W|324|356|310|357|136|246|0|0|0|0
KAN|14|24|YHR123W|516|682|697|541|667|600|0|0|0|0
KAN|15|1|YGR284C|495|512|738|545|718|695|0|0|0|0
KAN|15|2|YOL101C|416|438|511|549|552|531|0|0|0|0
KAN|15|3|YOL107W|425|474|456|429|515|432|0|0|0|0
KAN|15|4|YNL300W|277|283|472|568|525|480|0|0|0|0
KAN|15|5|YOL110W|340|356|485|284|447|500|0|0|0|0
KAN|15|6|YOR317W|410|295|405|529|499|531|0|0|0|0
KAN|15|7|YML071C|347|361|510|618|144|345|0|0|0|0
KAN|15|8|YIR038C|405|337|464|453|490|578|0|0|0|0
KAN|15|9|YML101C|387|345|502|539|454|586|0|0|0|0
KAN|15|10|YOL137W|351|336|378|427|437|583|0|0|0|0
KAN|15|11|YDR424C|390|408|491|365|499|635|0|0|0|0
KAN|15|12|YMR065W|254|253|505|531|442|585|0|0|0|0
KAN|15|13|YML128C|198|281|375|470|356|402|0|0|0|0
KAN|15|14|YHR045W|408|461|496|551|455|638|0|0|0|0
KAN|15|15|YHR181W|362|489|527|543|475|623|0|0|0|0
KAN|15|16|YMR123W|378|460|498|651|462|649|0|0|0|0
KAN|15|17|YLR039C|418|440|628|720|575|730|0|0|0|0
KAN|15|18|YLR050C|427|540|509|449|372|499|0|0|0|0
KAN|15|19|YNR075W|404|211|830|489|1146|1051|0|0|0|0
KAN|15|20|YOL088C|568|625|511|642|467|650|0|0|0|0
KAN|15|21|YMR313C|538|651|553|640|535|735|0|0|0|0
KAN|15|22|YHR004C|492|623|597|695|459|618|0|0|0|0
KAN|15|23|YLR450W|466|551|571|595|588|565|0|0|0|0
KAN|15|24|YDL192W|485|531|663|593|644|593|0|0|0|0
KAN|16|1|YNR051C|412|466|369|518|192|115|0|0|0|0
KAN|16|2|YJL123C|96|367|438|430|518|491|0|0|0|0
KAN|16|3|YJL117W|36|308|342|461|405|471|0|0|0|0
KAN|16|4|YDL222C|169|418|404|553|470|498|0|0|0|0
KAN|16|5|YDL226C|389|498|299|501|407|483|0|0|0|0
KAN|16|6|YDL231C|357|387|401|543|437|524|0|0|0|0
KAN|16|7|YDL232W|252|417|415|492|325|439|0|0|0|0
KAN|16|8|YJL079C|333|448|356|550|227|550|0|0|0|0
KAN|16|9|YKR088C|47|349|349|390|189|16|0|0|0|0
KAN|16|10|YJL073W|304|501|433|456|309|556|0|0|0|0
KAN|16|11|YJL062W|503|552|623|786|488|767|0|0|0|0
KAN|16|12|YJR066W|253|405|420|429|256|390|0|0|0|0
KAN|16|13|YDR483W|307|323|496|525|468|519|0|0|0|0
KAN|16|14|YER044C|0|77|27|211|0|0|0|0|0|0
KAN|16|15|YDL204W|427|485|498|524|76|494|0|0|0|0
KAN|16|16|YBR058C-A|21|113|0|3|0|1|0|0|0|0
KAN|16|17|YBR096W|2|49|0|1|0|0|0|0|0|0
KAN|16|18|YBR234C|0|52|0|1|0|2|0|0|0|0
KAN|16|19|YDR027C|9|71|0|2|0|2|0|0|0|0
KAN|16|20|YDR032C|7|83|2|4|34|24|0|0|0|0
KAN|16|21|YEL022W|23|83|0|6|3|5|0|0|0|0
KAN|16|22|YER053C-A|2|70|18|18|5|0|0|0|0|0
KAN|16|23|YER100W|1|91|15|42|3|3|0|0|0|0
KAN|16|24|YGL095C|26|112|309|14|0|98|0|0|0|0
NAT|YCL045C
KAN|1|1|YCR017C|903|803|898|487|870|640|0|0|0|0
KAN|1|2|YDR056C|638|600|608|497|755|605|0|0|0|0
KAN|1|3|YBR229C|767|688|794|676|960|689|0|0|0|0
KAN|1|4|YCR011C|809|711|846|691|963|717|0|0|0|0
KAN|1|5|YBL011W|724|582|679|566|912|723|0|0|0|0
KAN|1|6|YBL017C|921|756|872|693|885|740|0|0|0|0
KAN|1|7|YCL056C|716|599|627|478|726|594|0|0|0|0
KAN|1|8|YDR137W|629|545|597|478|727|674|0|0|0|0
KAN|1|9|YAR044W|967|788|827|671|912|786|0|0|0|0
KAN|1|10|YBR201W|913|766|882|745|929|810|0|0|0|0
KAN|1|11|YCL045C|274|177|335|188|264|196|0|0|0|0
KAN|1|12|YBR183W|991|783|858|647|988|841|0|0|0|0
KAN|1|13|YDR108W|852|709|877|711|886|735|0|0|0|0
KAN|1|14|YAL007C|893|713|815|666|1005|803|0|0|0|0
KAN|1|15|YDR100W|934|765|786|619|964|765|0|0|0|0
KAN|1|16|YAL026C|827|690|832|632|918|797|0|0|0|0
KAN|1|17|YAL023C|726|582|666|484|867|752|0|0|0|0
KAN|1|18|YBL082C|1019|836|955|810|1069|905|0|0|0|0
KAN|1|19|YDR084C|891|739|837|687|941|752|0|0|0|0
KAN|1|20|YAL042W|804|702|686|558|999|831|0|0|0|0
KAN|1|21|YAL058W|936|810|873|708|1026|911|0|0|0|0
KAN|1|22|YGL200C|0|0|0|0|0|0|0|0|0|0
KAN|1|23|YGL203C|1035|921|974|843|1115|945|0|0|0|0
KAN|1|24|YDR294C|1126|1118|764|781|1042|1202|0|0|0|0
KAN|2|1|YDR297W|933|848|987|914|1143|964|0|0|0|0
KAN|2|2|YEL001C|614|574|521|524|676|672|0|0|0|0
KAN|2|3|YEL003W|455|381|443|465|507|537|0|0|0|0
KAN|2|4|YDR304C|644|595|425|482|697|690|0|0|0|0
KAN|2|5|YEL004W|661|657|546|573|743|742|0|0|0|0
KAN|2|6|YEL005C|701|739|713|772|820|882|0|0|0|0
KAN|2|7|YDR307W|544|540|506|537|594|612|0|0|0|0
KAN|2|8|YGL084C|621|606|398|423|692|650|0|0|0|0
KAN|2|9|YGL054C|590|545|521|482|654|643|0|0|0|0
KAN|2|10|YER019C-A|591|588|590|594|764|750|0|0|0|0
KAN|2|11|YDR270W|676|686|708|755|787|779|0|0|0|0
KAN|2|12|YDR410C|0|0|0|0|0|0|0|0|0|0
KAN|2|13|YDR411C|734|703|708|727|761|765|0|0|0|0
KAN|2|14|YER004W|682|658|632|654|692|725|0|0|0|0
KAN|2|15|YER005W|642|643|535|573|767|813|0|0|0|0
KAN|2|16|YGL020C|601|609|625|644|647|718|0|0|0|0
KAN|2|17|YEL064C|447|404|444|407|92|113|0|0|0|0
KAN|2|18|YGL027C|654|602|583|545|725|694|0|0|0|0
KAN|2|19|YDR233C|562|566|554|559|693|696|0|0|0|0
KAN|2|20|YEL042W|608|642|570|582|737|811|0|0|0|0
KAN|2|21|YEL043W|594|586|547|588|624|681|0|0|0|0
KAN|2|22|YGL005C|800|778|704|669|884|864|0|0|0|0
KAN|2|23|YGL010W|684|697|647|660|729|769|0|0|0|0
KAN|2|24|YGL012W|0|0|0|0|0|0|0|0|0|0
KAN|3|1|YDR349C|839|710|867|780|956|791|0|0|0|0
KAN|3|2|YDR221W|698|659|589|589|699|672|0|0|0|0
KAN|3|3|YDR222W|650|637|595|611|739|721|0|0|0|0
KAN|3|4|YDR357C|647|634|619|648|780|788|0|0|0|0
KAN|3|5|YEL031W|730|739|521|543|673|688|0|0|0|0
KAN|3|6|YER083C|0|0|0|0|0|0|0|0|0|0
KAN|3|7|YDR344C|680|651|716|714|813|795|0|0|0|0
KAN|3|8|YEL013W|555|577|347|409|586|575|0|0|0|0
KAN|3|9|YEL015W|670|651|571|568|681|653|0|0|0|0
KAN|3|10|YER071C|672|644|632|651|728|688|0|0|0|0
KAN|3|11|YDR320C|579|622|557|660|760|766|0|0|0|0
KAN|3|12|YHR110W|575|521|458|477|687|625|0|0|0|0
KAN|3|13|YIL076W|377|382|402|419|586|588|0|0|0|0
KAN|3|14|YIL090W|237|252|220|221|283|307|0|0|0|0
KAN|3|15|YIL039W|993|992|770|833|981|1046|0|0|0|0
KAN|3|16|YIL040W|385|418|345|364|505|521|0|0|0|0
KAN|3|17|YIL043C|678|637|608|636|853|810|0|0|0|0
KAN|3|18|YIL044C|651|664|627|646|777|782|0|0|0|0
KAN|3|19|YGR199W|644|614|636|650|704|731|0|0|0|0
KAN|3|20|YGR202C|698|712|584|635|716|760|0|0|0|0
KAN|3|21|YHR060W|0|0|0|0|0|0|0|0|0|0
KAN|3|22|YIL027C|1039|1087|955|1020|1037|1066|0|0|0|0
KAN|3|23|YHR079C|634|670|575|608|730|778|0|0|0|0
KAN|3|24|YGR177C|777|955|823|922|916|1104|0|0|0|0
KAN|4|1|YGR036C|491|441|203|264|584|495|0|0|0|0
KAN|4|2|YHR039C|601|536|582|570|715|697|0|0|0|0
KAN|4|3|YIL005W|511|482|458|497|641|623|0|0|0|0
KAN|4|4|YIL016W|647|607|673|693|705|658|0|0|0|0
KAN|4|5|YGR170W|616|646|556|539|727|731|0|0|0|0
KAN|4|6|YHR204W|616|604|559|602|691|683|0|0|0|0
KAN|4|7|YGR157W|265|270|108|121|215|278|0|0|0|0
KAN|4|8|YHL003C|702|675|728|711|788|754|0|0|0|0
KAN|4|9|YHR176W|650|631|563|551|701|671|0|0|0|0
KAN|4|10|YHR142W|642|619|465|501|748|728|0|0|0|0
KAN|4|11|YGL226C-A|609|593|529|594|660|618|0|0|0|0
KAN|4|12|YGL231C|669|613|502|521|781|750|0|0|0|0
KAN|4|13|YHL031C|727|699|617|583|696|671|0|0|0|0
KAN|4|14|YHR135C|741|665|565|549|742|703|0|0|0|0
KAN|4|15|YHR136C|722|719|664|692|808|783|0|0|0|0
KAN|4|16|YGR105W|0|0|0|0|0|0|0|0|0|0
KAN|4|17|YLL014W|785|759|676|676|753|723|0|0|0|0
KAN|4|18|YKL020C|680|634|560|584|739|759|0|0|0|0
KAN|4|19|YLR080W|514|495|449|432|575|575|0|0|0|0
KAN|4|20|YKL140W|562|558|497|495|645|660|0|0|0|0
KAN|4|21|YKL008C|698|651|642|691|775|813|0|0|0|0
KAN|4|22|YLR056W|279|249|119|118|268|285|0|0|0|0
KAN|4|23|YLR064W|643|686|616|671|766|834|0|0|0|0
KAN|4|24|YKL119C|458|556|189|295|537|651|0|0|0|0
KAN|5|1|YJL134W|871|675|785|687|892|687|0|0|0|0
KAN|5|2|YLR042C|661|584|533|486|736|667|0|0|0|0
KAN|5|3|YLR023C|576|571|521|534|710|700|0|0|0|0
KAN|5|4|YJL178C|556|579|465|491|648|623|0|0|0|0
KAN|5|5|YJL171C|654|659|611|601|741|737|0|0|0|0
KAN|5|6|YKL094W|725|732|576|646|713|705|0|0|0|0
KAN|5|7|YJL168C|512|515|486|493|598|560|0|0|0|0
KAN|5|8|YKL212W|498|548|429|446|538|553|0|0|0|0
KAN|5|9|YJL192C|562|541|529|518|623|584|0|0|0|0
KAN|5|10|YKL073W|665|609|615|568|684|649|0|0|0|0
KAN|5|11|YKL179C|705|675|654|666|737|702|0|0|0|0
KAN|5|12|YLL043W|537|515|437|471|630|624|0|0|0|0
KAN|5|13|YLL052C|612|570|557|537|610|589|0|0|0|0
KAN|5|14|YLL055W|646|637|627|621|765|728|0|0|0|0
KAN|5|15|YKL063C|594|603|495|522|682|674|0|0|0|0
KAN|5|16|YKL065C|630|651|698|746|840|802|0|0|0|0
KAN|5|17|YJL198W|618|592|590|606|645|646|0|0|0|0
KAN|5|18|YJL196C|489|501|546|600|597|581|0|0|0|0
KAN|5|19|YLL023C|640|636|582|604|651|628|0|0|0|0
KAN|5|20|YLL028W|666|656|599|631|854|852|0|0|0|0
KAN|5|21|YJL212C|678|678|566|603|722|733|0|0|0|0
KAN|5|22|YMR022W|672|679|557|540|818|826|0|0|0|0
KAN|5|23|YMR214W|611|594|528|511|635|674|0|0|0|0
KAN|5|24|YMR215W|761|876|695|771|731|918|0|0|0|0
KAN|6|1|YMR010W|1028|827|991|796|1064|856|0|0|0|0
KAN|6|2|YMR015C|569|593|597|619|615|544|0|0|0|0
KAN|6|3|YLR207W|623|620|676|666|796|763|0|0|0|0
KAN|6|4|YLR350W|590|634|518|547|617|614|0|0|0|0
KAN|6|5|YLR220W|660|627|634|621|729|693|0|0|0|0
KAN|6|6|YML012W|579|600|598|586|727|693|0|0|0|0
KAN|6|7|YML008C|566|571|395|461|553|529|0|0|0|0
KAN|6|8|YMR202W|385|411|589|586|371|454|0|0|0|0
KAN|6|9|YLR194C|692|663|589|626|820|759|0|0|0|0
KAN|6|10|YMR183C|660|652|630|617|721|687|0|0|0|0
KAN|6|11|YML019W|699|698|618|615|748|732|0|0|0|0
KAN|6|12|YML013W|642|627|639|627|694|692|0|0|0|0
KAN|6|13|YLR292C|679|638|581|576|700|651|0|0|0|0
KAN|6|14|YMR161W|625|631|629|657|663|633|0|0|0|0
KAN|6|15|YMR163C|612|615|582|615|677|691|0|0|0|0
KAN|6|16|YLR396C|0|0|0|0|0|0|0|0|0|0
KAN|6|17|YMR152W|700|644|679|684|756|728|0|0|0|0
KAN|6|18|YLR130C|676|637|701|669|739|697|0|0|0|0
KAN|6|19|YLR268W|469|462|432|445|537|547|0|0|0|0
KAN|6|20|YMR029C|646|633|641|636|727|675|0|0|0|0
KAN|6|21|YMR031C|724|695|635|630|721|754|0|0|0|0
KAN|6|22|YLR372W|476|491|363|376|592|610|0|0|0|0
KAN|6|23|YLR242C|851|881|635|661|937|979|0|0|0|0
KAN|6|24|YLR250W|752|932|863|1051|819|1022|0|0|0|0
KAN|7|1|YLR120C|961|840|961|891|986|716|0|0|0|0
KAN|7|2|YOR245C|752|760|734|775|818|816|0|0|0|0
KAN|7|3|YOR115C|586|583|542|585|673|682|0|0|0|0
KAN|7|4|YNL297C|579|629|602|623|662|663|0|0|0|0
KAN|7|5|YNL156C|700|684|575|637|743|717|0|0|0|0
KAN|7|6|YNL153C|559|516|499|481|679|587|0|0|0|0
KAN|7|7|YOR002W|745|705|746|730|834|814|0|0|0|0
KAN|7|8|YOR092W|730|705|718|676|757|790|0|0|0|0
KAN|7|9|YOR214C|687|694|580|645|709|700|0|0|0|0
KAN|7|10|YOR216C|696|694|642|593|772|788|0|0|0|0
KAN|7|11|YOR085W|663|629|576|549|668|659|0|0|0|0
KAN|7|12|YOR089C|585|565|533|550|675|641|0|0|0|0
KAN|7|13|YNL194C|569|542|530|490|656|610|0|0|0|0
KAN|7|14|YNL327W|715|681|670|669|785|740|0|0|0|0
KAN|7|15|YNL190W|594|548|565|588|692|688|0|0|0|0
KAN|7|16|YNL323W|830|769|786|751|871|872|0|0|0|0
KAN|7|17|YOR198C|167|151|0|0|0|0|0|0|0|0
KAN|7|18|YOR067C|807|766|712|709|835|801|0|0|0|0
KAN|7|19|YOR070C|649|644|588|641|735|731|0|0|0|0
KAN|7|20|YOR079C|651|628|599|644|715|718|0|0|0|0
KAN|7|21|YMR307W|738|805|717|769|776|834|0|0|0|0
KAN|7|22|YOR049C|708|717|647|647|785|794|0|0|0|0
KAN|7|23|YMR292W|691|707|570|589|744|799|0|0|0|0
KAN|7|24|YNL219C|657|805|606|716|781|942|0|0|0|0
KAN|8|1|YMR299C|861|707|746|677|950|758|0|0|0|0
KAN|8|2|YOR165W|648|603|525|539|630|597|0|0|0|0
KAN|8|3|YOR036W|52|121|0|21|152|112|0|0|0|0
KAN|8|4|YOR171C|662|607|584|612|714|661|0|0|0|0
KAN|8|5|YOR175C|547|533|451|473|666|648|0|0|0|0
KAN|8|6|YOR042W|647|648|532|535|737|714|0|0|0|0
KAN|8|7|YOR044W|677|675|647|671|755|740|0|0|0|0
KAN|8|8|YNL238W|746|780|719|718|736|729|0|0|0|0
KAN|8|9|YMR264W|639|644|712|739|720|712|0|0|0|0
KAN|8|10|YMR272C|251|234|56|70|360|379|0|0|0|0
KAN|8|11|YMR274C|737|663|760|706|787|753|0|0|0|0
KAN|8|12|YOR016C|707|698|664|711|743|687|0|0|0|0
KAN|8|13|YNL280C|686|681|573|573|692|721|0|0|0|0
KAN|8|14|YMR251W-A|756|762|568|588|744|717|0|0|0|0
KAN|8|15|YMR253C|686|676|600|618|762|757|0|0|0|0
KAN|8|16|YPR028W|708|727|703|700|793|778|0|0|0|0
KAN|8|17|YPL227C|751|752|665|646|746|714|0|0|0|0
KAN|8|18|YOL013C|783|764|707|692|733|706|0|0|0|0
KAN|8|19|YOL018C|657|685|526|576|737|749|0|0|0|0
KAN|8|20|YPR003C|566|594|551|567|697|710|0|0|0|0
KAN|8|21|YPL246C|662|707|513|571|724|774|0|0|0|0
KAN|8|22|YOR377W|650|690|621|678|709|755|0|0|0|0
KAN|8|23|YPL274W|599|623|627|684|634|688|0|0|0|0
KAN|8|24|YPL051W|844|1000|878|1060|927|1180|0|0|0|0
KAN|9|1|YPL170W|910|751|818|688|954|825|0|0|0|0
KAN|9|2|YOL065C|733|679|626|637|761|719|0|0|0|0
KAN|9|3|YOR311C|541|492|470|434|586|548|0|0|0|0
KAN|9|4|YOR321W|722|650|639|628|717|659|0|0|0|0
KAN|9|5|YPL195W|748|764|742|740|763|752|0|0|0|0
KAN|9|6|YOL047C|603|622|586|628|737|731|0|0|0|0
KAN|9|7|YOR307C|676|685|503|564|622|630|0|0|0|0
KAN|9|8|YPL087W|643|651|443|469|691|664|0|0|0|0
KAN|9|9|YPL207W|728|724|670|646|669|664|0|0|0|0
KAN|9|10|YPL206C|663|645|612|632|789|745|0|0|0|0
KAN|9|11|YOR284W|654|660|602|623|828|691|0|0|0|0
KAN|9|12|YOR285W|669|646|689|682|730|684|0|0|0|0
KAN|9|13|YOR288C|670|702|575|586|710|647|0|0|0|0
KAN|9|14|YOL030W|597|561|607|659|667|644|0|0|0|0
KAN|9|15|YOL031C|736|773|594|646|736|753|0|0|0|0
KAN|9|16|YOR291W|663|691|579|638|677|741|0|0|0|0
KAN|9|17|YCL025C|588|628|617|622|712|709|0|0|0|0
KAN|9|18|YDL052C|687|759|603|723|807|888|0|0|0|0
KAN|9|19|YPR173C|490|453|303|295|403|431|0|0|0|0
KAN|9|20|YCL001W|720|696|654|691|780|766|0|0|0|0
KAN|9|21|YPR148C|639|730|680|727|767|776|0|0|0|0
KAN|9|22|YPR149W|610|654|376|454|675|735|0|0|0|0
KAN|9|23|YDL018C|678|702|557|645|673|762|0|0|0|0
KAN|9|24|YBR067C|762|939|706|863|818|1039|0|0|0|0
KAN|10|1|YDL019C|1072|876|978|741|1110|839|0|0|0|0
KAN|10|2|YPR135W|439|434|499|430|491|473|0|0|0|0
KAN|10|3|YGR227W|757|747|688|701|775|739|0|0|0|0
KAN|10|4|YBR162W-A|670|654|594|609|697|678|0|0|0|0
KAN|10|5|YBR164C|747|752|723|773|732|711|0|0|0|0
KAN|10|6|YBR052C|662|673|641|704|680|677|0|0|0|0
KAN|10|7|YBR171W|628|659|625|660|696|687|0|0|0|0
KAN|10|8|YBR036C|123|118|0|0|212|292|0|0|0|0
KAN|10|9|YPR114W|674|652|614|562|679|660|0|0|0|0
KAN|10|10|YFR041C|674|661|641|651|673|633|0|0|0|0
KAN|10|11|YBR132C|669|697|623|635|677|673|0|0|0|0
KAN|10|12|YBR106W|254|223|135|134|185|162|0|0|0|0
KAN|10|13|YPR063C|755|712|615|627|812|741|0|0|0|0
KAN|10|14|YPR071W|553|629|844|859|654|570|0|0|0|0
KAN|10|15|YBL102W|748|812|695|749|776|792|0|0|0|0
KAN|10|16|YBR097W|0|0|0|0|0|0|0|0|0|0
KAN|10|17|YDL121C|679|716|733|805|775|761|0|0|0|0
KAN|10|18|YDR518W|0|0|0|0|0|0|0|0|0|0
KAN|10|19|YDR519W|748|712|673|656|866|817|0|0|0|0
KAN|10|20|YDR524C|621|617|678|712|702|699|0|0|0|0
KAN|10|21|YML048W|769|775|710|730|857|867|0|0|0|0
KAN|10|22|YJR073C|306|405|199|226|273|243|0|0|0|0
KAN|10|23|wt_blank_sean|0|0|0|0|0|0|0|0|0|0
KAN|10|24|YJR088C|754|890|672|769|788|940|0|0|0|0
KAN|11|1|YDR503C|903|743|901|761|988|735|0|0|0|0
KAN|11|2|YML059C|498|483|572|626|766|704|0|0|0|0
KAN|11|3|YML055W|648|631|571|596|670|667|0|0|0|0
KAN|11|4|YDL099W|710|693|637|663|795|751|0|0|0|0
KAN|11|5|YDL100C|615|621|473|476|589|624|0|0|0|0
KAN|11|6|YDR484W|352|450|373|362|333|353|0|0|0|0
KAN|11|7|YDR492W|777|743|664|681|750|726|0|0|0|0
KAN|11|8|YGL126W|789|730|634|643|786|698|0|0|0|0
KAN|11|9|YIL124W|726|689|673|642|794|744|0|0|0|0
KAN|11|10|YDL091C|677|679|541|570|743|710|0|0|0|0
KAN|11|11|YDL093W|608|605|666|675|647|623|0|0|0|0
KAN|11|12|YFL048C|661|668|706|697|837|842|0|0|0|0
KAN|11|13|YDL095W|723|681|587|587|741|747|0|0|0|0
KAN|11|14|YFL025C|761|752|764|733|804|759|0|0|0|0
KAN|11|15|YGL161C|615|666|452|492|637|725|0|0|0|0
KAN|11|16|YGL167C|633|614|454|480|691|731|0|0|0|0
KAN|11|17|YGR261C|790|762|758|746|766|710|0|0|0|0
KAN|11|18|YGR263C|816|804|704|701|788|764|0|0|0|0
KAN|11|19|YGR266W|735|738|730|726|845|807|0|0|0|0
KAN|11|20|YNR039C|676|617|576|653|719|688|0|0|0|0
KAN|11|21|YNL146W|636|626|607|618|670|691|0|0|0|0
KAN|11|22|YNR019W|584|612|589|579|675|694|0|0|0|0
KAN|11|23|YCR043C|820|789|872|842|878|832|0|0|0|0
KAN|11|24|YNR021W|729|858|815|850|817|968|0|0|0|0
KAN|12|1|YCR044C|865|710|844|671|962|738|0|0|0|0
KAN|12|2|YCR061W|653|627|535|487|728|667|0|0|0|0
KAN|12|3|YNR030W|551|547|626|604|671|647|0|0|0|0
KAN|12|4|YBR177C|648|653|596|631|610|642|0|0|0|0
KAN|12|5|YNR008W|626|628|491|525|617|565|0|0|0|0
KAN|12|6|YNR013C|675|648|562|590|663|643|0|0|0|0
KAN|12|7|YBR283C|495|500|452|470|512|499|0|0|0|0
KAN|12|8|YNL041C|625|585|519|563|704|644|0|0|0|0
KAN|12|9|YNL044W|576|571|811|769|662|544|0|0|0|0
KAN|12|10|YBR290W|838|838|719|743|782|680|0|0|0|0
KAN|12|11|YNL046W|625|567|638|623|662|677|0|0|0|0
KAN|12|12|YNL049C|664|678|561|619|709|661|0|0|0|0
KAN|12|13|YBR273C|597|572|693|713|759|716|0|0|0|0
KAN|12|14|YBR264C|598|541|577|562|658|624|0|0|0|0
KAN|12|15|YNL008C|743|725|636|632|693|703|0|0|0|0
KAN|12|16|YDL137W|521|576|604|637|587|600|0|0|0|0
KAN|12|17|YJL024C|743|792|831|899|808|864|0|0|0|0
KAN|12|18|YJL029C|0|0|0|0|0|0|0|0|0|0
KAN|12|19|YML067C|742|716|712|711|787|751|0|0|0|0
KAN|12|20|YJL004C|774|788|731|788|815|834|0|0|0|0
KAN|12|21|YML038C|526|561|403|431|608|681|0|0|0|0
KAN|12|22|YER151C|220|222|173|210|442|425|0|0|0|0
KAN|12|23|YML075C|660|638|667|713|790|790|0|0|0|0
KAN|12|24|YGR086C|764|924|695|797|741|917|0|0|0|0
KAN|13|1|YGR089W|800|596|722|550|850|590|0|0|0|0
KAN|13|2|YGR106C|664|596|637|586|790|700|0|0|0|0
KAN|13|3|YLR246W|676|653|513|551|548|537|0|0|0|0
KAN|13|4|YJR118C|495|538|306|440|470|487|0|0|0|0
KAN|13|5|YDR205W|597|579|597|602|640|563|0|0|0|0
KAN|13|6|YGR038W|661|656|551|583|718|660|0|0|0|0
KAN|13|7|YJR131W|564|508|553|541|650|629|0|0|0|0
KAN|13|8|YJR134C|686|695|592|578|670|651|0|0|0|0
KAN|13|9|YER120W|688|625|644|678|774|704|0|0|0|0
KAN|13|10|YER122C|559|589|553|570|635|646|0|0|0|0
KAN|13|11|YJR117W|671|655|567|621|682|674|0|0|0|0
KAN|13|12|YER113C|626|590|488|405|727|688|0|0|0|0
KAN|13|13|YJR040W|597|569|415|425|635|555|0|0|0|0
KAN|13|14|YKR067W|633|623|565|563|662|646|0|0|0|0
KAN|13|15|YJR031C|690|679|611|600|660|665|0|0|0|0
KAN|13|16|YMR054W|711|709|630|671|741|706|0|0|0|0
KAN|13|17|YIR033W|530|583|420|471|582|494|0|0|0|0
KAN|13|18|YJR010C-A|736|745|579|548|738|733|0|0|0|0
KAN|13|19|YJR015W|687|616|619|633|749|720|0|0|0|0
KAN|13|20|YMR052W|648|617|542|576|639|641|0|0|0|0
KAN|13|21|YBR287W|720|704|578|625|666|637|0|0|0|0
KAN|13|22|YBR288C|806|774|757|732|808|808|0|0|0|0
KAN|13|23|YAR002C-A|688|671|562|574|631|602|0|0|0|0
KAN|13|24|YMR119W|595|679|651|804|764|944|0|0|0|0
KAN|14|1|YNL125C|742|508|1121|814|930|677|0|0|0|0
KAN|14|2|YNL130C|803|735|694|675|784|714|0|0|0|0
KAN|14|3|YIL030C|622|584|584|571|631|595|0|0|0|0
KAN|14|4|YNL085W|650|633|487|484|821|838|0|0|0|0
KAN|14|5|YNL095C|614|604|487|515|639|594|0|0|0|0
KAN|14|6|YLR390W-A|644|617|573|551|637|534|0|0|0|0
KAN|14|7|YJL078C|597|553|493|481|493|450|0|0|0|0
KAN|14|8|YKR053C|590|564|588|574|655|633|0|0|0|0
KAN|14|9|YNL051W|721|708|668|697|782|767|0|0|0|0
KAN|14|10|YPL137C|662|611|549|535|588|569|0|0|0|0
KAN|14|11|YDL072C|566|597|0|0|530|517|0|0|0|0
KAN|14|12|YCR048W|808|784|743|727|718|652|0|0|0|0
KAN|14|13|YCR067C|551|555|656|624|643|598|0|0|0|0
KAN|14|14|YCR034W|712|647|595|625|783|650|0|0|0|0
KAN|14|15|YGR130C|695|708|624|647|670|708|0|0|0|0
KAN|14|16|YGL223C|665|695|594|693|727|781|0|0|0|0
KAN|14|17|YBR255W|682|738|690|746|726|771|0|0|0|0
KAN|14|18|YER087C-B|606|592|604|610|682|676|0|0|0|0
KAN|14|19|YIL105C|505|530|484|503|536|496|0|0|0|0
KAN|14|20|YDR476C|526|509|386|433|619|668|0|0|0|0
KAN|14|21|YDR525W|779|783|622|621|784|792|0|0|0|0
KAN|14|22|YDR057W|739|640|596|606|735|791|0|0|0|0
KAN|14|23|YBR159W|588|606|579|576|626|718|0|0|0|0
KAN|14|24|YHR123W|1056|1093|933|1110|953|1095|0|0|0|0
KAN|15|1|YGR284C|1089|813|1065|851|1045|756|0|0|0|0
KAN|15|2|YOL101C|695|665|485|523|606|537|0|0|0|0
KAN|15|3|YOL107W|707|730|676|659|685|678|0|0|0|0
KAN|15|4|YNL300W|699|710|635|647|628|586|0|0|0|0
KAN|15|5|YOL110W|512|537|450|480|615|578|0|0|0|0
KAN|15|6|YOR317W|603|584|607|575|715|645|0|0|0|0
KAN|15|7|YML071C|840|811|808|745|801|755|0|0|0|0
KAN|15|8|YIR038C|733|714|657|583|778|771|0|0|0|0
KAN|15|9|YML101C|653|730|697|659|490|476|0|0|0|0
KAN|15|10|YOL137W|531|519|513|568|584|551|0|0|0|0
KAN|15|11|YDR424C|630|619|693|655|647|601|0|0|0|0
KAN|15|12|YMR065W|697|662|795|816|614|581|0|0|0|0
KAN|15|13|YML128C|575|646|419|464|611|544|0|0|0|0
KAN|15|14|YHR045W|667|683|676|704|749|788|0|0|0|0
KAN|15|15|YHR181W|627|658|640|743|731|752|0|0|0|0
KAN|15|16|YMR123W|706|853|699|845|640|823|0|0|0|0
KAN|15|17|YLR039C|633|734|640|713|661|726|0|0|0|0
KAN|15|18|YLR050C|827|900|759|899|839|960|0|0|0|0
KAN|15|19|YNR075W|753|740|579|750|744|847|0|0|0|0
KAN|15|20|YOL088C|1088|1079|1184|1177|1053|1113|0|0|0|0
KAN|15|21|YMR313C|879|966|853|1010|875|830|0|0|0|0
KAN|15|22|YHR004C|1000|1197|862|1071|948|1064|0|0|0|0
KAN|15|23|YLR450W|804|875|658|844|788|949|0|0|0|0
KAN|15|24|YDL192W|999|1134|830|1058|790|977|0|0|0|0
KAN|16|1|YNR051C|562|521|512|648|566|578|0|0|0|0
KAN|16|2|YJL123C|690|904|706|956|908|1063|0|0|0|0
KAN|16|3|YJL117W|543|716|557|777|632|785|0|0|0|0
KAN|16|4|YDL222C|814|899|865|919|740|900|0|0|0|0
KAN|16|5|YDL226C|663|802|718|824|692|747|0|0|0|0
KAN|16|6|YDL231C|662|880|743|865|747|882|0|0|0|0
KAN|16|7|YDL232W|692|905|731|864|660|926|0|0|0|0
KAN|16|8|YJL079C|725|781|685|754|630|678|0|0|0|0
KAN|16|9|YKR088C|703|761|631|697|616|732|0|0|0|0
KAN|16|10|YJL073W|754|820|709|737|708|903|0|0|0|0
KAN|16|11|YJL062W|1033|1083|1058|1132|980|1147|0|0|0|0
KAN|16|12|YJR066W|630|642|493|621|607|728|0|0|0|0
KAN|16|13|YDR483W|698|784|781|893|798|997|0|0|0|0
KAN|16|14|YER044C|602|682|53|46|330|413|0|0|0|0
KAN|16|15|YDL204W|923|1023|1017|1131|875|890|0|0|0|0
KAN|16|16|YBR058C-A|0|0|0|0|0|5|0|0|0|0
KAN|16|17|YBR096W|0|0|0|0|0|0|0|0|0|0
KAN|16|18|YBR234C|0|0|0|0|0|0|0|0|0|0
KAN|16|19|YDR027C|0|0|0|0|0|0|0|0|0|0
KAN|16|20|YDR032C|0|43|0|0|0|0|0|0|0|0
KAN|16|21|YEL022W|0|0|0|0|0|2|0|0|0|0
KAN|16|22|YER053C-A|0|0|0|0|0|0|0|0|0|0
KAN|16|23|YER100W|0|0|0|0|0|2|0|0|0|0
KAN|16|24|YGL095C|0|0|0|0|0|0|0|0|0|0
NAT|YBR183W
KAN|1|1|YCR017C|797|636|949|789|901|482|0|0|0|0
KAN|1|2|YDR056C|708|565|624|528|650|474|0|0|0|0
KAN|1|3|YBR229C|688|558|742|643|674|554|0|0|0|0
KAN|1|4|YCR011C|647|543|640|575|643|571|0|0|0|0
KAN|1|5|YBL011W|601|536|638|631|625|510|0|0|0|0
KAN|1|6|YBL017C|711|587|648|617|635|569|0|0|0|0
KAN|1|7|YCL056C|806|582|683|653|613|601|0|0|0|0
KAN|1|8|YDR137W|701|589|653|614|560|574|0|0|0|0
KAN|1|9|YAR044W|847|626|736|569|622|571|0|0|0|0
KAN|1|10|YBR201W|587|484|637|486|597|440|0|0|0|0
KAN|1|11|YCL045C|705|603|837|665|813|626|0|0|0|0
KAN|1|12|YBR183W|459|385|541|390|473|329|0|0|0|0
KAN|1|13|YDR108W|720|634|952|748|854|639|0|0|0|0
KAN|1|14|YAL007C|677|599|894|695|724|627|0|0|0|0
KAN|1|15|YDR100W|683|603|828|596|802|593|0|0|0|0
KAN|1|16|YAL026C|661|552|835|696|566|478|0|0|0|0
KAN|1|17|YAL023C|729|615|887|718|926|701|0|0|0|0
KAN|1|18|YBL082C|770|665|992|811|898|692|0|0|0|0
KAN|1|19|YDR084C|701|578|872|689|858|611|0|0|0|0
KAN|1|20|YAL042W|706|599|786|667|838|593|0|0|0|0
KAN|1|21|YAL058W|832|766|893|806|815|673|0|0|0|0
KAN|1|22|YGL200C|2|0|0|0|4|0|0|0|0|0
KAN|1|23|YGL203C|891|778|1073|869|1078|755|0|0|0|0
KAN|1|24|YDR294C|713|800|943|990|824|804|0|0|0|0
KAN|2|1|YDR297W|862|744|898|825|779|712|0|0|0|0
KAN|2|2|YEL001C|550|568|526|593|513|565|0|0|0|0
KAN|2|3|YEL003W|488|432|516|546|503|484|0|0|0|0
KAN|2|4|YDR304C|531|568|562|636|480|537|0|0|0|0
KAN|2|5|YEL004W|521|561|580|625|525|548|0|0|0|0
KAN|2|6|YEL005C|605|647|675|733|638|666|0|0|0|0
KAN|2|7|YDR307W|496|471|533|575|522|563|0|0|0|0
KAN|2|8|YGL084C|578|535|637|672|542|566|0|0|0|0
KAN|2|9|YGL054C|555|523|554|593|533|555|0|0|0|0
KAN|2|10|YER019C-A|590|542|630|672|609|601|0|0|0|0
KAN|2|11|YDR270W|616|602|670|692|628|659|0|0|0|0
KAN|2|12|YDR410C|0|0|0|0|0|0|0|0|0|0
KAN|2|13|YDR411C|681|614|714|683|631|638|0|0|0|0
KAN|2|14|YER004W|608|576|649|685|555|595|0|0|0|0
KAN|2|15|YER005W|598|528|630|647|589|563|0|0|0|0
KAN|2|16|YGL020C|600|570|688|714|643|648|0|0|0|0
KAN|2|17|YEL064C|498|421|434|443|438|410|0|0|0|0
KAN|2|18|YGL027C|589|594|651|690|570|583|0|0|0|0
KAN|2|19|YDR233C|549|527|657|707|575|565|0|0|0|0
KAN|2|20|YEL042W|557|545|675|715|564|605|0|0|0|0
KAN|2|21|YEL043W|483|476|581|654|502|519|0|0|0|0
KAN|2|22|YGL005C|685|636|831|813|721|704|0|0|0|0
KAN|2|23|YGL010W|645|652|688|763|643|715|0|0|0|0
KAN|2|24|YGL012W|0|0|0|0|0|0|0|0|0|0
KAN|3|1|YDR349C|801|651|825|722|724|638|0|0|0|0
KAN|3|2|YDR221W|614|570|696|733|614|573|0|0|0|0
KAN|3|3|YDR222W|558|555|576|667|562|588|0|0|0|0
KAN|3|4|YDR357C|545|554|622|693|568|594|0|0|0|0
KAN|3|5|YEL031W|663|706|720|776|683|762|0|0|0|0
KAN|3|6|YER083C|78|40|160|159|0|0|0|0|0|0
KAN|3|7|YDR344C|590|574|675|694|605|613|0|0|0|0
KAN|3|8|YEL013W|453|448|401|466|429|447|0|0|0|0
KAN|3|9|YEL015W|588|547|646|659|537|563|0|0|0|0
KAN|3|10|YER071C|580|526|636|640|530|554|0|0|0|0
KAN|3|11|YDR320C|582|541|628|636|547|542|0|0|0|0
KAN|3|12|YHR110W|562|531|650|657|551|583|0|0|0|0
KAN|3|13|YIL076W|463|424|519|537|412|424|0|0|0|0
KAN|3|14|YIL090W|401|372|455|484|391|387|0|0|0|0
KAN|3|15|YIL039W|702|681|776|779|805|815|0|0|0|0
KAN|3|16|YIL040W|425|372|492|555|495|491|0|0|0|0
KAN|3|17|YIL043C|599|589|675|688|628|611|0|0|0|0
KAN|3|18|YIL044C|556|548|630|643|544|571|0|0|0|0
KAN|3|19|YGR199W|572|561|643|698|582|624|0|0|0|0
KAN|3|20|YGR202C|574|558|616|709|585|616|0|0|0|0
KAN|3|21|YHR060W|428|357|136|144|130|87|0|0|0|0
KAN|3|22|YIL027C|738|770|918|951|780|849|0|0|0|0
KAN|3|23|YHR079C|584|641|701|802|601|654|0|0|0|0
KAN|3|24|YGR177C|742|890|756|951|733|922|0|0|0|0
KAN|4|1|YGR036C|631|530|638|614|666|577|0|0|0|0
KAN|4|2|YHR039C|547|527|578|617|577|571|0|0|0|0
KAN|4|3|YIL005W|483|485|548|592|478|535|0|0|0|0
KAN|4|4|YIL016W|550|555|557|576|540|548|0|0|0|0
KAN|4|5|YGR170W|560|559|612|620|536|553|0|0|0|0
KAN|4|6|YHR204W|533|525|611|650|562|553|0|0|0|0
KAN|4|7|YGR157W|357|345|411|429|421|413|0|0|0|0
KAN|4|8|YHL003C|649|612|669|685|645|653|0|0|0|0
KAN|4|9|YHR176W|618|558|703|692|617|606|0|0|0|0
KAN|4|10|YHR142W|604|541|654|683|598|601|0|0|0|0
KAN|4|11|YGL226C-A|560|535|669|655|577|595|0|0|0|0
KAN|4|12|YGL231C|580|554|652|663|575|547|0|0|0|0
KAN|4|13|YHL031C|626|599|597|615|615|609|0|0|0|0
KAN|4|14|YHR135C|633|587|701|701|684|667|0|0|0|0
KAN|4|15|YHR136C|579|566|694|738|593|639|0|0|0|0
KAN|4|16|YGR105W|0|0|0|0|0|0|0|0|0|0
KAN|4|17|YLL014W|618|591|724|734|654|658|0|0|0|0
KAN|4|18|YKL020C|591|547|657|685|614|613|0|0|0|0
KAN|4|19|YLR080W|514|518|623|669|532|559|0|0|0|0
KAN|4|20|YKL140W|518|514|576|643|512|540|0|0|0|0
KAN|4|21|YKL008C|568|553|676|721|588|573|0|0|0|0
KAN|4|22|YLR056W|540|530|376|386|418|337|0|0|0|0
KAN|4|23|YLR064W|585|617|723|785|601|678|0|0|0|0
KAN|4|24|YKL119C|446|607|427|683|459|576|0|0|0|0
KAN|5|1|YJL134W|772|649|831|730|767|648|0|0|0|0
KAN|5|2|YLR042C|628|564|712|677|610|566|0|0|0|0
KAN|5|3|YLR023C|564|567|594|668|535|546|0|0|0|0
KAN|5|4|YJL178C|522|513|607|631|534|490|0|0|0|0
KAN|5|5|YJL171C|588|572|665|712|568|594|0|0|0|0
KAN|5|6|YKL094W|566|590|665|691|577|606|0|0|0|0
KAN|5|7|YJL168C|510|511|509|546|474|477|0|0|0|0
KAN|5|8|YKL212W|454|416|472|475|468|438|0|0|0|0
KAN|5|9|YJL192C|598|524|634|651|574|579|0|0|0|0
KAN|5|10|YKL073W|568|543|650|663|586|592|0|0|0|0
KAN|5|11|YKL179C|624|583|729|718|619|619|0|0|0|0
KAN|5|12|YLL043W|567|529|596|589|551|497|0|0|0|0
KAN|5|13|YLL052C|533|508|598|609|582|563|0|0|0|0
KAN|5|14|YLL055W|609|590|615|672|578|593|0|0|0|0
KAN|5|15|YKL063C|620|597|613|661|556|556|0|0|0|0
KAN|5|16|YKL065C|653|617|705|721|639|640|0|0|0|0
KAN|5|17|YJL198W|589|533|630|642|580|545|0|0|0|0
KAN|5|18|YJL196C|478|491|593|613|555|569|0|0|0|0
KAN|5|19|YLL023C|521|494|577|638|512|539|0|0|0|0
KAN|5|20|YLL028W|569|537|619|652|591|570|0|0|0|0
KAN|5|21|YJL212C|586|569|665|753|565|623|0|0|0|0
KAN|5|22|YMR022W|604|596|672|701|618|652|0|0|0|0
KAN|5|23|YMR214W|562|556|649|696|543|602|0|0|0|0
KAN|5|24|YMR215W|648|817|763|926|623|804|0|0|0|0
KAN|6|1|YMR010W|896|721|1013|794|879|736|0|0|0|0
KAN|6|2|YMR015C|484|433|568|593|519|479|0|0|0|0
KAN|6|3|YLR207W|630|617|645|667|580|641|0|0|0|0
KAN|6|4|YLR350W|450|441|584|624|462|498|0|0|0|0
KAN|6|5|YLR220W|586|548|625|700|594|605|0|0|0|0
KAN|6|6|YML012W|641|567|670|689|562|573|0|0|0|0
KAN|6|7|YML008C|444|431|540|570|446|447|0|0|0|0
KAN|6|8|YMR202W|302|284|344|363|240|258|0|0|0|0
KAN|6|9|YLR194C|662|614|670|658|608|601|0|0|0|0
KAN|6|10|YMR183C|523|478|547|551|567|539|0|0|0|0
KAN|6|11|YML019W|627|580|664|685|631|634|0|0|0|0
KAN|6|12|YML013W|577|530|658|658|579|541|0|0|0|0
KAN|6|13|YLR292C|631|587|667|666|591|592|0|0|0|0
KAN|6|14|YMR161W|621|571|680|695|650|652|0|0|0|0
KAN|6|15|YMR163C|571|532|622|629|566|576|0|0|0|0
KAN|6|16|YLR396C|0|0|0|0|0|0|0|0|0|0
KAN|6|17|YMR152W|596|539|644|660|568|566|0|0|0|0
KAN|6|18|YLR130C|632|614|648|667|601|603|0|0|0|0
KAN|6|19|YLR268W|487|476|540|610|469|449|0|0|0|0
KAN|6|20|YMR029C|551|521|599|666|535|579|0|0|0|0
KAN|6|21|YMR031C|601|596|631|708|595|612|0|0|0|0
KAN|6|22|YLR372W|462|462|543|602|462|472|0|0|0|0
KAN|6|23|YLR242C|703|775|704|874|675|802|0|0|0|0
KAN|6|24|YLR250W|722|878|790|995|691|851|0|0|0|0
KAN|7|1|YLR120C|873|726|997|801|797|676|0|0|0|0
KAN|7|2|YOR245C|656|614|714|649|601|635|0|0|0|0
KAN|7|3|YOR115C|549|532|616|669|531|590|0|0|0|0
KAN|7|4|YNL297C|538|518|510|559|500|523|0|0|0|0
KAN|7|5|YNL156C|621|629|640|662|574|611|0|0|0|0
KAN|7|6|YNL153C|479|435|509|576|497|515|0|0|0|0
KAN|7|7|YOR002W|667|608|715|733|604|637|0|0|0|0
KAN|7|8|YOR092W|587|545|624|593|599|545|0|0|0|0
KAN|7|9|YOR214C|663|621|697|664|624|637|0|0|0|0
KAN|7|10|YOR216C|634|626|693|724|597|616|0|0|0|0
KAN|7|11|YOR085W|594|543|587|589|549|569|0|0|0|0
KAN|7|12|YOR089C|556|495|594|577|507|459|0|0|0|0
KAN|7|13|YNL194C|577|494|611|617|532|488|0|0|0|0
KAN|7|14|YNL327W|672|608|671|686|617|617|0|0|0|0
KAN|7|15|YNL190W|567|517|548|584|560|546|0|0|0|0
KAN|7|16|YNL323W|615|588|728|736|605|605|0|0|0|0
KAN|7|17|YOR198C|372|269|185|166|595|501|0|0|0|0
KAN|7|18|YOR067C|716|669|778|754|638|634|0|0|0|0
KAN|7|19|YOR070C|601|592|628|661|563|573|0|0|0|0
KAN|7|20|YOR079C|554|535|618|657|546|554|0|0|0|0
KAN|7|21|YMR307W|583|700|729|823|623|672|0|0|0|0
KAN|7|22|YOR049C|557|557|659|698|602|593|0|0|0|0
KAN|7|23|YMR292W|568|579|641|708|558|583|0|0|0|0
KAN|7|24|YNL219C|658|773|725|940|662|832|0|0|0|0
KAN|8|1|YMR299C|815|696|875|735|781|658|0|0|0|0
KAN|8|2|YOR165W|512|504|553|601|529|531|0|0|0|0
KAN|8|3|YOR036W|309|356|319|342|310|243|0|0|0|0
KAN|8|4|YOR171C|565|561|630|662|567|582|0|0|0|0
KAN|8|5|YOR175C|498|496|573|621|494|521|0|0|0|0
KAN|8|6|YOR042W|578|561|637|652|553|556|0|0|0|0
KAN|8|7|YOR044W|598|587|657|664|620|603|0|0|0|0
KAN|8|8|YNL238W|691|605|848|767|709|681|0|0|0|0
KAN|8|9|YMR264W|661|581|711|701|610|588|0|0|0|0
KAN|8|10|YMR272C|319|296|287|296|308|289|0|0|0|0
KAN|8|11|YMR274C|672|582|699|651|652|625|0|0|0|0
KAN|8|12|YOR016C|571|547|659|650|586|596|0|0|0|0
KAN|8|13|YNL280C|650|601|633|619|599|560|0|0|0|0
KAN|8|14|YMR251W-A|617|566|669|672|600|560|0|0|0|0
KAN|8|15|YMR253C|629|551|646|676|615|605|0|0|0|0
KAN|8|16|YPR028W|641|618|674|695|612|632|0|0|0|0
KAN|8|17|YPL227C|694|663|753|726|601|625|0|0|0|0
KAN|8|18|YOL013C|626|593|752|749|614|611|0|0|0|0
KAN|8|19|YOL018C|546|566|635|686|546|516|0|0|0|0
KAN|8|20|YPR003C|575|551|641|665|539|567|0|0|0|0
KAN|8|21|YPL246C|574|589|657|690|609|602|0|0|0|0
KAN|8|22|YOR377W|580|604|618|683|553|610|0|0|0|0
KAN|8|23|YPL274W|604|640|661|734|555|632|0|0|0|0
KAN|8|24|YPL051W|757|875|837|1078|755|922|0|0|0|0
KAN|9|1|YPL170W|761|662|910|727|775|582|0|0|0|0
KAN|9|2|YOL065C|646|638|668|717|596|626|0|0|0|0
KAN|9|3|YOR311C|514|510|574|601|532|515|0|0|0|0
KAN|9|4|YOR321W|577|605|608|665|583|601|0|0|0|0
KAN|9|5|YPL195W|669|635|698|685|643|686|0|0|0|0
KAN|9|6|YOL047C|597|587|616|648|596|596|0|0|0|0
KAN|9|7|YOR307C|467|509|554|556|560|543|0|0|0|0
KAN|9|8|YPL087W|592|522|612|584|575|537|0|0|0|0
KAN|9|9|YPL207W|680|617|679|659|603|596|0|0|0|0
KAN|9|10|YPL206C|633|552|672|660|577|567|0|0|0|0
KAN|9|11|YOR284W|597|556|658|623|584|569|0|0|0|0
KAN|9|12|YOR285W|607|543|680|658|584|572|0|0|0|0
KAN|9|13|YOR288C|616|562|652|656|599|543|0|0|0|0
KAN|9|14|YOL030W|621|600|624|643|556|552|0|0|0|0
KAN|9|15|YOL031C|617|580|649|695|631|640|0|0|0|0
KAN|9|16|YOR291W|576|556|627|667|590|614|0|0|0|0
KAN|9|17|YCL025C|583|582|672|694|547|594|0|0|0|0
KAN|9|18|YDL052C|581|594|618|724|597|612|0|0|0|0
KAN|9|19|YPR173C|428|325|514|396|373|355|0|0|0|0
KAN|9|20|YCL001W|582|605|698|711|548|554|0|0|0|0
KAN|9|21|YPR148C|548|548|676|709|585|607|0|0|0|0
KAN|9|22|YPR149W|476|522|523|625|455|494|0|0|0|0
KAN|9|23|YDL018C|549|590|626|701|547|598|0|0|0|0
KAN|9|24|YBR067C|692|793|754|938|626|799|0|0|0|0
KAN|10|1|YDL019C|931|712|1018|787|959|758|0|0|0|0
KAN|10|2|YPR135W|473|469|496|532|451|421|0|0|0|0
KAN|10|3|YGR227W|589|565|649|703|579|580|0|0|0|0
KAN|10|4|YBR162W-A|393|392|475|456|428|421|0|0|0|0
KAN|10|5|YBR164C|404|377|403|420|480|499|0|0|0|0
KAN|10|6|YBR052C|604|563|687|714|625|635|0|0|0|0
KAN|10|7|YBR171W|393|377|422|408|348|381|0|0|0|0
KAN|10|8|YBR036C|242|223|376|399|238|259|0|0|0|0
KAN|10|9|YPR114W|563|530|612|585|552|522|0|0|0|0
KAN|10|10|YFR041C|580|553|654|646|577|560|0|0|0|0
KAN|10|11|YBR132C|586|522|600|603|582|513|0|0|0|0
KAN|10|12|YBR106W|460|403|527|463|471|406|0|0|0|0
KAN|10|13|YPR063C|577|528|640|614|585|499|0|0|0|0
KAN|10|14|YPR071W|484|504|543|561|480|466|0|0|0|0
KAN|10|15|YBL102W|654|656|695|731|623|657|0|0|0|0
KAN|10|16|YBR097W|0|0|0|0|0|0|0|0|0|0
KAN|10|17|YDL121C|640|660|711|731|648|660|0|0|0|0
KAN|10|18|YDR518W|0|0|0|0|0|0|0|0|0|0
KAN|10|19|YDR519W|625|599|742|727|572|555|0|0|0|0
KAN|10|20|YDR524C|574|602|661|691|600|569|0|0|0|0
KAN|10|21|YML048W|620|594|663|748|592|612|0|0|0|0
KAN|10|22|YJR073C|617|649|709|766|525|549|0|0|0|0
KAN|10|23|wt_blank_sean|15|0|49|8|101|86|0|0|0|0
KAN|10|24|YJR088C|670|767|743|874|682|811|0|0|0|0
KAN|11|1|YDR503C|886|669|935|720|842|664|0|0|0|0
KAN|11|2|YML059C|586|490|614|602|521|536|0|0|0|0
KAN|11|3|YML055W|549|533|576|601|541|523|0|0|0|0
KAN|11|4|YDL099W|645|561|681|667|616|587|0|0|0|0
KAN|11|5|YDL100C|558|539|594|602|536|586|0|0|0|0
KAN|11|6|YDR484W|414|423|466|446|351|381|0|0|0|0
KAN|11|7|YDR492W|644|580|698|693|620|581|0|0|0|0
KAN|11|8|YGL126W|675|598|683|632|579|566|0|0|0|0
KAN|11|9|YIL124W|686|634|679|666|587|607|0|0|0|0
KAN|11|10|YDL091C|591|527|662|626|569|491|0|0|0|0
KAN|11|11|YDL093W|644|581|666|618|599|575|0|0|0|0
KAN|11|12|YFL048C|619|610|700|655|634|612|0|0|0|0
KAN|11|13|YDL095W|664|618|643|646|624|604|0|0|0|0
KAN|11|14|YFL025C|759|760|786|821|727|714|0|0|0|0
KAN|11|15|YGL161C|486|489|543|548|545|499|0|0|0|0
KAN|11|16|YGL167C|686|680|668|670|579|567|0|0|0|0
KAN|11|17|YGR261C|651|653|707|730|621|606|0|0|0|0
KAN|11|18|YGR263C|672|645|776|791|640|658|0|0|0|0
KAN|11|19|YGR266W|607|586|708|716|606|580|0|0|0|0
KAN|11|20|YNR039C|550|586|601|653|535|525|0|0|0|0
KAN|11|21|YNL146W|562|591|572|638|470|504|0|0|0|0
KAN|11|22|YNR019W|581|588|547|594|505|520|0|0|0|0
KAN|11|23|YCR043C|688|659|752|775|651|640|0|0|0|0
KAN|11|24|YNR021W|715|820|767|943|699|818|0|0|0|0
KAN|12|1|YCR044C|927|745|1059|849|880|745|0|0|0|0
KAN|12|2|YCR061W|589|576|558|583|548|536|0|0|0|0
KAN|12|3|YNR030W|614|620|639|702|547|562|0|0|0|0
KAN|12|4|YBR177C|358|312|334|343|318|308|0|0|0|0
KAN|12|5|YNR008W|561|532|651|649|512|488|0|0|0|0
KAN|12|6|YNR013C|582|512|564|572|584|562|0|0|0|0
KAN|12|7|YBR283C|600|562|613|597|571|563|0|0|0|0
KAN|12|8|YNL041C|634|575|675|665|777|532|0|0|0|0
KAN|12|9|YNL044W|565|558|512|559|500|511|0|0|0|0
KAN|12|10|YBR290W|600|603|679|717|635|648|0|0|0|0
KAN|12|11|YNL046W|610|554|705|661|616|587|0|0|0|0
KAN|12|12|YNL049C|621|571|650|628|596|570|0|0|0|0
KAN|12|13|YBR273C|556|534|690|674|564|550|0|0|0|0
KAN|12|14|YBR264C|514|515|543|564|490|491|0|0|0|0
KAN|12|15|YNL008C|574|585|635|684|579|549|0|0|0|0
KAN|12|16|YDL137W|528|523|585|617|524|515|0|0|0|0
KAN|12|17|YJL024C|686|681|780|832|692|696|0|0|0|0
KAN|12|18|YJL029C|0|0|0|0|0|0|0|0|0|0
KAN|12|19|YML067C|625|609|665|677|592|576|0|0|0|0
KAN|12|20|YJL004C|608|657|712|743|583|639|0|0|0|0
KAN|12|21|YML038C|487|551|569|633|504|530|0|0|0|0
KAN|12|22|YER151C|337|321|437|459|353|333|0|0|0|0
KAN|12|23|YML075C|570|626|705|733|601|599|0|0|0|0
KAN|12|24|YGR086C|626|754|643|772|647|765|0|0|0|0
KAN|13|1|YGR089W|723|551|764|577|771|566|0|0|0|0
KAN|13|2|YGR106C|544|516|580|591|553|572|0|0|0|0
KAN|13|3|YLR246W|541|581|627|668|549|550|0|0|0|0
KAN|13|4|YJR118C|321|348|296|303|266|256|0|0|0|0
KAN|13|5|YDR205W|563|549|588|607|593|545|0|0|0|0
KAN|13|6|YGR038W|510|490|588|582|533|495|0|0|0|0
KAN|13|7|YJR131W|600|527|571|584|474|448|0|0|0|0
KAN|13|8|YJR134C|587|570|613|607|539|489|0|0|0|0
KAN|13|9|YER120W|609|575|630|615|570|552|0|0|0|0
KAN|13|10|YER122C|540|525|545|570|502|478|0|0|0|0
KAN|13|11|YJR117W|638|584|631|656|547|589|0|0|0|0
KAN|13|12|YER113C|565|516|596|599|526|536|0|0|0|0
KAN|13|13|YJR040W|586|551|516|527|478|427|0|0|0|0
KAN|13|14|YKR067W|507|509|543|553|522|549|0|0|0|0
KAN|13|15|YJR031C|536|558|631|667|584|537|0|0|0|0
KAN|13|16|YMR054W|587|614|658|687|549|574|0|0|0|0
KAN|13|17|YIR033W|490|528|571|624|492|479|0|0|0|0
KAN|13|18|YJR010C-A|587|595|679|683|583|603|0|0|0|0
KAN|13|19|YJR015W|616|615|671|694|583|599|0|0|0|0
KAN|13|20|YMR052W|530|546|644|635|506|501|0|0|0|0
KAN|13|21|YBR287W|548|597|631|666|545|560|0|0|0|0
KAN|13|22|YBR288C|592|635|677|764|556|577|0|0|0|0
KAN|13|23|YAR002C-A|562|591|617|660|564|600|0|0|0|0
KAN|13|24|YMR119W|515|585|501|532|530|632|0|0|0|0
KAN|14|1|YNL125C|885|672|918|732|322|205|0|0|0|0
KAN|14|2|YNL130C|668|669|641|628|644|607|0|0|0|0
KAN|14|3|YIL030C|497|535|554|586|525|492|0|0|0|0
KAN|14|4|YNL085W|521|496|563|561|530|556|0|0|0|0
KAN|14|5|YNL095C|568|548|580|565|525|509|0|0|0|0
KAN|14|6|YLR390W-A|512|451|594|578|512|475|0|0|0|0
KAN|14|7|YJL078C|553|542|575|561|560|477|0|0|0|0
KAN|14|8|YKR053C|551|540|608|580|556|557|0|0|0|0
KAN|14|9|YNL051W|591|584|628|636|578|586|0|0|0|0
KAN|14|10|YPL137C|570|567|573|593|525|511|0|0|0|0
KAN|14|11|YDL072C|126|94|34|10|0|0|0|0|0|0
KAN|14|12|YCR048W|646|639|718|693|641|612|0|0|0|0
KAN|14|13|YCR067C|544|510|573|587|545|545|0|0|0|0
KAN|14|14|YCR034W|556|554|614|619|490|515|0|0|0|0
KAN|14|15|YGR130C|575|548|620|669|498|555|0|0|0|0
KAN|14|16|YGL223C|593|606|587|632|581|617|0|0|0|0
KAN|14|17|YBR255W|566|649|661|740|552|626|0|0|0|0
KAN|14|18|YER087C-B|538|549|558|626|528|565|0|0|0|0
KAN|14|19|YIL105C|406|390|469|474|390|376|0|0|0|0
KAN|14|20|YDR476C|618|640|651|732|589|592|0|0|0|0
KAN|14|21|YDR525W|602|634|706|749|600|635|0|0|0|0
KAN|14|22|YDR057W|570|638|669|704|591|629|0|0|0|0
KAN|14|23|YBR159W|406|461|358|432|317|351|0|0|0|0
KAN|14|24|YHR123W|1052|1239|1083|1085|1141|1436|0|0|0|0
KAN|15|1|YGR284C|866|670|1047|793|982|724|0|0|0|0
KAN|15|2|YOL101C|562|573|571|626|565|485|0|0|0|0
KAN|15|3|YOL107W|511|518|619|639|548|536|0|0|0|0
KAN|15|4|YNL300W|584|572|640|668|529|537|0|0|0|0
KAN|15|5|YOL110W|415|447|560|556|465|487|0|0|0|0
KAN|15|6|YOR317W|541|569|577|571|518|508|0|0|0|0
KAN|15|7|YML071C|614|650|781|848|633|606|0|0|0|0
KAN|15|8|YIR038C|668|678|691|679|610|628|0|0|0|0
KAN|15|9|YML101C|526|542|605|623|563|484|0|0|0|0
KAN|15|10|YOL137W|575|549|559|566|556|537|0|0|0|0
KAN|15|11|YDR424C|561|574|652|631|560|593|0|0|0|0
KAN|15|12|YMR065W|562|582|653|665|642|639|0|0|0|0
KAN|15|13|YML128C|462|504|583|571|455|476|0|0|0|0
KAN|15|14|YHR045W|601|640|661|713|557|630|0|0|0|0
KAN|15|15|YHR181W|546|621|653|726|576|642|0|0|0|0
KAN|15|16|YMR123W|606|738|707|863|618|731|0|0|0|0
KAN|15|17|YLR039C|603|697|632|787|574|669|0|0|0|0
KAN|15|18|YLR050C|729|784|775|924|614|732|0|0|0|0
KAN|15|19|YNR075W|635|728|658|824|638|768|0|0|0|0
KAN|15|20|YOL088C|800|925|811|973|779|849|0|0|0|0
KAN|15|21|YMR313C|677|920|799|926|708|835|0|0|0|0
KAN|15|22|YHR004C|793|868|904|1080|696|825|0|0|0|0
KAN|15|23|YLR450W|693|818|655|805|705|852|0|0|0|0
KAN|15|24|YDL192W|691|1031|694|920|727|957|0|0|0|0
KAN|16|1|YNR051C|679|644|738|707|762|702|0|0|0|0
KAN|16|2|YJL123C|734|726|853|870|783|877|0|0|0|0
KAN|16|3|YJL117W|686|703|697|779|679|730|0|0|0|0
KAN|16|4|YDL222C|660|780|697|836|583|790|0|0|0|0
KAN|16|5|YDL226C|628|706|680|752|603|690|0|0|0|0
KAN|16|6|YDL231C|630|665|671|780|565|679|0|0|0|0
KAN|16|7|YDL232W|663|719|632|763|554|534|0|0|0|0
KAN|16|8|YJL079C|560|681|650|780|550|698|0|0|0|0
KAN|16|9|YKR088C|614|675|633|773|525|698|0|0|0|0
KAN|16|10|YJL073W|654|737|660|818|596|661|0|0|0|0
KAN|16|11|YJL062W|779|882|842|1101|698|916|0|0|0|0
KAN|16|12|YJR066W|569|627|543|685|472|657|0|0|0|0
KAN|16|13|YDR483W|665|739|696|873|621|803|0|0|0|0
KAN|16|14|YER044C|443|601|298|529|273|376|0|0|0|0
KAN|16|15|YDL204W|749|924|702|924|679|909|0|0|0|0
KAN|16|16|YBR058C-A|0|0|0|0|0|3|0|0|0|0
KAN|16|17|YBR096W|73|32|106|50|98|64|0|0|0|0
KAN|16|18|YBR234C|72|85|163|263|155|177|0|0|0|0
KAN|16|19|YDR027C|58|7|0|0|147|319|0|0|0|0
KAN|16|20|YDR032C|0|0|196|224|0|12|0|0|0|0
KAN|16|21|YEL022W|88|91|124|144|83|100|0|0|0|0
KAN|16|22|YER053C-A|133|0|170|233|87|12|0|0|0|0
KAN|16|23|YER100W|98|61|0|0|0|0|0|0|0|0
KAN|16|24|YGL095C|0|0|0|0|0|0|0|0|0|0
NAT|YDR108W
KAN|1|1|YCR017C|NaN|NaN|NaN|NaN|NaN|NaN|0|0|0|0
KAN|1|2|YDR056C|NaN|NaN|NaN|NaN|NaN|NaN|0|0|0|0
KAN|1|3|YBR229C|NaN|NaN|NaN|NaN|NaN|NaN|0|0|0|0
KAN|1|4|YCR011C|NaN|NaN|NaN|NaN|NaN|NaN|0|0|0|0
KAN|1|5|YBL011W|NaN|NaN|NaN|NaN|NaN|NaN|0|0|0|0
KAN|1|6|YBL017C|NaN|NaN|NaN|NaN|NaN|NaN|0|0|0|0
KAN|1|7|YCL056C|NaN|NaN|NaN|NaN|NaN|NaN|0|0|0|0
KAN|1|8|YDR137W|NaN|NaN|NaN|NaN|NaN|NaN|0|0|0|0
KAN|1|9|YAR044W|NaN|NaN|NaN|NaN|NaN|NaN|0|0|0|0
KAN|1|10|YBR201W|NaN|NaN|NaN|NaN|NaN|NaN|0|0|0|0
KAN|1|11|YCL045C|NaN|NaN|NaN|NaN|NaN|NaN|0|0|0|0
KAN|1|12|YBR183W|NaN|NaN|NaN|NaN|NaN|NaN|0|0|0|0
KAN|1|13|YDR108W|NaN|NaN|NaN|NaN|NaN|NaN|0|0|0|0
KAN|1|14|YAL007C|NaN|NaN|NaN|NaN|NaN|NaN|0|0|0|0
KAN|1|15|YDR100W|NaN|NaN|NaN|NaN|NaN|NaN|0|0|0|0
KAN|1|16|YAL026C|NaN|NaN|NaN|NaN|NaN|NaN|0|0|0|0
KAN|1|17|YAL023C|NaN|NaN|NaN|NaN|NaN|NaN|0|0|0|0
KAN|1|18|YBL082C|NaN|NaN|NaN|NaN|NaN|NaN|0|0|0|0
KAN|1|19|YDR084C|NaN|NaN|NaN|NaN|NaN|NaN|0|0|0|0
KAN|1|20|YAL042W|NaN|NaN|NaN|NaN|NaN|NaN|0|0|0|0
KAN|1|21|YAL058W|NaN|NaN|NaN|NaN|NaN|NaN|0|0|0|0
KAN|1|22|YGL200C|NaN|NaN|NaN|NaN|NaN|NaN|0|0|0|0
KAN|1|23|YGL203C|NaN|NaN|NaN|NaN|NaN|NaN|0|0|0|0
KAN|1|24|YDR294C|NaN|NaN|NaN|NaN|NaN|NaN|0|0|0|0
KAN|2|1|YDR297W|NaN|NaN|NaN|NaN|NaN|NaN|0|0|0|0
KAN|2|2|YEL001C|NaN|NaN|NaN|NaN|NaN|NaN|0|0|0|0
KAN|2|3|YEL003W|NaN|NaN|NaN|NaN|NaN|NaN|0|0|0|0
KAN|2|4|YDR304C|NaN|NaN|NaN|NaN|NaN|NaN|0|0|0|0
KAN|2|5|YEL004W|NaN|NaN|NaN|NaN|NaN|NaN|0|0|0|0
KAN|2|6|YEL005C|NaN|NaN|NaN|NaN|NaN|NaN|0|0|0|0
KAN|2|7|YDR307W|NaN|NaN|NaN|NaN|NaN|NaN|0|0|0|0
KAN|2|8|YGL084C|NaN|NaN|NaN|NaN|NaN|NaN|0|0|0|0
KAN|2|9|YGL054C|NaN|NaN|NaN|NaN|NaN|NaN|0|0|0|0
KAN|2|10|YER019C-A|NaN|NaN|NaN|NaN|NaN|NaN|0|0|0|0
KAN|2|11|YDR270W|NaN|NaN|NaN|NaN|NaN|NaN|0|0|0|0
KAN|2|12|YDR410C|NaN|NaN|NaN|NaN|NaN|NaN|0|0|0|0
KAN|2|13|YDR411C|NaN|NaN|NaN|NaN|NaN|NaN|0|0|0|0
KAN|2|14|YER004W|NaN|NaN|NaN|NaN|NaN|NaN|0|0|0|0
KAN|2|15|YER005W|NaN|NaN|NaN|NaN|NaN|NaN|0|0|0|0
KAN|2|16|YGL020C|NaN|NaN|NaN|NaN|NaN|NaN|0|0|0|0
KAN|2|17|YEL064C|NaN|NaN|NaN|NaN|NaN|NaN|0|0|0|0
KAN|2|18|YGL027C|NaN|NaN|NaN|NaN|NaN|NaN|0|0|0|0
KAN|2|19|YDR233C|NaN|NaN|NaN|NaN|NaN|NaN|0|0|0|0
KAN|2|20|YEL042W|NaN|NaN|NaN|NaN|NaN|NaN|0|0|0|0
KAN|2|21|YEL043W|NaN|NaN|NaN|NaN|NaN|NaN|0|0|0|0
KAN|2|22|YGL005C|NaN|NaN|NaN|NaN|NaN|NaN|0|0|0|0
KAN|2|23|YGL010W|NaN|NaN|NaN|NaN|NaN|NaN|0|0|0|0
KAN|2|24|YGL012W|NaN|NaN|NaN|NaN|NaN|NaN|0|0|0|0
KAN|3|1|YDR349C|NaN|NaN|NaN|NaN|NaN|NaN|0|0|0|0
KAN|3|2|YDR221W|NaN|NaN|NaN|NaN|NaN|NaN|0|0|0|0
KAN|3|3|YDR222W|NaN|NaN|NaN|NaN|NaN|NaN|0|0|0|0
KAN|3|4|YDR357C|NaN|NaN|NaN|NaN|NaN|NaN|0|0|0|0
KAN|3|5|YEL031W|NaN|NaN|NaN|NaN|NaN|NaN|0|0|0|0
KAN|3|6|YER083C|NaN|NaN|NaN|NaN|NaN|NaN|0|0|0|0
KAN|3|7|YDR344C|NaN|NaN|NaN|NaN|NaN|NaN|0|0|0|0
KAN|3|8|YEL013W|NaN|NaN|NaN|NaN|NaN|NaN|0|0|0|0
KAN|3|9|YEL015W|NaN|NaN|NaN|NaN|NaN|NaN|0|0|0|0
KAN|3|10|YER071C|NaN|NaN|NaN|NaN|NaN|NaN|0|0|0|0
KAN|3|11|YDR320C|NaN|NaN|NaN|NaN|NaN|NaN|0|0|0|0
KAN|3|12|YHR110W|NaN|NaN|NaN|NaN|NaN|NaN|0|0|0|0
KAN|3|13|YIL076W|NaN|NaN|NaN|NaN|NaN|NaN|0|0|0|0
KAN|3|14|YIL090W|NaN|NaN|NaN|NaN|NaN|NaN|0|0|0|0
KAN|3|15|YIL039W|NaN|NaN|NaN|NaN|NaN|NaN|0|0|0|0
KAN|3|16|YIL040W|NaN|NaN|NaN|NaN|NaN|NaN|0|0|0|0
KAN|3|17|YIL043C|NaN|NaN|NaN|NaN|NaN|NaN|0|0|0|0
KAN|3|18|YIL044C|NaN|NaN|NaN|NaN|NaN|NaN|0|0|0|0
KAN|3|19|YGR199W|NaN|NaN|NaN|NaN|NaN|NaN|0|0|0|0
KAN|3|20|YGR202C|NaN|NaN|NaN|NaN|NaN|NaN|0|0|0|0
KAN|3|21|YHR060W|NaN|NaN|NaN|NaN|NaN|NaN|0|0|0|0
KAN|3|22|YIL027C|NaN|NaN|NaN|NaN|NaN|NaN|0|0|0|0
KAN|3|23|YHR079C|NaN|NaN|NaN|NaN|NaN|NaN|0|0|0|0
KAN|3|24|YGR177C|NaN|NaN|NaN|NaN|NaN|NaN|0|0|0|0
KAN|4|1|YGR036C|NaN|NaN|NaN|NaN|NaN|NaN|0|0|0|0
KAN|4|2|YHR039C|NaN|NaN|NaN|NaN|NaN|NaN|0|0|0|0
KAN|4|3|YIL005W|NaN|NaN|NaN|NaN|NaN|NaN|0|0|0|0
KAN|4|4|YIL016W|NaN|NaN|NaN|NaN|NaN|NaN|0|0|0|0
KAN|4|5|YGR170W|NaN|NaN|NaN|NaN|NaN|NaN|0|0|0|0
KAN|4|6|YHR204W|NaN|NaN|NaN|NaN|NaN|NaN|0|0|0|0
KAN|4|7|YGR157W|NaN|NaN|NaN|NaN|NaN|NaN|0|0|0|0
KAN|4|8|YHL003C|NaN|NaN|NaN|NaN|NaN|NaN|0|0|0|0
KAN|4|9|YHR176W|NaN|NaN|NaN|NaN|NaN|NaN|0|0|0|0
KAN|4|10|YHR142W|NaN|NaN|NaN|NaN|NaN|NaN|0|0|0|0
KAN|4|11|YGL226C-A|NaN|NaN|NaN|NaN|NaN|NaN|0|0|0|0
KAN|4|12|YGL231C|NaN|NaN|NaN|NaN|NaN|NaN|0|0|0|0
KAN|4|13|YHL031C|NaN|NaN|NaN|NaN|NaN|NaN|0|0|0|0
KAN|4|14|YHR135C|NaN|NaN|NaN|NaN|NaN|NaN|0|0|0|0
KAN|4|15|YHR136C|NaN|NaN|NaN|NaN|NaN|NaN|0|0|0|0
KAN|4|16|YGR105W|NaN|NaN|NaN|NaN|NaN|NaN|0|0|0|0
KAN|4|17|YLL014W|NaN|NaN|NaN|NaN|NaN|NaN|0|0|0|0
KAN|4|18|YKL020C|NaN|NaN|NaN|NaN|NaN|NaN|0|0|0|0
KAN|4|19|YLR080W|NaN|NaN|NaN|NaN|NaN|NaN|0|0|0|0
KAN|4|20|YKL140W|NaN|NaN|NaN|NaN|NaN|NaN|0|0|0|0
KAN|4|21|YKL008C|NaN|NaN|NaN|NaN|NaN|NaN|0|0|0|0
KAN|4|22|YLR056W|NaN|NaN|NaN|NaN|NaN|NaN|0|0|0|0
KAN|4|23|YLR064W|NaN|NaN|NaN|NaN|NaN|NaN|0|0|0|0
KAN|4|24|YKL119C|NaN|NaN|NaN|NaN|NaN|NaN|0|0|0|0
KAN|5|1|YJL134W|NaN|NaN|NaN|NaN|NaN|NaN|0|0|0|0
KAN|5|2|YLR042C|NaN|NaN|NaN|NaN|NaN|NaN|0|0|0|0
KAN|5|3|YLR023C|NaN|NaN|NaN|NaN|NaN|NaN|0|0|0|0
KAN|5|4|YJL178C|NaN|NaN|NaN|NaN|NaN|NaN|0|0|0|0
KAN|5|5|YJL171C|NaN|NaN|NaN|NaN|NaN|NaN|0|0|0|0
KAN|5|6|YKL094W|NaN|NaN|NaN|NaN|NaN|NaN|0|0|0|0
KAN|5|7|YJL168C|NaN|NaN|NaN|NaN|NaN|NaN|0|0|0|0
KAN|5|8|YKL212W|NaN|NaN|NaN|NaN|NaN|NaN|0|0|0|0
KAN|5|9|YJL192C|NaN|NaN|NaN|NaN|NaN|NaN|0|0|0|0
KAN|5|10|YKL073W|NaN|NaN|NaN|NaN|NaN|NaN|0|0|0|0
KAN|5|11|YKL179C|NaN|NaN|NaN|NaN|NaN|NaN|0|0|0|0
KAN|5|12|YLL043W|NaN|NaN|NaN|NaN|NaN|NaN|0|0|0|0
KAN|5|13|YLL052C|NaN|NaN|NaN|NaN|NaN|NaN|0|0|0|0
KAN|5|14|YLL055W|NaN|NaN|NaN|NaN|NaN|NaN|0|0|0|0
KAN|5|15|YKL063C|NaN|NaN|NaN|NaN|NaN|NaN|0|0|0|0
KAN|5|16|YKL065C|NaN|NaN|NaN|NaN|NaN|NaN|0|0|0|0
KAN|5|17|YJL198W|NaN|NaN|NaN|NaN|NaN|NaN|0|0|0|0
KAN|5|18|YJL196C|NaN|NaN|NaN|NaN|NaN|NaN|0|0|0|0
KAN|5|19|YLL023C|NaN|NaN|NaN|NaN|NaN|NaN|0|0|0|0
KAN|5|20|YLL028W|NaN|NaN|NaN|NaN|NaN|NaN|0|0|0|0
KAN|5|21|YJL212C|NaN|NaN|NaN|NaN|NaN|NaN|0|0|0|0
KAN|5|22|YMR022W|NaN|NaN|NaN|NaN|NaN|NaN|0|0|0|0
KAN|5|23|YMR214W|NaN|NaN|NaN|NaN|NaN|NaN|0|0|0|0
KAN|5|24|YMR215W|NaN|NaN|NaN|NaN|NaN|NaN|0|0|0|0
KAN|6|1|YMR010W|NaN|NaN|NaN|NaN|NaN|NaN|0|0|0|0
KAN|6|2|YMR015C|NaN|NaN|NaN|NaN|NaN|NaN|0|0|0|0
KAN|6|3|YLR207W|NaN|NaN|NaN|NaN|NaN|NaN|0|0|0|0
KAN|6|4|YLR350W|NaN|NaN|NaN|NaN|NaN|NaN|0|0|0|0
KAN|6|5|YLR220W|NaN|NaN|NaN|NaN|NaN|NaN|0|0|0|0
KAN|6|6|YML012W|NaN|NaN|NaN|NaN|NaN|NaN|0|0|0|0
KAN|6|7|YML008C|NaN|NaN|NaN|NaN|NaN|NaN|0|0|0|0
KAN|6|8|YMR202W|NaN|NaN|NaN|NaN|NaN|NaN|0|0|0|0
KAN|6|9|YLR194C|NaN|NaN|NaN|NaN|NaN|NaN|0|0|0|0
KAN|6|10|YMR183C|NaN|NaN|NaN|NaN|NaN|NaN|0|0|0|0
KAN|6|11|YML019W|NaN|NaN|NaN|NaN|NaN|NaN|0|0|0|0
KAN|6|12|YML013W|NaN|NaN|NaN|NaN|NaN|NaN|0|0|0|0
KAN|6|13|YLR292C|NaN|NaN|NaN|NaN|NaN|NaN|0|0|0|0
KAN|6|14|YMR161W|NaN|NaN|NaN|NaN|NaN|NaN|0|0|0|0
KAN|6|15|YMR163C|NaN|NaN|NaN|NaN|NaN|NaN|0|0|0|0
KAN|6|16|YLR396C|NaN|NaN|NaN|NaN|NaN|NaN|0|0|0|0
KAN|6|17|YMR152W|NaN|NaN|NaN|NaN|NaN|NaN|0|0|0|0
KAN|6|18|YLR130C|NaN|NaN|NaN|NaN|NaN|NaN|0|0|0|0
KAN|6|19|YLR268W|NaN|NaN|NaN|NaN|NaN|NaN|0|0|0|0
KAN|6|20|YMR029C|NaN|NaN|NaN|NaN|NaN|NaN|0|0|0|0
KAN|6|21|YMR031C|NaN|NaN|NaN|NaN|NaN|NaN|0|0|0|0
KAN|6|22|YLR372W|NaN|NaN|NaN|NaN|NaN|NaN|0|0|0|0
KAN|6|23|YLR242C|NaN|NaN|NaN|NaN|NaN|NaN|0|0|0|0
KAN|6|24|YLR250W|NaN|NaN|NaN|NaN|NaN|NaN|0|0|0|0
KAN|7|1|YLR120C|NaN|NaN|NaN|NaN|NaN|NaN|0|0|0|0
KAN|7|2|YOR245C|NaN|NaN|NaN|NaN|NaN|NaN|0|0|0|0
KAN|7|3|YOR115C|NaN|NaN|NaN|NaN|NaN|NaN|0|0|0|0
KAN|7|4|YNL297C|NaN|NaN|NaN|NaN|NaN|NaN|0|0|0|0
KAN|7|5|YNL156C|NaN|NaN|NaN|NaN|NaN|NaN|0|0|0|0
KAN|7|6|YNL153C|NaN|NaN|NaN|NaN|NaN|NaN|0|0|0|0
KAN|7|7|YOR002W|NaN|NaN|NaN|NaN|NaN|NaN|0|0|0|0
KAN|7|8|YOR092W|NaN|NaN|NaN|NaN|NaN|NaN|0|0|0|0
KAN|7|9|YOR214C|NaN|NaN|NaN|NaN|NaN|NaN|0|0|0|0
KAN|7|10|YOR216C|NaN|NaN|NaN|NaN|NaN|NaN|0|0|0|0
KAN|7|11|YOR085W|NaN|NaN|NaN|NaN|NaN|NaN|0|0|0|0
KAN|7|12|YOR089C|NaN|NaN|NaN|NaN|NaN|NaN|0|0|0|0
KAN|7|13|YNL194C|NaN|NaN|NaN|NaN|NaN|NaN|0|0|0|0
KAN|7|14|YNL327W|NaN|NaN|NaN|NaN|NaN|NaN|0|0|0|0
KAN|7|15|YNL190W|NaN|NaN|NaN|NaN|NaN|NaN|0|0|0|0
KAN|7|16|YNL323W|NaN|NaN|NaN|NaN|NaN|NaN|0|0|0|0
KAN|7|17|YOR198C|NaN|NaN|NaN|NaN|NaN|NaN|0|0|0|0
KAN|7|18|YOR067C|NaN|NaN|NaN|NaN|NaN|NaN|0|0|0|0
KAN|7|19|YOR070C|NaN|NaN|NaN|NaN|NaN|NaN|0|0|0|0
KAN|7|20|YOR079C|NaN|NaN|NaN|NaN|NaN|NaN|0|0|0|0
KAN|7|21|YMR307W|NaN|NaN|NaN|NaN|NaN|NaN|0|0|0|0
KAN|7|22|YOR049C|NaN|NaN|NaN|NaN|NaN|NaN|0|0|0|0
KAN|7|23|YMR292W|NaN|NaN|NaN|NaN|NaN|NaN|0|0|0|0
KAN|7|24|YNL219C|NaN|NaN|NaN|NaN|NaN|NaN|0|0|0|0
KAN|8|1|YMR299C|NaN|NaN|NaN|NaN|NaN|NaN|0|0|0|0
KAN|8|2|YOR165W|NaN|NaN|NaN|NaN|NaN|NaN|0|0|0|0
KAN|8|3|YOR036W|NaN|NaN|NaN|NaN|NaN|NaN|0|0|0|0
KAN|8|4|YOR171C|NaN|NaN|NaN|NaN|NaN|NaN|0|0|0|0
KAN|8|5|YOR175C|NaN|NaN|NaN|NaN|NaN|NaN|0|0|0|0
KAN|8|6|YOR042W|NaN|NaN|NaN|NaN|NaN|NaN|0|0|0|0
KAN|8|7|YOR044W|NaN|NaN|NaN|NaN|NaN|NaN|0|0|0|0
KAN|8|8|YNL238W|NaN|NaN|NaN|NaN|NaN|NaN|0|0|0|0
KAN|8|9|YMR264W|NaN|NaN|NaN|NaN|NaN|NaN|0|0|0|0
KAN|8|10|YMR272C|NaN|NaN|NaN|NaN|NaN|NaN|0|0|0|0
KAN|8|11|YMR274C|NaN|NaN|NaN|NaN|NaN|NaN|0|0|0|0
KAN|8|12|YOR016C|NaN|NaN|NaN|NaN|NaN|NaN|0|0|0|0
KAN|8|13|YNL280C|NaN|NaN|NaN|NaN|NaN|NaN|0|0|0|0
KAN|8|14|YMR251W-A|NaN|NaN|NaN|NaN|NaN|NaN|0|0|0|0
KAN|8|15|YMR253C|NaN|NaN|NaN|NaN|NaN|NaN|0|0|0|0
KAN|8|16|YPR028W|NaN|NaN|NaN|NaN|NaN|NaN|0|0|0|0
KAN|8|17|YPL227C|NaN|NaN|NaN|NaN|NaN|NaN|0|0|0|0
KAN|8|18|YOL013C|NaN|NaN|NaN|NaN|NaN|NaN|0|0|0|0
KAN|8|19|YOL018C|NaN|NaN|NaN|NaN|NaN|NaN|0|0|0|0
KAN|8|20|YPR003C|NaN|NaN|NaN|NaN|NaN|NaN|0|0|0|0
KAN|8|21|YPL246C|NaN|NaN|NaN|NaN|NaN|NaN|0|0|0|0
KAN|8|22|YOR377W|NaN|NaN|NaN|NaN|NaN|NaN|0|0|0|0
KAN|8|23|YPL274W|NaN|NaN|NaN|NaN|NaN|NaN|0|0|0|0
KAN|8|24|YPL051W|NaN|NaN|NaN|NaN|NaN|NaN|0|0|0|0
KAN|9|1|YPL170W|NaN|NaN|NaN|NaN|NaN|NaN|0|0|0|0
KAN|9|2|YOL065C|NaN|NaN|NaN|NaN|NaN|NaN|0|0|0|0
KAN|9|3|YOR311C|NaN|NaN|NaN|NaN|NaN|NaN|0|0|0|0
KAN|9|4|YOR321W|NaN|NaN|NaN|NaN|NaN|NaN|0|0|0|0
KAN|9|5|YPL195W|NaN|NaN|NaN|NaN|NaN|NaN|0|0|0|0
KAN|9|6|YOL047C|NaN|NaN|NaN|NaN|NaN|NaN|0|0|0|0
KAN|9|7|YOR307C|NaN|NaN|NaN|NaN|NaN|NaN|0|0|0|0
KAN|9|8|YPL087W|NaN|NaN|NaN|NaN|NaN|NaN|0|0|0|0
KAN|9|9|YPL207W|NaN|NaN|NaN|NaN|NaN|NaN|0|0|0|0
KAN|9|10|YPL206C|NaN|NaN|NaN|NaN|NaN|NaN|0|0|0|0
KAN|9|11|YOR284W|NaN|NaN|NaN|NaN|NaN|NaN|0|0|0|0
KAN|9|12|YOR285W|NaN|NaN|NaN|NaN|NaN|NaN|0|0|0|0
KAN|9|13|YOR288C|NaN|NaN|NaN|NaN|NaN|NaN|0|0|0|0
KAN|9|14|YOL030W|NaN|NaN|NaN|NaN|NaN|NaN|0|0|0|0
KAN|9|15|YOL031C|NaN|NaN|NaN|NaN|NaN|NaN|0|0|0|0
KAN|9|16|YOR291W|NaN|NaN|NaN|NaN|NaN|NaN|0|0|0|0
KAN|9|17|YCL025C|NaN|NaN|NaN|NaN|NaN|NaN|0|0|0|0
KAN|9|18|YDL052C|NaN|NaN|NaN|NaN|NaN|NaN|0|0|0|0
KAN|9|19|YPR173C|NaN|NaN|NaN|NaN|NaN|NaN|0|0|0|0
KAN|9|20|YCL001W|NaN|NaN|NaN|NaN|NaN|NaN|0|0|0|0
KAN|9|21|YPR148C|NaN|NaN|NaN|NaN|NaN|NaN|0|0|0|0
KAN|9|22|YPR149W|NaN|NaN|NaN|NaN|NaN|NaN|0|0|0|0
KAN|9|23|YDL018C|NaN|NaN|NaN|NaN|NaN|NaN|0|0|0|0
KAN|9|24|YBR067C|NaN|NaN|NaN|NaN|NaN|NaN|0|0|0|0
KAN|10|1|YDL019C|NaN|NaN|NaN|NaN|NaN|NaN|0|0|0|0
KAN|10|2|YPR135W|NaN|NaN|NaN|NaN|NaN|NaN|0|0|0|0
KAN|10|3|YGR227W|NaN|NaN|NaN|NaN|NaN|NaN|0|0|0|0
KAN|10|4|YBR162W-A|NaN|NaN|NaN|NaN|NaN|NaN|0|0|0|0
KAN|10|5|YBR164C|NaN|NaN|NaN|NaN|NaN|NaN|0|0|0|0
KAN|10|6|YBR052C|NaN|NaN|NaN|NaN|NaN|NaN|0|0|0|0
KAN|10|7|YBR171W|NaN|NaN|NaN|NaN|NaN|NaN|0|0|0|0
KAN|10|8|YBR036C|NaN|NaN|NaN|NaN|NaN|NaN|0|0|0|0
KAN|10|9|YPR114W|NaN|NaN|NaN|NaN|NaN|NaN|0|0|0|0
KAN|10|10|YFR041C|NaN|NaN|NaN|NaN|NaN|NaN|0|0|0|0
KAN|10|11|YBR132C|NaN|NaN|NaN|NaN|NaN|NaN|0|0|0|0
KAN|10|12|YBR106W|NaN|NaN|NaN|NaN|NaN|NaN|0|0|0|0
KAN|10|13|YPR063C|NaN|NaN|NaN|NaN|NaN|NaN|0|0|0|0
KAN|10|14|YPR071W|NaN|NaN|NaN|NaN|NaN|NaN|0|0|0|0
KAN|10|15|YBL102W|NaN|NaN|NaN|NaN|NaN|NaN|0|0|0|0
KAN|10|16|YBR097W|NaN|NaN|NaN|NaN|NaN|NaN|0|0|0|0
KAN|10|17|YDL121C|NaN|NaN|NaN|NaN|NaN|NaN|0|0|0|0
KAN|10|18|YDR518W|NaN|NaN|NaN|NaN|NaN|NaN|0|0|0|0
KAN|10|19|YDR519W|NaN|NaN|NaN|NaN|NaN|NaN|0|0|0|0
KAN|10|20|YDR524C|NaN|NaN|NaN|NaN|NaN|NaN|0|0|0|0
KAN|10|21|YML048W|NaN|NaN|NaN|NaN|NaN|NaN|0|0|0|0
KAN|10|22|YJR073C|NaN|NaN|NaN|NaN|NaN|NaN|0|0|0|0
KAN|10|23|wt_blank_sean|NaN|NaN|NaN|NaN|NaN|NaN|0|0|0|0
KAN|10|24|YJR088C|NaN|NaN|NaN|NaN|NaN|NaN|0|0|0|0
KAN|11|1|YDR503C|NaN|NaN|NaN|NaN|NaN|NaN|0|0|0|0
KAN|11|2|YML059C|NaN|NaN|NaN|NaN|NaN|NaN|0|0|0|0
KAN|11|3|YML055W|NaN|NaN|NaN|NaN|NaN|NaN|0|0|0|0
KAN|11|4|YDL099W|NaN|NaN|NaN|NaN|NaN|NaN|0|0|0|0
KAN|11|5|YDL100C|NaN|NaN|NaN|NaN|NaN|NaN|0|0|0|0
KAN|11|6|YDR484W|NaN|NaN|NaN|NaN|NaN|NaN|0|0|0|0
KAN|11|7|YDR492W|NaN|NaN|NaN|NaN|NaN|NaN|0|0|0|0
KAN|11|8|YGL126W|NaN|NaN|NaN|NaN|NaN|NaN|0|0|0|0
KAN|11|9|YIL124W|NaN|NaN|NaN|NaN|NaN|NaN|0|0|0|0
KAN|11|10|YDL091C|NaN|NaN|NaN|NaN|NaN|NaN|0|0|0|0
KAN|11|11|YDL093W|NaN|NaN|NaN|NaN|NaN|NaN|0|0|0|0
KAN|11|12|YFL048C|NaN|NaN|NaN|NaN|NaN|NaN|0|0|0|0
KAN|11|13|YDL095W|NaN|NaN|NaN|NaN|NaN|NaN|0|0|0|0
KAN|11|14|YFL025C|NaN|NaN|NaN|NaN|NaN|NaN|0|0|0|0
KAN|11|15|YGL161C|NaN|NaN|NaN|NaN|NaN|NaN|0|0|0|0
KAN|11|16|YGL167C|NaN|NaN|NaN|NaN|NaN|NaN|0|0|0|0
KAN|11|17|YGR261C|NaN|NaN|NaN|NaN|NaN|NaN|0|0|0|0
KAN|11|18|YGR263C|NaN|NaN|NaN|NaN|NaN|NaN|0|0|0|0
KAN|11|19|YGR266W|NaN|NaN|NaN|NaN|NaN|NaN|0|0|0|0
KAN|11|20|YNR039C|NaN|NaN|NaN|NaN|NaN|NaN|0|0|0|0
KAN|11|21|YNL146W|NaN|NaN|NaN|NaN|NaN|NaN|0|0|0|0
KAN|11|22|YNR019W|NaN|NaN|NaN|NaN|NaN|NaN|0|0|0|0
KAN|11|23|YCR043C|NaN|NaN|NaN|NaN|NaN|NaN|0|0|0|0
KAN|11|24|YNR021W|NaN|NaN|NaN|NaN|NaN|NaN|0|0|0|0
KAN|12|1|YCR044C|NaN|NaN|NaN|NaN|NaN|NaN|0|0|0|0
KAN|12|2|YCR061W|NaN|NaN|NaN|NaN|NaN|NaN|0|0|0|0
KAN|12|3|YNR030W|NaN|NaN|NaN|NaN|NaN|NaN|0|0|0|0
KAN|12|4|YBR177C|NaN|NaN|NaN|NaN|NaN|NaN|0|0|0|0
KAN|12|5|YNR008W|NaN|NaN|NaN|NaN|NaN|NaN|0|0|0|0
KAN|12|6|YNR013C|NaN|NaN|NaN|NaN|NaN|NaN|0|0|0|0
KAN|12|7|YBR283C|NaN|NaN|NaN|NaN|NaN|NaN|0|0|0|0
KAN|12|8|YNL041C|NaN|NaN|NaN|NaN|NaN|NaN|0|0|0|0
KAN|12|9|YNL044W|NaN|NaN|NaN|NaN|NaN|NaN|0|0|0|0
KAN|12|10|YBR290W|NaN|NaN|NaN|NaN|NaN|NaN|0|0|0|0
KAN|12|11|YNL046W|NaN|NaN|NaN|NaN|NaN|NaN|0|0|0|0
KAN|12|12|YNL049C|NaN|NaN|NaN|NaN|NaN|NaN|0|0|0|0
KAN|12|13|YBR273C|NaN|NaN|NaN|NaN|NaN|NaN|0|0|0|0
KAN|12|14|YBR264C|NaN|NaN|NaN|NaN|NaN|NaN|0|0|0|0
KAN|12|15|YNL008C|NaN|NaN|NaN|NaN|NaN|NaN|0|0|0|0
KAN|12|16|YDL137W|NaN|NaN|NaN|NaN|NaN|NaN|0|0|0|0
KAN|12|17|YJL024C|NaN|NaN|NaN|NaN|NaN|NaN|0|0|0|0
KAN|12|18|YJL029C|NaN|NaN|NaN|NaN|NaN|NaN|0|0|0|0
KAN|12|19|YML067C|NaN|NaN|NaN|NaN|NaN|NaN|0|0|0|0
KAN|12|20|YJL004C|NaN|NaN|NaN|NaN|NaN|NaN|0|0|0|0
KAN|12|21|YML038C|NaN|NaN|NaN|NaN|NaN|NaN|0|0|0|0
KAN|12|22|YER151C|NaN|NaN|NaN|NaN|NaN|NaN|0|0|0|0
KAN|12|23|YML075C|NaN|NaN|NaN|NaN|NaN|NaN|0|0|0|0
KAN|12|24|YGR086C|NaN|NaN|NaN|NaN|NaN|NaN|0|0|0|0
KAN|13|1|YGR089W|NaN|NaN|NaN|NaN|NaN|NaN|0|0|0|0
KAN|13|2|YGR106C|NaN|NaN|NaN|NaN|NaN|NaN|0|0|0|0
KAN|13|3|YLR246W|NaN|NaN|NaN|NaN|NaN|NaN|0|0|0|0
KAN|13|4|YJR118C|NaN|NaN|NaN|NaN|NaN|NaN|0|0|0|0
KAN|13|5|YDR205W|NaN|NaN|NaN|NaN|NaN|NaN|0|0|0|0
KAN|13|6|YGR038W|NaN|NaN|NaN|NaN|NaN|NaN|0|0|0|0
KAN|13|7|YJR131W|NaN|NaN|NaN|NaN|NaN|NaN|0|0|0|0
KAN|13|8|YJR134C|NaN|NaN|NaN|NaN|NaN|NaN|0|0|0|0
KAN|13|9|YER120W|NaN|NaN|NaN|NaN|NaN|NaN|0|0|0|0
KAN|13|10|YER122C|NaN|NaN|NaN|NaN|NaN|NaN|0|0|0|0
KAN|13|11|YJR117W|NaN|NaN|NaN|NaN|NaN|NaN|0|0|0|0
KAN|13|12|YER113C|NaN|NaN|NaN|NaN|NaN|NaN|0|0|0|0
KAN|13|13|YJR040W|NaN|NaN|NaN|NaN|NaN|NaN|0|0|0|0
KAN|13|14|YKR067W|NaN|NaN|NaN|NaN|NaN|NaN|0|0|0|0
KAN|13|15|YJR031C|NaN|NaN|NaN|NaN|NaN|NaN|0|0|0|0
KAN|13|16|YMR054W|NaN|NaN|NaN|NaN|NaN|NaN|0|0|0|0
KAN|13|17|YIR033W|NaN|NaN|NaN|NaN|NaN|NaN|0|0|0|0
KAN|13|18|YJR010C-A|NaN|NaN|NaN|NaN|NaN|NaN|0|0|0|0
KAN|13|19|YJR015W|NaN|NaN|NaN|NaN|NaN|NaN|0|0|0|0
KAN|13|20|YMR052W|NaN|NaN|NaN|NaN|NaN|NaN|0|0|0|0
KAN|13|21|YBR287W|NaN|NaN|NaN|NaN|NaN|NaN|0|0|0|0
KAN|13|22|YBR288C|NaN|NaN|NaN|NaN|NaN|NaN|0|0|0|0
KAN|13|23|YAR002C-A|NaN|NaN|NaN|NaN|NaN|NaN|0|0|0|0
KAN|13|24|YMR119W|NaN|NaN|NaN|NaN|NaN|NaN|0|0|0|0
KAN|14|1|YNL125C|NaN|NaN|NaN|NaN|NaN|NaN|0|0|0|0
KAN|14|2|YNL130C|NaN|NaN|NaN|NaN|NaN|NaN|0|0|0|0
KAN|14|3|YIL030C|NaN|NaN|NaN|NaN|NaN|NaN|0|0|0|0
KAN|14|4|YNL085W|NaN|NaN|NaN|NaN|NaN|NaN|0|0|0|0
KAN|14|5|YNL095C|NaN|NaN|NaN|NaN|NaN|NaN|0|0|0|0
KAN|14|6|YLR390W-A|NaN|NaN|NaN|NaN|NaN|NaN|0|0|0|0
KAN|14|7|YJL078C|NaN|NaN|NaN|NaN|NaN|NaN|0|0|0|0
KAN|14|8|YKR053C|NaN|NaN|NaN|NaN|NaN|NaN|0|0|0|0
KAN|14|9|YNL051W|NaN|NaN|NaN|NaN|NaN|NaN|0|0|0|0
KAN|14|10|YPL137C|NaN|NaN|NaN|NaN|NaN|NaN|0|0|0|0
KAN|14|11|YDL072C|NaN|NaN|NaN|NaN|NaN|NaN|0|0|0|0
KAN|14|12|YCR048W|NaN|NaN|NaN|NaN|NaN|NaN|0|0|0|0
KAN|14|13|YCR067C|NaN|NaN|NaN|NaN|NaN|NaN|0|0|0|0
KAN|14|14|YCR034W|NaN|NaN|NaN|NaN|NaN|NaN|0|0|0|0
KAN|14|15|YGR130C|NaN|NaN|NaN|NaN|NaN|NaN|0|0|0|0
KAN|14|16|YGL223C|NaN|NaN|NaN|NaN|NaN|NaN|0|0|0|0
KAN|14|17|YBR255W|NaN|NaN|NaN|NaN|NaN|NaN|0|0|0|0
KAN|14|18|YER087C-B|NaN|NaN|NaN|NaN|NaN|NaN|0|0|0|0
KAN|14|19|YIL105C|NaN|NaN|NaN|NaN|NaN|NaN|0|0|0|0
KAN|14|20|YDR476C|NaN|NaN|NaN|NaN|NaN|NaN|0|0|0|0
KAN|14|21|YDR525W|NaN|NaN|NaN|NaN|NaN|NaN|0|0|0|0
KAN|14|22|YDR057W|NaN|NaN|NaN|NaN|NaN|NaN|0|0|0|0
KAN|14|23|YBR159W|NaN|NaN|NaN|NaN|NaN|NaN|0|0|0|0
KAN|14|24|YHR123W|NaN|NaN|NaN|NaN|NaN|NaN|0|0|0|0
KAN|15|1|YGR284C|NaN|NaN|NaN|NaN|NaN|NaN|0|0|0|0
KAN|15|2|YOL101C|NaN|NaN|NaN|NaN|NaN|NaN|0|0|0|0
KAN|15|3|YOL107W|NaN|NaN|NaN|NaN|NaN|NaN|0|0|0|0
KAN|15|4|YNL300W|NaN|NaN|NaN|NaN|NaN|NaN|0|0|0|0
KAN|15|5|YOL110W|NaN|NaN|NaN|NaN|NaN|NaN|0|0|0|0
KAN|15|6|YOR317W|NaN|NaN|NaN|NaN|NaN|NaN|0|0|0|0
KAN|15|7|YML071C|NaN|NaN|NaN|NaN|NaN|NaN|0|0|0|0
KAN|15|8|YIR038C|NaN|NaN|NaN|NaN|NaN|NaN|0|0|0|0
KAN|15|9|YML101C|NaN|NaN|NaN|NaN|NaN|NaN|0|0|0|0
KAN|15|10|YOL137W|NaN|NaN|NaN|NaN|NaN|NaN|0|0|0|0
KAN|15|11|YDR424C|NaN|NaN|NaN|NaN|NaN|NaN|0|0|0|0
KAN|15|12|YMR065W|NaN|NaN|NaN|NaN|NaN|NaN|0|0|0|0
KAN|15|13|YML128C|NaN|NaN|NaN|NaN|NaN|NaN|0|0|0|0
KAN|15|14|YHR045W|NaN|NaN|NaN|NaN|NaN|NaN|0|0|0|0
KAN|15|15|YHR181W|NaN|NaN|NaN|NaN|NaN|NaN|0|0|0|0
KAN|15|16|YMR123W|NaN|NaN|NaN|NaN|NaN|NaN|0|0|0|0
KAN|15|17|YLR039C|NaN|NaN|NaN|NaN|NaN|NaN|0|0|0|0
KAN|15|18|YLR050C|NaN|NaN|NaN|NaN|NaN|NaN|0|0|0|0
KAN|15|19|YNR075W|NaN|NaN|NaN|NaN|NaN|NaN|0|0|0|0
KAN|15|20|YOL088C|NaN|NaN|NaN|NaN|NaN|NaN|0|0|0|0
KAN|15|21|YMR313C|NaN|NaN|NaN|NaN|NaN|NaN|0|0|0|0
KAN|15|22|YHR004C|NaN|NaN|NaN|NaN|NaN|NaN|0|0|0|0
KAN|15|23|YLR450W|NaN|NaN|NaN|NaN|NaN|NaN|0|0|0|0
KAN|15|24|YDL192W|NaN|NaN|NaN|NaN|NaN|NaN|0|0|0|0
KAN|16|1|YNR051C|NaN|NaN|NaN|NaN|NaN|NaN|0|0|0|0
KAN|16|2|YJL123C|NaN|NaN|NaN|NaN|NaN|NaN|0|0|0|0
KAN|16|3|YJL117W|NaN|NaN|NaN|NaN|NaN|NaN|0|0|0|0
KAN|16|4|YDL222C|NaN|NaN|NaN|NaN|NaN|NaN|0|0|0|0
KAN|16|5|YDL226C|NaN|NaN|NaN|NaN|NaN|NaN|0|0|0|0
KAN|16|6|YDL231C|NaN|NaN|NaN|NaN|NaN|NaN|0|0|0|0
KAN|16|7|YDL232W|NaN|NaN|NaN|NaN|NaN|NaN|0|0|0|0
KAN|16|8|YJL079C|NaN|NaN|NaN|NaN|NaN|NaN|0|0|0|0
KAN|16|9|YKR088C|NaN|NaN|NaN|NaN|NaN|NaN|0|0|0|0
KAN|16|10|YJL073W|NaN|NaN|NaN|NaN|NaN|NaN|0|0|0|0
KAN|16|11|YJL062W|NaN|NaN|NaN|NaN|NaN|NaN|0|0|0|0
KAN|16|12|YJR066W|NaN|NaN|NaN|NaN|NaN|NaN|0|0|0|0
KAN|16|13|YDR483W|NaN|NaN|NaN|NaN|NaN|NaN|0|0|0|0
KAN|16|14|YER044C|NaN|NaN|NaN|NaN|NaN|NaN|0|0|0|0
KAN|16|15|YDL204W|NaN|NaN|NaN|NaN|NaN|NaN|0|0|0|0
KAN|16|16|YBR058C-A|NaN|NaN|NaN|NaN|NaN|NaN|0|0|0|0
KAN|16|17|YBR096W|NaN|NaN|NaN|NaN|NaN|NaN|0|0|0|0
KAN|16|18|YBR234C|NaN|NaN|NaN|NaN|NaN|NaN|0|0|0|0
KAN|16|19|YDR027C|NaN|NaN|NaN|NaN|NaN|NaN|0|0|0|0
KAN|16|20|YDR032C|NaN|NaN|NaN|NaN|NaN|NaN|0|0|0|0
KAN|16|21|YEL022W|NaN|NaN|NaN|NaN|NaN|NaN|0|0|0|0
KAN|16|22|YER053C-A|NaN|NaN|NaN|NaN|NaN|NaN|0|0|0|0
KAN|16|23|YER100W|NaN|NaN|NaN|NaN|NaN|NaN|0|0|0|0
KAN|16|24|YGL095C|NaN|NaN|NaN|NaN|NaN|NaN|0|0|0|0
NAT|YAL007C
KAN|1|1|YCR017C|787|516|849|532|867|518|0|0|0|0
KAN|1|2|YDR056C|554|476|533|443|531|511|0|0|0|0
KAN|1|3|YBR229C|635|484|600|438|579|496|0|0|0|0
KAN|1|4|YCR011C|635|488|659|476|695|521|0|0|0|0
KAN|1|5|YBL011W|535|494|609|467|559|485|0|0|0|0
KAN|1|6|YBL017C|558|530|752|696|618|605|0|0|0|0
KAN|1|7|YCL056C|775|627|709|629|825|753|0|0|0|0
KAN|1|8|YDR137W|644|572|503|388|618|563|0|0|0|0
KAN|1|9|YAR044W|199|0|679|485|769|649|0|0|0|0
KAN|1|10|YBR201W|818|624|683|587|770|603|0|0|0|0
KAN|1|11|YCL045C|709|550|543|550|790|658|0|0|0|0
KAN|1|12|YBR183W|539|676|493|602|894|740|0|0|0|0
KAN|1|13|YDR108W|362|636|663|568|830|719|0|0|0|0
KAN|1|14|YAL007C|163|308|373|312|436|425|0|0|0|0
KAN|1|15|YDR100W|493|649|736|620|720|643|0|0|0|0
KAN|1|16|YAL026C|378|526|470|531|557|464|0|0|0|0
KAN|1|17|YAL023C|484|413|405|410|493|470|0|0|0|0
KAN|1|18|YBL082C|677|664|721|658|798|687|0|0|0|0
KAN|1|19|YDR084C|724|541|634|593|743|552|0|0|0|0
KAN|1|20|YAL042W|774|526|620|539|728|559|0|0|0|0
KAN|1|21|YAL058W|755|557|728|589|764|564|0|0|0|0
KAN|1|22|YGL200C|9|0|48|0|6|0|0|0|0|0
KAN|1|23|YGL203C|916|639|840|643|875|614|0|0|0|0
KAN|1|24|YDR294C|774|869|771|717|859|889|0|0|0|0
KAN|2|1|YDR297W|836|755|716|674|767|742|0|0|0|0
KAN|2|2|YEL001C|550|569|537|562|545|590|0|0|0|0
KAN|2|3|YEL003W|509|550|464|467|490|528|0|0|0|0
KAN|2|4|YDR304C|570|619|485|493|362|491|0|0|0|0
KAN|2|5|YEL004W|552|574|511|506|554|595|0|0|0|0
KAN|2|6|YEL005C|535|593|535|556|550|638|0|0|0|0
KAN|2|7|YDR307W|455|514|435|450|476|574|0|0|0|0
KAN|2|8|YGL084C|503|565|473|431|245|395|0|0|0|0
KAN|2|9|YGL054C|548|584|454|479|462|437|0|0|0|0
KAN|2|10|YER019C-A|591|601|506|516|544|584|0|0|0|0
KAN|2|11|YDR270W|574|656|543|591|599|632|0|0|0|0
KAN|2|12|YDR410C|0|0|0|0|4|0|0|0|0|0
KAN|2|13|YDR411C|615|704|546|594|581|655|0|0|0|0
KAN|2|14|YER004W|681|662|542|538|617|659|0|0|0|0
KAN|2|15|YER005W|610|578|580|571|573|616|0|0|0|0
KAN|2|16|YGL020C|642|657|546|534|551|604|0|0|0|0
KAN|2|17|YEL064C|337|338|214|264|438|566|0|0|0|0
KAN|2|18|YGL027C|605|610|535|524|547|545|0|0|0|0
KAN|2|19|YDR233C|555|587|527|527|560|593|0|0|0|0
KAN|2|20|YEL042W|569|609|535|579|580|688|0|0|0|0
KAN|2|21|YEL043W|546|560|514|526|551|586|0|0|0|0
KAN|2|22|YGL005C|689|672|645|632|662|663|0|0|0|0
KAN|2|23|YGL010W|651|699|590|638|637|653|0|0|0|0
KAN|2|24|YGL012W|0|0|0|0|0|0|0|0|0|0
KAN|3|1|YDR349C|742|695|697|609|735|680|0|0|0|0
KAN|3|2|YDR221W|519|544|543|459|521|582|0|0|0|0
KAN|3|3|YDR222W|552|547|516|481|458|542|0|0|0|0
KAN|3|4|YDR357C|556|614|508|518|580|606|0|0|0|0
KAN|3|5|YEL031W|491|511|477|550|543|663|0|0|0|0
KAN|3|6|YER083C|0|0|215|258|0|0|0|0|0|0
KAN|3|7|YDR344C|584|597|528|531|572|573|0|0|0|0
KAN|3|8|YEL013W|488|495|419|424|427|496|0|0|0|0
KAN|3|9|YEL015W|618|611|528|486|553|595|0|0|0|0
KAN|3|10|YER071C|550|602|547|548|567|598|0|0|0|0
KAN|3|11|YDR320C|565|577|533|549|522|553|0|0|0|0
KAN|3|12|YHR110W|521|589|500|473|493|524|0|0|0|0
KAN|3|13|YIL076W|363|429|371|346|349|376|0|0|0|0
KAN|3|14|YIL090W|516|516|447|514|444|525|0|0|0|0
KAN|3|15|YIL039W|640|683|585|661|595|647|0|0|0|0
KAN|3|16|YIL040W|487|511|439|465|470|485|0|0|0|0
KAN|3|17|YIL043C|657|644|559|484|346|547|0|0|0|0
KAN|3|18|YIL044C|534|573|535|507|581|592|0|0|0|0
KAN|3|19|YGR199W|561|617|577|575|573|652|0|0|0|0
KAN|3|20|YGR202C|554|655|522|522|547|540|0|0|0|0
KAN|3|21|YHR060W|0|0|0|0|28|0|0|0|0|0
KAN|3|22|YIL027C|638|714|621|661|697|743|0|0|0|0
KAN|3|23|YHR079C|538|643|446|575|566|616|0|0|0|0
KAN|3|24|YGR177C|731|909|642|844|772|765|0|0|0|0
KAN|4|1|YGR036C|678|666|454|426|475|513|0|0|0|0
KAN|4|2|YHR039C|417|474|450|469|468|545|0|0|0|0
KAN|4|3|YIL005W|425|463|403|409|394|490|0|0|0|0
KAN|4|4|YIL016W|466|451|500|490|525|545|0|0|0|0
KAN|4|5|YGR170W|457|472|451|473|502|551|0|0|0|0
KAN|4|6|YHR204W|503|519|452|474|497|546|0|0|0|0
KAN|4|7|YGR157W|445|494|381|408|426|477|0|0|0|0
KAN|4|8|YHL003C|553|625|498|545|509|566|0|0|0|0
KAN|4|9|YHR176W|548|544|513|538|534|572|0|0|0|0
KAN|4|10|YHR142W|538|564|543|478|569|600|0|0|0|0
KAN|4|11|YGL226C-A|544|567|533|542|418|463|0|0|0|0
KAN|4|12|YGL231C|565|540|551|552|578|598|0|0|0|0
KAN|4|13|YHL031C|610|600|544|564|534|577|0|0|0|0
KAN|4|14|YHR135C|570|599|492|486|545|615|0|0|0|0
KAN|4|15|YHR136C|605|643|589|604|596|624|0|0|0|0
KAN|4|16|YGR105W|0|0|0|0|0|0|0|0|0|0
KAN|4|17|YLL014W|619|626|638|614|628|645|0|0|0|0
KAN|4|18|YKL020C|622|514|567|547|533|480|0|0|0|0
KAN|4|19|YLR080W|496|542|461|488|495|455|0|0|0|0
KAN|4|20|YKL140W|416|479|459|522|436|406|0|0|0|0
KAN|4|21|YKL008C|549|569|512|542|593|576|0|0|0|0
KAN|4|22|YLR056W|375|433|328|354|357|333|0|0|0|0
KAN|4|23|YLR064W|597|637|596|625|600|623|0|0|0|0
KAN|4|24|YKL119C|467|718|422|705|509|663|0|0|0|0
KAN|5|1|YJL134W|627|564|589|458|662|659|0|0|0|0
KAN|5|2|YLR042C|508|561|522|495|551|566|0|0|0|0
KAN|5|3|YLR023C|515|528|459|507|540|555|0|0|0|0
KAN|5|4|YJL178C|444|479|427|409|451|412|0|0|0|0
KAN|5|5|YJL171C|505|549|512|535|560|581|0|0|0|0
KAN|5|6|YKL094W|535|562|477|515|514|572|0|0|0|0
KAN|5|7|YJL168C|477|517|388|445|454|479|0|0|0|0
KAN|5|8|YKL212W|408|402|359|406|399|468|0|0|0|0
KAN|5|9|YJL192C|470|540|457|476|475|534|0|0|0|0
KAN|5|10|YKL073W|546|539|494|507|523|556|0|0|0|0
KAN|5|11|YKL179C|569|598|541|555|576|597|0|0|0|0
KAN|5|12|YLL043W|572|580|506|519|491|531|0|0|0|0
KAN|5|13|YLL052C|493|486|445|444|497|524|0|0|0|0
KAN|5|14|YLL055W|578|584|527|583|549|569|0|0|0|0
KAN|5|15|YKL063C|561|587|454|475|532|581|0|0|0|0
KAN|5|16|YKL065C|590|616|592|582|577|585|0|0|0|0
KAN|5|17|YJL198W|547|558|502|483|540|586|0|0|0|0
KAN|5|18|YJL196C|502|516|429|462|590|561|0|0|0|0
KAN|5|19|YLL023C|457|507|394|455|500|417|0|0|0|0
KAN|5|20|YLL028W|530|584|495|508|550|572|0|0|0|0
KAN|5|21|YJL212C|550|612|524|568|529|551|0|0|0|0
KAN|5|22|YMR022W|563|601|503|561|600|578|0|0|0|0
KAN|5|23|YMR214W|437|563|420|547|498|537|0|0|0|0
KAN|5|24|YMR215W|585|816|508|779|536|743|0|0|0|0
KAN|6|1|YMR010W|783|642|735|592|733|654|0|0|0|0
KAN|6|2|YMR015C|503|514|490|469|482|506|0|0|0|0
KAN|6|3|YLR207W|531|530|524|516|534|541|0|0|0|0
KAN|6|4|YLR350W|490|524|491|529|463|497|0|0|0|0
KAN|6|5|YLR220W|508|540|489|511|529|569|0|0|0|0
KAN|6|6|YML012W|511|570|520|548|556|572|0|0|0|0
KAN|6|7|YML008C|436|470|405|428|467|488|0|0|0|0
KAN|6|8|YMR202W|485|545|359|416|434|494|0|0|0|0
KAN|6|9|YLR194C|556|560|507|500|553|566|0|0|0|0
KAN|6|10|YMR183C|521|568|512|503|515|515|0|0|0|0
KAN|6|11|YML019W|550|577|475|479|569|578|0|0|0|0
KAN|6|12|YML013W|488|514|436|444|510|526|0|0|0|0
KAN|6|13|YLR292C|543|548|544|537|568|564|0|0|0|0
KAN|6|14|YMR161W|588|603|541|547|576|573|0|0|0|0
KAN|6|15|YMR163C|519|574|470|502|522|542|0|0|0|0
KAN|6|16|YLR396C|0|0|0|0|130|96|0|0|0|0
KAN|6|17|YMR152W|513|549|477|489|490|503|0|0|0|0
KAN|6|18|YLR130C|595|600|575|554|577|590|0|0|0|0
KAN|6|19|YLR268W|442|452|396|409|441|415|0|0|0|0
KAN|6|20|YMR029C|495|515|488|497|558|560|0|0|0|0
KAN|6|21|YMR031C|567|613|506|565|582|613|0|0|0|0
KAN|6|22|YLR372W|507|576|485|553|569|533|0|0|0|0
KAN|6|23|YLR242C|459|618|464|564|573|642|0|0|0|0
KAN|6|24|YLR250W|679|861|633|833|721|811|0|0|0|0
KAN|7|1|YLR120C|797|606|768|560|791|657|0|0|0|0
KAN|7|2|YOR245C|515|517|507|528|562|596|0|0|0|0
KAN|7|3|YOR115C|494|549|472|513|458|501|0|0|0|0
KAN|7|4|YNL297C|442|478|369|411|412|488|0|0|0|0
KAN|7|5|YNL156C|463|515|480|511|521|550|0|0|0|0
KAN|7|6|YNL153C|488|513|427|464|479|543|0|0|0|0
KAN|7|7|YOR002W|548|597|499|537|520|566|0|0|0|0
KAN|7|8|YOR092W|530|562|513|529|528|546|0|0|0|0
KAN|7|9|YOR214C|589|567|529|543|592|613|0|0|0|0
KAN|7|10|YOR216C|525|546|527|540|579|608|0|0|0|0
KAN|7|11|YOR085W|552|570|491|506|504|495|0|0|0|0
KAN|7|12|YOR089C|508|518|443|479|463|448|0|0|0|0
KAN|7|13|YNL194C|520|535|503|468|512|441|0|0|0|0
KAN|7|14|YNL327W|596|543|537|542|574|584|0|0|0|0
KAN|7|15|YNL190W|505|525|480|517|502|526|0|0|0|0
KAN|7|16|YNL323W|648|660|546|551|579|597|0|0|0|0
KAN|7|17|YOR198C|82|81|0|0|809|770|0|0|0|0
KAN|7|18|YOR067C|583|613|605|560|573|605|0|0|0|0
KAN|7|19|YOR070C|554|564|532|533|538|443|0|0|0|0
KAN|7|20|YOR079C|537|590|438|481|562|536|0|0|0|0
KAN|7|21|YMR307W|492|566|432|552|512|629|0|0|0|0
KAN|7|22|YOR049C|523|597|502|557|589|640|0|0|0|0
KAN|7|23|YMR292W|461|559|430|547|486|548|0|0|0|0
KAN|7|24|YNL219C|573|710|552|712|566|732|0|0|0|0
KAN|8|1|YMR299C|796|637|667|521|746|608|0|0|0|0
KAN|8|2|YOR165W|445|520|433|457|449|510|0|0|0|0
KAN|8|3|YOR036W|273|340|246|304|294|399|0|0|0|0
KAN|8|4|YOR171C|483|498|449|472|485|527|0|0|0|0
KAN|8|5|YOR175C|473|538|435|467|429|481|0|0|0|0
KAN|8|6|YOR042W|472|514|468|510|503|560|0|0|0|0
KAN|8|7|YOR044W|531|561|518|532|515|555|0|0|0|0
KAN|8|8|YNL238W|625|656|476|497|627|676|0|0|0|0
KAN|8|9|YMR264W|584|620|528|518|528|550|0|0|0|0
KAN|8|10|YMR272C|335|366|319|350|314|405|0|0|0|0
KAN|8|11|YMR274C|583|590|560|568|581|561|0|0|0|0
KAN|8|12|YOR016C|571|578|532|530|561|564|0|0|0|0
KAN|8|13|YNL280C|574|590|527|519|629|605|0|0|0|0
KAN|8|14|YMR251W-A|557|577|500|527|533|548|0|0|0|0
KAN|8|15|YMR253C|545|569|543|575|575|599|0|0|0|0
KAN|8|16|YPR028W|605|645|544|564|575|568|0|0|0|0
KAN|8|17|YPL227C|501|564|524|517|503|563|0|0|0|0
KAN|8|18|YOL013C|560|581|553|546|558|589|0|0|0|0
KAN|8|19|YOL018C|498|572|528|565|540|574|0|0|0|0
KAN|8|20|YPR003C|496|568|468|462|493|494|0|0|0|0
KAN|8|21|YPL246C|497|553|480|525|568|575|0|0|0|0
KAN|8|22|YOR377W|505|601|476|553|524|522|0|0|0|0
KAN|8|23|YPL274W|572|655|539|606|547|651|0|0|0|0
KAN|8|24|YPL051W|731|905|655|853|699|868|0|0|0|0
KAN|9|1|YPL170W|841|612|755|576|688|612|0|0|0|0
KAN|9|2|YOL065C|519|541|518|513|570|577|0|0|0|0
KAN|9|3|YOR311C|485|479|467|481|486|513|0|0|0|0
KAN|9|4|YOR321W|506|519|486|544|505|546|0|0|0|0
KAN|9|5|YPL195W|509|551|517|534|526|543|0|0|0|0
KAN|9|6|YOL047C|462|506|448|484|489|547|0|0|0|0
KAN|9|7|YOR307C|521|521|444|450|424|427|0|0|0|0
KAN|9|8|YPL087W|480|496|493|476|514|520|0|0|0|0
KAN|9|9|YPL207W|516|569|544|579|597|596|0|0|0|0
KAN|9|10|YPL206C|562|548|495|525|559|578|0|0|0|0
KAN|9|11|YOR284W|544|534|509|493|577|594|0|0|0|0
KAN|9|12|YOR285W|610|609|517|505|540|541|0|0|0|0
KAN|9|13|YOR288C|523|511|513|503|590|556|0|0|0|0
KAN|9|14|YOL030W|527|545|499|494|473|486|0|0|0|0
KAN|9|15|YOL031C|552|572|519|553|569|595|0|0|0|0
KAN|9|16|YOR291W|465|556|455|542|515|576|0|0|0|0
KAN|9|17|YCL025C|528|589|509|542|518|542|0|0|0|0
KAN|9|18|YDL052C|530|622|537|536|551|611|0|0|0|0
KAN|9|19|YPR173C|441|507|429|440|435|508|0|0|0|0
KAN|9|20|YCL001W|524|587|502|536|550|554|0|0|0|0
KAN|9|21|YPR148C|451|537|462|550|506|581|0|0|0|0
KAN|9|22|YPR149W|395|549|417|530|457|533|0|0|0|0
KAN|9|23|YDL018C|435|560|417|531|487|526|0|0|0|0
KAN|9|24|YBR067C|653|761|622|791|619|779|0|0|0|0
KAN|10|1|YDL019C|832|600|748|562|759|691|0|0|0|0
KAN|10|2|YPR135W|427|444|415|421|457|484|0|0|0|0
KAN|10|3|YGR227W|526|569|472|485|455|490|0|0|0|0
KAN|10|4|YBR162W-A|484|513|479|504|513|565|0|0|0|0
KAN|10|5|YBR164C|531|594|504|527|542|584|0|0|0|0
KAN|10|6|YBR052C|549|571|508|555|508|578|0|0|0|0
KAN|10|7|YBR171W|539|592|426|522|501|594|0|0|0|0
KAN|10|8|YBR036C|147|173|159|183|197|205|0|0|0|0
KAN|10|9|YPR114W|461|475|456|486|486|498|0|0|0|0
KAN|10|10|YFR041C|536|532|511|507|547|548|0|0|0|0
KAN|10|11|YBR132C|565|601|503|492|540|561|0|0|0|0
KAN|10|12|YBR106W|0|0|598|610|300|286|0|0|0|0
KAN|10|13|YPR063C|576|577|511|491|590|595|0|0|0|0
KAN|10|14|YPR071W|482|460|493|502|543|584|0|0|0|0
KAN|10|15|YBL102W|536|615|465|460|583|539|0|0|0|0
KAN|10|16|YBR097W|0|0|0|0|0|0|0|0|0|0
KAN|10|17|YDL121C|532|559|535|585|560|561|0|0|0|0
KAN|10|18|YDR518W|4|0|0|0|0|0|0|0|0|0
KAN|10|19|YDR519W|543|592|580|579|630|640|0|0|0|0
KAN|10|20|YDR524C|483|542|522|558|514|564|0|0|0|0
KAN|10|21|YML048W|528|630|452|475|560|590|0|0|0|0
KAN|10|22|YJR073C|509|607|457|547|544|647|0|0|0|0
KAN|10|23|wt_blank_sean|32|0|0|0|31|0|0|0|0|0
KAN|10|24|YJR088C|613|669|568|700|581|690|0|0|0|0
KAN|11|1|YDR503C|801|600|702|612|739|686|0|0|0|0
KAN|11|2|YML059C|418|458|448|500|397|415|0|0|0|0
KAN|11|3|YML055W|493|498|423|419|455|516|0|0|0|0
KAN|11|4|YDL099W|474|483|433|478|508|542|0|0|0|0
KAN|11|5|YDL100C|437|527|411|495|427|530|0|0|0|0
KAN|11|6|YDR484W|252|340|244|301|295|369|0|0|0|0
KAN|11|7|YDR492W|567|577|560|567|532|562|0|0|0|0
KAN|11|8|YGL126W|545|579|504|520|549|546|0|0|0|0
KAN|11|9|YIL124W|545|561|503|524|556|528|0|0|0|0
KAN|11|10|YDL091C|560|569|502|524|517|519|0|0|0|0
KAN|11|11|YDL093W|524|543|444|415|528|557|0|0|0|0
KAN|11|12|YFL048C|583|583|501|487|553|485|0|0|0|0
KAN|11|13|YDL095W|554|583|404|461|526|556|0|0|0|0
KAN|11|14|YFL025C|553|566|548|557|573|638|0|0|0|0
KAN|11|15|YGL161C|521|549|487|488|444|508|0|0|0|0
KAN|11|16|YGL167C|526|562|459|491|561|590|0|0|0|0
KAN|11|17|YGR261C|552|598|509|553|554|598|0|0|0|0
KAN|11|18|YGR263C|568|627|532|571|586|615|0|0|0|0
KAN|11|19|YGR266W|546|578|457|440|573|492|0|0|0|0
KAN|11|20|YNR039C|443|472|445|468|484|550|0|0|0|0
KAN|11|21|YNL146W|416|504|441|470|495|572|0|0|0|0
KAN|11|22|YNR019W|404|540|422|507|480|476|0|0|0|0
KAN|11|23|YCR043C|551|662|508|615|611|709|0|0|0|0
KAN|11|24|YNR021W|576|650|529|621|583|706|0|0|0|0
KAN|12|1|YCR044C|672|578|598|508|625|514|0|0|0|0
KAN|12|2|YCR061W|491|539|473|476|466|545|0|0|0|0
KAN|12|3|YNR030W|495|550|424|497|405|472|0|0|0|0
KAN|12|4|YBR177C|413|487|383|411|429|501|0|0|0|0
KAN|12|5|YNR008W|428|467|439|452|442|490|0|0|0|0
KAN|12|6|YNR013C|479|516|425|451|449|493|0|0|0|0
KAN|12|7|YBR283C|497|530|428|477|616|580|0|0|0|0
KAN|12|8|YNL041C|510|528|479|485|493|502|0|0|0|0
KAN|12|9|YNL044W|540|517|499|486|528|461|0|0|0|0
KAN|12|10|YBR290W|509|558|473|535|561|583|0|0|0|0
KAN|12|11|YNL046W|606|567|455|427|530|534|0|0|0|0
KAN|12|12|YNL049C|537|573|492|513|519|515|0|0|0|0
KAN|12|13|YBR273C|520|557|473|505|486|497|0|0|0|0
KAN|12|14|YBR264C|467|498|441|464|491|508|0|0|0|0
KAN|12|15|YNL008C|552|562|512|505|518|499|0|0|0|0
KAN|12|16|YDL137W|397|470|422|486|493|505|0|0|0|0
KAN|12|17|YJL024C|549|611|525|557|594|644|0|0|0|0
KAN|12|18|YJL029C|0|0|0|0|0|0|0|0|0|0
KAN|12|19|YML067C|490|511|527|486|579|591|0|0|0|0
KAN|12|20|YJL004C|573|614|529|515|569|579|0|0|0|0
KAN|12|21|YML038C|415|514|379|458|474|535|0|0|0|0
KAN|12|22|YER151C|329|387|289|370|303|356|0|0|0|0
KAN|12|23|YML075C|548|588|471|558|507|592|0|0|0|0
KAN|12|24|YGR086C|618|703|501|638|536|638|0|0|0|0
KAN|13|1|YGR089W|645|508|612|436|645|542|0|0|0|0
KAN|13|2|YGR106C|503|536|433|433|433|459|0|0|0|0
KAN|13|3|YLR246W|409|463|436|443|446|509|0|0|0|0
KAN|13|4|YJR118C|231|335|203|256|224|315|0|0|0|0
KAN|13|5|YDR205W|438|469|432|465|415|465|0|0|0|0
KAN|13|6|YGR038W|453|510|388|433|465|456|0|0|0|0
KAN|13|7|YJR131W|416|469|448|480|453|514|0|0|0|0
KAN|13|8|YJR134C|491|558|492|521|524|527|0|0|0|0
KAN|13|9|YER120W|510|535|487|493|519|510|0|0|0|0
KAN|13|10|YER122C|354|363|373|365|377|346|0|0|0|0
KAN|13|11|YJR117W|471|512|513|536|532|514|0|0|0|0
KAN|13|12|YER113C|452|461|452|465|504|453|0|0|0|0
KAN|13|13|YJR040W|449|490|385|439|471|434|0|0|0|0
KAN|13|14|YKR067W|497|535|454|357|535|510|0|0|0|0
KAN|13|15|YJR031C|494|560|496|532|544|568|0|0|0|0
KAN|13|16|YMR054W|495|566|493|511|553|544|0|0|0|0
KAN|13|17|YIR033W|426|434|443|504|494|487|0|0|0|0
KAN|13|18|YJR010C-A|583|612|495|533|542|562|0|0|0|0
KAN|13|19|YJR015W|529|559|558|535|566|584|0|0|0|0
KAN|13|20|YMR052W|434|481|417|452|472|478|0|0|0|0
KAN|13|21|YBR287W|515|576|436|518|536|606|0|0|0|0
KAN|13|22|YBR288C|445|545|445|548|488|557|0|0|0|0
KAN|13|23|YAR002C-A|160|190|283|246|237|218|0|0|0|0
KAN|13|24|YMR119W|559|668|530|666|528|629|0|0|0|0
KAN|14|1|YNL125C|805|624|644|537|802|737|0|0|0|0
KAN|14|2|YNL130C|517|563|565|522|591|578|0|0|0|0
KAN|14|3|YIL030C|418|508|352|406|406|415|0|0|0|0
KAN|14|4|YNL085W|439|497|419|452|418|440|0|0|0|0
KAN|14|5|YNL095C|471|507|439|465|436|441|0|0|0|0
KAN|14|6|YLR390W-A|490|522|396|428|440|397|0|0|0|0
KAN|14|7|YJL078C|436|460|391|417|485|475|0|0|0|0
KAN|14|8|YKR053C|546|557|422|433|504|466|0|0|0|0
KAN|14|9|YNL051W|479|543|438|471|510|524|0|0|0|0
KAN|14|10|YPL137C|448|472|358|392|482|459|0|0|0|0
KAN|14|11|YDL072C|627|663|547|666|614|592|0|0|0|0
KAN|14|12|YCR048W|477|528|465|510|522|526|0|0|0|0
KAN|14|13|YCR067C|416|509|405|470|468|447|0|0|0|0
KAN|14|14|YCR034W|481|533|490|549|535|573|0|0|0|0
KAN|14|15|YGR130C|458|532|423|516|525|608|0|0|0|0
KAN|14|16|YGL223C|526|580|471|547|517|573|0|0|0|0
KAN|14|17|YBR255W|591|646|526|583|571|621|0|0|0|0
KAN|14|18|YER087C-B|472|508|431|448|509|518|0|0|0|0
KAN|14|19|YIL105C|397|451|343|357|393|455|0|0|0|0
KAN|14|20|YDR476C|485|545|518|545|563|612|0|0|0|0
KAN|14|21|YDR525W|531|577|453|558|534|558|0|0|0|0
KAN|14|22|YDR057W|550|576|482|549|514|569|0|0|0|0
KAN|14|23|YBR159W|470|555|414|483|458|523|0|0|0|0
KAN|14|24|YHR123W|1001|1057|897|1244|968|1232|0|0|0|0
KAN|15|1|YGR284C|761|579|774|612|761|610|0|0|0|0
KAN|15|2|YOL101C|426|559|466|489|495|478|0|0|0|0
KAN|15|3|YOL107W|471|547|482|531|511|506|0|0|0|0
KAN|15|4|YNL300W|501|578|434|489|489|506|0|0|0|0
KAN|15|5|YOL110W|365|468|383|438|394|376|0|0|0|0
KAN|15|6|YOR317W|404|445|436|414|492|485|0|0|0|0
KAN|15|7|YML071C|568|585|537|576|611|578|0|0|0|0
KAN|15|8|YIR038C|437|493|599|520|678|533|0|0|0|0
KAN|15|9|YML101C|476|446|433|419|518|478|0|0|0|0
KAN|15|10|YOL137W|437|515|384|456|502|485|0|0|0|0
KAN|15|11|YDR424C|425|500|414|440|479|406|0|0|0|0
KAN|15|12|YMR065W|466|548|422|499|493|525|0|0|0|0
KAN|15|13|YML128C|432|473|345|370|391|449|0|0|0|0
KAN|15|14|YHR045W|554|648|502|576|569|578|0|0|0|0
KAN|15|15|YHR181W|482|602|485|551|492|616|0|0|0|0
KAN|15|16|YMR123W|541|609|495|586|547|628|0|0|0|0
KAN|15|17|YLR039C|493|580|480|512|615|684|0|0|0|0
KAN|15|18|YLR050C|556|718|562|727|642|752|0|0|0|0
KAN|15|19|YNR075W|480|576|491|625|494|656|0|0|0|0
KAN|15|20|YOL088C|618|808|690|823|670|913|0|0|0|0
KAN|15|21|YMR313C|503|596|725|707|642|761|0|0|0|0
KAN|15|22|YHR004C|615|903|770|775|678|820|0|0|0|0
KAN|15|23|YLR450W|569|623|543|672|539|626|0|0|0|0
KAN|15|24|YDL192W|609|910|606|796|659|870|0|0|0|0
KAN|16|1|YNR051C|516|575|546|581|490|528|0|0|0|0
KAN|16|2|YJL123C|657|640|562|687|717|842|0|0|0|0
KAN|16|3|YJL117W|504|562|321|570|392|474|0|0|0|0
KAN|16|4|YDL222C|479|588|478|574|449|601|0|0|0|0
KAN|16|5|YDL226C|414|586|326|539|403|554|0|0|0|0
KAN|16|6|YDL231C|456|464|428|612|476|507|0|0|0|0
KAN|16|7|YDL232W|465|499|489|522|489|507|0|0|0|0
KAN|16|8|YJL079C|453|525|447|734|445|552|0|0|0|0
KAN|16|9|YKR088C|465|488|343|422|420|636|0|0|0|0
KAN|16|10|YJL073W|485|537|458|853|521|644|0|0|0|0
KAN|16|11|YJL062W|528|676|502|832|601|679|0|0|0|0
KAN|16|12|YJR066W|431|546|339|531|386|656|0|0|0|0
KAN|16|13|YDR483W|583|845|575|790|489|628|0|0|0|0
KAN|16|14|YER044C|75|45|153|243|188|130|0|0|0|0
KAN|16|15|YDL204W|688|855|576|734|461|848|0|0|0|0
KAN|16|16|YBR058C-A|0|6|0|20|0|8|0|0|0|0
KAN|16|17|YBR096W|23|14|0|11|0|10|0|0|0|0
KAN|16|18|YBR234C|0|6|0|8|0|7|0|0|0|0
KAN|16|19|YDR027C|0|19|0|33|17|30|0|0|0|0
KAN|16|20|YDR032C|9|370|12|34|17|20|0|0|0|0
KAN|16|21|YEL022W|0|12|125|23|0|12|0|0|0|0
KAN|16|22|YER053C-A|0|10|0|18|0|5|0|0|0|0
KAN|16|23|YER100W|0|5|1|25|348|741|0|0|0|0
KAN|16|24|YGL095C|71|142|60|123|3|19|0|0|0|0
NAT|YDR100W
KAN|1|1|YCR017C|496|314|619|432|690|380|0|0|0|0
KAN|1|2|YDR056C|400|337|503|368|473|315|0|0|0|0
KAN|1|3|YBR229C|682|583|551|496|556|411|0|0|0|0
KAN|1|4|YCR011C|673|610|600|478|544|420|0|0|0|0
KAN|1|5|YBL011W|610|514|552|384|559|400|0|0|0|0
KAN|1|6|YBL017C|676|619|566|439|523|401|0|0|0|0
KAN|1|7|YCL056C|702|692|593|490|565|468|0|0|0|0
KAN|1|8|YDR137W|398|271|319|286|383|212|0|0|0|0
KAN|1|9|YAR044W|684|508|612|388|666|392|0|0|0|0
KAN|1|10|YBR201W|759|697|581|496|515|449|0|0|0|0
KAN|1|11|YCL045C|581|560|536|461|467|382|0|0|0|0
KAN|1|12|YBR183W|578|703|639|521|497|495|0|0|0|0
KAN|1|13|YDR108W|401|319|379|276|375|279|0|0|0|0
KAN|1|14|YAL007C|738|673|802|553|784|545|0|0|0|0
KAN|1|15|YDR100W|210|175|334|236|299|234|0|0|0|0
KAN|1|16|YAL026C|566|458|680|461|624|454|0|0|0|0
KAN|1|17|YAL023C|587|570|528|455|494|444|0|0|0|0
KAN|1|18|YBL082C|710|714|759|474|637|483|0|0|0|0
KAN|1|19|YDR084C|525|330|452|326|479|324|0|0|0|0
KAN|1|20|YAL042W|495|350|576|390|687|372|0|0|0|0
KAN|1|21|YAL058W|726|513|768|473|687|461|0|0|0|0
KAN|1|22|YGL200C|0|0|50|0|64|10|0|0|0|0
KAN|1|23|YGL203C|646|568|838|498|830|440|0|0|0|0
KAN|1|24|YDR294C|572|613|833|730|691|737|0|0|0|0
KAN|2|1|YDR297W|829|770|708|564|685|604|0|0|0|0
KAN|2|2|YEL001C|599|563|496|530|468|468|0|0|0|0
KAN|2|3|YEL003W|522|504|392|453|414|452|0|0|0|0
KAN|2|4|YDR304C|576|595|464|519|458|498|0|0|0|0
KAN|2|5|YEL004W|521|571|463|540|467|527|0|0|0|0
KAN|2|6|YEL005C|692|688|558|600|451|441|0|0|0|0
KAN|2|7|YDR307W|514|556|402|449|395|450|0|0|0|0
KAN|2|8|YGL084C|489|570|377|454|387|466|0|0|0|0
KAN|2|9|YGL054C|558|555|418|452|378|421|0|0|0|0
KAN|2|10|YER019C-A|595|611|483|534|419|485|0|0|0|0
KAN|2|11|YDR270W|536|628|526|538|457|480|0|0|0|0
KAN|2|12|YDR410C|0|0|40|19|0|0|0|0|0|0
KAN|2|13|YDR411C|619|667|584|584|552|584|0|0|0|0
KAN|2|14|YER004W|620|635|576|575|481|537|0|0|0|0
KAN|2|15|YER005W|554|557|520|501|470|506|0|0|0|0
KAN|2|16|YGL020C|606|639|591|546|506|540|0|0|0|0
KAN|2|17|YEL064C|259|168|316|246|296|339|0|0|0|0
KAN|2|18|YGL027C|607|613|526|533|478|519|0|0|0|0
KAN|2|19|YDR233C|590|610|560|564|461|515|0|0|0|0
KAN|2|20|YEL042W|542|572|487|578|479|543|0|0|0|0
KAN|2|21|YEL043W|483|488|499|502|444|476|0|0|0|0
KAN|2|22|YGL005C|726|710|677|683|597|608|0|0|0|0
KAN|2|23|YGL010W|649|659|599|643|530|584|0|0|0|0
KAN|2|24|YGL012W|2|0|99|122|108|90|0|0|0|0
KAN|3|1|YDR349C|733|640|609|556|594|533|0|0|0|0
KAN|3|2|YDR221W|641|581|532|541|519|493|0|0|0|0
KAN|3|3|YDR222W|571|551|490|521|467|469|0|0|0|0
KAN|3|4|YDR357C|590|645|509|551|474|467|0|0|0|0
KAN|3|5|YEL031W|531|612|505|574|473|542|0|0|0|0
KAN|3|6|YER083C|0|0|0|0|0|0|0|0|0|0
KAN|3|7|YDR344C|660|670|536|583|505|535|0|0|0|0
KAN|3|8|YEL013W|386|449|336|409|340|350|0|0|0|0
KAN|3|9|YEL015W|574|566|478|519|466|493|0|0|0|0
KAN|3|10|YER071C|604|636|506|539|481|516|0|0|0|0
KAN|3|11|YDR320C|549|599|490|558|444|500|0|0|0|0
KAN|3|12|YHR110W|544|582|467|496|459|470|0|0|0|0
KAN|3|13|YIL076W|331|319|283|329|306|347|0|0|0|0
KAN|3|14|YIL090W|328|352|345|332|300|294|0|0|0|0
KAN|3|15|YIL039W|779|839|685|678|600|682|0|0|0|0
KAN|3|16|YIL040W|418|440|373|405|346|390|0|0|0|0
KAN|3|17|YIL043C|634|625|568|618|532|577|0|0|0|0
KAN|3|18|YIL044C|562|541|515|549|486|508|0|0|0|0
KAN|3|19|YGR199W|608|615|542|589|523|555|0|0|0|0
KAN|3|20|YGR202C|541|580|483|560|436|536|0|0|0|0
KAN|3|21|YHR060W|0|0|0|0|0|0|0|0|0|0
KAN|3|22|YIL027C|887|905|768|840|802|794|0|0|0|0
KAN|3|23|YHR079C|606|657|574|622|513|589|0|0|0|0
KAN|3|24|YGR177C|669|802|666|801|641|787|0|0|0|0
KAN|4|1|YGR036C|444|391|480|491|403|392|0|0|0|0
KAN|4|2|YHR039C|573|502|464|467|474|447|0|0|0|0
KAN|4|3|YIL005W|532|497|427|452|451|436|0|0|0|0
KAN|4|4|YIL016W|573|583|478|489|465|470|0|0|0|0
KAN|4|5|YGR170W|520|535|450|482|430|454|0|0|0|0
KAN|4|6|YHR204W|605|598|487|509|465|480|0|0|0|0
KAN|4|7|YGR157W|375|361|307|328|283|303|0|0|0|0
KAN|4|8|YHL003C|700|689|559|620|523|547|0|0|0|0
KAN|4|9|YHR176W|627|642|530|560|492|525|0|0|0|0
KAN|4|10|YHR142W|601|632|491|533|467|511|0|0|0|0
KAN|4|11|YGL226C-A|589|626|494|547|491|522|0|0|0|0
KAN|4|12|YGL231C|593|656|489|547|504|538|0|0|0|0
KAN|4|13|YHL031C|661|663|508|629|478|581|0|0|0|0
KAN|4|14|YHR135C|659|646|567|596|514|576|0|0|0|0
KAN|4|15|YHR136C|680|709|581|629|547|585|0|0|0|0
KAN|4|16|YGR105W|0|0|254|201|63|28|0|0|0|0
KAN|4|17|YLL014W|622|617|558|603|525|554|0|0|0|0
KAN|4|18|YKL020C|547|560|494|558|469|534|0|0|0|0
KAN|4|19|YLR080W|522|539|486|525|446|473|0|0|0|0
KAN|4|20|YKL140W|492|524|504|549|467|509|0|0|0|0
KAN|4|21|YKL008C|593|574|563|604|527|566|0|0|0|0
KAN|4|22|YLR056W|291|316|356|289|274|250|0|0|0|0
KAN|4|23|YLR064W|655|676|627|679|577|625|0|0|0|0
KAN|4|24|YKL119C|263|345|368|454|395|465|0|0|0|0
KAN|5|1|YJL134W|723|614|617|528|520|463|0|0|0|0
KAN|5|2|YLR042C|635|563|497|517|525|497|0|0|0|0
KAN|5|3|YLR023C|589|572|506|525|479|488|0|0|0|0
KAN|5|4|YJL178C|553|565|442|470|443|460|0|0|0|0
KAN|5|5|YJL171C|617|621|531|570|507|484|0|0|0|0
KAN|5|6|YKL094W|662|590|539|558|502|525|0|0|0|0
KAN|5|7|YJL168C|442|440|407|420|399|427|0|0|0|0
KAN|5|8|YKL212W|426|428|359|361|348|367|0|0|0|0
KAN|5|9|YJL192C|562|565|481|512|484|501|0|0|0|0
KAN|5|10|YKL073W|605|639|538|597|502|562|0|0|0|0
KAN|5|11|YKL179C|627|638|540|576|492|525|0|0|0|0
KAN|5|12|YLL043W|508|588|468|535|442|498|0|0|0|0
KAN|5|13|YLL052C|521|583|477|526|473|533|0|0|0|0
KAN|5|14|YLL055W|555|589|496|535|454|496|0|0|0|0
KAN|5|15|YKL063C|607|695|498|551|487|533|0|0|0|0
KAN|5|16|YKL065C|660|683|589|610|543|601|0|0|0|0
KAN|5|17|YJL198W|555|570|493|511|491|513|0|0|0|0
KAN|5|18|YJL196C|562|573|508|542|481|525|0|0|0|0
KAN|5|19|YLL023C|520|527|479|507|454|499|0|0|0|0
KAN|5|20|YLL028W|506|507|490|546|466|503|0|0|0|0
KAN|5|21|YJL212C|611|550|537|624|511|587|0|0|0|0
KAN|5|22|YMR022W|617|607|607|649|568|593|0|0|0|0
KAN|5|23|YMR214W|551|552|568|608|459|529|0|0|0|0
KAN|5|24|YMR215W|576|723|578|730|586|682|0|0|0|0
KAN|6|1|YMR010W|918|750|776|628|757|606|0|0|0|0
KAN|6|2|YMR015C|495|439|407|393|422|396|0|0|0|0
KAN|6|3|YLR207W|624|632|555|540|520|518|0|0|0|0
KAN|6|4|YLR350W|481|491|444|460|382|441|0|0|0|0
KAN|6|5|YLR220W|593|587|529|541|471|477|0|0|0|0
KAN|6|6|YML012W|622|660|522|553|508|509|0|0|0|0
KAN|6|7|YML008C|477|436|386|405|367|377|0|0|0|0
KAN|6|8|YMR202W|427|416|327|333|331|349|0|0|0|0
KAN|6|9|YLR194C|626|614|561|571|515|538|0|0|0|0
KAN|6|10|YMR183C|495|519|476|502|433|468|0|0|0|0
KAN|6|11|YML019W|567|577|469|473|456|495|0|0|0|0
KAN|6|12|YML013W|525|566|474|508|459|483|0|0|0|0
KAN|6|13|YLR292C|598|592|519|538|481|512|0|0|0|0
KAN|6|14|YMR161W|625|686|550|565|520|546|0|0|0|0
KAN|6|15|YMR163C|551|598|515|535|491|536|0|0|0|0
KAN|6|16|YLR396C|0|0|0|0|0|0|0|0|0|0
KAN|6|17|YMR152W|572|544|533|522|535|551|0|0|0|0
KAN|6|18|YLR130C|632|619|577|596|534|538|0|0|0|0
KAN|6|19|YLR268W|467|462|428|460|442|444|0|0|0|0
KAN|6|20|YMR029C|522|550|501|555|450|513|0|0|0|0
KAN|6|21|YMR031C|603|635|580|621|558|569|0|0|0|0
KAN|6|22|YLR372W|416|444|424|506|417|477|0|0|0|0
KAN|6|23|YLR242C|640|694|595|716|559|703|0|0|0|0
KAN|6|24|YLR250W|687|768|640|832|627|761|0|0|0|0
KAN|7|1|YLR120C|854|673|748|578|671|531|0|0|0|0
KAN|7|2|YOR245C|622|564|522|515|543|478|0|0|0|0
KAN|7|3|YOR115C|560|557|483|496|463|456|0|0|0|0
KAN|7|4|YNL297C|482|540|418|479|415|447|0|0|0|0
KAN|7|5|YNL156C|622|620|513|535|479|502|0|0|0|0
KAN|7|6|YNL153C|551|568|458|512|415|449|0|0|0|0
KAN|7|7|YOR002W|675|693|583|607|525|553|0|0|0|0
KAN|7|8|YOR092W|596|599|535|564|504|520|0|0|0|0
KAN|7|9|YOR214C|603|594|547|583|514|518|0|0|0|0
KAN|7|10|YOR216C|568|588|460|512|469|525|0|0|0|0
KAN|7|11|YOR085W|557|581|524|597|495|503|0|0|0|0
KAN|7|12|YOR089C|526|533|461|473|470|448|0|0|0|0
KAN|7|13|YNL194C|553|580|483|504|482|493|0|0|0|0
KAN|7|14|YNL327W|619|631|543|565|513|524|0|0|0|0
KAN|7|15|YNL190W|553|546|487|506|503|508|0|0|0|0
KAN|7|16|YNL323W|564|532|514|508|533|561|0|0|0|0
KAN|7|17|YOR198C|578|571|752|703|72|20|0|0|0|0
KAN|7|18|YOR067C|673|697|584|616|550|586|0|0|0|0
KAN|7|19|YOR070C|522|498|469|506|470|471|0|0|0|0
KAN|7|20|YOR079C|610|595|516|542|509|526|0|0|0|0
KAN|7|21|YMR307W|454|489|458|608|481|593|0|0|0|0
KAN|7|22|YOR049C|618|625|573|619|548|568|0|0|0|0
KAN|7|23|YMR292W|511|519|470|555|456|516|0|0|0|0
KAN|7|24|YNL219C|609|706|566|772|527|699|0|0|0|0
KAN|8|1|YMR299C|819|649|654|536|659|493|0|0|0|0
KAN|8|2|YOR165W|529|509|453|432|444|458|0|0|0|0
KAN|8|3|YOR036W|189|167|245|187|196|152|0|0|0|0
KAN|8|4|YOR171C|627|602|520|536|473|446|0|0|0|0
KAN|8|5|YOR175C|512|528|450|472|418|425|0|0|0|0
KAN|8|6|YOR042W|564|566|462|499|442|443|0|0|0|0
KAN|8|7|YOR044W|601|619|508|539|465|484|0|0|0|0
KAN|8|8|YNL238W|593|682|548|660|478|575|0|0|0|0
KAN|8|9|YMR264W|660|691|554|586|507|521|0|0|0|0
KAN|8|10|YMR272C|284|314|235|262|246|304|0|0|0|0
KAN|8|11|YMR274C|605|612|574|546|507|518|0|0|0|0
KAN|8|12|YOR016C|588|586|536|544|528|499|0|0|0|0
KAN|8|13|YNL280C|605|575|556|556|516|504|0|0|0|0
KAN|8|14|YMR251W-A|578|587|515|542|505|511|0|0|0|0
KAN|8|15|YMR253C|624|625|578|574|521|537|0|0|0|0
KAN|8|16|YPR028W|680|642|553|583|514|559|0|0|0|0
KAN|8|17|YPL227C|618|673|534|554|579|545|0|0|0|0
KAN|8|18|YOL013C|633|676|571|615|573|549|0|0|0|0
KAN|8|19|YOL018C|490|494|418|461|415|454|0|0|0|0
KAN|8|20|YPR003C|591|661|538|558|486|520|0|0|0|0
KAN|8|21|YPL246C|631|614|560|588|534|554|0|0|0|0
KAN|8|22|YOR377W|594|581|528|582|506|555|0|0|0|0
KAN|8|23|YPL274W|645|655|579|630|561|580|0|0|0|0
KAN|8|24|YPL051W|749|850|666|850|645|779|0|0|0|0
KAN|9|1|YPL170W|828|700|714|564|677|523|0|0|0|0
KAN|9|2|YOL065C|665|607|555|541|512|514|0|0|0|0
KAN|9|3|YOR311C|457|455|345|349|354|377|0|0|0|0
KAN|9|4|YOR321W|648|632|544|544|512|494|0|0|0|0
KAN|9|5|YPL195W|584|649|504|537|444|489|0|0|0|0
KAN|9|6|YOL047C|619|641|520|538|477|503|0|0|0|0
KAN|9|7|YOR307C|604|631|493|539|483|530|0|0|0|0
KAN|9|8|YPL087W|510|524|423|474|431|445|0|0|0|0
KAN|9|9|YPL207W|613|685|534|576|481|533|0|0|0|0
KAN|9|10|YPL206C|599|605|528|554|492|538|0|0|0|0
KAN|9|11|YOR284W|590|611|523|563|520|529|0|0|0|0
KAN|9|12|YOR285W|580|592|522|556|518|503|0|0|0|0
KAN|9|13|YOR288C|602|583|570|577|546|532|0|0|0|0
KAN|9|14|YOL030W|599|619|538|554|502|494|0|0|0|0
KAN|9|15|YOL031C|645|566|505|518|500|518|0|0|0|0
KAN|9|16|YOR291W|553|611|489|529|484|480|0|0|0|0
KAN|9|17|YCL025C|610|638|527|564|487|529|0|0|0|0
KAN|9|18|YDL052C|622|688|523|577|501|565|0|0|0|0
KAN|9|19|YPR173C|281|250|301|271|312|360|0|0|0|0
KAN|9|20|YCL001W|635|642|578|600|528|546|0|0|0|0
KAN|9|21|YPR148C|589|592|526|572|495|543|0|0|0|0
KAN|9|22|YPR149W|480|554|428|501|415|481|0|0|0|0
KAN|9|23|YDL018C|570|615|499|612|449|538|0|0|0|0
KAN|9|24|YBR067C|784|866|648|785|641|759|0|0|0|0
KAN|10|1|YDL019C|866|727|736|646|716|561|0|0|0|0
KAN|10|2|YPR135W|452|429|388|397|384|379|0|0|0|0
KAN|10|3|YGR227W|716|669|555|555|503|516|0|0|0|0
KAN|10|4|YBR162W-A|579|599|458|502|431|423|0|0|0|0
KAN|10|5|YBR164C|613|612|513|548|470|491|0|0|0|0
KAN|10|6|YBR052C|654|666|501|550|469|508|0|0|0|0
KAN|10|7|YBR171W|489|510|427|486|377|452|0|0|0|0
KAN|10|8|YBR036C|264|146|320|361|217|243|0|0|0|0
KAN|10|9|YPR114W|535|569|447|500|428|473|0|0|0|0
KAN|10|10|YFR041C|599|597|475|514|464|480|0|0|0|0
KAN|10|11|YBR132C|575|602|497|528|466|483|0|0|0|0
KAN|10|12|YBR106W|425|391|351|403|383|408|0|0|0|0
KAN|10|13|YPR063C|570|570|505|538|476|514|0|0|0|0
KAN|10|14|YPR071W|621|600|526|549|484|537|0|0|0|0
KAN|10|15|YBL102W|615|653|550|608|497|563|0|0|0|0
KAN|10|16|YBR097W|0|0|0|0|0|0|0|0|0|0
KAN|10|17|YDL121C|721|683|564|603|527|562|0|0|0|0
KAN|10|18|YDR518W|79|58|0|0|0|0|0|0|0|0
KAN|10|19|YDR519W|709|684|581|601|550|561|0|0|0|0
KAN|10|20|YDR524C|600|582|519|539|509|537|0|0|0|0
KAN|10|21|YML048W|578|597|553|603|525|549|0|0|0|0
KAN|10|22|YJR073C|458|439|440|492|421|484|0|0|0|0
KAN|10|23|wt_blank_sean|0|14|0|0|0|0|0|0|0|0
KAN|10|24|YJR088C|740|780|605|770|535|642|0|0|0|0
KAN|11|1|YDR503C|816|675|687|546|659|501|0|0|0|0
KAN|11|2|YML059C|570|545|504|453|413|402|0|0|0|0
KAN|11|3|YML055W|569|585|471|419|391|408|0|0|0|0
KAN|11|4|YDL099W|610|601|487|527|464|470|0|0|0|0
KAN|11|5|YDL100C|485|480|413|455|394|412|0|0|0|0
KAN|11|6|YDR484W|297|275|303|250|327|267|0|0|0|0
KAN|11|7|YDR492W|648|608|496|529|492|495|0|0|0|0
KAN|11|8|YGL126W|616|591|468|506|461|469|0|0|0|0
KAN|11|9|YIL124W|613|554|485|522|472|522|0|0|0|0
KAN|11|10|YDL091C|592|582|496|524|483|497|0|0|0|0
KAN|11|11|YDL093W|564|531|468|497|441|480|0|0|0|0
KAN|11|12|YFL048C|586|546|504|544|470|501|0|0|0|0
KAN|11|13|YDL095W|582|584|517|556|477|504|0|0|0|0
KAN|11|14|YFL025C|705|711|595|638|522|563|0|0|0|0
KAN|11|15|YGL161C|457|486|383|459|390|435|0|0|0|0
KAN|11|16|YGL167C|654|589|507|516|442|467|0|0|0|0
KAN|11|17|YGR261C|670|691|529|593|493|543|0|0|0|0
KAN|11|18|YGR263C|668|664|559|585|526|524|0|0|0|0
KAN|11|19|YGR266W|652|568|539|564|513|530|0|0|0|0
KAN|11|20|YNR039C|562|580|479|532|469|485|0|0|0|0
KAN|11|21|YNL146W|501|501|491|513|448|470|0|0|0|0
KAN|11|22|YNR019W|586|528|476|519|472|485|0|0|0|0
KAN|11|23|YCR043C|796|750|651|668|595|603|0|0|0|0
KAN|11|24|YNR021W|714|731|589|730|609|682|0|0|0|0
KAN|12|1|YCR044C|794|722|788|721|692|541|0|0|0|0
KAN|12|2|YCR061W|590|579|485|446|469|450|0|0|0|0
KAN|12|3|YNR030W|595|623|518|490|440|474|0|0|0|0
KAN|12|4|YBR177C|538|586|436|461|404|436|0|0|0|0
KAN|12|5|YNR008W|577|583|393|418|401|413|0|0|0|0
KAN|12|6|YNR013C|549|556|388|416|429|451|0|0|0|0
KAN|12|7|YBR283C|621|575|471|520|443|432|0|0|0|0
KAN|12|8|YNL041C|523|520|442|506|441|450|0|0|0|0
KAN|12|9|YNL044W|513|536|468|507|444|482|0|0|0|0
KAN|12|10|YBR290W|634|627|510|566|487|517|0|0|0|0
KAN|12|11|YNL046W|499|540|464|511|443|460|0|0|0|0
KAN|12|12|YNL049C|570|594|492|538|447|494|0|0|0|0
KAN|12|13|YBR273C|560|576|485|516|473|513|0|0|0|0
KAN|12|14|YBR264C|491|526|443|486|416|452|0|0|0|0
KAN|12|15|YNL008C|592|579|486|540|475|500|0|0|0|0
KAN|12|16|YDL137W|510|523|442|492|441|475|0|0|0|0
KAN|12|17|YJL024C|709|717|592|660|520|569|0|0|0|0
KAN|12|18|YJL029C|279|215|362|384|326|343|0|0|0|0
KAN|12|19|YML067C|613|595|524|547|511|498|0|0|0|0
KAN|12|20|YJL004C|570|567|523|562|481|512|0|0|0|0
KAN|12|21|YML038C|463|520|428|492|396|456|0|0|0|0
KAN|12|22|YER151C|304|268|300|288|268|291|0|0|0|0
KAN|12|23|YML075C|671|615|569|617|555|567|0|0|0|0
KAN|12|24|YGR086C|655|699|544|740|531|617|0|0|0|0
KAN|13|1|YGR089W|669|553|561|471|574|420|0|0|0|0
KAN|13|2|YGR106C|551|534|484|410|399|411|0|0|0|0
KAN|13|3|YLR246W|625|615|556|477|424|435|0|0|0|0
KAN|13|4|YJR118C|238|191|220|171|218|200|0|0|0|0
KAN|13|5|YDR205W|553|526|470|406|405|424|0|0|0|0
KAN|13|6|YGR038W|501|527|413|436|394|407|0|0|0|0
KAN|13|7|YJR131W|522|537|418|439|425|427|0|0|0|0
KAN|13|8|YJR134C|563|575|441|473|435|446|0|0|0|0
KAN|13|9|YER120W|581|584|473|527|458|477|0|0|0|0
KAN|13|10|YER122C|488|524|420|498|408|445|0|0|0|0
KAN|13|11|YJR117W|577|573|490|530|468|493|0|0|0|0
KAN|13|12|YER113C|486|483|411|464|417|446|0|0|0|0
KAN|13|13|YJR040W|505|485|400|430|401|411|0|0|0|0
KAN|13|14|YKR067W|513|471|429|472|415|428|0|0|0|0
KAN|13|15|YJR031C|623|607|496|539|479|505|0|0|0|0
KAN|13|16|YMR054W|618|595|520|579|485|517|0|0|0|0
KAN|13|17|YIR033W|484|482|414|475|406|453|0|0|0|0
KAN|13|18|YJR010C-A|597|617|489|537|462|499|0|0|0|0
KAN|13|19|YJR015W|625|644|527|583|486|543|0|0|0|0
KAN|13|20|YMR052W|517|493|445|492|409|464|0|0|0|0
KAN|13|21|YBR287W|586|596|520|561|482|536|0|0|0|0
KAN|13|22|YBR288C|602|650|519|621|481|546|0|0|0|0
KAN|13|23|YAR002C-A|523|566|516|567|461|513|0|0|0|0
KAN|13|24|YMR119W|629|727|577|737|512|643|0|0|0|0
KAN|14|1|YNL125C|759|643|472|347|745|597|0|0|0|0
KAN|14|2|YNL130C|691|637|542|526|500|504|0|0|0|0
KAN|14|3|YIL030C|503|494|434|413|403|428|0|0|0|0
KAN|14|4|YNL085W|532|532|448|417|373|411|0|0|0|0
KAN|14|5|YNL095C|527|515|474|394|386|382|0|0|0|0
KAN|14|6|YLR390W-A|485|457|445|398|341|385|0|0|0|0
KAN|14|7|YJL078C|481|404|459|406|390|395|0|0|0|0
KAN|14|8|YKR053C|551|547|443|483|440|439|0|0|0|0
KAN|14|9|YNL051W|557|568|475|502|454|482|0|0|0|0
KAN|14|10|YPL137C|483|476|432|482|398|418|0|0|0|0
KAN|14|11|YDL072C|157|198|90|77|141|115|0|0|0|0
KAN|14|12|YCR048W|634|630|564|584|503|507|0|0|0|0
KAN|14|13|YCR067C|511|520|412|475|403|449|0|0|0|0
KAN|14|14|YCR034W|583|511|473|497|424|493|0|0|0|0
KAN|14|15|YGR130C|617|600|467|528|445|499|0|0|0|0
KAN|14|16|YGL223C|633|654|533|608|495|523|0|0|0|0
KAN|14|17|YBR255W|612|630|489|582|480|506|0|0|0|0
KAN|14|18|YER087C-B|509|532|423|519|421|486|0|0|0|0
KAN|14|19|YIL105C|399|330|331|339|350|342|0|0|0|0
KAN|14|20|YDR476C|597|593|507|522|459|552|0|0|0|0
KAN|14|21|YDR525W|593|583|504|568|469|519|0|0|0|0
KAN|14|22|YDR057W|591|611|553|606|531|581|0|0|0|0
KAN|14|23|YBR159W|497|580|479|580|453|552|0|0|0|0
KAN|14|24|YHR123W|616|745|593|749|556|700|0|0|0|0
KAN|15|1|YGR284C|912|773|743|625|645|572|0|0|0|0
KAN|15|2|YOL101C|571|542|492|444|427|445|0|0|0|0
KAN|15|3|YOL107W|632|592|528|500|458|491|0|0|0|0
KAN|15|4|YNL300W|621|555|504|474|414|410|0|0|0|0
KAN|15|5|YOL110W|530|459|438|460|367|383|0|0|0|0
KAN|15|6|YOR317W|562|508|524|480|463|452|0|0|0|0
KAN|15|7|YML071C|555|524|454|452|410|413|0|0|0|0
KAN|15|8|YIR038C|566|500|499|479|447|468|0|0|0|0
KAN|15|9|YML101C|538|458|482|449|433|450|0|0|0|0
KAN|15|10|YOL137W|510|484|436|471|404|415|0|0|0|0
KAN|15|11|YDR424C|483|435|401|394|372|361|0|0|0|0
KAN|15|12|YMR065W|615|566|503|493|481|466|0|0|0|0
KAN|15|13|YML128C|411|370|369|367|355|359|0|0|0|0
KAN|15|14|YHR045W|647|613|519|534|480|513|0|0|0|0
KAN|15|15|YHR181W|643|643|573|587|471|547|0|0|0|0
KAN|15|16|YMR123W|606|719|509|651|496|589|0|0|0|0
KAN|15|17|YLR039C|358|438|262|319|348|401|0|0|0|0
KAN|15|18|YLR050C|757|822|646|714|598|634|0|0|0|0
KAN|15|19|YNR075W|626|661|495|630|448|572|0|0|0|0
KAN|15|20|YOL088C|734|843|632|776|583|710|0|0|0|0
KAN|15|21|YMR313C|594|677|488|669|475|617|0|0|0|0
KAN|15|22|YHR004C|628|744|631|783|544|673|0|0|0|0
KAN|15|23|YLR450W|629|730|546|710|546|643|0|0|0|0
KAN|15|24|YDL192W|509|635|595|755|511|639|0|0|0|0
KAN|16|1|YNR051C|523|515|410|406|487|466|0|0|0|0
KAN|16|2|YJL123C|720|864|626|673|597|655|0|0|0|0
KAN|16|3|YJL117W|626|696|536|590|471|561|0|0|0|0
KAN|16|4|YDL222C|667|698|572|620|505|620|0|0|0|0
KAN|16|5|YDL226C|630|468|519|592|457|598|0|0|0|0
KAN|16|6|YDL231C|623|573|580|618|510|573|0|0|0|0
KAN|16|7|YDL232W|604|555|557|602|454|511|0|0|0|0
KAN|16|8|YJL079C|597|791|604|612|436|601|0|0|0|0
KAN|16|9|YKR088C|429|426|438|519|339|477|0|0|0|0
KAN|16|10|YJL073W|567|545|485|561|429|559|0|0|0|0
KAN|16|11|YJL062W|729|958|667|672|598|681|0|0|0|0
KAN|16|12|YJR066W|429|688|398|529|353|463|0|0|0|0
KAN|16|13|YDR483W|631|756|608|610|494|610|0|0|0|0
KAN|16|14|YER044C|163|181|214|160|215|302|0|0|0|0
KAN|16|15|YDL204W|751|937|592|699|545|669|0|0|0|0
KAN|16|16|YBR058C-A|0|0|8|1|0|27|0|0|0|0
KAN|16|17|YBR096W|0|0|0|6|0|4|0|0|0|0
KAN|16|18|YBR234C|58|31|132|223|222|281|0|0|0|0
KAN|16|19|YDR027C|21|47|113|93|151|179|0|0|0|0
KAN|16|20|YDR032C|0|0|11|3|0|16|0|0|0|0
KAN|16|21|YEL022W|67|9|77|91|105|108|0|0|0|0
KAN|16|22|YER053C-A|40|42|133|100|179|242|0|0|0|0
KAN|16|23|YER100W|71|42|0|32|140|162|0|0|0|0
KAN|16|24|YGL095C|49|10|159|123|263|400|0|0|0|0
NAT|YAL026C
KAN|1|1|YCR017C|534|330|629|325|838|357|0|0|0|0
KAN|1|2|YDR056C|531|408|409|362|584|378|0|0|0|0
KAN|1|3|YBR229C|510|418|458|417|650|483|0|0|0|0
KAN|1|4|YCR011C|493|383|422|383|567|476|0|0|0|0
KAN|1|5|YBL011W|457|369|400|390|573|335|0|0|0|0
KAN|1|6|YBL017C|422|353|402|362|555|375|0|0|0|0
KAN|1|7|YCL056C|551|414|462|383|574|407|0|0|0|0
KAN|1|8|YDR137W|519|411|387|379|535|380|0|0|0|0
KAN|1|9|YAR044W|536|433|546|518|548|514|0|0|0|0
KAN|1|10|YBR201W|465|428|478|400|534|509|0|0|0|0
KAN|1|11|YCL045C|385|321|435|393|506|445|0|0|0|0
KAN|1|12|YBR183W|459|426|421|423|520|459|0|0|0|0
KAN|1|13|YDR108W|400|349|393|377|460|418|0|0|0|0
KAN|1|14|YAL007C|438|472|537|450|588|450|0|0|0|0
KAN|1|15|YDR100W|417|362|432|415|494|496|0|0|0|0
KAN|1|16|YAL026C|445|470|468|427|528|405|0|0|0|0
KAN|1|17|YAL023C|408|403|507|428|590|507|0|0|0|0
KAN|1|18|YBL082C|483|443|559|483|598|586|0|0|0|0
KAN|1|19|YDR084C|360|326|505|413|449|497|0|0|0|0
KAN|1|20|YAL042W|374|343|525|461|456|440|0|0|0|0
KAN|1|21|YAL058W|626|456|635|592|525|553|0|0|0|0
KAN|1|22|YGL200C|0|0|0|0|5|0|0|0|0|0
KAN|1|23|YGL203C|537|498|566|429|530|535|0|0|0|0
KAN|1|24|YDR294C|563|579|520|475|489|648|0|0|0|0
KAN|2|1|YDR297W|648|555|651|551|692|575|0|0|0|0
KAN|2|2|YEL001C|411|410|438|390|443|414|0|0|0|0
KAN|2|3|YEL003W|384|410|374|357|489|493|0|0|0|0
KAN|2|4|YDR304C|353|344|399|370|446|446|0|0|0|0
KAN|2|5|YEL004W|423|397|378|368|416|410|0|0|0|0
KAN|2|6|YEL005C|350|341|442|419|467|471|0|0|0|0
KAN|2|7|YDR307W|345|326|324|303|446|427|0|0|0|0
KAN|2|8|YGL084C|415|364|424|412|491|453|0|0|0|0
KAN|2|9|YGL054C|419|366|388|337|483|419|0|0|0|0
KAN|2|10|YER019C-A|384|352|367|344|439|411|0|0|0|0
KAN|2|11|YDR270W|442|451|404|378|470|443|0|0|0|0
KAN|2|12|YDR410C|242|234|168|145|167|151|0|0|0|0
KAN|2|13|YDR411C|397|385|412|412|587|575|0|0|0|0
KAN|2|14|YER004W|331|326|415|392|535|458|0|0|0|0
KAN|2|15|YER005W|359|376|433|411|463|444|0|0|0|0
KAN|2|16|YGL020C|431|448|407|444|547|537|0|0|0|0
KAN|2|17|YEL064C|181|149|0|9|198|165|0|0|0|0
KAN|2|18|YGL027C|397|384|449|428|483|453|0|0|0|0
KAN|2|19|YDR233C|395|376|399|362|446|463|0|0|0|0
KAN|2|20|YEL042W|357|371|411|392|410|418|0|0|0|0
KAN|2|21|YEL043W|296|302|392|411|419|430|0|0|0|0
KAN|2|22|YGL005C|471|446|510|484|506|510|0|0|0|0
KAN|2|23|YGL010W|372|412|443|430|461|475|0|0|0|0
KAN|2|24|YGL012W|39|37|85|83|119|136|0|0|0|0
KAN|3|1|YDR349C|498|405|484|381|545|467|0|0|0|0
KAN|3|2|YDR221W|466|426|516|470|516|439|0|0|0|0
KAN|3|3|YDR222W|355|367|426|418|422|413|0|0|0|0
KAN|3|4|YDR357C|406|403|452|417|487|438|0|0|0|0
KAN|3|5|YEL031W|509|534|476|461|521|507|0|0|0|0
KAN|3|6|YER083C|0|0|0|0|0|0|0|0|0|0
KAN|3|7|YDR344C|387|388|479|425|512|464|0|0|0|0
KAN|3|8|YEL013W|367|361|300|295|334|341|0|0|0|0
KAN|3|9|YEL015W|415|400|439|420|524|440|0|0|0|0
KAN|3|10|YER071C|397|376|455|460|488|434|0|0|0|0
KAN|3|11|YDR320C|417|436|402|413|504|460|0|0|0|0
KAN|3|12|YHR110W|338|340|386|365|490|422|0|0|0|0
KAN|3|13|YIL076W|206|182|217|190|339|269|0|0|0|0
KAN|3|14|YIL090W|290|288|246|212|294|278|0|0|0|0
KAN|3|15|YIL039W|831|816|780|729|902|878|0|0|0|0
KAN|3|16|YIL040W|297|272|295|292|444|418|0|0|0|0
KAN|3|17|YIL043C|423|394|467|410|544|488|0|0|0|0
KAN|3|18|YIL044C|417|401|381|374|469|447|0|0|0|0
KAN|3|19|YGR199W|369|375|384|371|502|464|0|0|0|0
KAN|3|20|YGR202C|335|348|447|448|465|481|0|0|0|0
KAN|3|21|YHR060W|0|0|0|0|0|0|0|0|0|0
KAN|3|22|YIL027C|871|864|685|702|895|884|0|0|0|0
KAN|3|23|YHR079C|378|389|481|483|423|465|0|0|0|0
KAN|3|24|YGR177C|505|554|533|619|486|601|0|0|0|0
KAN|4|1|YGR036C|480|405|415|387|404|336|0|0|0|0
KAN|4|2|YHR039C|385|371|410|351|497|416|0|0|0|0
KAN|4|3|YIL005W|399|387|410|413|467|440|0|0|0|0
KAN|4|4|YIL016W|335|341|352|340|491|416|0|0|0|0
KAN|4|5|YGR170W|399|362|389|382|461|431|0|0|0|0
KAN|4|6|YHR204W|448|439|465|451|526|470|0|0|0|0
KAN|4|7|YGR157W|316|361|303|306|401|353|0|0|0|0
KAN|4|8|YHL003C|473|426|454|412|555|504|0|0|0|0
KAN|4|9|YHR176W|394|386|443|398|542|469|0|0|0|0
KAN|4|10|YHR142W|418|393|429|401|521|466|0|0|0|0
KAN|4|11|YGL226C-A|450|431|406|384|550|482|0|0|0|0
KAN|4|12|YGL231C|446|407|435|408|506|438|0|0|0|0
KAN|4|13|YHL031C|521|507|523|468|525|494|0|0|0|0
KAN|4|14|YHR135C|438|429|482|447|550|477|0|0|0|0
KAN|4|15|YHR136C|446|454|473|458|521|497|0|0|0|0
KAN|4|16|YGR105W|0|0|0|0|0|0|0|0|0|0
KAN|4|17|YLL014W|483|444|456|407|615|543|0|0|0|0
KAN|4|18|YKL020C|357|333|450|448|473|459|0|0|0|0
KAN|4|19|YLR080W|335|339|389|386|469|439|0|0|0|0
KAN|4|20|YKL140W|401|358|397|378|481|458|0|0|0|0
KAN|4|21|YKL008C|343|316|441|401|481|476|0|0|0|0
KAN|4|22|YLR056W|92|51|64|44|191|144|0|0|0|0
KAN|4|23|YLR064W|363|391|459|473|467|493|0|0|0|0
KAN|4|24|YKL119C|188|211|271|305|198|232|0|0|0|0
KAN|5|1|YJL134W|514|443|573|423|563|454|0|0|0|0
KAN|5|2|YLR042C|485|433|498|429|515|435|0|0|0|0
KAN|5|3|YLR023C|441|416|434|388|506|455|0|0|0|0
KAN|5|4|YJL178C|384|385|430|396|501|453|0|0|0|0
KAN|5|5|YJL171C|433|438|396|381|526|484|0|0|0|0
KAN|5|6|YKL094W|488|464|497|487|548|513|0|0|0|0
KAN|5|7|YJL168C|379|336|321|312|370|370|0|0|0|0
KAN|5|8|YKL212W|384|364|370|354|431|394|0|0|0|0
KAN|5|9|YJL192C|451|384|375|361|435|418|0|0|0|0
KAN|5|10|YKL073W|506|468|475|470|516|469|0|0|0|0
KAN|5|11|YKL179C|440|422|437|436|546|488|0|0|0|0
KAN|5|12|YLL043W|438|410|420|449|522|448|0|0|0|0
KAN|5|13|YLL052C|470|418|406|416|519|484|0|0|0|0
KAN|5|14|YLL055W|401|373|403|378|500|474|0|0|0|0
KAN|5|15|YKL063C|442|428|393|415|474|432|0|0|0|0
KAN|5|16|YKL065C|420|409|529|523|560|490|0|0|0|0
KAN|5|17|YJL198W|397|372|358|328|492|444|0|0|0|0
KAN|5|18|YJL196C|434|408|383|344|456|416|0|0|0|0
KAN|5|19|YLL023C|349|349|404|364|482|453|0|0|0|0
KAN|5|20|YLL028W|429|400|379|368|477|439|0|0|0|0
KAN|5|21|YJL212C|439|409|439|384|523|482|0|0|0|0
KAN|5|22|YMR022W|470|434|487|439|535|486|0|0|0|0
KAN|5|23|YMR214W|412|407|421|421|478|461|0|0|0|0
KAN|5|24|YMR215W|460|462|435|504|489|600|0|0|0|0
KAN|6|1|YMR010W|677|543|729|596|708|520|0|0|0|0
KAN|6|2|YMR015C|370|341|340|316|425|351|0|0|0|0
KAN|6|3|YLR207W|459|462|484|455|494|452|0|0|0|0
KAN|6|4|YLR350W|426|449|403|401|414|412|0|0|0|0
KAN|6|5|YLR220W|412|399|425|398|470|462|0|0|0|0
KAN|6|6|YML012W|413|398|446|450|464|450|0|0|0|0
KAN|6|7|YML008C|328|313|326|304|368|356|0|0|0|0
KAN|6|8|YMR202W|283|283|312|281|352|315|0|0|0|0
KAN|6|9|YLR194C|508|463|458|439|564|513|0|0|0|0
KAN|6|10|YMR183C|413|387|417|410|466|421|0|0|0|0
KAN|6|11|YML019W|429|393|436|449|504|452|0|0|0|0
KAN|6|12|YML013W|470|421|400|392|472|398|0|0|0|0
KAN|6|13|YLR292C|465|404|429|412|561|532|0|0|0|0
KAN|6|14|YMR161W|474|415|470|477|542|471|0|0|0|0
KAN|6|15|YMR163C|424|397|421|416|530|491|0|0|0|0
KAN|6|16|YLR396C|29|38|46|39|152|117|0|0|0|0
KAN|6|17|YMR152W|430|397|474|480|507|475|0|0|0|0
KAN|6|18|YLR130C|529|533|476|453|538|511|0|0|0|0
KAN|6|19|YLR268W|341|349|235|282|364|366|0|0|0|0
KAN|6|20|YMR029C|448|407|418|368|472|435|0|0|0|0
KAN|6|21|YMR031C|418|403|381|385|501|495|0|0|0|0
KAN|6|22|YLR372W|372|374|322|292|388|382|0|0|0|0
KAN|6|23|YLR242C|452|442|539|551|477|563|0|0|0|0
KAN|6|24|YLR250W|552|667|491|608|505|629|0|0|0|0
KAN|7|1|YLR120C|589|463|577|436|663|533|0|0|0|0
KAN|7|2|YOR245C|492|491|462|403|541|479|0|0|0|0
KAN|7|3|YOR115C|343|332|373|355|405|388|0|0|0|0
KAN|7|4|YNL297C|418|432|414|442|484|476|0|0|0|0
KAN|7|5|YNL156C|441|418|476|441|517|482|0|0|0|0
KAN|7|6|YNL153C|419|387|398|385|475|455|0|0|0|0
KAN|7|7|YOR002W|503|457|548|527|576|556|0|0|0|0
KAN|7|8|YOR092W|443|379|351|325|486|411|0|0|0|0
KAN|7|9|YOR214C|468|437|492|466|494|478|0|0|0|0
KAN|7|10|YOR216C|472|448|412|365|516|513|0|0|0|0
KAN|7|11|YOR085W|470|430|453|421|547|520|0|0|0|0
KAN|7|12|YOR089C|383|352|355|334|382|376|0|0|0|0
KAN|7|13|YNL194C|414|412|437|433|486|404|0|0|0|0
KAN|7|14|YNL327W|494|458|447|422|513|451|0|0|0|0
KAN|7|15|YNL190W|455|413|400|375|492|471|0|0|0|0
KAN|7|16|YNL323W|480|449|423|408|499|460|0|0|0|0
KAN|7|17|YOR198C|227|213|14|21|444|421|0|0|0|0
KAN|7|18|YOR067C|568|529|544|503|588|513|0|0|0|0
KAN|7|19|YOR070C|448|452|391|375|458|418|0|0|0|0
KAN|7|20|YOR079C|423|422|453|411|414|383|0|0|0|0
KAN|7|21|YMR307W|523|479|500|463|632|574|0|0|0|0
KAN|7|22|YOR049C|406|380|450|387|482|452|0|0|0|0
KAN|7|23|YMR292W|388|351|369|356|458|457|0|0|0|0
KAN|7|24|YNL219C|472|597|451|651|500|637|0|0|0|0
KAN|8|1|YMR299C|506|388|542|428|601|492|0|0|0|0
KAN|8|2|YOR165W|430|411|421|385|426|379|0|0|0|0
KAN|8|3|YOR036W|252|215|254|235|409|332|0|0|0|0
KAN|8|4|YOR171C|424|420|469|439|509|466|0|0|0|0
KAN|8|5|YOR175C|391|363|388|379|469|467|0|0|0|0
KAN|8|6|YOR042W|442|399|415|402|485|453|0|0|0|0
KAN|8|7|YOR044W|441|411|448|455|500|476|0|0|0|0
KAN|8|8|YNL238W|523|527|513|529|573|532|0|0|0|0
KAN|8|9|YMR264W|534|512|471|436|561|541|0|0|0|0
KAN|8|10|YMR272C|308|285|269|244|323|309|0|0|0|0
KAN|8|11|YMR274C|505|443|496|468|485|450|0|0|0|0
KAN|8|12|YOR016C|476|439|436|419|498|470|0|0|0|0
KAN|8|13|YNL280C|507|461|489|460|512|463|0|0|0|0
KAN|8|14|YMR251W-A|438|395|459|459|525|488|0|0|0|0
KAN|8|15|YMR253C|469|438|429|412|537|494|0|0|0|0
KAN|8|16|YPR028W|438|411|446|446|532|494|0|0|0|0
KAN|8|17|YPL227C|528|456|484|415|597|546|0|0|0|0
KAN|8|18|YOL013C|464|412|501|447|497|471|0|0|0|0
KAN|8|19|YOL018C|315|351|286|279|403|378|0|0|0|0
KAN|8|20|YPR003C|427|426|414|371|530|487|0|0|0|0
KAN|8|21|YPL246C|424|402|456|390|490|458|0|0|0|0
KAN|8|22|YOR377W|388|392|460|398|461|451|0|0|0|0
KAN|8|23|YPL274W|384|358|441|452|461|444|0|0|0|0
KAN|8|24|YPL051W|577|647|578|735|503|686|0|0|0|0
KAN|9|1|YPL170W|604|483|594|491|651|509|0|0|0|0
KAN|9|2|YOL065C|520|513|506|476|530|469|0|0|0|0
KAN|9|3|YOR311C|345|313|361|325|394|402|0|0|0|0
KAN|9|4|YOR321W|411|393|469|454|530|483|0|0|0|0
KAN|9|5|YPL195W|544|513|497|515|542|537|0|0|0|0
KAN|9|6|YOL047C|506|506|438|424|547|539|0|0|0|0
KAN|9|7|YOR307C|448|433|500|478|479|474|0|0|0|0
KAN|9|8|YPL087W|402|364|403|414|483|463|0|0|0|0
KAN|9|9|YPL207W|481|432|495|471|550|528|0|0|0|0
KAN|9|10|YPL206C|484|422|468|435|531|492|0|0|0|0
KAN|9|11|YOR284W|458|417|487|445|549|502|0|0|0|0
KAN|9|12|YOR285W|430|455|445|422|484|459|0|0|0|0
KAN|9|13|YOR288C|416|372|463|450|515|484|0|0|0|0
KAN|9|14|YOL030W|451|381|458|430|568|531|0|0|0|0
KAN|9|15|YOL031C|473|423|453|469|492|484|0|0|0|0
KAN|9|16|YOR291W|403|423|479|487|505|462|0|0|0|0
KAN|9|17|YCL025C|485|456|473|476|521|483|0|0|0|0
KAN|9|18|YDL052C|494|505|449|489|503|481|0|0|0|0
KAN|9|19|YPR173C|227|211|209|206|269|271|0|0|0|0
KAN|9|20|YCL001W|459|455|457|430|520|478|0|0|0|0
KAN|9|21|YPR148C|461|444|445|431|470|453|0|0|0|0
KAN|9|22|YPR149W|353|353|360|314|386|422|0|0|0|0
KAN|9|23|YDL018C|370|372|404|366|438|474|0|0|0|0
KAN|9|24|YBR067C|523|634|502|607|507|622|0|0|0|0
KAN|10|1|YDL019C|691|550|604|463|710|543|0|0|0|0
KAN|10|2|YPR135W|378|350|340|305|421|378|0|0|0|0
KAN|10|3|YGR227W|507|493|535|486|559|513|0|0|0|0
KAN|10|4|YBR162W-A|443|388|402|379|506|469|0|0|0|0
KAN|10|5|YBR164C|505|496|497|512|564|534|0|0|0|0
KAN|10|6|YBR052C|551|513|426|424|525|492|0|0|0|0
KAN|10|7|YBR171W|496|508|437|424|496|514|0|0|0|0
KAN|10|8|YBR036C|226|235|72|80|177|160|0|0|0|0
KAN|10|9|YPR114W|417|359|480|421|449|410|0|0|0|0
KAN|10|10|YFR041C|406|392|366|351|514|490|0|0|0|0
KAN|10|11|YBR132C|453|420|514|473|524|481|0|0|0|0
KAN|10|12|YBR106W|370|369|458|458|566|532|0|0|0|0
KAN|10|13|YPR063C|450|450|450|419|494|464|0|0|0|0
KAN|10|14|YPR071W|449|464|463|458|545|506|0|0|0|0
KAN|10|15|YBL102W|459|463|492|485|518|499|0|0|0|0
KAN|10|16|YBR097W|0|0|0|0|0|0|0|0|0|0
KAN|10|17|YDL121C|542|507|500|475|563|518|0|0|0|0
KAN|10|18|YDR518W|0|0|0|0|0|0|0|0|0|0
KAN|10|19|YDR519W|512|475|557|491|531|509|0|0|0|0
KAN|10|20|YDR524C|592|562|435|413|510|479|0|0|0|0
KAN|10|21|YML048W|467|458|463|467|464|470|0|0|0|0
KAN|10|22|YJR073C|476|469|443|475|513|500|0|0|0|0
KAN|10|23|wt_blank_sean|0|0|0|0|0|0|0|0|0|0
KAN|10|24|YJR088C|547|496|446|548|468|549|0|0|0|0
KAN|11|1|YDR503C|592|455|637|447|704|532|0|0|0|0
KAN|11|2|YML059C|398|386|456|407|477|430|0|0|0|0
KAN|11|3|YML055W|451|434|443|429|460|434|0|0|0|0
KAN|11|4|YDL099W|357|343|401|418|477|460|0|0|0|0
KAN|11|5|YDL100C|382|362|405|432|458|453|0|0|0|0
KAN|11|6|YDR484W|268|276|226|253|360|362|0|0|0|0
KAN|11|7|YDR492W|552|463|463|445|541|513|0|0|0|0
KAN|11|8|YGL126W|446|425|445|422|516|481|0|0|0|0
KAN|11|9|YIL124W|524|494|545|490|571|532|0|0|0|0
KAN|11|10|YDL091C|532|484|465|454|518|472|0|0|0|0
KAN|11|11|YDL093W|477|445|470|416|496|460|0|0|0|0
KAN|11|12|YFL048C|457|436|396|366|521|490|0|0|0|0
KAN|11|13|YDL095W|436|424|440|423|469|462|0|0|0|0
KAN|11|14|YFL025C|622|630|530|540|555|570|0|0|0|0
KAN|11|15|YGL161C|363|376|384|359|459|458|0|0|0|0
KAN|11|16|YGL167C|536|485|442|416|604|580|0|0|0|0
KAN|11|17|YGR261C|643|619|546|507|608|563|0|0|0|0
KAN|11|18|YGR263C|543|493|526|482|576|509|0|0|0|0
KAN|11|19|YGR266W|443|435|420|379|509|474|0|0|0|0
KAN|11|20|YNR039C|431|391|433|409|472|485|0|0|0|0
KAN|11|21|YNL146W|416|437|410|367|410|419|0|0|0|0
KAN|11|22|YNR019W|402|388|380|380|451|447|0|0|0|0
KAN|11|23|YCR043C|448|417|515|446|526|517|0|0|0|0
KAN|11|24|YNR021W|548|619|508|519|481|582|0|0|0|0
KAN|12|1|YCR044C|735|629|701|541|800|643|0|0|0|0
KAN|12|2|YCR061W|468|431|473|418|489|420|0|0|0|0
KAN|12|3|YNR030W|440|429|460|481|509|480|0|0|0|0
KAN|12|4|YBR177C|406|402|431|425|442|434|0|0|0|0
KAN|12|5|YNR008W|402|363|377|384|459|448|0|0|0|0
KAN|12|6|YNR013C|486|488|445|435|472|450|0|0|0|0
KAN|12|7|YBR283C|459|413|464|459|460|454|0|0|0|0
KAN|12|8|YNL041C|447|400|449|417|476|458|0|0|0|0
KAN|12|9|YNL044W|449|401|444|426|516|490|0|0|0|0
KAN|12|10|YBR290W|524|470|527|506|536|505|0|0|0|0
KAN|12|11|YNL046W|494|467|421|412|503|471|0|0|0|0
KAN|12|12|YNL049C|458|435|435|401|513|508|0|0|0|0
KAN|12|13|YBR273C|467|444|499|472|523|495|0|0|0|0
KAN|12|14|YBR264C|319|332|401|353|465|450|0|0|0|0
KAN|12|15|YNL008C|456|460|449|396|508|495|0|0|0|0
KAN|12|16|YDL137W|378|400|415|423|473|442|0|0|0|0
KAN|12|17|YJL024C|565|599|534|538|561|533|0|0|0|0
KAN|12|18|YJL029C|171|169|92|80|582|591|0|0|0|0
KAN|12|19|YML067C|380|379|448|391|455|436|0|0|0|0
KAN|12|20|YJL004C|504|489|548|537|508|489|0|0|0|0
KAN|12|21|YML038C|425|425|480|478|472|495|0|0|0|0
KAN|12|22|YER151C|148|163|209|211|234|228|0|0|0|0
KAN|12|23|YML075C|436|416|501|526|436|443|0|0|0|0
KAN|12|24|YGR086C|478|570|458|494|489|552|0|0|0|0
KAN|13|1|YGR089W|497|382|568|402|612|437|0|0|0|0
KAN|13|2|YGR106C|468|463|441|401|458|428|0|0|0|0
KAN|13|3|YLR246W|392|369|442|425|490|504|0|0|0|0
KAN|13|4|YJR118C|282|290|154|196|274|272|0|0|0|0
KAN|13|5|YDR205W|445|428|443|428|501|461|0|0|0|0
KAN|13|6|YGR038W|375|392|414|411|453|439|0|0|0|0
KAN|13|7|YJR131W|366|349|398|338|465|441|0|0|0|0
KAN|13|8|YJR134C|441|454|472|430|514|479|0|0|0|0
KAN|13|9|YER120W|459|444|487|495|473|441|0|0|0|0
KAN|13|10|YER122C|462|447|392|384|470|449|0|0|0|0
KAN|13|11|YJR117W|438|469|459|441|468|427|0|0|0|0
KAN|13|12|YER113C|434|445|397|355|438|404|0|0|0|0
KAN|13|13|YJR040W|403|408|437|373|378|395|0|0|0|0
KAN|13|14|YKR067W|378|434|449|393|494|465|0|0|0|0
KAN|13|15|YJR031C|412|406|467|422|508|495|0|0|0|0
KAN|13|16|YMR054W|469|443|481|471|509|478|0|0|0|0
KAN|13|17|YIR033W|375|397|417|393|467|451|0|0|0|0
KAN|13|18|YJR010C-A|419|407|488|420|406|390|0|0|0|0
KAN|13|19|YJR015W|425|413|440|408|499|477|0|0|0|0
KAN|13|20|YMR052W|394|384|408|399|425|404|0|0|0|0
KAN|13|21|YBR287W|425|428|435|395|483|463|0|0|0|0
KAN|13|22|YBR288C|529|546|554|569|538|602|0|0|0|0
KAN|13|23|YAR002C-A|405|393|417|351|426|434|0|0|0|0
KAN|13|24|YMR119W|485|562|462|575|487|543|0|0|0|0
KAN|14|1|YNL125C|274|219|785|654|830|635|0|0|0|0
KAN|14|2|YNL130C|499|466|507|461|472|460|0|0|0|0
KAN|14|3|YIL030C|392|373|417|403|446|416|0|0|0|0
KAN|14|4|YNL085W|346|332|391|354|426|404|0|0|0|0
KAN|14|5|YNL095C|409|387|389|346|440|430|0|0|0|0
KAN|14|6|YLR390W-A|419|408|425|404|456|434|0|0|0|0
KAN|14|7|YJL078C|136|123|148|136|185|194|0|0|0|0
KAN|14|8|YKR053C|505|477|465|418|494|457|0|0|0|0
KAN|14|9|YNL051W|451|465|467|419|522|515|0|0|0|0
KAN|14|10|YPL137C|390|397|421|409|456|449|0|0|0|0
KAN|14|11|YDL072C|315|297|180|140|592|590|0|0|0|0
KAN|14|12|YCR048W|445|431|490|441|492|479|0|0|0|0
KAN|14|13|YCR067C|382|352|390|320|436|427|0|0|0|0
KAN|14|14|YCR034W|440|422|499|446|484|457|0|0|0|0
KAN|14|15|YGR130C|419|400|500|435|446|444|0|0|0|0
KAN|14|16|YGL223C|479|481|485|468|486|488|0|0|0|0
KAN|14|17|YBR255W|404|433|475|487|480|477|0|0|0|0
KAN|14|18|YER087C-B|359|343|421|394|440|465|0|0|0|0
KAN|14|19|YIL105C|244|234|295|259|315|292|0|0|0|0
KAN|14|20|YDR476C|465|456|431|425|495|529|0|0|0|0
KAN|14|21|YDR525W|451|416|482|467|500|503|0|0|0|0
KAN|14|22|YDR057W|485|466|544|531|498|527|0|0|0|0
KAN|14|23|YBR159W|427|445|471|473|384|417|0|0|0|0
KAN|14|24|YHR123W|537|612|501|647|514|632|0|0|0|0
KAN|15|1|YGR284C|756|567|676|556|709|557|0|0|0|0
KAN|15|2|YOL101C|504|461|390|389|427|409|0|0|0|0
KAN|15|3|YOL107W|497|466|455|398|482|461|0|0|0|0
KAN|15|4|YNL300W|431|392|422|385|419|395|0|0|0|0
KAN|15|5|YOL110W|394|364|387|369|453|441|0|0|0|0
KAN|15|6|YOR317W|494|459|472|448|492|486|0|0|0|0
KAN|15|7|YML071C|468|444|494|468|473|456|0|0|0|0
KAN|15|8|YIR038C|440|431|448|407|479|528|0|0|0|0
KAN|15|9|YML101C|442|452|472|439|460|424|0|0|0|0
KAN|15|10|YOL137W|466|451|431|414|452|409|0|0|0|0
KAN|15|11|YDR424C|464|458|441|405|425|460|0|0|0|0
KAN|15|12|YMR065W|434|433|436|394|483|453|0|0|0|0
KAN|15|13|YML128C|471|455|376|330|464|428|0|0|0|0
KAN|15|14|YHR045W|448|461|459|453|510|518|0|0|0|0
KAN|15|15|YHR181W|478|492|453|434|491|496|0|0|0|0
KAN|15|16|YMR123W|517|634|562|632|453|567|0|0|0|0
KAN|15|17|YLR039C|471|529|405|448|484|542|0|0|0|0
KAN|15|18|YLR050C|551|583|540|556|510|575|0|0|0|0
KAN|15|19|YNR075W|508|555|550|612|515|598|0|0|0|0
KAN|15|20|YOL088C|607|629|531|542|551|679|0|0|0|0
KAN|15|21|YMR313C|476|524|499|521|467|557|0|0|0|0
KAN|15|22|YHR004C|549|577|568|624|640|564|0|0|0|0
KAN|15|23|YLR450W|605|677|548|608|503|567|0|0|0|0
KAN|15|24|YDL192W|447|554|410|490|482|572|0|0|0|0
KAN|16|1|YNR051C|502|541|479|383|472|442|0|0|0|0
KAN|16|2|YJL123C|566|554|648|629|573|585|0|0|0|0
KAN|16|3|YJL117W|459|492|481|460|484|463|0|0|0|0
KAN|16|4|YDL222C|552|552|559|525|547|506|0|0|0|0
KAN|16|5|YDL226C|571|470|558|534|558|548|0|0|0|0
KAN|16|6|YDL231C|475|487|552|548|543|590|0|0|0|0
KAN|16|7|YDL232W|589|613|570|577|581|589|0|0|0|0
KAN|16|8|YJL079C|228|184|221|221|255|251|0|0|0|0
KAN|16|9|YKR088C|529|520|489|449|523|513|0|0|0|0
KAN|16|10|YJL073W|329|317|325|320|402|400|0|0|0|0
KAN|16|11|YJL062W|566|589|617|634|516|572|0|0|0|0
KAN|16|12|YJR066W|459|523|443|497|506|534|0|0|0|0
KAN|16|13|YDR483W|631|678|554|683|639|608|0|0|0|0
KAN|16|14|YER044C|71|75|234|208|153|205|0|0|0|0
KAN|16|15|YDL204W|588|529|628|647|598|697|0|0|0|0
KAN|16|16|YBR058C-A|26|58|63|80|65|67|0|0|0|0
KAN|16|17|YBR096W|47|43|158|140|209|186|0|0|0|0
KAN|16|18|YBR234C|0|0|129|106|105|98|0|0|0|0
KAN|16|19|YDR027C|0|0|79|73|5|15|0|0|0|0
KAN|16|20|YDR032C|37|46|261|262|105|81|0|0|0|0
KAN|16|21|YEL022W|8|55|90|66|47|40|0|0|0|0
KAN|16|22|YER053C-A|65|65|109|91|137|118|0|0|0|0
KAN|16|23|YER100W|52|52|52|78|176|191|0|0|0|0
KAN|16|24|YGL095C|153|149|417|438|93|115|0|0|0|0
NAT|YAL023C
KAN|1|1|YCR017C|524|331|824|437|803|378|0|0|0|0
KAN|1|2|YDR056C|319|411|575|425|680|625|0|0|0|0
KAN|1|3|YBR229C|383|293|436|302|599|479|0|0|0|0
KAN|1|4|YCR011C|386|431|783|688|757|739|0|0|0|0
KAN|1|5|YBL011W|334|389|658|543|759|686|0|0|0|0
KAN|1|6|YBL017C|201|371|549|504|588|554|0|0|0|0
KAN|1|7|YCL056C|521|621|721|727|856|805|0|0|0|0
KAN|1|8|YDR137W|6|228|331|323|307|273|0|0|0|0
KAN|1|9|YAR044W|388|420|679|597|764|677|0|0|0|0
KAN|1|10|YBR201W|482|468|767|707|738|668|0|0|0|0
KAN|1|11|YCL045C|526|470|665|608|609|608|0|0|0|0
KAN|1|12|YBR183W|530|482|814|704|728|705|0|0|0|0
KAN|1|13|YDR108W|561|508|804|717|730|685|0|0|0|0
KAN|1|14|YAL007C|424|322|485|540|688|578|0|0|0|0
KAN|1|15|YDR100W|592|484|807|623|865|754|0|0|0|0
KAN|1|16|YAL026C|324|218|510|456|428|338|0|0|0|0
KAN|1|17|YAL023C|328|250|379|247|447|293|0|0|0|0
KAN|1|18|YBL082C|404|308|664|492|749|580|0|0|0|0
KAN|1|19|YDR084C|611|573|856|610|974|737|0|0|0|0
KAN|1|20|YAL042W|498|326|734|589|911|703|0|0|0|0
KAN|1|21|YAL058W|434|346|745|577|839|694|0|0|0|0
KAN|1|22|YGL200C|52|0|11|0|4|0|0|0|0|0
KAN|1|23|YGL203C|559|350|864|713|949|725|0|0|0|0
KAN|1|24|YDR294C|803|683|744|1150|915|1239|0|0|0|0
KAN|2|1|YDR297W|585|639|762|752|799|696|0|0|0|0
KAN|2|2|YEL001C|520|444|531|503|519|557|0|0|0|0
KAN|2|3|YEL003W|378|386|518|475|476|507|0|0|0|0
KAN|2|4|YDR304C|412|425|614|626|530|566|0|0|0|0
KAN|2|5|YEL004W|437|473|502|518|536|606|0|0|0|0
KAN|2|6|YEL005C|461|510|579|640|586|626|0|0|0|0
KAN|2|7|YDR307W|243|281|264|275|393|363|0|0|0|0
KAN|2|8|YGL084C|107|151|225|229|183|148|0|0|0|0
KAN|2|9|YGL054C|453|457|523|532|586|545|0|0|0|0
KAN|2|10|YER019C-A|439|399|544|577|597|603|0|0|0|0
KAN|2|11|YDR270W|472|516|514|586|626|652|0|0|0|0
KAN|2|12|YDR410C|0|0|0|0|0|0|0|0|0|0
KAN|2|13|YDR411C|445|534|546|595|655|689|0|0|0|0
KAN|2|14|YER004W|499|551|543|580|742|732|0|0|0|0
KAN|2|15|YER005W|432|521|601|576|604|596|0|0|0|0
KAN|2|16|YGL020C|501|562|484|512|651|675|0|0|0|0
KAN|2|17|YEL064C|76|53|514|415|456|480|0|0|0|0
KAN|2|18|YGL027C|321|262|189|367|380|400|0|0|0|0
KAN|2|19|YDR233C|364|462|646|595|675|686|0|0|0|0
KAN|2|20|YEL042W|301|376|509|519|519|578|0|0|0|0
KAN|2|21|YEL043W|393|484|555|522|531|531|0|0|0|0
KAN|2|22|YGL005C|470|547|624|614|702|697|0|0|0|0
KAN|2|23|YGL010W|462|551|566|638|708|766|0|0|0|0
KAN|2|24|YGL012W|0|0|0|0|0|0|0|0|0|0
KAN|3|1|YDR349C|610|572|713|657|697|651|0|0|0|0
KAN|3|2|YDR221W|478|425|614|540|534|517|0|0|0|0
KAN|3|3|YDR222W|361|346|543|573|537|520|0|0|0|0
KAN|3|4|YDR357C|432|452|488|502|555|540|0|0|0|0
KAN|3|5|YEL031W|369|505|462|466|513|546|0|0|0|0
KAN|3|6|YER083C|0|0|0|0|0|0|0|0|0|0
KAN|3|7|YDR344C|455|518|603|682|683|691|0|0|0|0
KAN|3|8|YEL013W|315|343|376|425|527|516|0|0|0|0
KAN|3|9|YEL015W|449|455|526|536|557|553|0|0|0|0
KAN|3|10|YER071C|434|455|481|525|684|645|0|0|0|0
KAN|3|11|YDR320C|442|496|479|516|566|614|0|0|0|0
KAN|3|12|YHR110W|361|439|480|557|604|595|0|0|0|0
KAN|3|13|YIL076W|330|422|443|421|551|526|0|0|0|0
KAN|3|14|YIL090W|216|267|255|213|273|294|0|0|0|0
KAN|3|15|YIL039W|439|528|685|648|786|791|0|0|0|0
KAN|3|16|YIL040W|350|395|485|495|510|510|0|0|0|0
KAN|3|17|YIL043C|486|553|614|434|714|685|0|0|0|0
KAN|3|18|YIL044C|428|476|547|484|620|610|0|0|0|0
KAN|3|19|YGR199W|286|341|305|274|363|369|0|0|0|0
KAN|3|20|YGR202C|450|574|550|600|626|746|0|0|0|0
KAN|3|21|YHR060W|0|0|0|0|0|0|0|0|0|0
KAN|3|22|YIL027C|522|572|706|735|808|805|0|0|0|0
KAN|3|23|YHR079C|174|198|289|319|271|304|0|0|0|0
KAN|3|24|YGR177C|596|796|623|801|813|1055|0|0|0|0
KAN|4|1|YGR036C|192|207|19|44|512|450|0|0|0|0
KAN|4|2|YHR039C|391|348|538|465|479|481|0|0|0|0
KAN|4|3|YIL005W|415|384|473|437|479|520|0|0|0|0
KAN|4|4|YIL016W|453|470|520|543|584|509|0|0|0|0
KAN|4|5|YGR170W|390|462|538|568|598|587|0|0|0|0
KAN|4|6|YHR204W|402|405|513|528|518|565|0|0|0|0
KAN|4|7|YGR157W|271|316|360|386|397|385|0|0|0|0
KAN|4|8|YHL003C|489|534|568|586|581|627|0|0|0|0
KAN|4|9|YHR176W|423|394|563|561|604|602|0|0|0|0
KAN|4|10|YHR142W|450|435|513|511|530|537|0|0|0|0
KAN|4|11|YGL226C-A|471|513|489|546|599|636|0|0|0|0
KAN|4|12|YGL231C|433|472|553|549|610|601|0|0|0|0
KAN|4|13|YHL031C|405|465|523|482|453|453|0|0|0|0
KAN|4|14|YHR135C|379|364|568|496|696|669|0|0|0|0
KAN|4|15|YHR136C|514|597|640|653|689|712|0|0|0|0
KAN|4|16|YGR105W|0|0|0|0|0|0|0|0|0|0
KAN|4|17|YLL014W|497|536|574|584|706|695|0|0|0|0
KAN|4|18|YKL020C|455|508|651|578|682|662|0|0|0|0
KAN|4|19|YLR080W|425|498|557|498|526|551|0|0|0|0
KAN|4|20|YKL140W|428|484|574|529|550|595|0|0|0|0
KAN|4|21|YKL008C|421|493|597|569|621|623|0|0|0|0
KAN|4|22|YLR056W|251|352|298|286|293|271|0|0|0|0
KAN|4|23|YLR064W|458|518|551|639|702|772|0|0|0|0
KAN|4|24|YKL119C|302|465|359|498|242|296|0|0|0|0
KAN|5|1|YJL134W|488|466|646|579|641|572|0|0|0|0
KAN|5|2|YLR042C|543|482|585|540|555|547|0|0|0|0
KAN|5|3|YLR023C|411|403|530|528|555|568|0|0|0|0
KAN|5|4|YJL178C|409|431|430|402|477|528|0|0|0|0
KAN|5|5|YJL171C|341|369|456|479|474|527|0|0|0|0
KAN|5|6|YKL094W|450|457|566|587|563|600|0|0|0|0
KAN|5|7|YJL168C|344|374|284|469|515|553|0|0|0|0
KAN|5|8|YKL212W|251|241|279|288|318|348|0|0|0|0
KAN|5|9|YJL192C|387|413|526|532|599|594|0|0|0|0
KAN|5|10|YKL073W|450|476|592|584|609|628|0|0|0|0
KAN|5|11|YKL179C|470|495|581|580|626|676|0|0|0|0
KAN|5|12|YLL043W|303|340|430|259|463|470|0|0|0|0
KAN|5|13|YLL052C|384|413|551|510|563|551|0|0|0|0
KAN|5|14|YLL055W|456|474|604|566|622|637|0|0|0|0
KAN|5|15|YKL063C|432|485|526|531|515|566|0|0|0|0
KAN|5|16|YKL065C|487|551|607|586|656|641|0|0|0|0
KAN|5|17|YJL198W|444|466|586|515|582|627|0|0|0|0
KAN|5|18|YJL196C|427|465|593|558|515|554|0|0|0|0
KAN|5|19|YLL023C|380|423|457|417|530|582|0|0|0|0
KAN|5|20|YLL028W|512|583|649|601|644|628|0|0|0|0
KAN|5|21|YJL212C|434|516|556|566|615|648|0|0|0|0
KAN|5|22|YMR022W|442|525|577|660|623|680|0|0|0|0
KAN|5|23|YMR214W|434|528|527|613|593|626|0|0|0|0
KAN|5|24|YMR215W|476|600|586|714|638|840|0|0|0|0
KAN|6|1|YMR010W|440|339|597|497|640|527|0|0|0|0
KAN|6|2|YMR015C|385|342|513|435|495|489|0|0|0|0
KAN|6|3|YLR207W|386|420|551|562|574|593|0|0|0|0
KAN|6|4|YLR350W|363|372|450|488|467|494|0|0|0|0
KAN|6|5|YLR220W|380|401|572|555|543|535|0|0|0|0
KAN|6|6|YML012W|339|377|451|475|522|552|0|0|0|0
KAN|6|7|YML008C|341|377|468|473|491|497|0|0|0|0
KAN|6|8|YMR202W|318|342|363|403|397|476|0|0|0|0
KAN|6|9|YLR194C|484|488|551|560|590|581|0|0|0|0
KAN|6|10|YMR183C|454|462|574|539|572|617|0|0|0|0
KAN|6|11|YML019W|352|368|393|420|441|464|0|0|0|0
KAN|6|12|YML013W|404|421|538|556|463|482|0|0|0|0
KAN|6|13|YLR292C|372|382|459|502|587|571|0|0|0|0
KAN|6|14|YMR161W|464|495|637|607|688|682|0|0|0|0
KAN|6|15|YMR163C|417|474|504|553|530|544|0|0|0|0
KAN|6|16|YLR396C|0|0|0|0|0|0|0|0|0|0
KAN|6|17|YMR152W|472|500|574|497|595|594|0|0|0|0
KAN|6|18|YLR130C|475|554|614|626|622|632|0|0|0|0
KAN|6|19|YLR268W|405|456|502|496|500|528|0|0|0|0
KAN|6|20|YMR029C|447|538|572|505|563|617|0|0|0|0
KAN|6|21|YMR031C|465|550|549|604|629|680|0|0|0|0
KAN|6|22|YLR372W|379|473|464|528|519|567|0|0|0|0
KAN|6|23|YLR242C|379|453|369|482|403|431|0|0|0|0
KAN|6|24|YLR250W|541|686|696|818|825|1016|0|0|0|0
KAN|7|1|YLR120C|593|481|689|653|735|642|0|0|0|0
KAN|7|2|YOR245C|505|438|589|584|634|595|0|0|0|0
KAN|7|3|YOR115C|394|377|473|501|493|530|0|0|0|0
KAN|7|4|YNL297C|237|259|300|296|249|263|0|0|0|0
KAN|7|5|YNL156C|372|417|528|502|633|613|0|0|0|0
KAN|7|6|YNL153C|378|391|465|498|571|556|0|0|0|0
KAN|7|7|YOR002W|162|184|237|262|303|297|0|0|0|0
KAN|7|8|YOR092W|457|464|570|566|651|667|0|0|0|0
KAN|7|9|YOR214C|460|484|572|613|600|630|0|0|0|0
KAN|7|10|YOR216C|330|353|499|489|513|539|0|0|0|0
KAN|7|11|YOR085W|354|328|379|383|436|440|0|0|0|0
KAN|7|12|YOR089C|187|184|158|160|169|171|0|0|0|0
KAN|7|13|YNL194C|453|434|525|527|618|618|0|0|0|0
KAN|7|14|YNL327W|429|430|644|635|666|668|0|0|0|0
KAN|7|15|YNL190W|381|454|503|511|529|547|0|0|0|0
KAN|7|16|YNL323W|453|509|549|549|605|580|0|0|0|0
KAN|7|17|YOR198C|22|18|257|246|161|139|0|0|0|0
KAN|7|18|YOR067C|474|524|598|477|630|621|0|0|0|0
KAN|7|19|YOR070C|395|470|510|419|567|561|0|0|0|0
KAN|7|20|YOR079C|433|510|553|489|610|636|0|0|0|0
KAN|7|21|YMR307W|178|248|179|175|212|225|0|0|0|0
KAN|7|22|YOR049C|456|551|552|627|591|634|0|0|0|0
KAN|7|23|YMR292W|369|478|559|636|547|604|0|0|0|0
KAN|7|24|YNL219C|370|461|579|726|520|736|0|0|0|0
KAN|8|1|YMR299C|592|523|738|660|710|658|0|0|0|0
KAN|8|2|YOR165W|437|384|559|534|495|533|0|0|0|0
KAN|8|3|YOR036W|14|13|13|2|89|79|0|0|0|0
KAN|8|4|YOR171C|564|393|548|532|518|557|0|0|0|0
KAN|8|5|YOR175C|300|340|462|501|505|503|0|0|0|0
KAN|8|6|YOR042W|434|424|562|588|543|577|0|0|0|0
KAN|8|7|YOR044W|466|464|554|590|612|639|0|0|0|0
KAN|8|8|YNL238W|418|413|607|648|565|612|0|0|0|0
KAN|8|9|YMR264W|465|454|581|591|604|653|0|0|0|0
KAN|8|10|YMR272C|423|375|376|426|468|465|0|0|0|0
KAN|8|11|YMR274C|481|413|577|641|579|593|0|0|0|0
KAN|8|12|YOR016C|476|455|565|608|630|633|0|0|0|0
KAN|8|13|YNL280C|457|448|598|574|608|589|0|0|0|0
KAN|8|14|YMR251W-A|428|470|573|530|569|598|0|0|0|0
KAN|8|15|YMR253C|501|559|583|545|585|647|0|0|0|0
KAN|8|16|YPR028W|418|421|623|598|626|633|0|0|0|0
KAN|8|17|YPL227C|476|449|548|510|663|657|0|0|0|0
KAN|8|18|YOL013C|483|513|649|614|654|685|0|0|0|0
KAN|8|19|YOL018C|329|380|499|511|505|543|0|0|0|0
KAN|8|20|YPR003C|470|547|584|585|611|703|0|0|0|0
KAN|8|21|YPL246C|470|574|539|579|606|621|0|0|0|0
KAN|8|22|YOR377W|432|471|575|618|627|680|0|0|0|0
KAN|8|23|YPL274W|448|555|533|614|597|692|0|0|0|0
KAN|8|24|YPL051W|567|743|634|794|717|957|0|0|0|0
KAN|9|1|YPL170W|594|491|673|591|795|630|0|0|0|0
KAN|9|2|YOL065C|471|452|538|550|589|558|0|0|0|0
KAN|9|3|YOR311C|353|335|411|419|439|450|0|0|0|0
KAN|9|4|YOR321W|206|214|218|221|220|137|0|0|0|0
KAN|9|5|YPL195W|431|455|598|579|649|650|0|0|0|0
KAN|9|6|YOL047C|395|446|549|577|549|604|0|0|0|0
KAN|9|7|YOR307C|399|400|489|508|565|577|0|0|0|0
KAN|9|8|YPL087W|373|360|472|478|506|586|0|0|0|0
KAN|9|9|YPL207W|436|425|601|579|519|562|0|0|0|0
KAN|9|10|YPL206C|455|422|581|575|558|561|0|0|0|0
KAN|9|11|YOR284W|450|447|582|595|544|565|0|0|0|0
KAN|9|12|YOR285W|444|432|541|582|510|477|0|0|0|0
KAN|9|13|YOR288C|450|454|556|500|606|600|0|0|0|0
KAN|9|14|YOL030W|402|439|521|516|585|602|0|0|0|0
KAN|9|15|YOL031C|428|499|637|657|625|659|0|0|0|0
KAN|9|16|YOR291W|473|544|561|581|536|602|0|0|0|0
KAN|9|17|YCL025C|417|487|581|582|548|613|0|0|0|0
KAN|9|18|YDL052C|487|565|532|533|554|697|0|0|0|0
KAN|9|19|YPR173C|187|193|208|214|215|253|0|0|0|0
KAN|9|20|YCL001W|440|486|601|558|643|637|0|0|0|0
KAN|9|21|YPR148C|408|522|543|544|565|626|0|0|0|0
KAN|9|22|YPR149W|406|497|500|582|514|571|0|0|0|0
KAN|9|23|YDL018C|340|454|546|532|527|623|0|0|0|0
KAN|9|24|YBR067C|504|634|644|773|703|957|0|0|0|0
KAN|10|1|YDL019C|618|511|740|685|794|667|0|0|0|0
KAN|10|2|YPR135W|350|352|466|476|435|492|0|0|0|0
KAN|10|3|YGR227W|392|408|525|557|529|544|0|0|0|0
KAN|10|4|YBR162W-A|390|407|483|491|570|591|0|0|0|0
KAN|10|5|YBR164C|412|461|543|543|555|562|0|0|0|0
KAN|10|6|YBR052C|417|464|575|623|571|633|0|0|0|0
KAN|10|7|YBR171W|86|79|117|89|221|232|0|0|0|0
KAN|10|8|YBR036C|244|244|257|229|166|194|0|0|0|0
KAN|10|9|YPR114W|417|373|499|484|502|535|0|0|0|0
KAN|10|10|YFR041C|444|442|512|523|592|587|0|0|0|0
KAN|10|11|YBR132C|451|433|505|524|554|568|0|0|0|0
KAN|10|12|YBR106W|300|303|81|94|508|550|0|0|0|0
KAN|10|13|YPR063C|501|510|645|638|556|615|0|0|0|0
KAN|10|14|YPR071W|435|467|596|575|506|576|0|0|0|0
KAN|10|15|YBL102W|456|533|552|564|606|683|0|0|0|0
KAN|10|16|YBR097W|0|0|0|0|0|0|0|0|0|0
KAN|10|17|YDL121C|543|565|620|676|624|652|0|0|0|0
KAN|10|18|YDR518W|0|0|0|0|0|0|0|0|0|0
KAN|10|19|YDR519W|452|472|645|555|661|649|0|0|0|0
KAN|10|20|YDR524C|458|502|570|529|617|623|0|0|0|0
KAN|10|21|YML048W|504|571|581|612|565|644|0|0|0|0
KAN|10|22|YJR073C|301|379|425|454|452|486|0|0|0|0
KAN|10|23|wt_blank_sean|0|0|0|0|0|0|0|0|0|0
KAN|10|24|YJR088C|604|755|616|680|576|762|0|0|0|0
KAN|11|1|YDR503C|626|527|755|697|762|669|0|0|0|0
KAN|11|2|YML059C|414|368|510|480|512|485|0|0|0|0
KAN|11|3|YML055W|343|376|480|497|488|502|0|0|0|0
KAN|11|4|YDL099W|436|462|548|576|561|557|0|0|0|0
KAN|11|5|YDL100C|353|380|473|513|463|521|0|0|0|0
KAN|11|6|YDR484W|128|155|228|244|220|249|0|0|0|0
KAN|11|7|YDR492W|478|476|616|610|629|635|0|0|0|0
KAN|11|8|YGL126W|461|438|550|570|576|588|0|0|0|0
KAN|11|9|YIL124W|438|418|585|575|565|542|0|0|0|0
KAN|11|10|YDL091C|405|384|552|525|607|609|0|0|0|0
KAN|11|11|YDL093W|438|446|566|497|566|613|0|0|0|0
KAN|11|12|YFL048C|458|455|612|625|577|599|0|0|0|0
KAN|11|13|YDL095W|259|259|316|293|351|354|0|0|0|0
KAN|11|14|YFL025C|383|384|446|459|421|441|0|0|0|0
KAN|11|15|YGL161C|384|439|495|519|481|547|0|0|0|0
KAN|11|16|YGL167C|215|229|314|225|251|247|0|0|0|0
KAN|11|17|YGR261C|512|538|592|566|582|597|0|0|0|0
KAN|11|18|YGR263C|487|584|693|685|616|641|0|0|0|0
KAN|11|19|YGR266W|495|553|605|537|612|679|0|0|0|0
KAN|11|20|YNR039C|419|479|519|575|545|618|0|0|0|0
KAN|11|21|YNL146W|402|476|484|555|515|576|0|0|0|0
KAN|11|22|YNR019W|407|503|510|584|547|581|0|0|0|0
KAN|11|23|YCR043C|488|583|676|758|662|713|0|0|0|0
KAN|11|24|YNR021W|401|507|630|703|598|715|0|0|0|0
KAN|12|1|YCR044C|173|113|269|229|340|288|0|0|0|0
KAN|12|2|YCR061W|475|429|564|540|559|550|0|0|0|0
KAN|12|3|YNR030W|284|284|447|473|443|475|0|0|0|0
KAN|12|4|YBR177C|361|410|500|503|483|518|0|0|0|0
KAN|12|5|YNR008W|366|399|513|534|481|495|0|0|0|0
KAN|12|6|YNR013C|413|432|511|519|470|505|0|0|0|0
KAN|12|7|YBR283C|404|408|521|574|575|564|0|0|0|0
KAN|12|8|YNL041C|327|312|456|455|436|462|0|0|0|0
KAN|12|9|YNL044W|408|418|498|519|585|522|0|0|0|0
KAN|12|10|YBR290W|444|460|554|567|564|574|0|0|0|0
KAN|12|11|YNL046W|478|460|537|546|581|638|0|0|0|0
KAN|12|12|YNL049C|438|443|526|568|559|585|0|0|0|0
KAN|12|13|YBR273C|437|469|576|576|637|650|0|0|0|0
KAN|12|14|YBR264C|392|389|498|515|522|524|0|0|0|0
KAN|12|15|YNL008C|457|473|525|516|628|625|0|0|0|0
KAN|12|16|YDL137W|385|420|565|573|571|622|0|0|0|0
KAN|12|17|YJL024C|490|500|616|631|581|642|0|0|0|0
KAN|12|18|YJL029C|0|0|0|0|0|0|0|0|0|0
KAN|12|19|YML067C|450|496|593|579|610|621|0|0|0|0
KAN|12|20|YJL004C|464|516|497|482|548|602|0|0|0|0
KAN|12|21|YML038C|357|479|420|464|487|518|0|0|0|0
KAN|12|22|YER151C|271|319|424|509|432|457|0|0|0|0
KAN|12|23|YML075C|490|574|528|587|552|642|0|0|0|0
KAN|12|24|YGR086C|471|581|572|630|561|776|0|0|0|0
KAN|13|1|YGR089W|607|448|605|496|681|532|0|0|0|0
KAN|13|2|YGR106C|444|375|599|549|494|449|0|0|0|0
KAN|13|3|YLR246W|396|402|538|494|495|544|0|0|0|0
KAN|13|4|YJR118C|39|87|63|64|177|198|0|0|0|0
KAN|13|5|YDR205W|383|397|471|464|514|528|0|0|0|0
KAN|13|6|YGR038W|333|349|485|490|477|511|0|0|0|0
KAN|13|7|YJR131W|339|330|436|442|495|494|0|0|0|0
KAN|13|8|YJR134C|424|435|523|611|545|606|0|0|0|0
KAN|13|9|YER120W|424|410|493|512|531|506|0|0|0|0
KAN|13|10|YER122C|401|424|525|554|513|511|0|0|0|0
KAN|13|11|YJR117W|380|408|520|584|530|555|0|0|0|0
KAN|13|12|YER113C|373|405|480|480|518|510|0|0|0|0
KAN|13|13|YJR040W|300|337|485|486|496|498|0|0|0|0
KAN|13|14|YKR067W|346|379|542|550|527|545|0|0|0|0
KAN|13|15|YJR031C|398|438|546|564|566|625|0|0|0|0
KAN|13|16|YMR054W|479|496|585|605|588|618|0|0|0|0
KAN|13|17|YIR033W|335|358|449|462|470|499|0|0|0|0
KAN|13|18|YJR010C-A|445|524|582|648|626|638|0|0|0|0
KAN|13|19|YJR015W|478|518|597|582|628|682|0|0|0|0
KAN|13|20|YMR052W|363|384|498|518|483|524|0|0|0|0
KAN|13|21|YBR287W|427|493|581|669|572|628|0|0|0|0
KAN|13|22|YBR288C|406|432|555|592|510|614|0|0|0|0
KAN|13|23|YAR002C-A|327|318|351|388|421|451|0|0|0|0
KAN|13|24|YMR119W|464|579|619|696|595|724|0|0|0|0
KAN|14|1|YNL125C|268|226|306|279|900|743|0|0|0|0
KAN|14|2|YNL130C|530|475|554|545|579|593|0|0|0|0
KAN|14|3|YIL030C|356|317|428|427|387|426|0|0|0|0
KAN|14|4|YNL085W|312|256|451|441|432|452|0|0|0|0
KAN|14|5|YNL095C|347|364|490|492|454|460|0|0|0|0
KAN|14|6|YLR390W-A|361|377|412|421|435|420|0|0|0|0
KAN|14|7|YJL078C|333|358|476|464|501|509|0|0|0|0
KAN|14|8|YKR053C|400|402|523|515|532|565|0|0|0|0
KAN|14|9|YNL051W|401|407|507|512|479|535|0|0|0|0
KAN|14|10|YPL137C|363|378|472|483|509|557|0|0|0|0
KAN|14|11|YDL072C|0|0|0|0|0|0|0|0|0|0
KAN|14|12|YCR048W|480|473|564|569|618|568|0|0|0|0
KAN|14|13|YCR067C|358|413|487|533|518|529|0|0|0|0
KAN|14|14|YCR034W|466|463|577|578|522|530|0|0|0|0
KAN|14|15|YGR130C|445|431|480|551|565|637|0|0|0|0
KAN|14|16|YGL223C|457|510|600|714|582|671|0|0|0|0
KAN|14|17|YBR255W|499|577|505|603|603|644|0|0|0|0
KAN|14|18|YER087C-B|457|514|482|522|524|580|0|0|0|0
KAN|14|19|YIL105C|318|370|391|430|467|519|0|0|0|0
KAN|14|20|YDR476C|448|583|546|578|588|563|0|0|0|0
KAN|14|21|YDR525W|416|498|631|662|626|683|0|0|0|0
KAN|14|22|YDR057W|323|387|286|324|372|407|0|0|0|0
KAN|14|23|YBR159W|363|463|515|601|505|599|0|0|0|0
KAN|14|24|YHR123W|549|705|1080|1384|1027|1457|0|0|0|0
KAN|15|1|YGR284C|687|600|708|625|739|568|0|0|0|0
KAN|15|2|YOL101C|412|430|519|461|474|483|0|0|0|0
KAN|15|3|YOL107W|418|394|558|534|430|486|0|0|0|0
KAN|15|4|YNL300W|407|371|505|519|502|506|0|0|0|0
KAN|15|5|YOL110W|384|358|429|378|387|433|0|0|0|0
KAN|15|6|YOR317W|387|375|481|445|451|446|0|0|0|0
KAN|15|7|YML071C|412|359|640|529|526|521|0|0|0|0
KAN|15|8|YIR038C|385|382|578|655|588|514|0|0|0|0
KAN|15|9|YML101C|442|437|431|476|468|508|0|0|0|0
KAN|15|10|YOL137W|412|411|467|516|489|513|0|0|0|0
KAN|15|11|YDR424C|505|474|492|461|554|559|0|0|0|0
KAN|15|12|YMR065W|529|505|563|573|533|505|0|0|0|0
KAN|15|13|YML128C|381|381|447|411|381|380|0|0|0|0
KAN|15|14|YHR045W|499|493|588|618|575|630|0|0|0|0
KAN|15|15|YHR181W|391|481|550|662|555|619|0|0|0|0
KAN|15|16|YMR123W|403|489|479|556|518|601|0|0|0|0
KAN|15|17|YLR039C|224|244|339|333|215|214|0|0|0|0
KAN|15|18|YLR050C|507|596|597|710|629|741|0|0|0|0
KAN|15|19|YNR075W|499|653|507|576|590|729|0|0|0|0
KAN|15|20|YOL088C|536|734|833|926|835|979|0|0|0|0
KAN|15|21|YMR313C|453|608|687|843|700|856|0|0|0|0
KAN|15|22|YHR004C|548|751|632|756|782|802|0|0|0|0
KAN|15|23|YLR450W|529|668|582|644|661|822|0|0|0|0
KAN|15|24|YDL192W|443|618|578|804|590|824|0|0|0|0
KAN|16|1|YNR051C|409|387|612|618|772|833|0|0|0|0
KAN|16|2|YJL123C|394|398|575|641|626|755|0|0|0|0
KAN|16|3|YJL117W|338|483|425|493|488|689|0|0|0|0
KAN|16|4|YDL222C|488|573|501|587|492|983|0|0|0|0
KAN|16|5|YDL226C|512|533|498|735|483|731|0|0|0|0
KAN|16|6|YDL231C|419|561|491|517|565|741|0|0|0|0
KAN|16|7|YDL232W|496|580|528|570|488|718|0|0|0|0
KAN|16|8|YJL079C|479|567|422|832|506|673|0|0|0|0
KAN|16|9|YKR088C|406|519|420|472|531|730|0|0|0|0
KAN|16|10|YJL073W|459|502|620|751|590|846|0|0|0|0
KAN|16|11|YJL062W|191|146|263|436|221|495|0|0|0|0
KAN|16|12|YJR066W|360|481|390|575|461|754|0|0|0|0
KAN|16|13|YDR483W|566|658|608|811|548|1112|0|0|0|0
KAN|16|14|YER044C|4|38|224|161|114|122|0|0|0|0
KAN|16|15|YDL204W|385|675|749|988|609|868|0|0|0|0
KAN|16|16|YBR058C-A|0|0|0|2|0|0|0|0|0|0
KAN|16|17|YBR096W|0|0|0|0|674|1137|0|0|0|0
KAN|16|18|YBR234C|0|0|0|0|217|319|0|0|0|0
KAN|16|19|YDR027C|0|6|0|16|0|0|0|0|0|0
KAN|16|20|YDR032C|0|6|0|35|0|54|0|0|0|0
KAN|16|21|YEL022W|0|7|0|16|0|8|0|0|0|0
KAN|16|22|YER053C-A|0|5|0|44|0|0|0|0|0|0
KAN|16|23|YER100W|0|2|0|30|0|0|0|0|0|0
KAN|16|24|YGL095C|0|19|0|44|0|0|0|0|0|0
NAT|YBL082C
KAN|1|1|YCR017C|NaN|NaN|NaN|NaN|NaN|NaN|0|0|0|0
KAN|1|2|YDR056C|NaN|NaN|NaN|NaN|NaN|NaN|0|0|0|0
KAN|1|3|YBR229C|NaN|NaN|NaN|NaN|NaN|NaN|0|0|0|0
KAN|1|4|YCR011C|NaN|NaN|NaN|NaN|NaN|NaN|0|0|0|0
KAN|1|5|YBL011W|NaN|NaN|NaN|NaN|NaN|NaN|0|0|0|0
KAN|1|6|YBL017C|NaN|NaN|NaN|NaN|NaN|NaN|0|0|0|0
KAN|1|7|YCL056C|NaN|NaN|NaN|NaN|NaN|NaN|0|0|0|0
KAN|1|8|YDR137W|NaN|NaN|NaN|NaN|NaN|NaN|0|0|0|0
KAN|1|9|YAR044W|NaN|NaN|NaN|NaN|NaN|NaN|0|0|0|0
KAN|1|10|YBR201W|NaN|NaN|NaN|NaN|NaN|NaN|0|0|0|0
KAN|1|11|YCL045C|NaN|NaN|NaN|NaN|NaN|NaN|0|0|0|0
KAN|1|12|YBR183W|NaN|NaN|NaN|NaN|NaN|NaN|0|0|0|0
KAN|1|13|YDR108W|NaN|NaN|NaN|NaN|NaN|NaN|0|0|0|0
KAN|1|14|YAL007C|NaN|NaN|NaN|NaN|NaN|NaN|0|0|0|0
KAN|1|15|YDR100W|NaN|NaN|NaN|NaN|NaN|NaN|0|0|0|0
KAN|1|16|YAL026C|NaN|NaN|NaN|NaN|NaN|NaN|0|0|0|0
KAN|1|17|YAL023C|NaN|NaN|NaN|NaN|NaN|NaN|0|0|0|0
KAN|1|18|YBL082C|NaN|NaN|NaN|NaN|NaN|NaN|0|0|0|0
KAN|1|19|YDR084C|NaN|NaN|NaN|NaN|NaN|NaN|0|0|0|0
KAN|1|20|YAL042W|NaN|NaN|NaN|NaN|NaN|NaN|0|0|0|0
KAN|1|21|YAL058W|NaN|NaN|NaN|NaN|NaN|NaN|0|0|0|0
KAN|1|22|YGL200C|NaN|NaN|NaN|NaN|NaN|NaN|0|0|0|0
KAN|1|23|YGL203C|NaN|NaN|NaN|NaN|NaN|NaN|0|0|0|0
KAN|1|24|YDR294C|NaN|NaN|NaN|NaN|NaN|NaN|0|0|0|0
KAN|2|1|YDR297W|NaN|NaN|NaN|NaN|NaN|NaN|0|0|0|0
KAN|2|2|YEL001C|NaN|NaN|NaN|NaN|NaN|NaN|0|0|0|0
KAN|2|3|YEL003W|NaN|NaN|NaN|NaN|NaN|NaN|0|0|0|0
KAN|2|4|YDR304C|NaN|NaN|NaN|NaN|NaN|NaN|0|0|0|0
KAN|2|5|YEL004W|NaN|NaN|NaN|NaN|NaN|NaN|0|0|0|0
KAN|2|6|YEL005C|NaN|NaN|NaN|NaN|NaN|NaN|0|0|0|0
KAN|2|7|YDR307W|NaN|NaN|NaN|NaN|NaN|NaN|0|0|0|0
KAN|2|8|YGL084C|NaN|NaN|NaN|NaN|NaN|NaN|0|0|0|0
KAN|2|9|YGL054C|NaN|NaN|NaN|NaN|NaN|NaN|0|0|0|0
KAN|2|10|YER019C-A|NaN|NaN|NaN|NaN|NaN|NaN|0|0|0|0
KAN|2|11|YDR270W|NaN|NaN|NaN|NaN|NaN|NaN|0|0|0|0
KAN|2|12|YDR410C|NaN|NaN|NaN|NaN|NaN|NaN|0|0|0|0
KAN|2|13|YDR411C|NaN|NaN|NaN|NaN|NaN|NaN|0|0|0|0
KAN|2|14|YER004W|NaN|NaN|NaN|NaN|NaN|NaN|0|0|0|0
KAN|2|15|YER005W|NaN|NaN|NaN|NaN|NaN|NaN|0|0|0|0
KAN|2|16|YGL020C|NaN|NaN|NaN|NaN|NaN|NaN|0|0|0|0
KAN|2|17|YEL064C|NaN|NaN|NaN|NaN|NaN|NaN|0|0|0|0
KAN|2|18|YGL027C|NaN|NaN|NaN|NaN|NaN|NaN|0|0|0|0
KAN|2|19|YDR233C|NaN|NaN|NaN|NaN|NaN|NaN|0|0|0|0
KAN|2|20|YEL042W|NaN|NaN|NaN|NaN|NaN|NaN|0|0|0|0
KAN|2|21|YEL043W|NaN|NaN|NaN|NaN|NaN|NaN|0|0|0|0
KAN|2|22|YGL005C|NaN|NaN|NaN|NaN|NaN|NaN|0|0|0|0
KAN|2|23|YGL010W|NaN|NaN|NaN|NaN|NaN|NaN|0|0|0|0
KAN|2|24|YGL012W|NaN|NaN|NaN|NaN|NaN|NaN|0|0|0|0
KAN|3|1|YDR349C|NaN|NaN|NaN|NaN|NaN|NaN|0|0|0|0
KAN|3|2|YDR221W|NaN|NaN|NaN|NaN|NaN|NaN|0|0|0|0
KAN|3|3|YDR222W|NaN|NaN|NaN|NaN|NaN|NaN|0|0|0|0
KAN|3|4|YDR357C|NaN|NaN|NaN|NaN|NaN|NaN|0|0|0|0
KAN|3|5|YEL031W|NaN|NaN|NaN|NaN|NaN|NaN|0|0|0|0
KAN|3|6|YER083C|NaN|NaN|NaN|NaN|NaN|NaN|0|0|0|0
KAN|3|7|YDR344C|NaN|NaN|NaN|NaN|NaN|NaN|0|0|0|0
KAN|3|8|YEL013W|NaN|NaN|NaN|NaN|NaN|NaN|0|0|0|0
KAN|3|9|YEL015W|NaN|NaN|NaN|NaN|NaN|NaN|0|0|0|0
KAN|3|10|YER071C|NaN|NaN|NaN|NaN|NaN|NaN|0|0|0|0
KAN|3|11|YDR320C|NaN|NaN|NaN|NaN|NaN|NaN|0|0|0|0
KAN|3|12|YHR110W|NaN|NaN|NaN|NaN|NaN|NaN|0|0|0|0
KAN|3|13|YIL076W|NaN|NaN|NaN|NaN|NaN|NaN|0|0|0|0
KAN|3|14|YIL090W|NaN|NaN|NaN|NaN|NaN|NaN|0|0|0|0
KAN|3|15|YIL039W|NaN|NaN|NaN|NaN|NaN|NaN|0|0|0|0
KAN|3|16|YIL040W|NaN|NaN|NaN|NaN|NaN|NaN|0|0|0|0
KAN|3|17|YIL043C|NaN|NaN|NaN|NaN|NaN|NaN|0|0|0|0
KAN|3|18|YIL044C|NaN|NaN|NaN|NaN|NaN|NaN|0|0|0|0
KAN|3|19|YGR199W|NaN|NaN|NaN|NaN|NaN|NaN|0|0|0|0
KAN|3|20|YGR202C|NaN|NaN|NaN|NaN|NaN|NaN|0|0|0|0
KAN|3|21|YHR060W|NaN|NaN|NaN|NaN|NaN|NaN|0|0|0|0
KAN|3|22|YIL027C|NaN|NaN|NaN|NaN|NaN|NaN|0|0|0|0
KAN|3|23|YHR079C|NaN|NaN|NaN|NaN|NaN|NaN|0|0|0|0
KAN|3|24|YGR177C|NaN|NaN|NaN|NaN|NaN|NaN|0|0|0|0
KAN|4|1|YGR036C|NaN|NaN|NaN|NaN|NaN|NaN|0|0|0|0
KAN|4|2|YHR039C|NaN|NaN|NaN|NaN|NaN|NaN|0|0|0|0
KAN|4|3|YIL005W|NaN|NaN|NaN|NaN|NaN|NaN|0|0|0|0
KAN|4|4|YIL016W|NaN|NaN|NaN|NaN|NaN|NaN|0|0|0|0
KAN|4|5|YGR170W|NaN|NaN|NaN|NaN|NaN|NaN|0|0|0|0
KAN|4|6|YHR204W|NaN|NaN|NaN|NaN|NaN|NaN|0|0|0|0
KAN|4|7|YGR157W|NaN|NaN|NaN|NaN|NaN|NaN|0|0|0|0
KAN|4|8|YHL003C|NaN|NaN|NaN|NaN|NaN|NaN|0|0|0|0
KAN|4|9|YHR176W|NaN|NaN|NaN|NaN|NaN|NaN|0|0|0|0
KAN|4|10|YHR142W|NaN|NaN|NaN|NaN|NaN|NaN|0|0|0|0
KAN|4|11|YGL226C-A|NaN|NaN|NaN|NaN|NaN|NaN|0|0|0|0
KAN|4|12|YGL231C|NaN|NaN|NaN|NaN|NaN|NaN|0|0|0|0
KAN|4|13|YHL031C|NaN|NaN|NaN|NaN|NaN|NaN|0|0|0|0
KAN|4|14|YHR135C|NaN|NaN|NaN|NaN|NaN|NaN|0|0|0|0
KAN|4|15|YHR136C|NaN|NaN|NaN|NaN|NaN|NaN|0|0|0|0
KAN|4|16|YGR105W|NaN|NaN|NaN|NaN|NaN|NaN|0|0|0|0
KAN|4|17|YLL014W|NaN|NaN|NaN|NaN|NaN|NaN|0|0|0|0
KAN|4|18|YKL020C|NaN|NaN|NaN|NaN|NaN|NaN|0|0|0|0
KAN|4|19|YLR080W|NaN|NaN|NaN|NaN|NaN|NaN|0|0|0|0
KAN|4|20|YKL140W|NaN|NaN|NaN|NaN|NaN|NaN|0|0|0|0
KAN|4|21|YKL008C|NaN|NaN|NaN|NaN|NaN|NaN|0|0|0|0
KAN|4|22|YLR056W|NaN|NaN|NaN|NaN|NaN|NaN|0|0|0|0
KAN|4|23|YLR064W|NaN|NaN|NaN|NaN|NaN|NaN|0|0|0|0
KAN|4|24|YKL119C|NaN|NaN|NaN|NaN|NaN|NaN|0|0|0|0
KAN|5|1|YJL134W|NaN|NaN|NaN|NaN|NaN|NaN|0|0|0|0
KAN|5|2|YLR042C|NaN|NaN|NaN|NaN|NaN|NaN|0|0|0|0
KAN|5|3|YLR023C|NaN|NaN|NaN|NaN|NaN|NaN|0|0|0|0
KAN|5|4|YJL178C|NaN|NaN|NaN|NaN|NaN|NaN|0|0|0|0
KAN|5|5|YJL171C|NaN|NaN|NaN|NaN|NaN|NaN|0|0|0|0
KAN|5|6|YKL094W|NaN|NaN|NaN|NaN|NaN|NaN|0|0|0|0
KAN|5|7|YJL168C|NaN|NaN|NaN|NaN|NaN|NaN|0|0|0|0
KAN|5|8|YKL212W|NaN|NaN|NaN|NaN|NaN|NaN|0|0|0|0
KAN|5|9|YJL192C|NaN|NaN|NaN|NaN|NaN|NaN|0|0|0|0
KAN|5|10|YKL073W|NaN|NaN|NaN|NaN|NaN|NaN|0|0|0|0
KAN|5|11|YKL179C|NaN|NaN|NaN|NaN|NaN|NaN|0|0|0|0
KAN|5|12|YLL043W|NaN|NaN|NaN|NaN|NaN|NaN|0|0|0|0
KAN|5|13|YLL052C|NaN|NaN|NaN|NaN|NaN|NaN|0|0|0|0
KAN|5|14|YLL055W|NaN|NaN|NaN|NaN|NaN|NaN|0|0|0|0
KAN|5|15|YKL063C|NaN|NaN|NaN|NaN|NaN|NaN|0|0|0|0
KAN|5|16|YKL065C|NaN|NaN|NaN|NaN|NaN|NaN|0|0|0|0
KAN|5|17|YJL198W|NaN|NaN|NaN|NaN|NaN|NaN|0|0|0|0
KAN|5|18|YJL196C|NaN|NaN|NaN|NaN|NaN|NaN|0|0|0|0
KAN|5|19|YLL023C|NaN|NaN|NaN|NaN|NaN|NaN|0|0|0|0
KAN|5|20|YLL028W|NaN|NaN|NaN|NaN|NaN|NaN|0|0|0|0
KAN|5|21|YJL212C|NaN|NaN|NaN|NaN|NaN|NaN|0|0|0|0
KAN|5|22|YMR022W|NaN|NaN|NaN|NaN|NaN|NaN|0|0|0|0
KAN|5|23|YMR214W|NaN|NaN|NaN|NaN|NaN|NaN|0|0|0|0
KAN|5|24|YMR215W|NaN|NaN|NaN|NaN|NaN|NaN|0|0|0|0
KAN|6|1|YMR010W|NaN|NaN|NaN|NaN|NaN|NaN|0|0|0|0
KAN|6|2|YMR015C|NaN|NaN|NaN|NaN|NaN|NaN|0|0|0|0
KAN|6|3|YLR207W|NaN|NaN|NaN|NaN|NaN|NaN|0|0|0|0
KAN|6|4|YLR350W|NaN|NaN|NaN|NaN|NaN|NaN|0|0|0|0
KAN|6|5|YLR220W|NaN|NaN|NaN|NaN|NaN|NaN|0|0|0|0
KAN|6|6|YML012W|NaN|NaN|NaN|NaN|NaN|NaN|0|0|0|0
KAN|6|7|YML008C|NaN|NaN|NaN|NaN|NaN|NaN|0|0|0|0
KAN|6|8|YMR202W|NaN|NaN|NaN|NaN|NaN|NaN|0|0|0|0
KAN|6|9|YLR194C|NaN|NaN|NaN|NaN|NaN|NaN|0|0|0|0
KAN|6|10|YMR183C|NaN|NaN|NaN|NaN|NaN|NaN|0|0|0|0
KAN|6|11|YML019W|NaN|NaN|NaN|NaN|NaN|NaN|0|0|0|0
KAN|6|12|YML013W|NaN|NaN|NaN|NaN|NaN|NaN|0|0|0|0
KAN|6|13|YLR292C|NaN|NaN|NaN|NaN|NaN|NaN|0|0|0|0
KAN|6|14|YMR161W|NaN|NaN|NaN|NaN|NaN|NaN|0|0|0|0
KAN|6|15|YMR163C|NaN|NaN|NaN|NaN|NaN|NaN|0|0|0|0
KAN|6|16|YLR396C|NaN|NaN|NaN|NaN|NaN|NaN|0|0|0|0
KAN|6|17|YMR152W|NaN|NaN|NaN|NaN|NaN|NaN|0|0|0|0
KAN|6|18|YLR130C|NaN|NaN|NaN|NaN|NaN|NaN|0|0|0|0
KAN|6|19|YLR268W|NaN|NaN|NaN|NaN|NaN|NaN|0|0|0|0
KAN|6|20|YMR029C|NaN|NaN|NaN|NaN|NaN|NaN|0|0|0|0
KAN|6|21|YMR031C|NaN|NaN|NaN|NaN|NaN|NaN|0|0|0|0
KAN|6|22|YLR372W|NaN|NaN|NaN|NaN|NaN|NaN|0|0|0|0
KAN|6|23|YLR242C|NaN|NaN|NaN|NaN|NaN|NaN|0|0|0|0
KAN|6|24|YLR250W|NaN|NaN|NaN|NaN|NaN|NaN|0|0|0|0
KAN|7|1|YLR120C|NaN|NaN|NaN|NaN|NaN|NaN|0|0|0|0
KAN|7|2|YOR245C|NaN|NaN|NaN|NaN|NaN|NaN|0|0|0|0
KAN|7|3|YOR115C|NaN|NaN|NaN|NaN|NaN|NaN|0|0|0|0
KAN|7|4|YNL297C|NaN|NaN|NaN|NaN|NaN|NaN|0|0|0|0
KAN|7|5|YNL156C|NaN|NaN|NaN|NaN|NaN|NaN|0|0|0|0
KAN|7|6|YNL153C|NaN|NaN|NaN|NaN|NaN|NaN|0|0|0|0
KAN|7|7|YOR002W|NaN|NaN|NaN|NaN|NaN|NaN|0|0|0|0
KAN|7|8|YOR092W|NaN|NaN|NaN|NaN|NaN|NaN|0|0|0|0
KAN|7|9|YOR214C|NaN|NaN|NaN|NaN|NaN|NaN|0|0|0|0
KAN|7|10|YOR216C|NaN|NaN|NaN|NaN|NaN|NaN|0|0|0|0
KAN|7|11|YOR085W|NaN|NaN|NaN|NaN|NaN|NaN|0|0|0|0
KAN|7|12|YOR089C|NaN|NaN|NaN|NaN|NaN|NaN|0|0|0|0
KAN|7|13|YNL194C|NaN|NaN|NaN|NaN|NaN|NaN|0|0|0|0
KAN|7|14|YNL327W|NaN|NaN|NaN|NaN|NaN|NaN|0|0|0|0
KAN|7|15|YNL190W|NaN|NaN|NaN|NaN|NaN|NaN|0|0|0|0
KAN|7|16|YNL323W|NaN|NaN|NaN|NaN|NaN|NaN|0|0|0|0
KAN|7|17|YOR198C|NaN|NaN|NaN|NaN|NaN|NaN|0|0|0|0
KAN|7|18|YOR067C|NaN|NaN|NaN|NaN|NaN|NaN|0|0|0|0
KAN|7|19|YOR070C|NaN|NaN|NaN|NaN|NaN|NaN|0|0|0|0
KAN|7|20|YOR079C|NaN|NaN|NaN|NaN|NaN|NaN|0|0|0|0
KAN|7|21|YMR307W|NaN|NaN|NaN|NaN|NaN|NaN|0|0|0|0
KAN|7|22|YOR049C|NaN|NaN|NaN|NaN|NaN|NaN|0|0|0|0
KAN|7|23|YMR292W|NaN|NaN|NaN|NaN|NaN|NaN|0|0|0|0
KAN|7|24|YNL219C|NaN|NaN|NaN|NaN|NaN|NaN|0|0|0|0
KAN|8|1|YMR299C|NaN|NaN|NaN|NaN|NaN|NaN|0|0|0|0
KAN|8|2|YOR165W|NaN|NaN|NaN|NaN|NaN|NaN|0|0|0|0
KAN|8|3|YOR036W|NaN|NaN|NaN|NaN|NaN|NaN|0|0|0|0
KAN|8|4|YOR171C|NaN|NaN|NaN|NaN|NaN|NaN|0|0|0|0
KAN|8|5|YOR175C|NaN|NaN|NaN|NaN|NaN|NaN|0|0|0|0
KAN|8|6|YOR042W|NaN|NaN|NaN|NaN|NaN|NaN|0|0|0|0
KAN|8|7|YOR044W|NaN|NaN|NaN|NaN|NaN|NaN|0|0|0|0
KAN|8|8|YNL238W|NaN|NaN|NaN|NaN|NaN|NaN|0|0|0|0
KAN|8|9|YMR264W|NaN|NaN|NaN|NaN|NaN|NaN|0|0|0|0
KAN|8|10|YMR272C|NaN|NaN|NaN|NaN|NaN|NaN|0|0|0|0
KAN|8|11|YMR274C|NaN|NaN|NaN|NaN|NaN|NaN|0|0|0|0
KAN|8|12|YOR016C|NaN|NaN|NaN|NaN|NaN|NaN|0|0|0|0
KAN|8|13|YNL280C|NaN|NaN|NaN|NaN|NaN|NaN|0|0|0|0
KAN|8|14|YMR251W-A|NaN|NaN|NaN|NaN|NaN|NaN|0|0|0|0
KAN|8|15|YMR253C|NaN|NaN|NaN|NaN|NaN|NaN|0|0|0|0
KAN|8|16|YPR028W|NaN|NaN|NaN|NaN|NaN|NaN|0|0|0|0
KAN|8|17|YPL227C|NaN|NaN|NaN|NaN|NaN|NaN|0|0|0|0
KAN|8|18|YOL013C|NaN|NaN|NaN|NaN|NaN|NaN|0|0|0|0
KAN|8|19|YOL018C|NaN|NaN|NaN|NaN|NaN|NaN|0|0|0|0
KAN|8|20|YPR003C|NaN|NaN|NaN|NaN|NaN|NaN|0|0|0|0
KAN|8|21|YPL246C|NaN|NaN|NaN|NaN|NaN|NaN|0|0|0|0
KAN|8|22|YOR377W|NaN|NaN|NaN|NaN|NaN|NaN|0|0|0|0
KAN|8|23|YPL274W|NaN|NaN|NaN|NaN|NaN|NaN|0|0|0|0
KAN|8|24|YPL051W|NaN|NaN|NaN|NaN|NaN|NaN|0|0|0|0
KAN|9|1|YPL170W|NaN|NaN|NaN|NaN|NaN|NaN|0|0|0|0
KAN|9|2|YOL065C|NaN|NaN|NaN|NaN|NaN|NaN|0|0|0|0
KAN|9|3|YOR311C|NaN|NaN|NaN|NaN|NaN|NaN|0|0|0|0
KAN|9|4|YOR321W|NaN|NaN|NaN|NaN|NaN|NaN|0|0|0|0
KAN|9|5|YPL195W|NaN|NaN|NaN|NaN|NaN|NaN|0|0|0|0
KAN|9|6|YOL047C|NaN|NaN|NaN|NaN|NaN|NaN|0|0|0|0
KAN|9|7|YOR307C|NaN|NaN|NaN|NaN|NaN|NaN|0|0|0|0
KAN|9|8|YPL087W|NaN|NaN|NaN|NaN|NaN|NaN|0|0|0|0
KAN|9|9|YPL207W|NaN|NaN|NaN|NaN|NaN|NaN|0|0|0|0
KAN|9|10|YPL206C|NaN|NaN|NaN|NaN|NaN|NaN|0|0|0|0
KAN|9|11|YOR284W|NaN|NaN|NaN|NaN|NaN|NaN|0|0|0|0
KAN|9|12|YOR285W|NaN|NaN|NaN|NaN|NaN|NaN|0|0|0|0
KAN|9|13|YOR288C|NaN|NaN|NaN|NaN|NaN|NaN|0|0|0|0
KAN|9|14|YOL030W|NaN|NaN|NaN|NaN|NaN|NaN|0|0|0|0
KAN|9|15|YOL031C|NaN|NaN|NaN|NaN|NaN|NaN|0|0|0|0
KAN|9|16|YOR291W|NaN|NaN|NaN|NaN|NaN|NaN|0|0|0|0
KAN|9|17|YCL025C|NaN|NaN|NaN|NaN|NaN|NaN|0|0|0|0
KAN|9|18|YDL052C|NaN|NaN|NaN|NaN|NaN|NaN|0|0|0|0
KAN|9|19|YPR173C|NaN|NaN|NaN|NaN|NaN|NaN|0|0|0|0
KAN|9|20|YCL001W|NaN|NaN|NaN|NaN|NaN|NaN|0|0|0|0
KAN|9|21|YPR148C|NaN|NaN|NaN|NaN|NaN|NaN|0|0|0|0
KAN|9|22|YPR149W|NaN|NaN|NaN|NaN|NaN|NaN|0|0|0|0
KAN|9|23|YDL018C|NaN|NaN|NaN|NaN|NaN|NaN|0|0|0|0
KAN|9|24|YBR067C|NaN|NaN|NaN|NaN|NaN|NaN|0|0|0|0
KAN|10|1|YDL019C|NaN|NaN|NaN|NaN|NaN|NaN|0|0|0|0
KAN|10|2|YPR135W|NaN|NaN|NaN|NaN|NaN|NaN|0|0|0|0
KAN|10|3|YGR227W|NaN|NaN|NaN|NaN|NaN|NaN|0|0|0|0
KAN|10|4|YBR162W-A|NaN|NaN|NaN|NaN|NaN|NaN|0|0|0|0
KAN|10|5|YBR164C|NaN|NaN|NaN|NaN|NaN|NaN|0|0|0|0
KAN|10|6|YBR052C|NaN|NaN|NaN|NaN|NaN|NaN|0|0|0|0
KAN|10|7|YBR171W|NaN|NaN|NaN|NaN|NaN|NaN|0|0|0|0
KAN|10|8|YBR036C|NaN|NaN|NaN|NaN|NaN|NaN|0|0|0|0
KAN|10|9|YPR114W|NaN|NaN|NaN|NaN|NaN|NaN|0|0|0|0
KAN|10|10|YFR041C|NaN|NaN|NaN|NaN|NaN|NaN|0|0|0|0
KAN|10|11|YBR132C|NaN|NaN|NaN|NaN|NaN|NaN|0|0|0|0
KAN|10|12|YBR106W|NaN|NaN|NaN|NaN|NaN|NaN|0|0|0|0
KAN|10|13|YPR063C|NaN|NaN|NaN|NaN|NaN|NaN|0|0|0|0
KAN|10|14|YPR071W|NaN|NaN|NaN|NaN|NaN|NaN|0|0|0|0
KAN|10|15|YBL102W|NaN|NaN|NaN|NaN|NaN|NaN|0|0|0|0
KAN|10|16|YBR097W|NaN|NaN|NaN|NaN|NaN|NaN|0|0|0|0
KAN|10|17|YDL121C|NaN|NaN|NaN|NaN|NaN|NaN|0|0|0|0
KAN|10|18|YDR518W|NaN|NaN|NaN|NaN|NaN|NaN|0|0|0|0
KAN|10|19|YDR519W|NaN|NaN|NaN|NaN|NaN|NaN|0|0|0|0
KAN|10|20|YDR524C|NaN|NaN|NaN|NaN|NaN|NaN|0|0|0|0
KAN|10|21|YML048W|NaN|NaN|NaN|NaN|NaN|NaN|0|0|0|0
KAN|10|22|YJR073C|NaN|NaN|NaN|NaN|NaN|NaN|0|0|0|0
KAN|10|23|wt_blank_sean|NaN|NaN|NaN|NaN|NaN|NaN|0|0|0|0
KAN|10|24|YJR088C|NaN|NaN|NaN|NaN|NaN|NaN|0|0|0|0
KAN|11|1|YDR503C|NaN|NaN|NaN|NaN|NaN|NaN|0|0|0|0
KAN|11|2|YML059C|NaN|NaN|NaN|NaN|NaN|NaN|0|0|0|0
KAN|11|3|YML055W|NaN|NaN|NaN|NaN|NaN|NaN|0|0|0|0
KAN|11|4|YDL099W|NaN|NaN|NaN|NaN|NaN|NaN|0|0|0|0
KAN|11|5|YDL100C|NaN|NaN|NaN|NaN|NaN|NaN|0|0|0|0
KAN|11|6|YDR484W|NaN|NaN|NaN|NaN|NaN|NaN|0|0|0|0
KAN|11|7|YDR492W|NaN|NaN|NaN|NaN|NaN|NaN|0|0|0|0
KAN|11|8|YGL126W|NaN|NaN|NaN|NaN|NaN|NaN|0|0|0|0
KAN|11|9|YIL124W|NaN|NaN|NaN|NaN|NaN|NaN|0|0|0|0
KAN|11|10|YDL091C|NaN|NaN|NaN|NaN|NaN|NaN|0|0|0|0
KAN|11|11|YDL093W|NaN|NaN|NaN|NaN|NaN|NaN|0|0|0|0
KAN|11|12|YFL048C|NaN|NaN|NaN|NaN|NaN|NaN|0|0|0|0
KAN|11|13|YDL095W|NaN|NaN|NaN|NaN|NaN|NaN|0|0|0|0
KAN|11|14|YFL025C|NaN|NaN|NaN|NaN|NaN|NaN|0|0|0|0
KAN|11|15|YGL161C|NaN|NaN|NaN|NaN|NaN|NaN|0|0|0|0
KAN|11|16|YGL167C|NaN|NaN|NaN|NaN|NaN|NaN|0|0|0|0
KAN|11|17|YGR261C|NaN|NaN|NaN|NaN|NaN|NaN|0|0|0|0
KAN|11|18|YGR263C|NaN|NaN|NaN|NaN|NaN|NaN|0|0|0|0
KAN|11|19|YGR266W|NaN|NaN|NaN|NaN|NaN|NaN|0|0|0|0
KAN|11|20|YNR039C|NaN|NaN|NaN|NaN|NaN|NaN|0|0|0|0
KAN|11|21|YNL146W|NaN|NaN|NaN|NaN|NaN|NaN|0|0|0|0
KAN|11|22|YNR019W|NaN|NaN|NaN|NaN|NaN|NaN|0|0|0|0
KAN|11|23|YCR043C|NaN|NaN|NaN|NaN|NaN|NaN|0|0|0|0
KAN|11|24|YNR021W|NaN|NaN|NaN|NaN|NaN|NaN|0|0|0|0
KAN|12|1|YCR044C|NaN|NaN|NaN|NaN|NaN|NaN|0|0|0|0
KAN|12|2|YCR061W|NaN|NaN|NaN|NaN|NaN|NaN|0|0|0|0
KAN|12|3|YNR030W|NaN|NaN|NaN|NaN|NaN|NaN|0|0|0|0
KAN|12|4|YBR177C|NaN|NaN|NaN|NaN|NaN|NaN|0|0|0|0
KAN|12|5|YNR008W|NaN|NaN|NaN|NaN|NaN|NaN|0|0|0|0
KAN|12|6|YNR013C|NaN|NaN|NaN|NaN|NaN|NaN|0|0|0|0
KAN|12|7|YBR283C|NaN|NaN|NaN|NaN|NaN|NaN|0|0|0|0
KAN|12|8|YNL041C|NaN|NaN|NaN|NaN|NaN|NaN|0|0|0|0
KAN|12|9|YNL044W|NaN|NaN|NaN|NaN|NaN|NaN|0|0|0|0
KAN|12|10|YBR290W|NaN|NaN|NaN|NaN|NaN|NaN|0|0|0|0
KAN|12|11|YNL046W|NaN|NaN|NaN|NaN|NaN|NaN|0|0|0|0
KAN|12|12|YNL049C|NaN|NaN|NaN|NaN|NaN|NaN|0|0|0|0
KAN|12|13|YBR273C|NaN|NaN|NaN|NaN|NaN|NaN|0|0|0|0
KAN|12|14|YBR264C|NaN|NaN|NaN|NaN|NaN|NaN|0|0|0|0
KAN|12|15|YNL008C|NaN|NaN|NaN|NaN|NaN|NaN|0|0|0|0
KAN|12|16|YDL137W|NaN|NaN|NaN|NaN|NaN|NaN|0|0|0|0
KAN|12|17|YJL024C|NaN|NaN|NaN|NaN|NaN|NaN|0|0|0|0
KAN|12|18|YJL029C|NaN|NaN|NaN|NaN|NaN|NaN|0|0|0|0
KAN|12|19|YML067C|NaN|NaN|NaN|NaN|NaN|NaN|0|0|0|0
KAN|12|20|YJL004C|NaN|NaN|NaN|NaN|NaN|NaN|0|0|0|0
KAN|12|21|YML038C|NaN|NaN|NaN|NaN|NaN|NaN|0|0|0|0
KAN|12|22|YER151C|NaN|NaN|NaN|NaN|NaN|NaN|0|0|0|0
KAN|12|23|YML075C|NaN|NaN|NaN|NaN|NaN|NaN|0|0|0|0
KAN|12|24|YGR086C|NaN|NaN|NaN|NaN|NaN|NaN|0|0|0|0
KAN|13|1|YGR089W|NaN|NaN|NaN|NaN|NaN|NaN|0|0|0|0
KAN|13|2|YGR106C|NaN|NaN|NaN|NaN|NaN|NaN|0|0|0|0
KAN|13|3|YLR246W|NaN|NaN|NaN|NaN|NaN|NaN|0|0|0|0
KAN|13|4|YJR118C|NaN|NaN|NaN|NaN|NaN|NaN|0|0|0|0
KAN|13|5|YDR205W|NaN|NaN|NaN|NaN|NaN|NaN|0|0|0|0
KAN|13|6|YGR038W|NaN|NaN|NaN|NaN|NaN|NaN|0|0|0|0
KAN|13|7|YJR131W|NaN|NaN|NaN|NaN|NaN|NaN|0|0|0|0
KAN|13|8|YJR134C|NaN|NaN|NaN|NaN|NaN|NaN|0|0|0|0
KAN|13|9|YER120W|NaN|NaN|NaN|NaN|NaN|NaN|0|0|0|0
KAN|13|10|YER122C|NaN|NaN|NaN|NaN|NaN|NaN|0|0|0|0
KAN|13|11|YJR117W|NaN|NaN|NaN|NaN|NaN|NaN|0|0|0|0
KAN|13|12|YER113C|NaN|NaN|NaN|NaN|NaN|NaN|0|0|0|0
KAN|13|13|YJR040W|NaN|NaN|NaN|NaN|NaN|NaN|0|0|0|0
KAN|13|14|YKR067W|NaN|NaN|NaN|NaN|NaN|NaN|0|0|0|0
KAN|13|15|YJR031C|NaN|NaN|NaN|NaN|NaN|NaN|0|0|0|0
KAN|13|16|YMR054W|NaN|NaN|NaN|NaN|NaN|NaN|0|0|0|0
KAN|13|17|YIR033W|NaN|NaN|NaN|NaN|NaN|NaN|0|0|0|0
KAN|13|18|YJR010C-A|NaN|NaN|NaN|NaN|NaN|NaN|0|0|0|0
KAN|13|19|YJR015W|NaN|NaN|NaN|NaN|NaN|NaN|0|0|0|0
KAN|13|20|YMR052W|NaN|NaN|NaN|NaN|NaN|NaN|0|0|0|0
KAN|13|21|YBR287W|NaN|NaN|NaN|NaN|NaN|NaN|0|0|0|0
KAN|13|22|YBR288C|NaN|NaN|NaN|NaN|NaN|NaN|0|0|0|0
KAN|13|23|YAR002C-A|NaN|NaN|NaN|NaN|NaN|NaN|0|0|0|0
KAN|13|24|YMR119W|NaN|NaN|NaN|NaN|NaN|NaN|0|0|0|0
KAN|14|1|YNL125C|NaN|NaN|NaN|NaN|NaN|NaN|0|0|0|0
KAN|14|2|YNL130C|NaN|NaN|NaN|NaN|NaN|NaN|0|0|0|0
KAN|14|3|YIL030C|NaN|NaN|NaN|NaN|NaN|NaN|0|0|0|0
KAN|14|4|YNL085W|NaN|NaN|NaN|NaN|NaN|NaN|0|0|0|0
KAN|14|5|YNL095C|NaN|NaN|NaN|NaN|NaN|NaN|0|0|0|0
KAN|14|6|YLR390W-A|NaN|NaN|NaN|NaN|NaN|NaN|0|0|0|0
KAN|14|7|YJL078C|NaN|NaN|NaN|NaN|NaN|NaN|0|0|0|0
KAN|14|8|YKR053C|NaN|NaN|NaN|NaN|NaN|NaN|0|0|0|0
KAN|14|9|YNL051W|NaN|NaN|NaN|NaN|NaN|NaN|0|0|0|0
KAN|14|10|YPL137C|NaN|NaN|NaN|NaN|NaN|NaN|0|0|0|0
KAN|14|11|YDL072C|NaN|NaN|NaN|NaN|NaN|NaN|0|0|0|0
KAN|14|12|YCR048W|NaN|NaN|NaN|NaN|NaN|NaN|0|0|0|0
KAN|14|13|YCR067C|NaN|NaN|NaN|NaN|NaN|NaN|0|0|0|0
KAN|14|14|YCR034W|NaN|NaN|NaN|NaN|NaN|NaN|0|0|0|0
KAN|14|15|YGR130C|NaN|NaN|NaN|NaN|NaN|NaN|0|0|0|0
KAN|14|16|YGL223C|NaN|NaN|NaN|NaN|NaN|NaN|0|0|0|0
KAN|14|17|YBR255W|NaN|NaN|NaN|NaN|NaN|NaN|0|0|0|0
KAN|14|18|YER087C-B|NaN|NaN|NaN|NaN|NaN|NaN|0|0|0|0
KAN|14|19|YIL105C|NaN|NaN|NaN|NaN|NaN|NaN|0|0|0|0
KAN|14|20|YDR476C|NaN|NaN|NaN|NaN|NaN|NaN|0|0|0|0
KAN|14|21|YDR525W|NaN|NaN|NaN|NaN|NaN|NaN|0|0|0|0
KAN|14|22|YDR057W|NaN|NaN|NaN|NaN|NaN|NaN|0|0|0|0
KAN|14|23|YBR159W|NaN|NaN|NaN|NaN|NaN|NaN|0|0|0|0
KAN|14|24|YHR123W|NaN|NaN|NaN|NaN|NaN|NaN|0|0|0|0
KAN|15|1|YGR284C|NaN|NaN|NaN|NaN|NaN|NaN|0|0|0|0
KAN|15|2|YOL101C|NaN|NaN|NaN|NaN|NaN|NaN|0|0|0|0
KAN|15|3|YOL107W|NaN|NaN|NaN|NaN|NaN|NaN|0|0|0|0
KAN|15|4|YNL300W|NaN|NaN|NaN|NaN|NaN|NaN|0|0|0|0
KAN|15|5|YOL110W|NaN|NaN|NaN|NaN|NaN|NaN|0|0|0|0
KAN|15|6|YOR317W|NaN|NaN|NaN|NaN|NaN|NaN|0|0|0|0
KAN|15|7|YML071C|NaN|NaN|NaN|NaN|NaN|NaN|0|0|0|0
KAN|15|8|YIR038C|NaN|NaN|NaN|NaN|NaN|NaN|0|0|0|0
KAN|15|9|YML101C|NaN|NaN|NaN|NaN|NaN|NaN|0|0|0|0
KAN|15|10|YOL137W|NaN|NaN|NaN|NaN|NaN|NaN|0|0|0|0
KAN|15|11|YDR424C|NaN|NaN|NaN|NaN|NaN|NaN|0|0|0|0
KAN|15|12|YMR065W|NaN|NaN|NaN|NaN|NaN|NaN|0|0|0|0
KAN|15|13|YML128C|NaN|NaN|NaN|NaN|NaN|NaN|0|0|0|0
KAN|15|14|YHR045W|NaN|NaN|NaN|NaN|NaN|NaN|0|0|0|0
KAN|15|15|YHR181W|NaN|NaN|NaN|NaN|NaN|NaN|0|0|0|0
KAN|15|16|YMR123W|NaN|NaN|NaN|NaN|NaN|NaN|0|0|0|0
KAN|15|17|YLR039C|NaN|NaN|NaN|NaN|NaN|NaN|0|0|0|0
KAN|15|18|YLR050C|NaN|NaN|NaN|NaN|NaN|NaN|0|0|0|0
KAN|15|19|YNR075W|NaN|NaN|NaN|NaN|NaN|NaN|0|0|0|0
KAN|15|20|YOL088C|NaN|NaN|NaN|NaN|NaN|NaN|0|0|0|0
KAN|15|21|YMR313C|NaN|NaN|NaN|NaN|NaN|NaN|0|0|0|0
KAN|15|22|YHR004C|NaN|NaN|NaN|NaN|NaN|NaN|0|0|0|0
KAN|15|23|YLR450W|NaN|NaN|NaN|NaN|NaN|NaN|0|0|0|0
KAN|15|24|YDL192W|NaN|NaN|NaN|NaN|NaN|NaN|0|0|0|0
KAN|16|1|YNR051C|NaN|NaN|NaN|NaN|NaN|NaN|0|0|0|0
KAN|16|2|YJL123C|NaN|NaN|NaN|NaN|NaN|NaN|0|0|0|0
KAN|16|3|YJL117W|NaN|NaN|NaN|NaN|NaN|NaN|0|0|0|0
KAN|16|4|YDL222C|NaN|NaN|NaN|NaN|NaN|NaN|0|0|0|0
KAN|16|5|YDL226C|NaN|NaN|NaN|NaN|NaN|NaN|0|0|0|0
KAN|16|6|YDL231C|NaN|NaN|NaN|NaN|NaN|NaN|0|0|0|0
KAN|16|7|YDL232W|NaN|NaN|NaN|NaN|NaN|NaN|0|0|0|0
KAN|16|8|YJL079C|NaN|NaN|NaN|NaN|NaN|NaN|0|0|0|0
KAN|16|9|YKR088C|NaN|NaN|NaN|NaN|NaN|NaN|0|0|0|0
KAN|16|10|YJL073W|NaN|NaN|NaN|NaN|NaN|NaN|0|0|0|0
KAN|16|11|YJL062W|NaN|NaN|NaN|NaN|NaN|NaN|0|0|0|0
KAN|16|12|YJR066W|NaN|NaN|NaN|NaN|NaN|NaN|0|0|0|0
KAN|16|13|YDR483W|NaN|NaN|NaN|NaN|NaN|NaN|0|0|0|0
KAN|16|14|YER044C|NaN|NaN|NaN|NaN|NaN|NaN|0|0|0|0
KAN|16|15|YDL204W|NaN|NaN|NaN|NaN|NaN|NaN|0|0|0|0
KAN|16|16|YBR058C-A|NaN|NaN|NaN|NaN|NaN|NaN|0|0|0|0
KAN|16|17|YBR096W|NaN|NaN|NaN|NaN|NaN|NaN|0|0|0|0
KAN|16|18|YBR234C|NaN|NaN|NaN|NaN|NaN|NaN|0|0|0|0
KAN|16|19|YDR027C|NaN|NaN|NaN|NaN|NaN|NaN|0|0|0|0
KAN|16|20|YDR032C|NaN|NaN|NaN|NaN|NaN|NaN|0|0|0|0
KAN|16|21|YEL022W|NaN|NaN|NaN|NaN|NaN|NaN|0|0|0|0
KAN|16|22|YER053C-A|NaN|NaN|NaN|NaN|NaN|NaN|0|0|0|0
KAN|16|23|YER100W|NaN|NaN|NaN|NaN|NaN|NaN|0|0|0|0
KAN|16|24|YGL095C|NaN|NaN|NaN|NaN|NaN|NaN|0|0|0|0
NAT|YDR084C
KAN|1|1|YCR017C|618|341|805|309|697|733|0|0|0|0
KAN|1|2|YDR056C|499|281|479|301|539|416|0|0|0|0
KAN|1|3|YBR229C|650|490|712|528|652|559|0|0|0|0
KAN|1|4|YCR011C|563|488|519|449|645|574|0|0|0|0
KAN|1|5|YBL011W|564|460|557|451|560|505|0|0|0|0
KAN|1|6|YBL017C|494|379|523|456|450|470|0|0|0|0
KAN|1|7|YCL056C|608|562|508|469|635|577|0|0|0|0
KAN|1|8|YDR137W|379|387|469|374|561|526|0|0|0|0
KAN|1|9|YAR044W|514|471|500|517|494|471|0|0|0|0
KAN|1|10|YBR201W|565|454|504|471|500|514|0|0|0|0
KAN|1|11|YCL045C|520|398|431|384|559|482|0|0|0|0
KAN|1|12|YBR183W|561|508|493|506|529|534|0|0|0|0
KAN|1|13|YDR108W|390|415|428|396|469|460|0|0|0|0
KAN|1|14|YAL007C|519|463|500|505|514|537|0|0|0|0
KAN|1|15|YDR100W|399|398|408|305|401|381|0|0|0|0
KAN|1|16|YAL026C|465|428|448|407|434|480|0|0|0|0
KAN|1|17|YAL023C|600|497|483|497|591|523|0|0|0|0
KAN|1|18|YBL082C|609|594|556|619|591|630|0|0|0|0
KAN|1|19|YDR084C|355|216|362|241|341|259|0|0|0|0
KAN|1|20|YAL042W|591|491|514|443|537|503|0|0|0|0
KAN|1|21|YAL058W|612|530|553|505|563|510|0|0|0|0
KAN|1|22|YGL200C|1|0|150|92|658|564|0|0|0|0
KAN|1|23|YGL203C|651|537|588|623|545|561|0|0|0|0
KAN|1|24|YDR294C|548|711|748|891|752|884|0|0|0|0
KAN|2|1|YDR297W|654|584|687|608|719|598|0|0|0|0
KAN|2|2|YEL001C|453|438|477|471|430|460|0|0|0|0
KAN|2|3|YEL003W|427|419|493|543|382|493|0|0|0|0
KAN|2|4|YDR304C|428|437|365|435|418|465|0|0|0|0
KAN|2|5|YEL004W|446|427|414|469|435|462|0|0|0|0
KAN|2|6|YEL005C|484|478|503|510|473|527|0|0|0|0
KAN|2|7|YDR307W|404|396|408|430|402|415|0|0|0|0
KAN|2|8|YGL084C|416|448|453|475|405|434|0|0|0|0
KAN|2|9|YGL054C|438|444|401|396|412|419|0|0|0|0
KAN|2|10|YER019C-A|389|406|391|413|400|413|0|0|0|0
KAN|2|11|YDR270W|387|440|470|483|470|495|0|0|0|0
KAN|2|12|YDR410C|0|0|0|0|0|0|0|0|0|0
KAN|2|13|YDR411C|486|498|503|520|502|481|0|0|0|0
KAN|2|14|YER004W|486|493|474|495|531|505|0|0|0|0
KAN|2|15|YER005W|448|451|413|442|429|416|0|0|0|0
KAN|2|16|YGL020C|393|419|485|493|490|448|0|0|0|0
KAN|2|17|YEL064C|149|124|270|299|345|307|0|0|0|0
KAN|2|18|YGL027C|439|455|438|464|452|453|0|0|0|0
KAN|2|19|YDR233C|434|456|455|486|421|460|0|0|0|0
KAN|2|20|YEL042W|383|413|385|424|417|477|0|0|0|0
KAN|2|21|YEL043W|384|424|395|394|370|434|0|0|0|0
KAN|2|22|YGL005C|520|503|499|488|441|512|0|0|0|0
KAN|2|23|YGL010W|496|508|473|498|447|490|0|0|0|0
KAN|2|24|YGL012W|0|0|0|23|0|0|0|0|0|0
KAN|3|1|YDR349C|512|450|572|492|643|563|0|0|0|0
KAN|3|2|YDR221W|533|490|426|417|517|508|0|0|0|0
KAN|3|3|YDR222W|457|474|365|399|496|505|0|0|0|0
KAN|3|4|YDR357C|458|450|516|514|439|477|0|0|0|0
KAN|3|5|YEL031W|534|579|371|421|439|513|0|0|0|0
KAN|3|6|YER083C|0|0|0|0|0|0|0|0|0|0
KAN|3|7|YDR344C|561|405|437|445|496|518|0|0|0|0
KAN|3|8|YEL013W|409|423|369|392|341|403|0|0|0|0
KAN|3|9|YEL015W|472|475|477|502|430|420|0|0|0|0
KAN|3|10|YER071C|479|519|492|514|446|438|0|0|0|0
KAN|3|11|YDR320C|436|435|398|424|470|471|0|0|0|0
KAN|3|12|YHR110W|468|488|491|479|446|433|0|0|0|0
KAN|3|13|YIL076W|312|301|291|310|318|313|0|0|0|0
KAN|3|14|YIL090W|347|355|306|311|320|321|0|0|0|0
KAN|3|15|YIL039W|745|785|916|940|608|652|0|0|0|0
KAN|3|16|YIL040W|408|409|387|442|381|405|0|0|0|0
KAN|3|17|YIL043C|513|516|530|516|483|494|0|0|0|0
KAN|3|18|YIL044C|425|447|494|490|459|476|0|0|0|0
KAN|3|19|YGR199W|417|450|430|466|486|512|0|0|0|0
KAN|3|20|YGR202C|449|473|404|440|430|458|0|0|0|0
KAN|3|21|YHR060W|0|0|102|161|0|0|0|0|0|0
KAN|3|22|YIL027C|899|916|929|960|643|682|0|0|0|0
KAN|3|23|YHR079C|404|481|467|471|478|459|0|0|0|0
KAN|3|24|YGR177C|521|658|523|646|610|712|0|0|0|0
KAN|4|1|YGR036C|349|385|523|465|327|325|0|0|0|0
KAN|4|2|YHR039C|470|472|477|465|469|470|0|0|0|0
KAN|4|3|YIL005W|374|402|379|409|416|429|0|0|0|0
KAN|4|4|YIL016W|435|406|509|481|534|598|0|0|0|0
KAN|4|5|YGR170W|387|404|439|466|397|425|0|0|0|0
KAN|4|6|YHR204W|424|460|463|480|450|497|0|0|0|0
KAN|4|7|YGR157W|383|364|360|378|331|375|0|0|0|0
KAN|4|8|YHL003C|488|514|505|511|465|488|0|0|0|0
KAN|4|9|YHR176W|481|471|505|480|485|483|0|0|0|0
KAN|4|10|YHR142W|432|467|468|470|459|466|0|0|0|0
KAN|4|11|YGL226C-A|472|489|469|477|493|490|0|0|0|0
KAN|4|12|YGL231C|481|501|451|449|459|447|0|0|0|0
KAN|4|13|YHL031C|511|554|553|559|477|487|0|0|0|0
KAN|4|14|YHR135C|473|501|506|517|504|497|0|0|0|0
KAN|4|15|YHR136C|476|502|483|507|493|521|0|0|0|0
KAN|4|16|YGR105W|326|280|0|0|0|0|0|0|0|0
KAN|4|17|YLL014W|463|485|500|509|492|500|0|0|0|0
KAN|4|18|YKL020C|428|431|441|469|437|442|0|0|0|0
KAN|4|19|YLR080W|437|471|425|478|421|444|0|0|0|0
KAN|4|20|YKL140W|371|408|434|456|431|466|0|0|0|0
KAN|4|21|YKL008C|452|471|457|490|462|462|0|0|0|0
KAN|4|22|YLR056W|369|372|256|271|246|241|0|0|0|0
KAN|4|23|YLR064W|470|480|508|543|492|544|0|0|0|0
KAN|4|24|YKL119C|238|302|331|373|272|409|0|0|0|0
KAN|5|1|YJL134W|609|502|591|488|624|573|0|0|0|0
KAN|5|2|YLR042C|510|491|558|533|515|505|0|0|0|0
KAN|5|3|YLR023C|440|454|451|483|474|497|0|0|0|0
KAN|5|4|YJL178C|419|441|483|494|437|469|0|0|0|0
KAN|5|5|YJL171C|426|456|468|489|445|483|0|0|0|0
KAN|5|6|YKL094W|446|484|435|442|455|485|0|0|0|0
KAN|5|7|YJL168C|401|434|414|440|356|383|0|0|0|0
KAN|5|8|YKL212W|324|349|356|345|330|338|0|0|0|0
KAN|5|9|YJL192C|429|442|470|482|450|443|0|0|0|0
KAN|5|10|YKL073W|454|477|506|522|457|469|0|0|0|0
KAN|5|11|YKL179C|476|474|523|506|469|469|0|0|0|0
KAN|5|12|YLL043W|411|481|498|470|442|469|0|0|0|0
KAN|5|13|YLL052C|428|443|470|464|427|457|0|0|0|0
KAN|5|14|YLL055W|477|490|456|468|433|452|0|0|0|0
KAN|5|15|YKL063C|450|507|480|486|435|465|0|0|0|0
KAN|5|16|YKL065C|450|477|510|517|493|490|0|0|0|0
KAN|5|17|YJL198W|421|451|444|460|428|428|0|0|0|0
KAN|5|18|YJL196C|425|449|412|464|431|459|0|0|0|0
KAN|5|19|YLL023C|420|450|390|427|432|447|0|0|0|0
KAN|5|20|YLL028W|430|407|423|450|481|476|0|0|0|0
KAN|5|21|YJL212C|434|440|453|470|484|498|0|0|0|0
KAN|5|22|YMR022W|505|522|541|543|491|512|0|0|0|0
KAN|5|23|YMR214W|390|454|439|428|501|530|0|0|0|0
KAN|5|24|YMR215W|518|668|517|598|559|631|0|0|0|0
KAN|6|1|YMR010W|710|559|708|600|717|611|0|0|0|0
KAN|6|2|YMR015C|380|362|386|398|422|437|0|0|0|0
KAN|6|3|YLR207W|446|446|458|461|501|509|0|0|0|0
KAN|6|4|YLR350W|343|396|385|417|387|425|0|0|0|0
KAN|6|5|YLR220W|446|465|518|507|449|473|0|0|0|0
KAN|6|6|YML012W|472|502|453|459|469|495|0|0|0|0
KAN|6|7|YML008C|396|388|421|405|389|404|0|0|0|0
KAN|6|8|YMR202W|284|290|249|271|484|489|0|0|0|0
KAN|6|9|YLR194C|497|499|546|527|481|479|0|0|0|0
KAN|6|10|YMR183C|441|473|346|395|426|437|0|0|0|0
KAN|6|11|YML019W|470|475|503|509|445|459|0|0|0|0
KAN|6|12|YML013W|439|446|411|398|427|424|0|0|0|0
KAN|6|13|YLR292C|476|494|501|492|449|451|0|0|0|0
KAN|6|14|YMR161W|498|497|544|529|489|489|0|0|0|0
KAN|6|15|YMR163C|402|414|462|475|455|471|0|0|0|0
KAN|6|16|YLR396C|0|0|0|0|0|0|0|0|0|0
KAN|6|17|YMR152W|461|453|485|476|449|445|0|0|0|0
KAN|6|18|YLR130C|461|468|525|514|468|435|0|0|0|0
KAN|6|19|YLR268W|403|393|457|419|361|334|0|0|0|0
KAN|6|20|YMR029C|467|457|459|467|445|461|0|0|0|0
KAN|6|21|YMR031C|447|474|487|500|498|476|0|0|0|0
KAN|6|22|YLR372W|346|396|358|362|352|390|0|0|0|0
KAN|6|23|YLR242C|574|631|600|639|501|555|0|0|0|0
KAN|6|24|YLR250W|523|653|577|679|581|692|0|0|0|0
KAN|7|1|YLR120C|623|511|696|570|684|587|0|0|0|0
KAN|7|2|YOR245C|472|468|493|511|494|498|0|0|0|0
KAN|7|3|YOR115C|430|434|461|447|451|473|0|0|0|0
KAN|7|4|YNL297C|450|466|453|482|477|511|0|0|0|0
KAN|7|5|YNL156C|455|469|514|507|449|497|0|0|0|0
KAN|7|6|YNL153C|405|429|492|498|406|504|0|0|0|0
KAN|7|7|YOR002W|559|562|597|592|502|520|0|0|0|0
KAN|7|8|YOR092W|503|469|561|515|456|430|0|0|0|0
KAN|7|9|YOR214C|496|483|514|488|458|457|0|0|0|0
KAN|7|10|YOR216C|521|518|469|502|467|502|0|0|0|0
KAN|7|11|YOR085W|461|452|509|502|439|449|0|0|0|0
KAN|7|12|YOR089C|392|380|420|392|392|393|0|0|0|0
KAN|7|13|YNL194C|467|462|441|439|456|485|0|0|0|0
KAN|7|14|YNL327W|489|507|535|517|459|479|0|0|0|0
KAN|7|15|YNL190W|432|460|456|446|446|467|0|0|0|0
KAN|7|16|YNL323W|459|457|515|507|455|458|0|0|0|0
KAN|7|17|YOR198C|603|600|241|258|480|525|0|0|0|0
KAN|7|18|YOR067C|513|550|556|564|475|502|0|0|0|0
KAN|7|19|YOR070C|418|441|475|482|413|457|0|0|0|0
KAN|7|20|YOR079C|451|483|469|451|409|470|0|0|0|0
KAN|7|21|YMR307W|516|601|588|636|438|508|0|0|0|0
KAN|7|22|YOR049C|427|462|498|488|430|454|0|0|0|0
KAN|7|23|YMR292W|432|451|414|446|427|429|0|0|0|0
KAN|7|24|YNL219C|399|533|505|609|570|646|0|0|0|0
KAN|8|1|YMR299C|581|479|623|528|657|523|0|0|0|0
KAN|8|2|YOR165W|466|471|430|475|417|448|0|0|0|0
KAN|8|3|YOR036W|234|217|168|112|507|508|0|0|0|0
KAN|8|4|YOR171C|433|445|513|491|430|480|0|0|0|0
KAN|8|5|YOR175C|452|471|461|488|424|478|0|0|0|0
KAN|8|6|YOR042W|448|462|479|453|447|461|0|0|0|0
KAN|8|7|YOR044W|485|490|455|475|423|446|0|0|0|0
KAN|8|8|YNL238W|483|528|558|604|486|572|0|0|0|0
KAN|8|9|YMR264W|500|507|554|519|487|515|0|0|0|0
KAN|8|10|YMR272C|342|365|350|329|315|350|0|0|0|0
KAN|8|11|YMR274C|487|472|542|498|502|483|0|0|0|0
KAN|8|12|YOR016C|461|454|395|420|469|478|0|0|0|0
KAN|8|13|YNL280C|504|520|515|493|454|469|0|0|0|0
KAN|8|14|YMR251W-A|460|461|522|479|455|479|0|0|0|0
KAN|8|15|YMR253C|508|515|537|541|463|488|0|0|0|0
KAN|8|16|YPR028W|492|494|527|504|477|503|0|0|0|0
KAN|8|17|YPL227C|506|539|559|540|466|509|0|0|0|0
KAN|8|18|YOL013C|495|499|541|522|461|486|0|0|0|0
KAN|8|19|YOL018C|365|369|360|391|350|422|0|0|0|0
KAN|8|20|YPR003C|503|497|508|525|445|476|0|0|0|0
KAN|8|21|YPL246C|462|497|471|474|452|465|0|0|0|0
KAN|8|22|YOR377W|435|468|458|471|449|479|0|0|0|0
KAN|8|23|YPL274W|445|486|499|519|509|519|0|0|0|0
KAN|8|24|YPL051W|659|770|653|744|638|742|0|0|0|0
KAN|9|1|YPL170W|717|595|687|562|639|562|0|0|0|0
KAN|9|2|YOL065C|498|492|559|536|484|499|0|0|0|0
KAN|9|3|YOR311C|380|394|395|363|390|409|0|0|0|0
KAN|9|4|YOR321W|454|477|554|488|464|491|0|0|0|0
KAN|9|5|YPL195W|505|524|639|625|494|535|0|0|0|0
KAN|9|6|YOL047C|451|481|535|521|454|497|0|0|0|0
KAN|9|7|YOR307C|485|506|548|498|447|483|0|0|0|0
KAN|9|8|YPL087W|454|470|389|434|421|465|0|0|0|0
KAN|9|9|YPL207W|494|497|551|505|444|472|0|0|0|0
KAN|9|10|YPL206C|532|523|523|490|460|470|0|0|0|0
KAN|9|11|YOR284W|480|486|515|491|471|485|0|0|0|0
KAN|9|12|YOR285W|717|733|546|495|450|462|0|0|0|0
KAN|9|13|YOR288C|529|509|418|443|453|456|0|0|0|0
KAN|9|14|YOL030W|460|465|519|518|444|460|0|0|0|0
KAN|9|15|YOL031C|429|429|444|413|436|492|0|0|0|0
KAN|9|16|YOR291W|440|457|516|480|420|486|0|0|0|0
KAN|9|17|YCL025C|482|496|536|506|443|499|0|0|0|0
KAN|9|18|YDL052C|471|513|513|524|439|490|0|0|0|0
KAN|9|19|YPR173C|262|244|377|401|306|385|0|0|0|0
KAN|9|20|YCL001W|476|520|553|544|493|523|0|0|0|0
KAN|9|21|YPR148C|495|506|469|483|452|475|0|0|0|0
KAN|9|22|YPR149W|338|360|410|419|382|378|0|0|0|0
KAN|9|23|YDL018C|424|459|431|424|416|374|0|0|0|0
KAN|9|24|YBR067C|480|641|567|676|620|667|0|0|0|0
KAN|10|1|YDL019C|671|564|721|595|667|580|0|0|0|0
KAN|10|2|YPR135W|460|435|315|307|386|434|0|0|0|0
KAN|10|3|YGR227W|497|544|589|578|474|490|0|0|0|0
KAN|10|4|YBR162W-A|473|442|558|506|466|493|0|0|0|0
KAN|10|5|YBR164C|515|553|556|575|479|526|0|0|0|0
KAN|10|6|YBR052C|470|494|472|472|447|473|0|0|0|0
KAN|10|7|YBR171W|447|506|500|530|419|517|0|0|0|0
KAN|10|8|YBR036C|278|278|13|54|281|282|0|0|0|0
KAN|10|9|YPR114W|460|454|510|469|453|464|0|0|0|0
KAN|10|10|YFR041C|434|432|428|431|430|449|0|0|0|0
KAN|10|11|YBR132C|523|528|578|533|485|493|0|0|0|0
KAN|10|12|YBR106W|503|484|485|496|385|400|0|0|0|0
KAN|10|13|YPR063C|528|504|424|434|454|458|0|0|0|0
KAN|10|14|YPR071W|486|496|451|470|453|480|0|0|0|0
KAN|10|15|YBL102W|474|495|559|569|444|493|0|0|0|0
KAN|10|16|YBR097W|0|0|0|0|0|0|0|0|0|0
KAN|10|17|YDL121C|496|513|582|560|473|500|0|0|0|0
KAN|10|18|YDR518W|0|0|0|0|0|0|0|0|0|0
KAN|10|19|YDR519W|500|524|530|516|463|475|0|0|0|0
KAN|10|20|YDR524C|460|492|473|497|468|488|0|0|0|0
KAN|10|21|YML048W|471|472|476|491|445|470|0|0|0|0
KAN|10|22|YJR073C|431|417|492|502|401|460|0|0|0|0
KAN|10|23|wt_blank_sean|0|0|36|54|502|444|0|0|0|0
KAN|10|24|YJR088C|538|654|542|576|532|608|0|0|0|0
KAN|11|1|YDR503C|631|511|714|536|661|532|0|0|0|0
KAN|11|2|YML059C|445|424|470|459|445|455|0|0|0|0
KAN|11|3|YML055W|420|433|421|419|430|467|0|0|0|0
KAN|11|4|YDL099W|419|449|523|516|429|479|0|0|0|0
KAN|11|5|YDL100C|409|440|475|511|415|460|0|0|0|0
KAN|11|6|YDR484W|348|351|350|337|350|397|0|0|0|0
KAN|11|7|YDR492W|505|493|504|500|504|500|0|0|0|0
KAN|11|8|YGL126W|490|487|585|540|468|496|0|0|0|0
KAN|11|9|YIL124W|473|465|560|519|447|462|0|0|0|0
KAN|11|10|YDL091C|467|457|439|440|457|459|0|0|0|0
KAN|11|11|YDL093W|499|492|541|487|434|455|0|0|0|0
KAN|11|12|YFL048C|507|487|539|509|474|471|0|0|0|0
KAN|11|13|YDL095W|478|454|421|443|474|469|0|0|0|0
KAN|11|14|YFL025C|538|594|584|602|537|599|0|0|0|0
KAN|11|15|YGL161C|415|429|395|394|377|394|0|0|0|0
KAN|11|16|YGL167C|560|538|475|432|489|497|0|0|0|0
KAN|11|17|YGR261C|586|604|626|604|496|557|0|0|0|0
KAN|11|18|YGR263C|548|534|604|546|489|511|0|0|0|0
KAN|11|19|YGR266W|559|522|535|508|476|460|0|0|0|0
KAN|11|20|YNR039C|444|459|477|469|418|456|0|0|0|0
KAN|11|21|YNL146W|457|513|457|469|392|450|0|0|0|0
KAN|11|22|YNR019W|454|467|399|396|386|423|0|0|0|0
KAN|11|23|YCR043C|551|524|546|482|484|466|0|0|0|0
KAN|11|24|YNR021W|494|605|591|662|588|619|0|0|0|0
KAN|12|1|YCR044C|747|594|813|658|658|608|0|0|0|0
KAN|12|2|YCR061W|481|471|474|443|491|501|0|0|0|0
KAN|12|3|YNR030W|484|518|514|556|418|422|0|0|0|0
KAN|12|4|YBR177C|449|463|458|463|400|452|0|0|0|0
KAN|12|5|YNR008W|402|420|436|463|420|475|0|0|0|0
KAN|12|6|YNR013C|466|468|397|406|401|450|0|0|0|0
KAN|12|7|YBR283C|464|455|509|470|452|442|0|0|0|0
KAN|12|8|YNL041C|551|503|438|410|452|466|0|0|0|0
KAN|12|9|YNL044W|446|450|472|474|441|446|0|0|0|0
KAN|12|10|YBR290W|496|473|600|523|480|510|0|0|0|0
KAN|12|11|YNL046W|451|448|555|483|462|485|0|0|0|0
KAN|12|12|YNL049C|447|443|520|532|436|434|0|0|0|0
KAN|12|13|YBR273C|454|451|464|453|477|493|0|0|0|0
KAN|12|14|YBR264C|435|397|416|402|414|401|0|0|0|0
KAN|12|15|YNL008C|478|444|556|530|446|422|0|0|0|0
KAN|12|16|YDL137W|469|456|501|448|395|412|0|0|0|0
KAN|12|17|YJL024C|615|613|678|708|557|583|0|0|0|0
KAN|12|18|YJL029C|195|166|0|0|0|0|0|0|0|0
KAN|12|19|YML067C|459|455|459|418|454|466|0|0|0|0
KAN|12|20|YJL004C|545|601|575|565|484|519|0|0|0|0
KAN|12|21|YML038C|475|491|523|539|447|501|0|0|0|0
KAN|12|22|YER151C|275|249|245|255|275|293|0|0|0|0
KAN|12|23|YML075C|479|464|461|431|495|446|0|0|0|0
KAN|12|24|YGR086C|508|637|533|559|527|585|0|0|0|0
KAN|13|1|YGR089W|555|426|587|464|595|509|0|0|0|0
KAN|13|2|YGR106C|446|468|510|471|471|459|0|0|0|0
KAN|13|3|YLR246W|428|428|433|453|493|479|0|0|0|0
KAN|13|4|YJR118C|303|291|307|287|265|279|0|0|0|0
KAN|13|5|YDR205W|422|432|470|480|444|458|0|0|0|0
KAN|13|6|YGR038W|405|412|478|472|423|429|0|0|0|0
KAN|13|7|YJR131W|412|420|407|407|419|420|0|0|0|0
KAN|13|8|YJR134C|433|449|478|453|452|502|0|0|0|0
KAN|13|9|YER120W|473|501|558|500|491|507|0|0|0|0
KAN|13|10|YER122C|442|441|500|486|407|444|0|0|0|0
KAN|13|11|YJR117W|446|432|541|448|458|478|0|0|0|0
KAN|13|12|YER113C|444|456|485|491|409|431|0|0|0|0
KAN|13|13|YJR040W|394|395|453|477|400|400|0|0|0|0
KAN|13|14|YKR067W|382|432|517|481|411|402|0|0|0|0
KAN|13|15|YJR031C|414|449|536|455|474|495|0|0|0|0
KAN|13|16|YMR054W|524|509|569|481|472|481|0|0|0|0
KAN|13|17|YIR033W|446|426|476|463|430|468|0|0|0|0
KAN|13|18|YJR010C-A|496|472|533|519|459|464|0|0|0|0
KAN|13|19|YJR015W|519|511|536|544|449|479|0|0|0|0
KAN|13|20|YMR052W|450|466|513|514|441|462|0|0|0|0
KAN|13|21|YBR287W|477|490|499|526|407|428|0|0|0|0
KAN|13|22|YBR288C|434|459|652|619|530|584|0|0|0|0
KAN|13|23|YAR002C-A|450|460|502|469|427|422|0|0|0|0
KAN|13|24|YMR119W|409|489|517|639|484|602|0|0|0|0
KAN|14|1|YNL125C|558|419|606|483|553|463|0|0|0|0
KAN|14|2|YNL130C|493|482|535|571|516|523|0|0|0|0
KAN|14|3|YIL030C|432|415|445|416|479|426|0|0|0|0
KAN|14|4|YNL085W|417|408|429|406|434|399|0|0|0|0
KAN|14|5|YNL095C|425|434|407|381|383|382|0|0|0|0
KAN|14|6|YLR390W-A|429|430|439|394|421|410|0|0|0|0
KAN|14|7|YJL078C|417|395|426|371|433|408|0|0|0|0
KAN|14|8|YKR053C|446|408|532|457|474|507|0|0|0|0
KAN|14|9|YNL051W|520|499|553|558|475|495|0|0|0|0
KAN|14|10|YPL137C|445|477|520|475|442|474|0|0|0|0
KAN|14|11|YDL072C|459|451|104|104|465|480|0|0|0|0
KAN|14|12|YCR048W|475|459|577|501|474|452|0|0|0|0
KAN|14|13|YCR067C|394|382|468|474|417|454|0|0|0|0
KAN|14|14|YCR034W|490|491|464|436|480|457|0|0|0|0
KAN|14|15|YGR130C|489|475|545|541|450|460|0|0|0|0
KAN|14|16|YGL223C|460|471|481|504|475|471|0|0|0|0
KAN|14|17|YBR255W|507|518|544|573|424|517|0|0|0|0
KAN|14|18|YER087C-B|520|510|515|504|410|418|0|0|0|0
KAN|14|19|YIL105C|334|303|303|268|319|322|0|0|0|0
KAN|14|20|YDR476C|519|510|553|554|466|542|0|0|0|0
KAN|14|21|YDR525W|432|444|377|326|329|372|0|0|0|0
KAN|14|22|YDR057W|531|497|569|585|488|537|0|0|0|0
KAN|14|23|YBR159W|382|418|476|486|422|439|0|0|0|0
KAN|14|24|YHR123W|480|635|539|649|622|669|0|0|0|0
KAN|15|1|YGR284C|716|559|735|633|706|589|0|0|0|0
KAN|15|2|YOL101C|422|385|411|377|536|500|0|0|0|0
KAN|15|3|YOL107W|481|464|520|452|454|403|0|0|0|0
KAN|15|4|YNL300W|473|457|503|427|482|488|0|0|0|0
KAN|15|5|YOL110W|421|419|445|384|382|367|0|0|0|0
KAN|15|6|YOR317W|478|446|482|492|492|467|0|0|0|0
KAN|15|7|YML071C|449|439|520|457|482|473|0|0|0|0
KAN|15|8|YIR038C|492|474|523|474|421|402|0|0|0|0
KAN|15|9|YML101C|471|492|492|451|470|465|0|0|0|0
KAN|15|10|YOL137W|418|389|451|361|387|362|0|0|0|0
KAN|15|11|YDR424C|436|455|487|459|423|422|0|0|0|0
KAN|15|12|YMR065W|480|467|571|499|450|449|0|0|0|0
KAN|15|13|YML128C|389|380|436|503|362|393|0|0|0|0
KAN|15|14|YHR045W|470|452|514|575|448|470|0|0|0|0
KAN|15|15|YHR181W|516|585|528|593|476|570|0|0|0|0
KAN|15|16|YMR123W|533|677|540|678|513|627|0|0|0|0
KAN|15|17|YLR039C|419|464|449|467|355|452|0|0|0|0
KAN|15|18|YLR050C|548|624|570|669|480|593|0|0|0|0
KAN|15|19|YNR075W|500|544|523|643|446|583|0|0|0|0
KAN|15|20|YOL088C|556|625|580|649|572|721|0|0|0|0
KAN|15|21|YMR313C|489|541|502|562|470|558|0|0|0|0
KAN|15|22|YHR004C|524|557|621|681|517|600|0|0|0|0
KAN|15|23|YLR450W|522|606|532|588|596|561|0|0|0|0
KAN|15|24|YDL192W|480|568|496|604|545|659|0|0|0|0
KAN|16|1|YNR051C|576|470|469|442|528|488|0|0|0|0
KAN|16|2|YJL123C|553|539|647|709|681|727|0|0|0|0
KAN|16|3|YJL117W|551|551|548|568|533|579|0|0|0|0
KAN|16|4|YDL222C|558|560|581|565|567|580|0|0|0|0
KAN|16|5|YDL226C|502|537|579|647|539|607|0|0|0|0
KAN|16|6|YDL231C|561|596|544|555|547|585|0|0|0|0
KAN|16|7|YDL232W|546|586|572|572|551|560|0|0|0|0
KAN|16|8|YJL079C|548|589|580|582|473|522|0|0|0|0
KAN|16|9|YKR088C|502|526|487|511|449|480|0|0|0|0
KAN|16|10|YJL073W|508|539|584|566|510|599|0|0|0|0
KAN|16|11|YJL062W|622|716|735|761|694|799|0|0|0|0
KAN|16|12|YJR066W|529|585|544|513|490|610|0|0|0|0
KAN|16|13|YDR483W|619|675|646|703|559|661|0|0|0|0
KAN|16|14|YER044C|369|432|148|191|276|298|0|0|0|0
KAN|16|15|YDL204W|648|710|665|732|564|652|0|0|0|0
KAN|16|16|YBR058C-A|62|26|23|30|76|38|0|0|0|0
KAN|16|17|YBR096W|0|0|0|0|0|0|0|0|0|0
KAN|16|18|YBR234C|141|120|100|107|195|243|0|0|0|0
KAN|16|19|YDR027C|248|236|70|78|171|172|0|0|0|0
KAN|16|20|YDR032C|148|140|73|107|120|169|0|0|0|0
KAN|16|21|YEL022W|85|84|1|19|128|157|0|0|0|0
KAN|16|22|YER053C-A|31|27|73|90|175|232|0|0|0|0
KAN|16|23|YER100W|321|347|91|126|132|169|0|0|0|0
KAN|16|24|YGL095C|209|342|112|162|167|217|0|0|0|0
NAT|YAL042W*1
KAN|1|1|YCR017C|634|492|1094|535|967|732|0|0|0|0
KAN|1|2|YDR056C|469|469|597|423|642|587|0|0|0|0
KAN|1|3|YBR229C|545|469|699|510|657|477|0|0|0|0
KAN|1|4|YCR011C|538|440|704|474|708|523|0|0|0|0
KAN|1|5|YBL011W|626|457|747|487|597|479|0|0|0|0
KAN|1|6|YBL017C|577|433|761|507|681|576|0|0|0|0
KAN|1|7|YCL056C|746|526|780|524|736|560|0|0|0|0
KAN|1|8|YDR137W|503|329|637|448|548|427|0|0|0|0
KAN|1|9|YAR044W|723|493|602|320|785|702|0|0|0|0
KAN|1|10|YBR201W|727|518|833|617|632|473|0|0|0|0
KAN|1|11|YCL045C|780|557|771|535|752|564|0|0|0|0
KAN|1|12|YBR183W|744|515|770|542|859|739|0|0|0|0
KAN|1|13|YDR108W|824|590|875|741|851|674|0|0|0|0
KAN|1|14|YAL007C|751|519|777|557|796|630|0|0|0|0
KAN|1|15|YDR100W|757|533|779|627|801|663|0|0|0|0
KAN|1|16|YAL026C|411|229|323|192|447|338|0|0|0|0
KAN|1|17|YAL023C|792|549|632|511|603|522|0|0|0|0
KAN|1|18|YBL082C|790|573|909|619|883|693|0|0|0|0
KAN|1|19|YDR084C|780|597|828|589|873|646|0|0|0|0
KAN|1|20|YAL042W|398|272|441|267|491|343|0|0|0|0
KAN|1|21|YAL058W|556|462|676|438|783|524|0|0|0|0
KAN|1|22|YGL200C|4|0|5|0|6|0|0|0|0|0
KAN|1|23|YGL203C|831|593|937|610|1011|771|0|0|0|0
KAN|1|24|YDR294C|666|798|996|937|821|884|0|0|0|0
KAN|2|1|YDR297W|756|727|841|775|755|726|0|0|0|0
KAN|2|2|YEL001C|606|592|614|588|573|567|0|0|0|0
KAN|2|3|YEL003W|412|455|433|447|492|512|0|0|0|0
KAN|2|4|YDR304C|556|541|466|488|572|575|0|0|0|0
KAN|2|5|YEL004W|513|522|578|598|528|565|0|0|0|0
KAN|2|6|YEL005C|571|603|589|611|611|635|0|0|0|0
KAN|2|7|YDR307W|495|516|536|597|497|521|0|0|0|0
KAN|2|8|YGL084C|429|439|491|509|453|484|0|0|0|0
KAN|2|9|YGL054C|500|450|531|526|560|553|0|0|0|0
KAN|2|10|YER019C-A|558|553|624|642|602|631|0|0|0|0
KAN|2|11|YDR270W|567|587|615|693|631|661|0|0|0|0
KAN|2|12|YDR410C|0|0|0|0|0|0|0|0|0|0
KAN|2|13|YDR411C|579|582|641|640|651|671|0|0|0|0
KAN|2|14|YER004W|574|582|662|672|643|595|0|0|0|0
KAN|2|15|YER005W|558|552|617|602|650|623|0|0|0|0
KAN|2|16|YGL020C|583|562|630|614|678|695|0|0|0|0
KAN|2|17|YEL064C|536|518|338|363|447|451|0|0|0|0
KAN|2|18|YGL027C|560|520|620|607|581|587|0|0|0|0
KAN|2|19|YDR233C|543|508|658|624|621|627|0|0|0|0
KAN|2|20|YEL042W|554|547|600|650|586|624|0|0|0|0
KAN|2|21|YEL043W|599|495|424|469|597|598|0|0|0|0
KAN|2|22|YGL005C|718|614|806|746|706|664|0|0|0|0
KAN|2|23|YGL010W|624|634|669|775|692|706|0|0|0|0
KAN|2|24|YGL012W|0|0|0|0|14|0|0|0|0|0
KAN|3|1|YDR349C|778|672|581|561|739|722|0|0|0|0
KAN|3|2|YDR221W|529|465|573|568|602|531|0|0|0|0
KAN|3|3|YDR222W|519|518|506|517|574|585|0|0|0|0
KAN|3|4|YDR357C|512|513|554|603|609|605|0|0|0|0
KAN|3|5|YEL031W|507|482|518|568|601|698|0|0|0|0
KAN|3|6|YER083C|0|0|0|0|0|0|0|0|0|0
KAN|3|7|YDR344C|575|573|651|637|608|593|0|0|0|0
KAN|3|8|YEL013W|358|378|471|465|475|505|0|0|0|0
KAN|3|9|YEL015W|553|563|572|572|590|606|0|0|0|0
KAN|3|10|YER071C|528|543|560|588|588|609|0|0|0|0
KAN|3|11|YDR320C|447|463|539|552|619|643|0|0|0|0
KAN|3|12|YHR110W|516|551|613|587|565|590|0|0|0|0
KAN|3|13|YIL076W|476|522|434|490|480|483|0|0|0|0
KAN|3|14|YIL090W|164|176|209|210|350|413|0|0|0|0
KAN|3|15|YIL039W|697|703|750|782|735|732|0|0|0|0
KAN|3|16|YIL040W|454|474|568|530|530|585|0|0|0|0
KAN|3|17|YIL043C|573|516|625|635|674|655|0|0|0|0
KAN|3|18|YIL044C|543|520|605|592|645|638|0|0|0|0
KAN|3|19|YGR199W|528|523|572|611|631|627|0|0|0|0
KAN|3|20|YGR202C|567|572|597|643|608|658|0|0|0|0
KAN|3|21|YHR060W|0|0|0|0|0|0|0|0|0|0
KAN|3|22|YIL027C|720|672|775|820|771|759|0|0|0|0
KAN|3|23|YHR079C|614|595|631|694|651|676|0|0|0|0
KAN|3|24|YGR177C|632|836|782|957|654|836|0|0|0|0
KAN|4|1|YGR036C|214|286|162|304|393|376|0|0|0|0
KAN|4|2|YHR039C|539|517|501|533|541|521|0|0|0|0
KAN|4|3|YIL005W|460|463|496|569|551|599|0|0|0|0
KAN|4|4|YIL016W|483|465|606|574|566|610|0|0|0|0
KAN|4|5|YGR170W|513|521|497|513|573|601|0|0|0|0
KAN|4|6|YHR204W|575|606|531|581|606|628|0|0|0|0
KAN|4|7|YGR157W|358|381|309|289|480|501|0|0|0|0
KAN|4|8|YHL003C|532|568|556|590|623|662|0|0|0|0
KAN|4|9|YHR176W|579|574|665|645|610|618|0|0|0|0
KAN|4|10|YHR142W|513|543|580|597|602|620|0|0|0|0
KAN|4|11|YGL226C-A|531|561|584|582|683|642|0|0|0|0
KAN|4|12|YGL231C|536|587|646|619|699|691|0|0|0|0
KAN|4|13|YHL031C|432|445|493|499|545|558|0|0|0|0
KAN|4|14|YHR135C|567|568|625|608|667|669|0|0|0|0
KAN|4|15|YHR136C|583|569|617|576|670|678|0|0|0|0
KAN|4|16|YGR105W|0|0|0|0|0|0|0|0|0|0
KAN|4|17|YLL014W|627|587|718|695|705|720|0|0|0|0
KAN|4|18|YKL020C|544|548|565|555|662|651|0|0|0|0
KAN|4|19|YLR080W|484|497|531|569|589|606|0|0|0|0
KAN|4|20|YKL140W|485|554|499|535|596|597|0|0|0|0
KAN|4|21|YKL008C|576|527|567|567|594|617|0|0|0|0
KAN|4|22|YLR056W|413|338|356|305|391|387|0|0|0|0
KAN|4|23|YLR064W|576|599|625|633|638|699|0|0|0|0
KAN|4|24|YKL119C|288|292|144|338|348|397|0|0|0|0
KAN|5|1|YJL134W|696|624|713|681|717|667|0|0|0|0
KAN|5|2|YLR042C|523|533|548|537|619|547|0|0|0|0
KAN|5|3|YLR023C|466|450|473|506|603|611|0|0|0|0
KAN|5|4|YJL178C|513|497|511|537|572|592|0|0|0|0
KAN|5|5|YJL171C|502|514|579|583|599|610|0|0|0|0
KAN|5|6|YKL094W|549|531|583|629|579|590|0|0|0|0
KAN|5|7|YJL168C|435|460|489|503|530|532|0|0|0|0
KAN|5|8|YKL212W|336|383|418|439|424|442|0|0|0|0
KAN|5|9|YJL192C|514|541|544|571|616|606|0|0|0|0
KAN|5|10|YKL073W|510|525|557|596|666|655|0|0|0|0
KAN|5|11|YKL179C|543|548|585|584|710|675|0|0|0|0
KAN|5|12|YLL043W|469|499|507|560|600|620|0|0|0|0
KAN|5|13|YLL052C|483|500|581|585|574|576|0|0|0|0
KAN|5|14|YLL055W|559|580|652|692|653|654|0|0|0|0
KAN|5|15|YKL063C|525|551|552|593|602|625|0|0|0|0
KAN|5|16|YKL065C|557|570|568|586|690|671|0|0|0|0
KAN|5|17|YJL198W|540|550|587|582|571|615|0|0|0|0
KAN|5|18|YJL196C|469|531|614|610|550|581|0|0|0|0
KAN|5|19|YLL023C|402|482|554|613|518|549|0|0|0|0
KAN|5|20|YLL028W|505|485|574|594|595|622|0|0|0|0
KAN|5|21|YJL212C|590|566|569|568|604|599|0|0|0|0
KAN|5|22|YMR022W|563|530|570|569|654|666|0|0|0|0
KAN|5|23|YMR214W|552|545|606|637|540|587|0|0|0|0
KAN|5|24|YMR215W|673|764|677|889|618|786|0|0|0|0
KAN|6|1|YMR010W|752|599|812|702|884|753|0|0|0|0
KAN|6|2|YMR015C|466|451|470|490|548|537|0|0|0|0
KAN|6|3|YLR207W|474|483|524|529|611|581|0|0|0|0
KAN|6|4|YLR350W|485|536|514|601|561|599|0|0|0|0
KAN|6|5|YLR220W|482|487|522|566|606|628|0|0|0|0
KAN|6|6|YML012W|514|524|568|577|705|689|0|0|0|0
KAN|6|7|YML008C|446|486|338|378|590|559|0|0|0|0
KAN|6|8|YMR202W|395|405|448|496|559|574|0|0|0|0
KAN|6|9|YLR194C|552|570|562|599|675|666|0|0|0|0
KAN|6|10|YMR183C|516|505|513|503|563|564|0|0|0|0
KAN|6|11|YML019W|511|465|592|647|618|614|0|0|0|0
KAN|6|12|YML013W|485|502|563|560|609|587|0|0|0|0
KAN|6|13|YLR292C|579|577|582|636|652|632|0|0|0|0
KAN|6|14|YMR161W|457|490|637|628|682|672|0|0|0|0
KAN|6|15|YMR163C|513|547|560|615|585|606|0|0|0|0
KAN|6|16|YLR396C|0|0|0|0|0|0|0|0|0|0
KAN|6|17|YMR152W|548|545|572|602|619|603|0|0|0|0
KAN|6|18|YLR130C|540|534|584|613|629|674|0|0|0|0
KAN|6|19|YLR268W|470|493|478|486|556|554|0|0|0|0
KAN|6|20|YMR029C|467|507|507|564|631|615|0|0|0|0
KAN|6|21|YMR031C|538|587|584|650|628|683|0|0|0|0
KAN|6|22|YLR372W|466|464|515|516|568|578|0|0|0|0
KAN|6|23|YLR242C|525|625|679|712|664|738|0|0|0|0
KAN|6|24|YLR250W|530|786|675|917|737|871|0|0|0|0
KAN|7|1|YLR120C|729|611|752|684|894|731|0|0|0|0
KAN|7|2|YOR245C|631|587|529|575|599|582|0|0|0|0
KAN|7|3|YOR115C|436|453|494|555|568|580|0|0|0|0
KAN|7|4|YNL297C|466|484|500|550|492|575|0|0|0|0
KAN|7|5|YNL156C|490|524|451|480|593|624|0|0|0|0
KAN|7|6|YNL153C|443|499|516|511|629|613|0|0|0|0
KAN|7|7|YOR002W|541|575|555|604|667|682|0|0|0|0
KAN|7|8|YOR092W|523|540|599|633|629|632|0|0|0|0
KAN|7|9|YOR214C|568|572|600|605|671|681|0|0|0|0
KAN|7|10|YOR216C|554|572|584|589|658|660|0|0|0|0
KAN|7|11|YOR085W|519|530|485|516|614|582|0|0|0|0
KAN|7|12|YOR089C|447|458|455|443|441|398|0|0|0|0
KAN|7|13|YNL194C|552|536|509|506|550|528|0|0|0|0
KAN|7|14|YNL327W|611|591|639|632|636|649|0|0|0|0
KAN|7|15|YNL190W|491|510|525|555|582|593|0|0|0|0
KAN|7|16|YNL323W|573|564|607|626|687|660|0|0|0|0
KAN|7|17|YOR198C|629|646|650|613|433|441|0|0|0|0
KAN|7|18|YOR067C|566|603|625|598|679|664|0|0|0|0
KAN|7|19|YOR070C|482|499|536|547|594|608|0|0|0|0
KAN|7|20|YOR079C|513|496|528|571|583|629|0|0|0|0
KAN|7|21|YMR307W|433|525|467|523|664|744|0|0|0|0
KAN|7|22|YOR049C|538|530|558|542|618|640|0|0|0|0
KAN|7|23|YMR292W|532|516|584|619|573|636|0|0|0|0
KAN|7|24|YNL219C|544|694|620|799|635|818|0|0|0|0
KAN|8|1|YMR299C|629|557|515|592|773|691|0|0|0|0
KAN|8|2|YOR165W|474|510|524|547|489|509|0|0|0|0
KAN|8|3|YOR036W|167|193|166|161|367|424|0|0|0|0
KAN|8|4|YOR171C|487|494|519|551|583|634|0|0|0|0
KAN|8|5|YOR175C|417|441|421|412|579|614|0|0|0|0
KAN|8|6|YOR042W|495|530|572|588|598|643|0|0|0|0
KAN|8|7|YOR044W|552|552|580|623|636|645|0|0|0|0
KAN|8|8|YNL238W|616|614|735|725|759|744|0|0|0|0
KAN|8|9|YMR264W|529|545|531|528|654|687|0|0|0|0
KAN|8|10|YMR272C|388|423|428|434|560|588|0|0|0|0
KAN|8|11|YMR274C|622|563|605|582|665|623|0|0|0|0
KAN|8|12|YOR016C|418|482|623|588|558|527|0|0|0|0
KAN|8|13|YNL280C|462|426|625|639|758|800|0|0|0|0
KAN|8|14|YMR251W-A|520|549|584|625|534|602|0|0|0|0
KAN|8|15|YMR253C|545|580|593|587|641|690|0|0|0|0
KAN|8|16|YPR028W|543|545|609|643|666|694|0|0|0|0
KAN|8|17|YPL227C|525|501|622|662|566|627|0|0|0|0
KAN|8|18|YOL013C|574|545|568|599|663|681|0|0|0|0
KAN|8|19|YOL018C|495|523|569|572|605|645|0|0|0|0
KAN|8|20|YPR003C|525|516|618|605|617|628|0|0|0|0
KAN|8|21|YPL246C|535|569|553|648|681|633|0|0|0|0
KAN|8|22|YOR377W|508|549|549|590|617|662|0|0|0|0
KAN|8|23|YPL274W|571|602|583|664|600|631|0|0|0|0
KAN|8|24|YPL051W|720|817|769|959|692|875|0|0|0|0
KAN|9|1|YPL170W|743|600|788|714|847|693|0|0|0|0
KAN|9|2|YOL065C|528|527|527|542|579|594|0|0|0|0
KAN|9|3|YOR311C|428|404|482|484|569|601|0|0|0|0
KAN|9|4|YOR321W|529|523|535|568|601|640|0|0|0|0
KAN|9|5|YPL195W|563|561|545|602|669|747|0|0|0|0
KAN|9|6|YOL047C|480|523|572|583|638|670|0|0|0|0
KAN|9|7|YOR307C|483|483|433|445|561|587|0|0|0|0
KAN|9|8|YPL087W|456|523|503|537|598|663|0|0|0|0
KAN|9|9|YPL207W|573|605|583|607|700|713|0|0|0|0
KAN|9|10|YPL206C|558|538|582|580|644|678|0|0|0|0
KAN|9|11|YOR284W|596|564|616|589|680|657|0|0|0|0
KAN|9|12|YOR285W|585|532|629|586|583|617|0|0|0|0
KAN|9|13|YOR288C|604|545|604|627|581|579|0|0|0|0
KAN|9|14|YOL030W|515|433|554|603|500|554|0|0|0|0
KAN|9|15|YOL031C|566|579|594|638|655|687|0|0|0|0
KAN|9|16|YOR291W|506|570|544|622|577|635|0|0|0|0
KAN|9|17|YCL025C|515|543|538|540|604|646|0|0|0|0
KAN|9|18|YDL052C|484|574|522|529|558|618|0|0|0|0
KAN|9|19|YPR173C|306|322|289|300|428|496|0|0|0|0
KAN|9|20|YCL001W|515|516|620|608|677|700|0|0|0|0
KAN|9|21|YPR148C|531|574|570|627|649|676|0|0|0|0
KAN|9|22|YPR149W|464|484|467|480|516|568|0|0|0|0
KAN|9|23|YDL018C|516|541|625|656|581|630|0|0|0|0
KAN|9|24|YBR067C|631|740|662|815|645|827|0|0|0|0
KAN|10|1|YDL019C|838|705|846|696|847|718|0|0|0|0
KAN|10|2|YPR135W|409|432|532|561|522|486|0|0|0|0
KAN|10|3|YGR227W|464|451|512|571|640|637|0|0|0|0
KAN|10|4|YBR162W-A|462|483|514|560|584|647|0|0|0|0
KAN|10|5|YBR164C|532|549|559|569|647|697|0|0|0|0
KAN|10|6|YBR052C|555|571|567|614|646|702|0|0|0|0
KAN|10|7|YBR171W|537|583|528|564|642|678|0|0|0|0
KAN|10|8|YBR036C|165|189|182|165|371|332|0|0|0|0
KAN|10|9|YPR114W|481|500|533|541|581|632|0|0|0|0
KAN|10|10|YFR041C|570|547|568|593|612|648|0|0|0|0
KAN|10|11|YBR132C|554|562|581|620|618|640|0|0|0|0
KAN|10|12|YBR106W|357|377|440|448|461|470|0|0|0|0
KAN|10|13|YPR063C|562|572|584|569|595|576|0|0|0|0
KAN|10|14|YPR071W|510|536|426|428|598|614|0|0|0|0
KAN|10|15|YBL102W|550|558|594|607|693|686|0|0|0|0
KAN|10|16|YBR097W|0|0|0|0|0|0|0|0|0|0
KAN|10|17|YDL121C|563|580|659|582|696|647|0|0|0|0
KAN|10|18|YDR518W|0|0|0|0|0|0|0|0|0|0
KAN|10|19|YDR519W|596|533|638|621|729|722|0|0|0|0
KAN|10|20|YDR524C|553|621|605|612|657|672|0|0|0|0
KAN|10|21|YML048W|588|558|579|667|584|624|0|0|0|0
KAN|10|22|YJR073C|307|344|345|398|513|526|0|0|0|0
KAN|10|23|wt_blank_sean|0|0|0|0|0|0|0|0|0|0
KAN|10|24|YJR088C|665|738|728|858|678|855|0|0|0|0
KAN|11|1|YDR503C|742|603|835|729|796|655|0|0|0|0
KAN|11|2|YML059C|519|542|483|535|618|585|0|0|0|0
KAN|11|3|YML055W|440|468|452|467|587|557|0|0|0|0
KAN|11|4|YDL099W|499|505|437|485|579|633|0|0|0|0
KAN|11|5|YDL100C|429|496|453|488|560|605|0|0|0|0
KAN|11|6|YDR484W|172|226|279|269|311|383|0|0|0|0
KAN|11|7|YDR492W|552|567|597|627|679|714|0|0|0|0
KAN|11|8|YGL126W|510|517|562|555|555|633|0|0|0|0
KAN|11|9|YIL124W|535|530|614|599|680|651|0|0|0|0
KAN|11|10|YDL091C|529|531|611|593|669|672|0|0|0|0
KAN|11|11|YDL093W|512|549|575|623|623|675|0|0|0|0
KAN|11|12|YFL048C|587|559|468|458|702|666|0|0|0|0
KAN|11|13|YDL095W|460|466|592|598|645|697|0|0|0|0
KAN|11|14|YFL025C|529|546|654|670|713|735|0|0|0|0
KAN|11|15|YGL161C|469|458|456|459|582|589|0|0|0|0
KAN|11|16|YGL167C|529|528|581|552|600|622|0|0|0|0
KAN|11|17|YGR261C|534|535|611|662|653|691|0|0|0|0
KAN|11|18|YGR263C|605|610|636|659|734|744|0|0|0|0
KAN|11|19|YGR266W|509|465|641|608|696|673|0|0|0|0
KAN|11|20|YNR039C|515|553|637|615|636|678|0|0|0|0
KAN|11|21|YNL146W|487|604|548|545|548|593|0|0|0|0
KAN|11|22|YNR019W|486|502|576|571|619|656|0|0|0|0
KAN|11|23|YCR043C|625|678|707|712|726|717|0|0|0|0
KAN|11|24|YNR021W|611|671|686|860|687|838|0|0|0|0
KAN|12|1|YCR044C|527|468|613|550|577|531|0|0|0|0
KAN|12|2|YCR061W|483|528|508|475|617|581|0|0|0|0
KAN|12|3|YNR030W|473|505|545|631|633|614|0|0|0|0
KAN|12|4|YBR177C|470|527|516|567|568|616|0|0|0|0
KAN|12|5|YNR008W|486|506|477|547|542|579|0|0|0|0
KAN|12|6|YNR013C|502|509|522|560|559|566|0|0|0|0
KAN|12|7|YBR283C|500|524|537|564|621|609|0|0|0|0
KAN|12|8|YNL041C|541|542|609|608|584|628|0|0|0|0
KAN|12|9|YNL044W|531|542|564|533|600|578|0|0|0|0
KAN|12|10|YBR290W|545|564|582|592|662|706|0|0|0|0
KAN|12|11|YNL046W|495|553|555|568|651|674|0|0|0|0
KAN|12|12|YNL049C|525|539|529|581|661|661|0|0|0|0
KAN|12|13|YBR273C|497|523|607|616|660|671|0|0|0|0
KAN|12|14|YBR264C|506|532|532|543|595|606|0|0|0|0
KAN|12|15|YNL008C|522|533|584|600|681|664|0|0|0|0
KAN|12|16|YDL137W|483|487|545|588|588|607|0|0|0|0
KAN|12|17|YJL024C|578|605|579|648|718|755|0|0|0|0
KAN|12|18|YJL029C|602|588|0|0|0|0|0|0|0|0
KAN|12|19|YML067C|521|521|617|622|651|637|0|0|0|0
KAN|12|20|YJL004C|528|579|608|630|682|680|0|0|0|0
KAN|12|21|YML038C|375|446|460|446|526|618|0|0|0|0
KAN|12|22|YER151C|247|297|220|271|436|422|0|0|0|0
KAN|12|23|YML075C|522|602|623|630|618|680|0|0|0|0
KAN|12|24|YGR086C|520|659|591|756|578|742|0|0|0|0
KAN|13|1|YGR089W|653|535|648|499|738|651|0|0|0|0
KAN|13|2|YGR106C|521|561|533|505|592|561|0|0|0|0
KAN|13|3|YLR246W|442|458|504|545|548|575|0|0|0|0
KAN|13|4|YJR118C|48|53|137|99|213|230|0|0|0|0
KAN|13|5|YDR205W|493|531|548|507|648|645|0|0|0|0
KAN|13|6|YGR038W|438|459|432|364|561|598|0|0|0|0
KAN|13|7|YJR131W|455|504|518|553|613|624|0|0|0|0
KAN|13|8|YJR134C|543|535|611|614|670|667|0|0|0|0
KAN|13|9|YER120W|509|514|526|537|661|627|0|0|0|0
KAN|13|10|YER122C|399|454|415|412|543|568|0|0|0|0
KAN|13|11|YJR117W|561|546|489|483|651|636|0|0|0|0
KAN|13|12|YER113C|486|468|536|568|589|593|0|0|0|0
KAN|13|13|YJR040W|454|480|386|377|548|531|0|0|0|0
KAN|13|14|YKR067W|452|466|532|529|616|599|0|0|0|0
KAN|13|15|YJR031C|530|582|459|473|631|637|0|0|0|0
KAN|13|16|YMR054W|532|545|587|583|649|663|0|0|0|0
KAN|13|17|YIR033W|389|420|453|441|543|533|0|0|0|0
KAN|13|18|YJR010C-A|493|548|612|620|627|658|0|0|0|0
KAN|13|19|YJR015W|520|540|600|557|722|717|0|0|0|0
KAN|13|20|YMR052W|449|497|408|458|526|487|0|0|0|0
KAN|13|21|YBR287W|522|573|492|541|647|651|0|0|0|0
KAN|13|22|YBR288C|475|490|651|716|657|684|0|0|0|0
KAN|13|23|YAR002C-A|433|417|512|542|525|542|0|0|0|0
KAN|13|24|YMR119W|593|674|654|799|578|734|0|0|0|0
KAN|14|1|YNL125C|700|548|624|526|674|610|0|0|0|0
KAN|14|2|YNL130C|472|581|571|595|755|682|0|0|0|0
KAN|14|3|YIL030C|443|528|371|397|524|565|0|0|0|0
KAN|14|4|YNL085W|478|521|485|511|539|523|0|0|0|0
KAN|14|5|YNL095C|442|460|465|464|560|543|0|0|0|0
KAN|14|6|YLR390W-A|474|474|423|483|564|511|0|0|0|0
KAN|14|7|YJL078C|437|474|479|455|482|518|0|0|0|0
KAN|14|8|YKR053C|517|561|404|406|594|562|0|0|0|0
KAN|14|9|YNL051W|538|573|563|583|586|563|0|0|0|0
KAN|14|10|YPL137C|490|538|442|486|583|582|0|0|0|0
KAN|14|11|YDL072C|1|0|597|627|173|147|0|0|0|0
KAN|14|12|YCR048W|535|745|532|573|658|606|0|0|0|0
KAN|14|13|YCR067C|464|507|487|485|599|558|0|0|0|0
KAN|14|14|YCR034W|513|509|619|582|542|566|0|0|0|0
KAN|14|15|YGR130C|527|575|558|589|616|619|0|0|0|0
KAN|14|16|YGL223C|557|603|561|662|599|640|0|0|0|0
KAN|14|17|YBR255W|618|614|598|650|645|706|0|0|0|0
KAN|14|18|YER087C-B|459|506|573|688|568|649|0|0|0|0
KAN|14|19|YIL105C|387|441|480|400|455|482|0|0|0|0
KAN|14|20|YDR476C|528|566|588|612|625|678|0|0|0|0
KAN|14|21|YDR525W|560|596|609|645|670|705|0|0|0|0
KAN|14|22|YDR057W|528|568|593|542|626|682|0|0|0|0
KAN|14|23|YBR159W|502|578|485|554|539|589|0|0|0|0
KAN|14|24|YHR123W|1071|1257|1021|1177|997|1235|0|0|0|0
KAN|15|1|YGR284C|770|623|615|557|806|679|0|0|0|0
KAN|15|2|YOL101C|539|579|417|431|528|558|0|0|0|0
KAN|15|3|YOL107W|533|550|492|542|567|558|0|0|0|0
KAN|15|4|YNL300W|478|491|480|478|555|577|0|0|0|0
KAN|15|5|YOL110W|413|452|366|369|497|501|0|0|0|0
KAN|15|6|YOR317W|460|527|477|509|536|513|0|0|0|0
KAN|15|7|YML071C|542|471|650|564|705|683|0|0|0|0
KAN|15|8|YIR038C|570|507|625|521|683|580|0|0|0|0
KAN|15|9|YML101C|381|374|361|330|487|458|0|0|0|0
KAN|15|10|YOL137W|501|497|470|446|519|529|0|0|0|0
KAN|15|11|YDR424C|516|516|442|411|584|538|0|0|0|0
KAN|15|12|YMR065W|462|528|515|527|515|457|0|0|0|0
KAN|15|13|YML128C|397|459|292|295|500|480|0|0|0|0
KAN|15|14|YHR045W|493|563|465|502|536|502|0|0|0|0
KAN|15|15|YHR181W|499|597|521|546|548|611|0|0|0|0
KAN|15|16|YMR123W|491|586|546|619|501|548|0|0|0|0
KAN|15|17|YLR039C|561|667|510|566|578|659|0|0|0|0
KAN|15|18|YLR050C|619|737|617|721|693|807|0|0|0|0
KAN|15|19|YNR075W|554|711|734|765|636|774|0|0|0|0
KAN|15|20|YOL088C|725|847|614|770|783|979|0|0|0|0
KAN|15|21|YMR313C|617|804|755|822|726|951|0|0|0|0
KAN|15|22|YHR004C|638|910|715|712|852|949|0|0|0|0
KAN|15|23|YLR450W|550|781|721|863|669|755|0|0|0|0
KAN|15|24|YDL192W|621|639|747|756|675|876|0|0|0|0
KAN|16|1|YNR051C|623|609|521|609|588|822|0|0|0|0
KAN|16|2|YJL123C|475|642|650|625|601|950|0|0|0|0
KAN|16|3|YJL117W|362|609|539|540|522|724|0|0|0|0
KAN|16|4|YDL222C|479|675|421|590|509|584|0|0|0|0
KAN|16|5|YDL226C|474|630|444|699|495|810|0|0|0|0
KAN|16|6|YDL231C|474|584|450|570|513|757|0|0|0|0
KAN|16|7|YDL232W|550|643|459|575|506|676|0|0|0|0
KAN|16|8|YJL079C|498|689|495|482|428|734|0|0|0|0
KAN|16|9|YKR088C|451|738|408|451|401|618|0|0|0|0
KAN|16|10|YJL073W|452|573|393|418|510|451|0|0|0|0
KAN|16|11|YJL062W|554|711|510|620|529|767|0|0|0|0
KAN|16|12|YJR066W|465|582|373|688|358|854|0|0|0|0
KAN|16|13|YDR483W|560|702|508|730|475|883|0|0|0|0
KAN|16|14|YER044C|307|441|455|472|486|774|0|0|0|0
KAN|16|15|YDL204W|610|852|629|875|529|1183|0|0|0|0
KAN|16|16|YBR058C-A|0|15|0|73|0|48|0|0|0|0
KAN|16|17|YBR096W|0|12|0|12|158|0|0|0|0|0
KAN|16|18|YBR234C|0|16|0|28|0|5|0|0|0|0
KAN|16|19|YDR027C|0|23|0|39|0|34|0|0|0|0
KAN|16|20|YDR032C|0|34|0|70|0|43|0|0|0|0
KAN|16|21|YEL022W|0|17|0|21|0|48|0|0|0|0
KAN|16|22|YER053C-A|0|45|0|56|0|32|0|0|0|0
KAN|16|23|YER100W|0|31|0|0|0|40|0|0|0|0
KAN|16|24|YGL095C|0|87|0|79|0|30|0|0|0|0
NAT|YAL058W
KAN|1|1|YCR017C|972|539|830|563|630|587|0|0|0|0
KAN|1|2|YDR056C|742|645|655|608|622|461|0|0|0|0
KAN|1|3|YBR229C|630|534|575|511|614|371|0|0|0|0
KAN|1|4|YCR011C|823|690|763|635|678|510|0|0|0|0
KAN|1|5|YBL011W|765|666|761|627|583|480|0|0|0|0
KAN|1|6|YBL017C|780|671|748|645|646|497|0|0|0|0
KAN|1|7|YCL056C|812|712|816|721|652|571|0|0|0|0
KAN|1|8|YDR137W|447|375|436|379|455|363|0|0|0|0
KAN|1|9|YAR044W|896|759|766|638|690|512|0|0|0|0
KAN|1|10|YBR201W|661|604|762|679|668|533|0|0|0|0
KAN|1|11|YCL045C|842|719|656|596|633|561|0|0|0|0
KAN|1|12|YBR183W|770|683|687|658|640|535|0|0|0|0
KAN|1|13|YDR108W|830|725|763|653|573|490|0|0|0|0
KAN|1|14|YAL007C|794|646|719|616|650|553|0|0|0|0
KAN|1|15|YDR100W|648|691|720|653|637|520|0|0|0|0
KAN|1|16|YAL026C|638|499|634|541|461|415|0|0|0|0
KAN|1|17|YAL023C|661|606|631|531|588|465|0|0|0|0
KAN|1|18|YBL082C|792|672|729|619|730|576|0|0|0|0
KAN|1|19|YDR084C|835|740|782|619|696|538|0|0|0|0
KAN|1|20|YAL042W|554|453|568|429|550|417|0|0|0|0
KAN|1|21|YAL058W|546|461|686|491|575|417|0|0|0|0
KAN|1|22|YGL200C|133|104|131|67|179|106|0|0|0|0
KAN|1|23|YGL203C|823|653|863|691|707|596|0|0|0|0
KAN|1|24|YDR294C|990|1488|739|1044|769|750|0|0|0|0
KAN|2|1|YDR297W|831|733|888|782|751|666|0|0|0|0
KAN|2|2|YEL001C|633|638|624|608|495|471|0|0|0|0
KAN|2|3|YEL003W|599|594|487|522|410|373|0|0|0|0
KAN|2|4|YDR304C|613|648|510|532|479|472|0|0|0|0
KAN|2|5|YEL004W|635|683|524|571|459|476|0|0|0|0
KAN|2|6|YEL005C|618|667|594|660|482|510|0|0|0|0
KAN|2|7|YDR307W|583|663|515|535|447|440|0|0|0|0
KAN|2|8|YGL084C|269|292|234|252|244|241|0|0|0|0
KAN|2|9|YGL054C|601|606|479|469|445|419|0|0|0|0
KAN|2|10|YER019C-A|589|631|538|556|453|458|0|0|0|0
KAN|2|11|YDR270W|607|684|535|589|486|484|0|0|0|0
KAN|2|12|YDR410C|0|0|0|0|0|0|0|0|0|0
KAN|2|13|YDR411C|668|696|561|592|506|520|0|0|0|0
KAN|2|14|YER004W|619|672|595|597|506|494|0|0|0|0
KAN|2|15|YER005W|546|589|484|499|444|437|0|0|0|0
KAN|2|16|YGL020C|696|702|528|545|488|480|0|0|0|0
KAN|2|17|YEL064C|530|606|276|342|265|259|0|0|0|0
KAN|2|18|YGL027C|463|469|429|411|411|398|0|0|0|0
KAN|2|19|YDR233C|613|673|540|541|436|420|0|0|0|0
KAN|2|20|YEL042W|570|614|512|538|407|403|0|0|0|0
KAN|2|21|YEL043W|633|632|507|539|441|448|0|0|0|0
KAN|2|22|YGL005C|763|759|642|659|589|536|0|0|0|0
KAN|2|23|YGL010W|713|754|516|594|483|530|0|0|0|0
KAN|2|24|YGL012W|70|93|0|0|0|0|0|0|0|0
KAN|3|1|YDR349C|785|684|668|593|646|570|0|0|0|0
KAN|3|2|YDR221W|681|643|605|555|505|469|0|0|0|0
KAN|3|3|YDR222W|684|622|512|513|489|500|0|0|0|0
KAN|3|4|YDR357C|609|647|521|546|483|475|0|0|0|0
KAN|3|5|YEL031W|448|454|258|282|305|338|0|0|0|0
KAN|3|6|YER083C|0|0|4|12|0|0|0|0|0|0
KAN|3|7|YDR344C|694|727|603|579|546|508|0|0|0|0
KAN|3|8|YEL013W|556|554|458|466|364|355|0|0|0|0
KAN|3|9|YEL015W|619|589|601|578|502|473|0|0|0|0
KAN|3|10|YER071C|630|635|598|548|474|486|0|0|0|0
KAN|3|11|YDR320C|510|528|536|562|396|399|0|0|0|0
KAN|3|12|YHR110W|566|605|527|512|502|465|0|0|0|0
KAN|3|13|YIL076W|411|466|368|375|289|297|0|0|0|0
KAN|3|14|YIL090W|455|467|521|584|357|379|0|0|0|0
KAN|3|15|YIL039W|698|769|792|743|693|658|0|0|0|0
KAN|3|16|YIL040W|529|623|454|466|387|392|0|0|0|0
KAN|3|17|YIL043C|643|671|623|591|541|544|0|0|0|0
KAN|3|18|YIL044C|569|606|539|543|429|431|0|0|0|0
KAN|3|19|YGR199W|583|617|556|553|481|494|0|0|0|0
KAN|3|20|YGR202C|612|709|510|547|476|484|0|0|0|0
KAN|3|21|YHR060W|55|44|111|129|0|0|0|0|0|0
KAN|3|22|YIL027C|984|1006|790|756|748|729|0|0|0|0
KAN|3|23|YHR079C|500|571|407|472|417|446|0|0|0|0
KAN|3|24|YGR177C|742|857|666|872|616|722|0|0|0|0
KAN|4|1|YGR036C|492|416|714|634|384|328|0|0|0|0
KAN|4|2|YHR039C|650|650|495|453|646|455|0|0|0|0
KAN|4|3|YIL005W|563|581|541|517|371|354|0|0|0|0
KAN|4|4|YIL016W|598|606|550|542|504|510|0|0|0|0
KAN|4|5|YGR170W|638|626|554|556|498|494|0|0|0|0
KAN|4|6|YHR204W|668|640|542|555|498|500|0|0|0|0
KAN|4|7|YGR157W|542|532|515|549|389|398|0|0|0|0
KAN|4|8|YHL003C|650|647|593|575|478|501|0|0|0|0
KAN|4|9|YHR176W|695|676|589|599|535|514|0|0|0|0
KAN|4|10|YHR142W|611|627|602|577|543|507|0|0|0|0
KAN|4|11|YGL226C-A|700|639|584|583|485|486|0|0|0|0
KAN|4|12|YGL231C|644|644|484|509|520|518|0|0|0|0
KAN|4|13|YHL031C|780|639|553|564|471|512|0|0|0|0
KAN|4|14|YHR135C|624|618|571|557|501|506|0|0|0|0
KAN|4|15|YHR136C|655|675|596|575|502|529|0|0|0|0
KAN|4|16|YGR105W|91|82|170|180|0|0|0|0|0|0
KAN|4|17|YLL014W|683|664|590|549|539|557|0|0|0|0
KAN|4|18|YKL020C|629|642|550|539|487|476|0|0|0|0
KAN|4|19|YLR080W|622|642|473|489|436|440|0|0|0|0
KAN|4|20|YKL140W|550|642|467|490|395|409|0|0|0|0
KAN|4|21|YKL008C|682|688|543|531|487|444|0|0|0|0
KAN|4|22|YLR056W|367|389|580|581|275|303|0|0|0|0
KAN|4|23|YLR064W|644|707|572|628|483|566|0|0|0|0
KAN|4|24|YKL119C|481|603|374|548|337|390|0|0|0|0
KAN|5|1|YJL134W|822|693|802|732|671|543|0|0|0|0
KAN|5|2|YLR042C|665|633|600|549|504|468|0|0|0|0
KAN|5|3|YLR023C|618|601|583|562|440|438|0|0|0|0
KAN|5|4|YJL178C|585|607|514|493|436|441|0|0|0|0
KAN|5|5|YJL171C|596|620|558|571|493|504|0|0|0|0
KAN|5|6|YKL094W|664|628|601|618|506|523|0|0|0|0
KAN|5|7|YJL168C|605|573|501|546|402|418|0|0|0|0
KAN|5|8|YKL212W|751|723|333|395|471|484|0|0|0|0
KAN|5|9|YJL192C|615|674|505|522|434|472|0|0|0|0
KAN|5|10|YKL073W|666|624|514|500|442|464|0|0|0|0
KAN|5|11|YKL179C|647|641|595|609|541|542|0|0|0|0
KAN|5|12|YLL043W|553|528|496|503|394|399|0|0|0|0
KAN|5|13|YLL052C|587|579|493|483|435|449|0|0|0|0
KAN|5|14|YLL055W|625|627|501|542|473|475|0|0|0|0
KAN|5|15|YKL063C|616|734|510|546|489|521|0|0|0|0
KAN|5|16|YKL065C|681|680|596|621|518|546|0|0|0|0
KAN|5|17|YJL198W|609|637|487|509|420|430|0|0|0|0
KAN|5|18|YJL196C|556|588|534|468|458|446|0|0|0|0
KAN|5|19|YLL023C|578|602|495|466|436|462|0|0|0|0
KAN|5|20|YLL028W|572|654|546|555|515|532|0|0|0|0
KAN|5|21|YJL212C|617|670|525|533|447|437|0|0|0|0
KAN|5|22|YMR022W|584|622|546|578|478|520|0|0|0|0
KAN|5|23|YMR214W|419|491|306|308|336|383|0|0|0|0
KAN|5|24|YMR215W|706|874|565|774|501|637|0|0|0|0
KAN|6|1|YMR010W|974|796|686|603|787|599|0|0|0|0
KAN|6|2|YMR015C|580|587|577|543|447|403|0|0|0|0
KAN|6|3|YLR207W|638|625|582|588|516|492|0|0|0|0
KAN|6|4|YLR350W|551|578|616|618|406|439|0|0|0|0
KAN|6|5|YLR220W|554|549|528|550|473|473|0|0|0|0
KAN|6|6|YML012W|651|654|556|600|450|475|0|0|0|0
KAN|6|7|YML008C|573|548|461|498|397|396|0|0|0|0
KAN|6|8|YMR202W|487|476|469|461|354|312|0|0|0|0
KAN|6|9|YLR194C|666|626|583|575|487|479|0|0|0|0
KAN|6|10|YMR183C|642|640|566|562|441|460|0|0|0|0
KAN|6|11|YML019W|597|581|496|507|446|468|0|0|0|0
KAN|6|12|YML013W|678|653|497|547|433|423|0|0|0|0
KAN|6|13|YLR292C|586|599|559|555|487|512|0|0|0|0
KAN|6|14|YMR161W|699|685|615|625|508|505|0|0|0|0
KAN|6|15|YMR163C|601|630|552|556|449|481|0|0|0|0
KAN|6|16|YLR396C|0|0|0|0|0|0|0|0|0|0
KAN|6|17|YMR152W|645|650|495|427|478|487|0|0|0|0
KAN|6|18|YLR130C|609|659|498|571|525|518|0|0|0|0
KAN|6|19|YLR268W|624|632|421|435|351|384|0|0|0|0
KAN|6|20|YMR029C|623|657|465|477|440|458|0|0|0|0
KAN|6|21|YMR031C|643|686|550|577|533|545|0|0|0|0
KAN|6|22|YLR372W|535|678|541|571|406|442|0|0|0|0
KAN|6|23|YLR242C|481|536|373|408|423|487|0|0|0|0
KAN|6|24|YLR250W|722|882|613|794|602|701|0|0|0|0
KAN|7|1|YLR120C|900|751|780|633|731|571|0|0|0|0
KAN|7|2|YOR245C|580|599|489|459|544|534|0|0|0|0
KAN|7|3|YOR115C|576|593|485|514|421|421|0|0|0|0
KAN|7|4|YNL297C|560|573|456|538|398|395|0|0|0|0
KAN|7|5|YNL156C|645|623|548|567|463|492|0|0|0|0
KAN|7|6|YNL153C|554|574|502|508|424|458|0|0|0|0
KAN|7|7|YOR002W|618|595|566|576|522|547|0|0|0|0
KAN|7|8|YOR092W|612|592|579|590|509|515|0|0|0|0
KAN|7|9|YOR214C|637|612|571|576|534|584|0|0|0|0
KAN|7|10|YOR216C|517|495|518|517|431|417|0|0|0|0
KAN|7|11|YOR085W|448|393|396|403|320|327|0|0|0|0
KAN|7|12|YOR089C|572|525|490|498|436|448|0|0|0|0
KAN|7|13|YNL194C|665|625|527|524|362|440|0|0|0|0
KAN|7|14|YNL327W|651|623|557|559|537|550|0|0|0|0
KAN|7|15|YNL190W|599|561|505|500|465|484|0|0|0|0
KAN|7|16|YNL323W|558|525|513|520|472|446|0|0|0|0
KAN|7|17|YOR198C|534|551|718|717|683|667|0|0|0|0
KAN|7|18|YOR067C|644|545|537|552|489|504|0|0|0|0
KAN|7|19|YOR070C|595|593|513|513|484|501|0|0|0|0
KAN|7|20|YOR079C|624|635|478|494|490|506|0|0|0|0
KAN|7|21|YMR307W|264|283|451|447|345|463|0|0|0|0
KAN|7|22|YOR049C|607|659|561|573|472|494|0|0|0|0
KAN|7|23|YMR292W|562|601|466|467|442|476|0|0|0|0
KAN|7|24|YNL219C|718|923|556|794|434|587|0|0|0|0
KAN|8|1|YMR299C|838|720|768|672|675|509|0|0|0|0
KAN|8|2|YOR165W|595|619|546|494|457|439|0|0|0|0
KAN|8|3|YOR036W|421|457|346|381|171|190|0|0|0|0
KAN|8|4|YOR171C|582|617|455|483|465|462|0|0|0|0
KAN|8|5|YOR175C|586|592|528|586|397|448|0|0|0|0
KAN|8|6|YOR042W|608|620|535|578|473|502|0|0|0|0
KAN|8|7|YOR044W|643|612|558|588|489|514|0|0|0|0
KAN|8|8|YNL238W|803|792|741|763|519|520|0|0|0|0
KAN|8|9|YMR264W|654|634|559|594|488|503|0|0|0|0
KAN|8|10|YMR272C|674|635|542|559|476|569|0|0|0|0
KAN|8|11|YMR274C|678|644|590|587|526|557|0|0|0|0
KAN|8|12|YOR016C|614|558|565|570|499|519|0|0|0|0
KAN|8|13|YNL280C|857|699|561|557|513|538|0|0|0|0
KAN|8|14|YMR251W-A|637|612|550|580|428|465|0|0|0|0
KAN|8|15|YMR253C|612|626|538|594|522|537|0|0|0|0
KAN|8|16|YPR028W|570|631|586|592|533|572|0|0|0|0
KAN|8|17|YPL227C|555|561|503|520|421|457|0|0|0|0
KAN|8|18|YOL013C|639|639|544|556|467|514|0|0|0|0
KAN|8|19|YOL018C|519|532|495|509|429|475|0|0|0|0
KAN|8|20|YPR003C|608|772|528|554|494|504|0|0|0|0
KAN|8|21|YPL246C|568|601|566|561|419|483|0|0|0|0
KAN|8|22|YOR377W|628|677|589|615|433|489|0|0|0|0
KAN|8|23|YPL274W|571|627|551|581|455|529|0|0|0|0
KAN|8|24|YPL051W|772|970|694|873|637|780|0|0|0|0
KAN|9|1|YPL170W|850|708|885|700|749|574|0|0|0|0
KAN|9|2|YOL065C|608|582|475|459|533|523|0|0|0|0
KAN|9|3|YOR311C|547|538|531|534|439|430|0|0|0|0
KAN|9|4|YOR321W|606|587|545|564|495|512|0|0|0|0
KAN|9|5|YPL195W|658|664|550|582|555|581|0|0|0|0
KAN|9|6|YOL047C|660|649|574|620|478|513|0|0|0|0
KAN|9|7|YOR307C|669|661|526|567|449|519|0|0|0|0
KAN|9|8|YPL087W|560|552|530|583|445|493|0|0|0|0
KAN|9|9|YPL207W|698|657|526|574|491|527|0|0|0|0
KAN|9|10|YPL206C|685|641|626|631|511|539|0|0|0|0
KAN|9|11|YOR284W|654|608|565|576|531|528|0|0|0|0
KAN|9|12|YOR285W|658|618|508|524|504|538|0|0|0|0
KAN|9|13|YOR288C|623|599|569|563|480|508|0|0|0|0
KAN|9|14|YOL030W|576|569|515|545|468|482|0|0|0|0
KAN|9|15|YOL031C|717|705|567|594|483|509|0|0|0|0
KAN|9|16|YOR291W|591|625|507|539|474|518|0|0|0|0
KAN|9|17|YCL025C|592|632|541|572|505|522|0|0|0|0
KAN|9|18|YDL052C|646|670|565|626|519|574|0|0|0|0
KAN|9|19|YPR173C|727|774|211|423|252|255|0|0|0|0
KAN|9|20|YCL001W|482|495|444|445|448|469|0|0|0|0
KAN|9|21|YPR148C|565|664|504|559|442|464|0|0|0|0
KAN|9|22|YPR149W|483|617|418|473|432|419|0|0|0|0
KAN|9|23|YDL018C|515|599|519|565|435|511|0|0|0|0
KAN|9|24|YBR067C|720|869|647|840|519|707|0|0|0|0
KAN|10|1|YDL019C|911|742|857|697|804|626|0|0|0|0
KAN|10|2|YPR135W|573|584|462|435|368|385|0|0|0|0
KAN|10|3|YGR227W|646|603|564|585|458|462|0|0|0|0
KAN|10|4|YBR162W-A|575|582|527|566|402|417|0|0|0|0
KAN|10|5|YBR164C|670|672|642|694|501|556|0|0|0|0
KAN|10|6|YBR052C|663|663|571|607|485|527|0|0|0|0
KAN|10|7|YBR171W|483|470|363|391|364|395|0|0|0|0
KAN|10|8|YBR036C|255|271|181|204|149|156|0|0|0|0
KAN|10|9|YPR114W|614|581|481|495|438|462|0|0|0|0
KAN|10|10|YFR041C|623|570|500|540|446|484|0|0|0|0
KAN|10|11|YBR132C|712|655|629|631|479|496|0|0|0|0
KAN|10|12|YBR106W|621|603|364|368|467|440|0|0|0|0
KAN|10|13|YPR063C|647|617|566|574|470|508|0|0|0|0
KAN|10|14|YPR071W|645|640|506|547|486|500|0|0|0|0
KAN|10|15|YBL102W|656|650|644|656|518|546|0|0|0|0
KAN|10|16|YBR097W|0|0|0|0|0|0|0|0|0|0
KAN|10|17|YDL121C|691|693|565|562|547|573|0|0|0|0
KAN|10|18|YDR518W|0|0|0|0|0|0|0|0|0|0
KAN|10|19|YDR519W|657|661|600|638|514|518|0|0|0|0
KAN|10|20|YDR524C|603|615|535|559|478|514|0|0|0|0
KAN|10|21|YML048W|646|739|544|603|505|521|0|0|0|0
KAN|10|22|YJR073C|524|558|441|488|378|429|0|0|0|0
KAN|10|23|wt_blank_sean|0|0|0|0|0|0|0|0|0|0
KAN|10|24|YJR088C|707|878|505|718|516|672|0|0|0|0
KAN|11|1|YDR503C|911|751|776|669|749|630|0|0|0|0
KAN|11|2|YML059C|599|575|550|540|455|424|0|0|0|0
KAN|11|3|YML055W|501|490|374|423|390|385|0|0|0|0
KAN|11|4|YDL099W|601|614|486|540|471|494|0|0|0|0
KAN|11|5|YDL100C|537|538|397|473|417|428|0|0|0|0
KAN|11|6|YDR484W|450|543|232|292|231|292|0|0|0|0
KAN|11|7|YDR492W|608|584|641|638|509|494|0|0|0|0
KAN|11|8|YGL126W|633|568|648|640|506|494|0|0|0|0
KAN|11|9|YIL124W|677|626|589|599|515|535|0|0|0|0
KAN|11|10|YDL091C|651|605|551|565|520|508|0|0|0|0
KAN|11|11|YDL093W|645|606|526|547|472|503|0|0|0|0
KAN|11|12|YFL048C|634|602|602|603|504|480|0|0|0|0
KAN|11|13|YDL095W|583|573|532|556|491|483|0|0|0|0
KAN|11|14|YFL025C|584|573|499|515|450|443|0|0|0|0
KAN|11|15|YGL161C|546|581|448|502|443|478|0|0|0|0
KAN|11|16|YGL167C|514|457|441|487|372|409|0|0|0|0
KAN|11|17|YGR261C|670|718|526|528|509|539|0|0|0|0
KAN|11|18|YGR263C|725|736|630|619|517|542|0|0|0|0
KAN|11|19|YGR266W|592|578|585|581|528|483|0|0|0|0
KAN|11|20|YNR039C|577|584|459|513|493|443|0|0|0|0
KAN|11|21|YNL146W|506|574|432|481|403|379|0|0|0|0
KAN|11|22|YNR019W|548|581|489|485|397|420|0|0|0|0
KAN|11|23|YCR043C|677|671|566|606|479|535|0|0|0|0
KAN|11|24|YNR021W|635|833|608|801|511|624|0|0|0|0
KAN|12|1|YCR044C|449|386|299|275|368|343|0|0|0|0
KAN|12|2|YCR061W|639|599|606|590|504|446|0|0|0|0
KAN|12|3|YNR030W|594|606|576|589|425|462|0|0|0|0
KAN|12|4|YBR177C|553|555|504|541|340|345|0|0|0|0
KAN|12|5|YNR008W|525|503|473|516|425|455|0|0|0|0
KAN|12|6|YNR013C|594|527|575|602|415|446|0|0|0|0
KAN|12|7|YBR283C|535|540|479|525|465|473|0|0|0|0
KAN|12|8|YNL041C|615|628|526|520|480|501|0|0|0|0
KAN|12|9|YNL044W|674|651|508|516|476|486|0|0|0|0
KAN|12|10|YBR290W|576|542|572|581|532|559|0|0|0|0
KAN|12|11|YNL046W|646|618|531|536|510|526|0|0|0|0
KAN|12|12|YNL049C|704|664|536|565|451|445|0|0|0|0
KAN|12|13|YBR273C|672|643|584|585|493|492|0|0|0|0
KAN|12|14|YBR264C|582|547|441|490|431|426|0|0|0|0
KAN|12|15|YNL008C|695|668|586|625|462|507|0|0|0|0
KAN|12|16|YDL137W|596|590|512|545|446|448|0|0|0|0
KAN|12|17|YJL024C|759|770|617|660|549|606|0|0|0|0
KAN|12|18|YJL029C|0|0|0|0|0|0|0|0|0|0
KAN|12|19|YML067C|674|678|533|543|492|507|0|0|0|0
KAN|12|20|YJL004C|587|598|489|555|531|573|0|0|0|0
KAN|12|21|YML038C|575|663|531|599|449|487|0|0|0|0
KAN|12|22|YER151C|364|424|295|341|296|311|0|0|0|0
KAN|12|23|YML075C|660|738|593|601|480|532|0|0|0|0
KAN|12|24|YGR086C|652|830|519|713|497|628|0|0|0|0
KAN|13|1|YGR089W|754|631|815|641|607|515|0|0|0|0
KAN|13|2|YGR106C|556|552|581|575|458|438|0|0|0|0
KAN|13|3|YLR246W|591|592|520|592|484|485|0|0|0|0
KAN|13|4|YJR118C|629|633|395|457|319|346|0|0|0|0
KAN|13|5|YDR205W|598|599|509|512|447|459|0|0|0|0
KAN|13|6|YGR038W|486|478|482|522|424|443|0|0|0|0
KAN|13|7|YJR131W|615|565|407|456|413|440|0|0|0|0
KAN|13|8|YJR134C|587|579|507|535|444|473|0|0|0|0
KAN|13|9|YER120W|649|609|613|610|478|506|0|0|0|0
KAN|13|10|YER122C|536|528|452|482|389|412|0|0|0|0
KAN|13|11|YJR117W|494|444|381|403|390|401|0|0|0|0
KAN|13|12|YER113C|501|493|425|466|392|401|0|0|0|0
KAN|13|13|YJR040W|609|568|411|452|365|383|0|0|0|0
KAN|13|14|YKR067W|594|567|471|504|485|481|0|0|0|0
KAN|13|15|YJR031C|618|595|501|544|461|447|0|0|0|0
KAN|13|16|YMR054W|647|624|501|562|530|534|0|0|0|0
KAN|13|17|YIR033W|535|519|387|450|391|389|0|0|0|0
KAN|13|18|YJR010C-A|640|654|582|599|496|525|0|0|0|0
KAN|13|19|YJR015W|598|614|577|618|476|461|0|0|0|0
KAN|13|20|YMR052W|562|594|444|467|353|370|0|0|0|0
KAN|13|21|YBR287W|559|596|477|535|454|460|0|0|0|0
KAN|13|22|YBR288C|606|653|555|563|505|553|0|0|0|0
KAN|13|23|YAR002C-A|534|574|454|501|474|522|0|0|0|0
KAN|13|24|YMR119W|664|862|566|774|462|607|0|0|0|0
KAN|14|1|YNL125C|356|320|1004|849|785|637|0|0|0|0
KAN|14|2|YNL130C|665|596|524|490|540|505|0|0|0|0
KAN|14|3|YIL030C|538|531|528|509|407|397|0|0|0|0
KAN|14|4|YNL085W|490|514|279|334|397|397|0|0|0|0
KAN|14|5|YNL095C|600|577|525|558|398|418|0|0|0|0
KAN|14|6|YLR390W-A|619|604|406|405|382|381|0|0|0|0
KAN|14|7|YJL078C|568|579|488|533|395|409|0|0|0|0
KAN|14|8|YKR053C|610|618|560|580|466|467|0|0|0|0
KAN|14|9|YNL051W|605|602|487|517|470|477|0|0|0|0
KAN|14|10|YPL137C|515|518|445|513|447|450|0|0|0|0
KAN|14|11|YDL072C|737|771|500|533|394|398|0|0|0|0
KAN|14|12|YCR048W|650|656|573|567|515|544|0|0|0|0
KAN|14|13|YCR067C|603|572|490|536|455|469|0|0|0|0
KAN|14|14|YCR034W|651|600|544|584|518|503|0|0|0|0
KAN|14|15|YGR130C|572|637|516|529|477|520|0|0|0|0
KAN|14|16|YGL223C|570|597|565|598|501|544|0|0|0|0
KAN|14|17|YBR255W|641|755|571|644|487|551|0|0|0|0
KAN|14|18|YER087C-B|490|597|483|505|448|486|0|0|0|0
KAN|14|19|YIL105C|486|490|418|462|359|355|0|0|0|0
KAN|14|20|YDR476C|638|663|515|573|500|522|0|0|0|0
KAN|14|21|YDR525W|589|644|592|634|537|576|0|0|0|0
KAN|14|22|YDR057W|493|525|436|473|379|438|0|0|0|0
KAN|14|23|YBR159W|524|586|469|525|390|485|0|0|0|0
KAN|14|24|YHR123W|725|894|593|835|562|696|0|0|0|0
KAN|15|1|YGR284C|1018|756|674|551|721|578|0|0|0|0
KAN|15|2|YOL101C|547|505|593|529|372|352|0|0|0|0
KAN|15|3|YOL107W|461|472|550|539|487|491|0|0|0|0
KAN|15|4|YNL300W|556|550|578|563|407|395|0|0|0|0
KAN|15|5|YOL110W|417|432|450|482|428|427|0|0|0|0
KAN|15|6|YOR317W|562|567|538|534|420|430|0|0|0|0
KAN|15|7|YML071C|558|521|520|494|450|461|0|0|0|0
KAN|15|8|YIR038C|546|584|492|503|417|425|0|0|0|0
KAN|15|9|YML101C|551|533|503|517|493|478|0|0|0|0
KAN|15|10|YOL137W|550|574|471|490|448|438|0|0|0|0
KAN|15|11|YDR424C|556|568|569|582|498|492|0|0|0|0
KAN|15|12|YMR065W|564|571|565|597|460|486|0|0|0|0
KAN|15|13|YML128C|544|584|333|341|350|346|0|0|0|0
KAN|15|14|YHR045W|612|684|573|607|528|535|0|0|0|0
KAN|15|15|YHR181W|612|645|567|608|475|573|0|0|0|0
KAN|15|16|YMR123W|690|834|595|789|537|703|0|0|0|0
KAN|15|17|YLR039C|354|381|294|303|331|409|0|0|0|0
KAN|15|18|YLR050C|657|790|646|816|515|660|0|0|0|0
KAN|15|19|YNR075W|651|828|582|773|502|646|0|0|0|0
KAN|15|20|YOL088C|734|842|644|795|570|707|0|0|0|0
KAN|15|21|YMR313C|631|760|546|675|487|589|0|0|0|0
KAN|15|22|YHR004C|777|897|707|889|678|815|0|0|0|0
KAN|15|23|YLR450W|596|691|685|825|541|708|0|0|0|0
KAN|15|24|YDL192W|923|1249|603|831|518|676|0|0|0|0
KAN|16|1|YNR051C|709|508|574|534|585|591|0|0|0|0
KAN|16|2|YJL123C|748|928|663|807|538|626|0|0|0|0
KAN|16|3|YJL117W|640|755|603|677|436|581|0|0|0|0
KAN|16|4|YDL222C|697|776|567|685|492|667|0|0|0|0
KAN|16|5|YDL226C|643|705|503|662|476|577|0|0|0|0
KAN|16|6|YDL231C|652|707|581|662|558|587|0|0|0|0
KAN|16|7|YDL232W|693|706|660|721|505|658|0|0|0|0
KAN|16|8|YJL079C|668|650|610|635|532|595|0|0|0|0
KAN|16|9|YKR088C|671|665|646|673|459|536|0|0|0|0
KAN|16|10|YJL073W|711|696|521|578|519|567|0|0|0|0
KAN|16|11|YJL062W|478|494|500|598|558|576|0|0|0|0
KAN|16|12|YJR066W|633|594|592|666|405|412|0|0|0|0
KAN|16|13|YDR483W|773|825|672|808|611|704|0|0|0|0
KAN|16|14|YER044C|108|105|284|456|318|356|0|0|0|0
KAN|16|15|YDL204W|807|880|734|895|653|730|0|0|0|0
KAN|16|16|YBR058C-A|46|38|60|71|73|69|0|0|0|0
KAN|16|17|YBR096W|0|23|0|11|0|0|0|0|0|0
KAN|16|18|YBR234C|0|0|156|196|0|0|0|0|0|0
KAN|16|19|YDR027C|0|0|0|14|92|83|0|0|0|0
KAN|16|20|YDR032C|0|35|28|63|53|73|0|0|0|0
KAN|16|21|YEL022W|0|1|20|41|140|151|0|0|0|0
KAN|16|22|YER053C-A|199|215|12|2|0|0|0|0|0|0
KAN|16|23|YER100W|48|1|83|126|0|29|0|0|0|0
KAN|16|24|YGL095C|152|186|146|366|78|74|0|0|0|0
NAT|YGL200C*1
KAN|1|1|YCR017C|580|473|709|325|578|302|0|0|0|0
KAN|1|2|YDR056C|665|427|542|415|572|356|0|0|0|0
KAN|1|3|YBR229C|642|543|670|553|610|495|0|0|0|0
KAN|1|4|YCR011C|572|484|580|493|492|410|0|0|0|0
KAN|1|5|YBL011W|555|447|622|491|518|444|0|0|0|0
KAN|1|6|YBL017C|525|501|783|644|572|550|0|0|0|0
KAN|1|7|YCL056C|638|503|770|628|692|513|0|0|0|0
KAN|1|8|YDR137W|376|310|466|381|363|318|0|0|0|0
KAN|1|9|YAR044W|659|572|853|654|720|580|0|0|0|0
KAN|1|10|YBR201W|616|581|859|629|739|554|0|0|0|0
KAN|1|11|YCL045C|559|572|749|579|630|527|0|0|0|0
KAN|1|12|YBR183W|593|581|813|597|711|583|0|0|0|0
KAN|1|13|YDR108W|432|447|582|475|507|397|0|0|0|0
KAN|1|14|YAL007C|584|615|842|635|658|523|0|0|0|0
KAN|1|15|YDR100W|476|417|726|543|598|495|0|0|0|0
KAN|1|16|YAL026C|548|604|782|701|698|626|0|0|0|0
KAN|1|17|YAL023C|454|474|587|479|654|493|0|0|0|0
KAN|1|18|YBL082C|691|673|943|761|881|709|0|0|0|0
KAN|1|19|YDR084C|569|593|814|630|740|516|0|0|0|0
KAN|1|20|YAL042W|549|548|699|545|447|313|0|0|0|0
KAN|1|21|YAL058W|654|694|857|651|619|586|0|0|0|0
KAN|1|22|YGL200C|0|0|0|0|0|0|0|0|0|0
KAN|1|23|YGL203C|479|484|745|598|626|477|0|0|0|0
KAN|1|24|YDR294C|673|679|925|807|516|348|0|0|0|0
KAN|2|1|YDR297W|750|655|920|758|857|638|0|0|0|0
KAN|2|2|YEL001C|475|442|496|438|392|382|0|0|0|0
KAN|2|3|YEL003W|462|504|521|516|359|360|0|0|0|0
KAN|2|4|YDR304C|411|422|515|457|453|425|0|0|0|0
KAN|2|5|YEL004W|446|447|579|516|464|423|0|0|0|0
KAN|2|6|YEL005C|510|532|627|586|596|549|0|0|0|0
KAN|2|7|YDR307W|445|447|456|438|438|372|0|0|0|0
KAN|2|8|YGL084C|451|476|541|510|374|442|0|0|0|0
KAN|2|9|YGL054C|232|209|163|115|125|124|0|0|0|0
KAN|2|10|YER019C-A|550|527|576|509|565|481|0|0|0|0
KAN|2|11|YDR270W|543|564|617|576|562|475|0|0|0|0
KAN|2|12|YDR410C|0|0|0|0|0|0|0|0|0|0
KAN|2|13|YDR411C|542|593|715|646|664|576|0|0|0|0
KAN|2|14|YER004W|526|484|651|518|572|506|0|0|0|0
KAN|2|15|YER005W|524|524|604|507|425|466|0|0|0|0
KAN|2|16|YGL020C|409|424|504|438|429|384|0|0|0|0
KAN|2|17|YEL064C|355|340|315|240|1|95|0|0|0|0
KAN|2|18|YGL027C|436|476|614|586|501|465|0|0|0|0
KAN|2|19|YDR233C|486|510|596|544|521|439|0|0|0|0
KAN|2|20|YEL042W|428|404|582|505|508|466|0|0|0|0
KAN|2|21|YEL043W|405|377|447|407|394|296|0|0|0|0
KAN|2|22|YGL005C|668|655|808|737|700|632|0|0|0|0
KAN|2|23|YGL010W|584|610|640|642|545|554|0|0|0|0
KAN|2|24|YGL012W|0|0|0|0|0|0|0|0|0|0
KAN|3|1|YDR349C|635|545|634|493|572|489|0|0|0|0
KAN|3|2|YDR221W|536|520|575|530|549|474|0|0|0|0
KAN|3|3|YDR222W|0|0|544|477|478|459|0|0|0|0
KAN|3|4|YDR357C|530|488|578|547|496|438|0|0|0|0
KAN|3|5|YEL031W|502|559|542|506|401|542|0|0|0|0
KAN|3|6|YER083C|0|0|0|0|0|0|0|0|0|0
KAN|3|7|YDR344C|555|533|686|612|629|576|0|0|0|0
KAN|3|8|YEL013W|366|383|412|399|176|314|0|0|0|0
KAN|3|9|YEL015W|478|444|596|486|579|474|0|0|0|0
KAN|3|10|YER071C|545|491|673|552|606|708|0|0|0|0
KAN|3|11|YDR320C|358|336|464|441|302|282|0|0|0|0
KAN|3|12|YHR110W|510|509|503|457|498|428|0|0|0|0
KAN|3|13|YIL076W|279|238|178|127|117|117|0|0|0|0
KAN|3|14|YIL090W|487|433|554|461|510|433|0|0|0|0
KAN|3|15|YIL039W|719|814|912|958|931|897|0|0|0|0
KAN|3|16|YIL040W|421|381|461|408|353|333|0|0|0|0
KAN|3|17|YIL043C|558|494|659|546|569|519|0|0|0|0
KAN|3|18|YIL044C|498|498|596|539|574|511|0|0|0|0
KAN|3|19|YGR199W|553|530|661|630|575|485|0|0|0|0
KAN|3|20|YGR202C|481|512|532|525|475|486|0|0|0|0
KAN|3|21|YHR060W|0|0|0|0|0|0|0|0|0|0
KAN|3|22|YIL027C|828|895|1076|1106|970|962|0|0|0|0
KAN|3|23|YHR079C|365|390|423|405|334|322|0|0|0|0
KAN|3|24|YGR177C|702|808|743|818|695|681|0|0|0|0
KAN|4|1|YGR036C|498|453|487|379|153|270|0|0|0|0
KAN|4|2|YHR039C|441|425|495|453|465|409|0|0|0|0
KAN|4|3|YIL005W|389|352|462|445|402|359|0|0|0|0
KAN|4|4|YIL016W|582|534|522|469|441|408|0|0|0|0
KAN|4|5|YGR170W|395|401|490|441|373|339|0|0|0|0
KAN|4|6|YHR204W|502|452|569|508|535|463|0|0|0|0
KAN|4|7|YGR157W|438|446|436|378|266|254|0|0|0|0
KAN|4|8|YHL003C|550|534|672|597|482|461|0|0|0|0
KAN|4|9|YHR176W|555|533|607|536|551|433|0|0|0|0
KAN|4|10|YHR142W|502|458|586|532|555|457|0|0|0|0
KAN|4|11|YGL226C-A|492|466|550|532|480|444|0|0|0|0
KAN|4|12|YGL231C|458|411|524|476|451|381|0|0|0|0
KAN|4|13|YHL031C|585|572|731|633|646|586|0|0|0|0
KAN|4|14|YHR135C|542|505|609|534|491|469|0|0|0|0
KAN|4|15|YHR136C|495|508|669|565|569|501|0|0|0|0
KAN|4|16|YGR105W|0|0|0|0|0|0|0|0|0|0
KAN|4|17|YLL014W|573|531|691|602|583|488|0|0|0|0
KAN|4|18|YKL020C|497|485|591|516|527|471|0|0|0|0
KAN|4|19|YLR080W|443|440|522|480|442|414|0|0|0|0
KAN|4|20|YKL140W|464|439|542|483|444|372|0|0|0|0
KAN|4|21|YKL008C|564|533|681|586|599|519|0|0|0|0
KAN|4|22|YLR056W|351|330|173|132|64|67|0|0|0|0
KAN|4|23|YLR064W|518|537|651|555|590|535|0|0|0|0
KAN|4|24|YKL119C|270|331|260|367|126|75|0|0|0|0
KAN|5|1|YJL134W|576|515|727|518|570|428|0|0|0|0
KAN|5|2|YLR042C|460|448|620|529|493|442|0|0|0|0
KAN|5|3|YLR023C|482|456|564|503|470|456|0|0|0|0
KAN|5|4|YJL178C|472|437|494|455|502|476|0|0|0|0
KAN|5|5|YJL171C|541|543|606|545|559|494|0|0|0|0
KAN|5|6|YKL094W|546|555|637|588|573|560|0|0|0|0
KAN|5|7|YJL168C|382|388|424|395|389|335|0|0|0|0
KAN|5|8|YKL212W|364|360|408|417|318|302|0|0|0|0
KAN|5|9|YJL192C|457|440|569|492|486|443|0|0|0|0
KAN|5|10|YKL073W|458|438|445|401|355|341|0|0|0|0
KAN|5|11|YKL179C|522|474|626|520|499|465|0|0|0|0
KAN|5|12|YLL043W|463|427|533|463|414|337|0|0|0|0
KAN|5|13|YLL052C|499|471|526|447|462|399|0|0|0|0
KAN|5|14|YLL055W|459|416|575|508|497|429|0|0|0|0
KAN|5|15|YKL063C|512|421|577|509|490|414|0|0|0|0
KAN|5|16|YKL065C|591|585|676|619|584|535|0|0|0|0
KAN|5|17|YJL198W|484|445|534|446|443|393|0|0|0|0
KAN|5|18|YJL196C|466|455|563|460|456|466|0|0|0|0
KAN|5|19|YLL023C|462|446|545|476|487|418|0|0|0|0
KAN|5|20|YLL028W|513|480|526|502|494|426|0|0|0|0
KAN|5|21|YJL212C|549|532|674|636|589|518|0|0|0|0
KAN|5|22|YMR022W|537|566|609|548|577|513|0|0|0|0
KAN|5|23|YMR214W|507|536|554|507|515|494|0|0|0|0
KAN|5|24|YMR215W|581|680|652|691|487|558|0|0|0|0
KAN|6|1|YMR010W|724|644|892|666|813|574|0|0|0|0
KAN|6|2|YMR015C|430|443|416|396|427|367|0|0|0|0
KAN|6|3|YLR207W|565|551|606|559|578|507|0|0|0|0
KAN|6|4|YLR350W|356|380|498|467|449|383|0|0|0|0
KAN|6|5|YLR220W|473|480|554|507|564|520|0|0|0|0
KAN|6|6|YML012W|0|0|533|536|518|552|0|0|0|0
KAN|6|7|YML008C|402|374|252|277|144|125|0|0|0|0
KAN|6|8|YMR202W|288|264|107|222|76|91|0|0|0|0
KAN|6|9|YLR194C|531|495|657|596|583|513|0|0|0|0
KAN|6|10|YMR183C|451|452|571|524|474|443|0|0|0|0
KAN|6|11|YML019W|515|497|601|503|555|466|0|0|0|0
KAN|6|12|YML013W|487|471|584|512|573|507|0|0|0|0
KAN|6|13|YLR292C|496|468|614|533|527|464|0|0|0|0
KAN|6|14|YMR161W|543|518|632|565|524|505|0|0|0|0
KAN|6|15|YMR163C|523|489|538|483|504|441|0|0|0|0
KAN|6|16|YLR396C|0|0|0|0|0|0|0|0|0|0
KAN|6|17|YMR152W|495|452|578|469|476|396|0|0|0|0
KAN|6|18|YLR130C|559|515|644|543|573|499|0|0|0|0
KAN|6|19|YLR268W|300|295|417|388|283|262|0|0|0|0
KAN|6|20|YMR029C|490|472|607|550|536|481|0|0|0|0
KAN|6|21|YMR031C|568|566|705|621|542|490|0|0|0|0
KAN|6|22|YLR372W|360|404|273|254|304|246|0|0|0|0
KAN|6|23|YLR242C|461|543|716|657|623|567|0|0|0|0
KAN|6|24|YLR250W|647|745|718|773|654|702|0|0|0|0
KAN|7|1|YLR120C|639|548|765|659|770|670|0|0|0|0
KAN|7|2|YOR245C|492|478|618|551|552|511|0|0|0|0
KAN|7|3|YOR115C|427|416|518|503|494|473|0|0|0|0
KAN|7|4|YNL297C|407|368|436|384|318|295|0|0|0|0
KAN|7|5|YNL156C|514|471|523|501|329|403|0|0|0|0
KAN|7|6|YNL153C|515|479|608|572|458|475|0|0|0|0
KAN|7|7|YOR002W|590|575|715|681|688|660|0|0|0|0
KAN|7|8|YOR092W|434|417|632|450|553|425|0|0|0|0
KAN|7|9|YOR214C|510|478|602|499|395|378|0|0|0|0
[truncated: 7,195,330 more chars]
