# Supplementary material for: A strategy for extracting and analyzing large-scale quantitative epistatic interaction data
Source: Genome Biol. 2006 Jul 21;7(7):R63. doi: 10.1186/gb-2006-7-7-r63 (PMC1779568; doi:10.1186/gb-2006-7-7-r63)
Supplement: Additional data file 5 — Raw colony size data used for the analysis presented as formatted text documents. [file gb-2006-7-7-r63-S5.txt]

NAT|YCR017C
KAN|1|1|YCR017C|387|281|341|283|709|300|0|0|0|0|0|0|0|0|0|0
KAN|1|2|YDR056C|956|789|824|687|966|733|0|0|0|0|0|0|0|0|0|0
KAN|1|3|YBR229C|605|482|571|466|692|563|0|0|0|0|0|0|0|0|0|0
KAN|1|4|YCR011C|386|293|409|379|354|308|0|0|0|0|0|0|0|0|0|0
KAN|1|5|YBL011W|734|576|750|674|949|820|0|0|0|0|0|0|0|0|0|0
KAN|1|6|YBL017C|892|775|724|693|764|628|0|0|0|0|0|0|0|0|0|0
KAN|1|7|YCL056C|823|673|828|751|858|730|0|0|0|0|0|0|0|0|0|0
KAN|1|8|YDR137W|422|310|455|418|365|300|0|0|0|0|0|0|0|0|0|0
KAN|1|9|YAR042W|1084|946|1004|921|1069|961|0|0|0|0|0|0|0|0|0|0
KAN|1|10|YBR201W|880|789|754|701|869|766|0|0|0|0|0|0|0|0|0|0
KAN|1|11|YCL045C|658|610|481|432|728|649|0|0|0|0|0|0|0|0|0|0
KAN|1|12|YBR183W|753|660|875|766|732|664|0|0|0|0|0|0|0|0|0|0
KAN|1|13|YDR108W|839|669|686|592|592|507|0|0|0|0|0|0|0|0|0|0
KAN|1|14|YAL007C|1008|866|834|739|847|792|0|0|0|0|0|0|0|0|0|0
KAN|1|15|YDR100W|821|699|661|611|746|702|0|0|0|0|0|0|0|0|0|0
KAN|1|16|YAL026C|743|681|776|712|718|645|0|0|0|0|0|0|0|0|0|0
KAN|1|17|YAL023C|607|453|675|573|656|490|0|0|0|0|0|0|0|0|0|0
KAN|1|18|YBL082C|900|706|898|809|911|718|0|0|0|0|0|0|0|0|0|0
KAN|1|19|YDR084C|1016|844|792|660|881|700|0|0|0|0|0|0|0|0|0|0
KAN|1|20|YAL042W|948|771|947|847|932|741|0|0|0|0|0|0|0|0|0|0
KAN|1|21|YAL058W|611|507|708|551|772|540|0|0|0|0|0|0|0|0|0|0
KAN|1|22|YGL200C|901|785|908|790|888|643|0|0|0|0|0|0|0|0|0|0
KAN|1|23|YGL203C|928|818|768|703|773|707|0|0|0|0|0|0|0|0|0|0
KAN|1|24|YDR294C|1023|1037|1042|1068|851|948|0|0|0|0|0|0|0|0|0|0
KAN|2|1|YDR297W|899|671|1079|898|1036|853|0|0|0|0|0|0|0|0|0|0
KAN|2|2|YEL001C|544|558|535|528|651|603|0|0|0|0|0|0|0|0|0|0
KAN|2|3|YEL003W|550|560|572|571|545|556|0|0|0|0|0|0|0|0|0|0
KAN|2|4|YDR304C|759|693|848|796|665|633|0|0|0|0|0|0|0|0|0|0
KAN|2|5|YEL004W|726|708|561|578|572|604|0|0|0|0|0|0|0|0|0|0
KAN|2|6|YEL005C|646|628|782|792|684|680|0|0|0|0|0|0|0|0|0|0
KAN|2|7|YDR307W|578|576|447|486|547|644|0|0|0|0|0|0|0|0|0|0
KAN|2|8|YGL084C|169|163|216|170|260|220|0|0|0|0|0|0|0|0|0|0
KAN|2|9|YGL054C|687|622|583|594|503|510|0|0|0|0|0|0|0|0|0|0
KAN|2|10|YER019C-A|646|604|725|713|557|556|0|0|0|0|0|0|0|0|0|0
KAN|2|11|YDR270W|800|793|790|830|720|736|0|0|0|0|0|0|0|0|0|0
KAN|2|12|YDR410C|0|0|0|0|0|0|0|0|0|0|0|0|0|0|0|0
KAN|2|13|YDR411C|769|720|742|717|456|444|0|0|0|0|0|0|0|0|0|0
KAN|2|14|YER004W|743|737|807|791|692|619|0|0|0|0|0|0|0|0|0|0
KAN|2|15|YER005W|531|556|644|713|468|555|0|0|0|0|0|0|0|0|0|0
KAN|2|16|YGL020C|644|596|663|678|750|649|0|0|0|0|0|0|0|0|0|0
KAN|2|17|YEL064C|288|302|0|0|0|0|0|0|0|0|0|0|0|0|0|0
KAN|2|18|YGL027C|514|566|426|410|452|374|0|0|0|0|0|0|0|0|0|0
KAN|2|19|YDR233C|734|797|835|856|566|559|0|0|0|0|0|0|0|0|0|0
KAN|2|20|YEL042W|538|574|628|652|371|485|0|0|0|0|0|0|0|0|0|0
KAN|2|21|YEL043W|726|752|508|530|608|624|0|0|0|0|0|0|0|0|0|0
KAN|2|22|YGL005C|705|754|722|706|579|570|0|0|0|0|0|0|0|0|0|0
KAN|2|23|YGL010W|711|722|650|698|740|754|0|0|0|0|0|0|0|0|0|0
KAN|2|24|YGL012W|506|630|681|847|548|544|0|0|0|0|0|0|0|0|0|0
KAN|3|1|YDR349C|832|761|732|633|705|586|0|0|0|0|0|0|0|0|0|0
KAN|3|2|YDR221W|690|657|803|798|610|578|0|0|0|0|0|0|0|0|0|0
KAN|3|3|YDR222W|700|665|470|545|541|563|0|0|0|0|0|0|0|0|0|0
KAN|3|4|YDR357C|594|591|601|643|521|541|0|0|0|0|0|0|0|0|0|0
KAN|3|5|YEL031W|464|461|515|556|385|393|0|0|0|0|0|0|0|0|0|0
KAN|3|6|YER083C|723|663|731|787|608|662|0|0|0|0|0|0|0|0|0|0
KAN|3|7|YDR344C|670|709|652|706|492|512|0|0|0|0|0|0|0|0|0|0
KAN|3|8|YEL013W|458|487|502|482|602|586|0|0|0|0|0|0|0|0|0|0
KAN|3|9|YEL015W|589|585|715|746|535|539|0|0|0|0|0|0|0|0|0|0
KAN|3|10|YER071C|728|728|667|717|843|840|0|0|0|0|0|0|0|0|0|0
KAN|3|11|YDR320C|558|558|601|580|395|342|0|0|0|0|0|0|0|0|0|0
KAN|3|12|YHR110W|699|702|894|873|751|717|0|0|0|0|0|0|0|0|0|0
KAN|3|13|YIL076W|458|358|512|557|392|366|0|0|0|0|0|0|0|0|0|0
KAN|3|14|YIL090W|535|514|472|496|466|472|0|0|0|0|0|0|0|0|0|0
KAN|3|15|YIL039W|618|597|757|821|700|695|0|0|0|0|0|0|0|0|0|0
KAN|3|16|YIL040W|636|604|550|591|638|583|0|0|0|0|0|0|0|0|0|0
KAN|3|17|YIL043C|760|765|823|852|677|649|0|0|0|0|0|0|0|0|0|0
KAN|3|18|YIL044C|690|657|668|699|586|603|0|0|0|0|0|0|0|0|0|0
KAN|3|19|YGR199W|751|745|588|669|607|615|0|0|0|0|0|0|0|0|0|0
KAN|3|20|YGR202C|487|515|551|648|627|666|0|0|0|0|0|0|0|0|0|0
KAN|3|21|YHR060W|223|231|369|395|0|0|0|0|0|0|0|0|0|0|0|0
KAN|3|22|YIL027C|670|701|654|660|641|612|0|0|0|0|0|0|0|0|0|0
KAN|3|23|YHR079C|668|696|721|762|461|490|0|0|0|0|0|0|0|0|0|0
KAN|3|24|YGR177C|642|831|628|778|915|959|0|0|0|0|0|0|0|0|0|0
KAN|4|1|YGR036C|322|208|425|357|361|294|0|0|0|0|0|0|0|0|0|0
KAN|4|2|YHR039C|618|573|667|695|604|543|0|0|0|0|0|0|0|0|0|0
KAN|4|3|YIL005W|635|651|483|542|535|517|0|0|0|0|0|0|0|0|0|0
KAN|4|4|YIL016W|609|624|0|0|502|519|0|0|0|0|0|0|0|0|0|0
KAN|4|5|YGR170W|632|612|646|672|536|570|0|0|0|0|0|0|0|0|0|0
KAN|4|6|YHR204W|600|585|665|754|613|668|0|0|0|0|0|0|0|0|0|0
KAN|4|7|YGR157W|469|449|422|496|546|553|0|0|0|0|0|0|0|0|0|0
KAN|4|8|YHL003C|732|752|651|715|609|604|0|0|0|0|0|0|0|0|0|0
KAN|4|9|YHR176W|666|671|668|721|711|719|0|0|0|0|0|0|0|0|0|0
KAN|4|10|YHR142W|754|724|728|783|627|612|0|0|0|0|0|0|0|0|0|0
KAN|4|11|YGL226C-A|714|711|668|716|717|729|0|0|0|0|0|0|0|0|0|0
KAN|4|12|YGL231C|709|687|731|747|641|665|0|0|0|0|0|0|0|0|0|0
KAN|4|13|YHL031C|718|700|681|663|459|474|0|0|0|0|0|0|0|0|0|0
KAN|4|14|YHR135C|754|717|697|758|744|730|0|0|0|0|0|0|0|0|0|0
KAN|4|15|YHR136C|811|836|726|752|745|743|0|0|0|0|0|0|0|0|0|0
KAN|4|16|YGR105W|299|264|362|366|256|207|0|0|0|0|0|0|0|0|0|0
KAN|4|17|YLL014W|687|726|767|815|649|619|0|0|0|0|0|0|0|0|0|0
KAN|4|18|YKL020C|617|613|602|664|615|633|0|0|0|0|0|0|0|0|0|0
KAN|4|19|YLR080W|588|636|568|641|538|569|0|0|0|0|0|0|0|0|0|0
KAN|4|20|YKL140W|629|664|564|653|574|559|0|0|0|0|0|0|0|0|0|0
KAN|4|21|YKL008C|758|759|585|601|609|596|0|0|0|0|0|0|0|0|0|0
KAN|4|22|YLR056W|765|768|820|848|688|609|0|0|0|0|0|0|0|0|0|0
KAN|4|23|YLR064W|812|840|623|680|653|773|0|0|0|0|0|0|0|0|0|0
KAN|4|24|YKL119C|214|308|311|419|49|107|0|0|0|0|0|0|0|0|0|0
KAN|5|1|YJL134W|1009|785|949|851|875|673|0|0|0|0|0|0|0|0|0|0
KAN|5|2|YLR042C|669|604|631|625|654|616|0|0|0|0|0|0|0|0|0|0
KAN|5|3|YLR023C|563|559|508|537|623|582|0|0|0|0|0|0|0|0|0|0
KAN|5|4|YJL178C|601|570|590|618|498|520|0|0|0|0|0|0|0|0|0|0
KAN|5|5|YJL171C|639|653|572|616|606|653|0|0|0|0|0|0|0|0|0|0
KAN|5|6|YKL094W|630|678|627|664|433|505|0|0|0|0|0|0|0|0|0|0
KAN|5|7|YJL168C|575|546|594|607|403|459|0|0|0|0|0|0|0|0|0|0
KAN|5|8|YKL212W|514|514|496|540|495|499|0|0|0|0|0|0|0|0|0|0
KAN|5|9|YJL192C|693|670|579|604|630|689|0|0|0|0|0|0|0|0|0|0
KAN|5|10|YKL073W|707|700|660|689|758|798|0|0|0|0|0|0|0|0|0|0
KAN|5|11|YKL179C|701|669|661|698|700|729|0|0|0|0|0|0|0|0|0|0
KAN|5|12|YLL043W|734|719|612|604|722|786|0|0|0|0|0|0|0|0|0|0
KAN|5|13|YLL052C|664|685|744|772|572|587|0|0|0|0|0|0|0|0|0|0
KAN|5|14|YLL055W|663|655|527|543|650|634|0|0|0|0|0|0|0|0|0|0
KAN|5|15|YKL063C|726|730|713|763|693|755|0|0|0|0|0|0|0|0|0|0
KAN|5|16|YKL065C|736|762|674|711|672|728|0|0|0|0|0|0|0|0|0|0
KAN|5|17|YJL198W|696|718|772|816|660|654|0|0|0|0|0|0|0|0|0|0
KAN|5|18|YJL196C|646|692|711|775|643|669|0|0|0|0|0|0|0|0|0|0
KAN|5|19|YLL023C|615|639|706|723|503|498|0|0|0|0|0|0|0|0|0|0
KAN|5|20|YLL028W|875|864|629|702|644|680|0|0|0|0|0|0|0|0|0|0
KAN|5|21|YJL212C|603|616|642|692|610|615|0|0|0|0|0|0|0|0|0|0
KAN|5|22|YMR022W|811|830|656|707|701|671|0|0|0|0|0|0|0|0|0|0
KAN|5|23|YMR214W|605|662|481|523|505|579|0|0|0|0|0|0|0|0|0|0
KAN|5|24|YMR215W|876|999|674|807|860|966|0|0|0|0|0|0|0|0|0|0
KAN|6|1|YMR010W|980|829|541|460|841|679|0|0|0|0|0|0|0|0|0|0
KAN|6|2|YMR015C|500|438|655|629|604|594|0|0|0|0|0|0|0|0|0|0
KAN|6|3|YLR207W|661|593|779|828|646|630|0|0|0|0|0|0|0|0|0|0
KAN|6|4|YLR350W|694|694|575|616|571|638|0|0|0|0|0|0|0|0|0|0
KAN|6|5|YLR220W|717|755|661|693|674|685|0|0|0|0|0|0|0|0|0|0
KAN|6|6|YML012W|664|680|671|697|712|759|0|0|0|0|0|0|0|0|0|0
KAN|6|7|YML008C|507|556|620|644|550|607|0|0|0|0|0|0|0|0|0|0
KAN|6|8|YMR202W|432|389|521|505|86|137|0|0|0|0|0|0|0|0|0|0
KAN|6|9|YLR194C|691|683|719|589|682|706|0|0|0|0|0|0|0|0|0|0
KAN|6|10|YMR183C|765|760|725|719|668|708|0|0|0|0|0|0|0|0|0|0
KAN|6|11|YML019W|537|506|527|561|500|483|0|0|0|0|0|0|0|0|0|0
KAN|6|12|YML013W|601|618|735|719|588|565|0|0|0|0|0|0|0|0|0|0
KAN|6|13|YLR292C|795|744|755|770|729|701|0|0|0|0|0|0|0|0|0|0
KAN|6|14|YMR161W|712|688|675|692|629|637|0|0|0|0|0|0|0|0|0|0
KAN|6|15|YMR163C|663|653|649|704|619|652|0|0|0|0|0|0|0|0|0|0
KAN|6|16|YLR396C|0|0|0|0|0|0|0|0|0|0|0|0|0|0|0|0
KAN|6|17|YMR152W|617|659|709|776|650|678|0|0|0|0|0|0|0|0|0|0
KAN|6|18|YLR130C|725|738|528|579|661|675|0|0|0|0|0|0|0|0|0|0
KAN|6|19|YLR268W|518|504|739|774|589|517|0|0|0|0|0|0|0|0|0|0
KAN|6|20|YMR029C|770|749|658|703|635|643|0|0|0|0|0|0|0|0|0|0
KAN|6|21|YMR031C|735|762|722|796|768|781|0|0|0|0|0|0|0|0|0|0
KAN|6|22|YLR372W|761|725|762|766|440|484|0|0|0|0|0|0|0|0|0|0
KAN|6|23|YLR242C|937|908|728|752|511|552|0|0|0|0|0|0|0|0|0|0
KAN|6|24|YLR250W|640|811|670|822|922|905|0|0|0|0|0|0|0|0|0|0
KAN|7|1|YLR120C|731|616|764|670|818|679|0|0|0|0|0|0|0|0|0|0
KAN|7|2|YOR245C|584|653|850|878|599|613|0|0|0|0|0|0|0|0|0|0
KAN|7|3|YOR115C|487|542|534|608|436|484|0|0|0|0|0|0|0|0|0|0
KAN|7|4|YNL297C|472|518|541|582|433|510|0|0|0|0|0|0|0|0|0|0
KAN|7|5|YNL156C|604|549|651|700|538|548|0|0|0|0|0|0|0|0|0|0
KAN|7|6|YNL153C|575|590|636|696|516|565|0|0|0|0|0|0|0|0|0|0
KAN|7|7|YOR002W|665|654|679|738|592|627|0|0|0|0|0|0|0|0|0|0
KAN|7|8|YOR092W|528|549|665|636|535|518|0|0|0|0|0|0|0|0|0|0
KAN|7|9|YOR214C|723|678|691|722|728|715|0|0|0|0|0|0|0|0|0|0
KAN|7|10|YOR216C|535|572|609|702|676|642|0|0|0|0|0|0|0|0|0|0
KAN|7|11|YOR085W|651|637|626|644|513|532|0|0|0|0|0|0|0|0|0|0
KAN|7|12|YOR089C|401|398|486|476|515|418|0|0|0|0|0|0|0|0|0|0
KAN|7|13|YNL194C|564|544|647|631|653|646|0|0|0|0|0|0|0|0|0|0
KAN|7|14|YNL327W|774|742|850|878|791|710|0|0|0|0|0|0|0|0|0|0
KAN|7|15|YNL190W|747|713|613|516|606|628|0|0|0|0|0|0|0|0|0|0
KAN|7|16|YNL323W|864|821|895|936|660|720|0|0|0|0|0|0|0|0|0|0
KAN|7|17|YOR198C|102|84|0|0|0|0|0|0|0|0|0|0|0|0|0|0
KAN|7|18|YOR067C|718|701|756|789|671|642|0|0|0|0|0|0|0|0|0|0
KAN|7|19|YOR070C|609|572|452|525|496|520|0|0|0|0|0|0|0|0|0|0
KAN|7|20|YOR079C|679|695|658|720|611|611|0|0|0|0|0|0|0|0|0|0
KAN|7|21|YMR307W|505|541|599|599|414|497|0|0|0|0|0|0|0|0|0|0
KAN|7|22|YOR049C|747|766|646|685|680|681|0|0|0|0|0|0|0|0|0|0
KAN|7|23|YMR292W|671|688|780|833|477|508|0|0|0|0|0|0|0|0|0|0
KAN|7|24|YNL219C|832|785|711|858|823|817|0|0|0|0|0|0|0|0|0|0
KAN|8|1|YMR299C|995|816|821|747|907|753|0|0|0|0|0|0|0|0|0|0
KAN|8|2|YOR165W|619|594|525|542|516|522|0|0|0|0|0|0|0|0|0|0
KAN|8|3|YOR036W|0|0|30|9|0|0|0|0|0|0|0|0|0|0|0|0
KAN|8|4|YOR171C|683|691|652|686|583|574|0|0|0|0|0|0|0|0|0|0
KAN|8|5|YOR175C|645|605|676|699|504|515|0|0|0|0|0|0|0|0|0|0
KAN|8|6|YOR042W|713|720|655|725|472|567|0|0|0|0|0|0|0|0|0|0
KAN|8|7|YOR044W|706|707|713|765|699|715|0|0|0|0|0|0|0|0|0|0
KAN|8|8|YNL238W|800|796|661|696|703|699|0|0|0|0|0|0|0|0|0|0
KAN|8|9|YMR264W|763|708|707|737|547|570|0|0|0|0|0|0|0|0|0|0
KAN|8|10|YMR272C|466|496|623|608|446|434|0|0|0|0|0|0|0|0|0|0
KAN|8|11|YMR274C|723|681|799|810|694|652|0|0|0|0|0|0|0|0|0|0
KAN|8|12|YOR016C|713|712|714|711|699|670|0|0|0|0|0|0|0|0|0|0
KAN|8|13|YNL280C|615|577|734|710|589|548|0|0|0|0|0|0|0|0|0|0
KAN|8|14|YMR251W-A|724|690|750|754|657|691|0|0|0|0|0|0|0|0|0|0
KAN|8|15|YMR253C|721|712|688|694|656|696|0|0|0|0|0|0|0|0|0|0
KAN|8|16|YPR028W|687|709|685|731|590|630|0|0|0|0|0|0|0|0|0|0
KAN|8|17|YPL227C|672|614|697|722|578|626|0|0|0|0|0|0|0|0|0|0
KAN|8|18|YOL013C|792|787|883|913|821|787|0|0|0|0|0|0|0|0|0|0
KAN|8|19|YOL018C|568|571|540|570|451|466|0|0|0|0|0|0|0|0|0|0
KAN|8|20|YPR003C|733|755|819|879|674|684|0|0|0|0|0|0|0|0|0|0
KAN|8|21|YPL246C|700|666|727|756|680|700|0|0|0|0|0|0|0|0|0|0
KAN|8|22|YOR377W|688|703|651|678|569|535|0|0|0|0|0|0|0|0|0|0
KAN|8|23|YPL274W|629|676|676|766|704|672|0|0|0|0|0|0|0|0|0|0
KAN|8|24|YPL051W|835|991|661|846|753|726|0|0|0|0|0|0|0|0|0|0
KAN|9|1|YPL170W|953|818|676|579|720|592|0|0|0|0|0|0|0|0|0|0
KAN|9|2|YOL065C|624|575|578|573|573|553|0|0|0|0|0|0|0|0|0|0
KAN|9|3|YOR311C|551|503|693|699|648|598|0|0|0|0|0|0|0|0|0|0
KAN|9|4|YOR321W|646|611|650|695|607|604|0|0|0|0|0|0|0|0|0|0
KAN|9|5|YPL195W|564|582|596|691|561|615|0|0|0|0|0|0|0|0|0|0
KAN|9|6|YOL047C|601|568|566|624|691|700|0|0|0|0|0|0|0|0|0|0
KAN|9|7|YOR307C|644|641|828|912|755|740|0|0|0|0|0|0|0|0|0|0
KAN|9|8|YPL087W|590|592|691|732|553|583|0|0|0|0|0|0|0|0|0|0
KAN|9|9|YPL207W|659|646|644|659|674|680|0|0|0|0|0|0|0|0|0|0
KAN|9|10|YPL206C|697|691|730|728|772|738|0|0|0|0|0|0|0|0|0|0
KAN|9|11|YOR284W|694|678|699|706|480|484|0|0|0|0|0|0|0|0|0|0
KAN|9|12|YOR285W|630|637|769|738|736|654|0|0|0|0|0|0|0|0|0|0
KAN|9|13|YOR288C|703|671|779|806|519|541|0|0|0|0|0|0|0|0|0|0
KAN|9|14|YOL030W|747|779|695|738|617|667|0|0|0|0|0|0|0|0|0|0
KAN|9|15|YOL031C|733|757|577|595|653|712|0|0|0|0|0|0|0|0|0|0
KAN|9|16|YOR291W|739|780|824|872|604|674|0|0|0|0|0|0|0|0|0|0
KAN|9|17|YCL025C|523|537|550|587|522|529|0|0|0|0|0|0|0|0|0|0
KAN|9|18|YDL052C|776|783|855|895|508|540|0|0|0|0|0|0|0|0|0|0
KAN|9|19|YPR173C|492|479|478|526|420|389|0|0|0|0|0|0|0|0|0|0
KAN|9|20|YCL001W|491|507|477|521|357|443|0|0|0|0|0|0|0|0|0|0
KAN|9|21|YPR148C|737|794|812|896|656|654|0|0|0|0|0|0|0|0|0|0
KAN|9|22|YPR149W|676|784|539|621|600|582|0|0|0|0|0|0|0|0|0|0
KAN|9|23|YDL018C|604|753|521|585|744|805|0|0|0|0|0|0|0|0|0|0
KAN|9|24|YBR067C|908|1028|559|655|935|896|0|0|0|0|0|0|0|0|0|0
KAN|10|1|YDL019C|805|707|857|783|814|724|0|0|0|0|0|0|0|0|0|0
KAN|10|2|YPR135W|579|577|653|621|596|573|0|0|0|0|0|0|0|0|0|0
KAN|10|3|YGR227W|693|672|745|763|630|559|0|0|0|0|0|0|0|0|0|0
KAN|10|4|YBR162W-A|591|584|667|731|550|542|0|0|0|0|0|0|0|0|0|0
KAN|10|5|YBR164C|603|606|491|538|547|629|0|0|0|0|0|0|0|0|0|0
KAN|10|6|YBR052C|693|693|695|751|602|624|0|0|0|0|0|0|0|0|0|0
KAN|10|7|YBR171W|531|486|527|593|426|423|0|0|0|0|0|0|0|0|0|0
KAN|10|8|YBR036C|0|0|10|29|154|69|0|0|0|0|0|0|0|0|0|0
KAN|10|9|YPR114W|722|671|610|575|670|622|0|0|0|0|0|0|0|0|0|0
KAN|10|10|YFR041C|647|652|643|629|690|635|0|0|0|0|0|0|0|0|0|0
KAN|10|11|YBR132C|733|730|691|706|587|586|0|0|0|0|0|0|0|0|0|0
KAN|10|12|YBR106W|612|610|662|695|512|547|0|0|0|0|0|0|0|0|0|0
KAN|10|13|YPR063C|754|761|689|727|733|727|0|0|0|0|0|0|0|0|0|0
KAN|10|14|YPR071W|711|730|646|700|709|707|0|0|0|0|0|0|0|0|0|0
KAN|10|15|YBL102W|775|836|787|844|673|702|0|0|0|0|0|0|0|0|0|0
KAN|10|16|YBR097W|0|0|0|0|0|0|0|0|0|0|0|0|0|0|0|0
KAN|10|17|YDL121C|806|743|626|614|645|683|0|0|0|0|0|0|0|0|0|0
KAN|10|18|YDR518W|830|793|811|836|556|609|0|0|0|0|0|0|0|0|0|0
KAN|10|19|YDR519W|731|686|775|821|643|624|0|0|0|0|0|0|0|0|0|0
KAN|10|20|YDR524C|646|645|517|469|623|576|0|0|0|0|0|0|0|0|0|0
KAN|10|21|YML048W|513|547|523|575|516|546|0|0|0|0|0|0|0|0|0|0
KAN|10|22|YJR073C|405|367|420|477|555|540|0|0|0|0|0|0|0|0|0|0
KAN|10|23|wt_blank_sean|0|0|12|23|0|0|0|0|0|0|0|0|0|0|0|0
KAN|10|24|YJR088C|729|858|731|866|658|726|0|0|0|0|0|0|0|0|0|0
KAN|11|1|YDR503C|880|745|796|692|717|626|0|0|0|0|0|0|0|0|0|0
KAN|11|2|YML059C|579|576|783|779|549|506|0|0|0|0|0|0|0|0|0|0
KAN|11|3|YML055W|479|483|543|563|512|517|0|0|0|0|0|0|0|0|0|0
KAN|11|4|YDL099W|619|631|572|628|577|597|0|0|0|0|0|0|0|0|0|0
KAN|11|5|YDL100C|694|694|539|600|559|616|0|0|0|0|0|0|0|0|0|0
KAN|11|6|YDR484W|352|312|352|374|295|299|0|0|0|0|0|0|0|0|0|0
KAN|11|7|YDR492W|798|811|631|662|810|824|0|0|0|0|0|0|0|0|0|0
KAN|11|8|YGL126W|659|600|815|812|546|505|0|0|0|0|0|0|0|0|0|0
KAN|11|9|YIL124W|661|600|694|679|621|587|0|0|0|0|0|0|0|0|0|0
KAN|11|10|YDL091C|758|745|648|655|686|702|0|0|0|0|0|0|0|0|0|0
KAN|11|11|YDL093W|712|690|724|752|655|659|0|0|0|0|0|0|0|0|0|0
KAN|11|12|YFL048C|649|660|619|663|513|560|0|0|0|0|0|0|0|0|0|0
KAN|11|13|YDL095W|596|614|638|662|556|515|0|0|0|0|0|0|0|0|0|0
KAN|11|14|YFL025C|715|717|728|760|738|779|0|0|0|0|0|0|0|0|0|0
KAN|11|15|YGL161C|581|557|582|619|581|590|0|0|0|0|0|0|0|0|0|0
KAN|11|16|YGL167C|569|545|551|550|502|460|0|0|0|0|0|0|0|0|0|0
KAN|11|17|YGR261C|739|718|676|708|599|628|0|0|0|0|0|0|0|0|0|0
KAN|11|18|YGR263C|775|761|676|689|750|741|0|0|0|0|0|0|0|0|0|0
KAN|11|19|YGR266W|735|754|536|616|688|711|0|0|0|0|0|0|0|0|0|0
KAN|11|20|YNR039C|684|713|674|796|657|624|0|0|0|0|0|0|0|0|0|0
KAN|11|21|YNL146W|625|669|643|694|597|483|0|0|0|0|0|0|0|0|0|0
KAN|11|22|YNR019W|711|747|584|489|607|639|0|0|0|0|0|0|0|0|0|0
KAN|11|23|YCR043C|842|788|831|802|837|785|0|0|0|0|0|0|0|0|0|0
KAN|11|24|YNR021W|734|700|610|651|746|813|0|0|0|0|0|0|0|0|0|0
KAN|12|1|YCR044C|822|709|772|712|682|554|0|0|0|0|0|0|0|0|0|0
KAN|12|2|YCR061W|638|628|524|504|700|623|0|0|0|0|0|0|0|0|0|0
KAN|12|3|YNR030W|589|550|593|642|519|512|0|0|0|0|0|0|0|0|0|0
KAN|12|4|YBR177C|607|606|554|588|572|570|0|0|0|0|0|0|0|0|0|0
KAN|12|5|YNR008W|435|487|591|631|520|551|0|0|0|0|0|0|0|0|0|0
KAN|12|6|YNR013C|522|579|591|617|727|748|0|0|0|0|0|0|0|0|0|0
KAN|12|7|YBR283C|682|680|659|691|425|457|0|0|0|0|0|0|0|0|0|0
KAN|12|8|YNL041C|663|593|648|654|476|453|0|0|0|0|0|0|0|0|0|0
KAN|12|9|YNL044W|665|668|618|637|541|588|0|0|0|0|0|0|0|0|0|0
KAN|12|10|YBR290W|627|643|670|680|631|643|0|0|0|0|0|0|0|0|0|0
KAN|12|11|YNL046W|522|510|649|667|539|496|0|0|0|0|0|0|0|0|0|0
KAN|12|12|YNL049C|687|676|724|740|664|633|0|0|0|0|0|0|0|0|0|0
KAN|12|13|YBR273C|641|674|622|656|606|612|0|0|0|0|0|0|0|0|0|0
KAN|12|14|YBR264C|641|615|652|677|588|619|0|0|0|0|0|0|0|0|0|0
KAN|12|15|YNL008C|682|661|774|796|706|708|0|0|0|0|0|0|0|0|0|0
KAN|12|16|YDL137W|717|723|717|755|699|680|0|0|0|0|0|0|0|0|0|0
KAN|12|17|YJL024C|629|617|705|755|691|681|0|0|0|0|0|0|0|0|0|0
KAN|12|18|YJL029C|606|583|587|625|303|348|0|0|0|0|0|0|0|0|0|0
KAN|12|19|YML067C|686|715|796|866|703|710|0|0|0|0|0|0|0|0|0|0
KAN|12|20|YJL004C|648|650|574|638|678|688|0|0|0|0|0|0|0|0|0|0
KAN|12|21|YML038C|460|510|609|635|559|537|0|0|0|0|0|0|0|0|0|0
KAN|12|22|YER151C|599|564|618|642|594|467|0|0|0|0|0|0|0|0|0|0
KAN|12|23|YML075C|712|741|777|826|604|558|0|0|0|0|0|0|0|0|0|0
KAN|12|24|YGR086C|1080|1147|741|824|749|948|0|0|0|0|0|0|0|0|0|0
KAN|13|1|YGR089W|662|539|768|704|888|745|0|0|0|0|0|0|0|0|0|0
KAN|13|2|YGR106C|575|476|571|563|475|467|0|0|0|0|0|0|0|0|0|0
KAN|13|3|YLR246W|505|522|611|642|419|492|0|0|0|0|0|0|0|0|0|0
KAN|13|4|YJR118C|546|506|709|743|586|592|0|0|0|0|0|0|0|0|0|0
KAN|13|5|YDR205W|617|635|711|777|625|597|0|0|0|0|0|0|0|0|0|0
KAN|13|6|YGR038W|683|655|573|648|591|604|0|0|0|0|0|0|0|0|0|0
KAN|13|7|YJR131W|549|520|562|610|451|422|0|0|0|0|0|0|0|0|0|0
KAN|13|8|YJR134C|764|708|802|849|797|753|0|0|0|0|0|0|0|0|0|0
KAN|13|9|YER120W|686|653|621|676|686|661|0|0|0|0|0|0|0|0|0|0
KAN|13|10|YER122C|496|512|641|697|632|630|0|0|0|0|0|0|0|0|0|0
KAN|13|11|YJR117W|624|588|711|771|657|627|0|0|0|0|0|0|0|0|0|0
KAN|13|12|YER113C|608|592|534|566|633|599|0|0|0|0|0|0|0|0|0|0
KAN|13|13|YJR040W|609|605|781|821|681|661|0|0|0|0|0|0|0|0|0|0
KAN|13|14|YKR067W|653|669|625|669|678|687|0|0|0|0|0|0|0|0|0|0
KAN|13|15|YJR031C|667|666|758|771|592|578|0|0|0|0|0|0|0|0|0|0
KAN|13|16|YMR054W|626|654|652|703|642|659|0|0|0|0|0|0|0|0|0|0
KAN|13|17|YIR033W|624|614|615|611|482|573|0|0|0|0|0|0|0|0|0|0
KAN|13|18|YJR010C-A|669|654|668|720|578|567|0|0|0|0|0|0|0|0|0|0
KAN|13|19|YJR015W|801|808|636|697|674|673|0|0|0|0|0|0|0|0|0|0
KAN|13|20|YMR052W|729|800|615|646|631|654|0|0|0|0|0|0|0|0|0|0
KAN|13|21|YBR287W|657|640|681|715|601|644|0|0|0|0|0|0|0|0|0|0
KAN|13|22|YBR288C|636|631|515|548|567|526|0|0|0|0|0|0|0|0|0|0
KAN|13|23|YAR002C-A|632|623|549|564|731|673|0|0|0|0|0|0|0|0|0|0
KAN|13|24|YMR119W|307|318|825|960|904|920|0|0|0|0|0|0|0|0|0|0
KAN|14|1|YNL125C|491|432|147|110|976|745|0|0|0|0|0|0|0|0|0|0
KAN|14|2|YNL130C|628|597|750|701|621|553|0|0|0|0|0|0|0|0|0|0
KAN|14|3|YIL030C|657|612|651|763|648|622|0|0|0|0|0|0|0|0|0|0
KAN|14|4|YNL085W|616|601|587|586|437|482|0|0|0|0|0|0|0|0|0|0
KAN|14|5|YNL095C|520|527|513|581|396|444|0|0|0|0|0|0|0|0|0|0
KAN|14|6|YLR390W-A|415|418|538|642|653|644|0|0|0|0|0|0|0|0|0|0
KAN|14|7|YJL078C|596|563|584|680|526|521|0|0|0|0|0|0|0|0|0|0
KAN|14|8|YKR053C|607|608|583|658|703|706|0|0|0|0|0|0|0|0|0|0
KAN|14|9|YNL051W|669|624|619|701|500|511|0|0|0|0|0|0|0|0|0|0
KAN|14|10|YPL137C|515|527|644|708|606|612|0|0|0|0|0|0|0|0|0|0
KAN|14|11|YDL072C|659|620|678|703|520|563|0|0|0|0|0|0|0|0|0|0
KAN|14|12|YCR048W|739|753|709|755|773|782|0|0|0|0|0|0|0|0|0|0
KAN|14|13|YCR067C|628|672|655|777|604|621|0|0|0|0|0|0|0|0|0|0
KAN|14|14|YCR034W|621|617|615|665|634|647|0|0|0|0|0|0|0|0|0|0
KAN|14|15|YGR130C|789|806|775|836|662|650|0|0|0|0|0|0|0|0|0|0
KAN|14|16|YGL223C|668|698|670|746|718|759|0|0|0|0|0|0|0|0|0|0
KAN|14|17|YBR255W|696|710|622|698|566|648|0|0|0|0|0|0|0|0|0|0
KAN|14|18|YER087C-B|638|650|570|638|707|768|0|0|0|0|0|0|0|0|0|0
KAN|14|19|YIL105C|783|812|789|841|697|707|0|0|0|0|0|0|0|0|0|0
KAN|14|20|YDR476C|639|634|799|847|562|601|0|0|0|0|0|0|0|0|0|0
KAN|14|21|YDR525W|520|526|636|690|572|649|0|0|0|0|0|0|0|0|0|0
KAN|14|22|YDR057W|738|719|680|734|510|563|0|0|0|0|0|0|0|0|0|0
KAN|14|23|YBR159W|556|587|604|709|582|620|0|0|0|0|0|0|0|0|0|0
KAN|14|24|YHR123W|956|1101|970|1200|901|1033|0|0|0|0|0|0|0|0|0|0
KAN|15|1|YGR284C|1023|865|827|720|758|659|0|0|0|0|0|0|0|0|0|0
KAN|15|2|YOL101C|568|561|624|599|656|629|0|0|0|0|0|0|0|0|0|0
KAN|15|3|YOL107W|618|587|596|638|570|559|0|0|0|0|0|0|0|0|0|0
KAN|15|4|YNL300W|572|561|568|604|610|630|0|0|0|0|0|0|0|0|0|0
KAN|15|5|YOL110W|400|466|482|523|480|546|0|0|0|0|0|0|0|0|0|0
KAN|15|6|YOR317W|620|593|477|536|403|484|0|0|0|0|0|0|0|0|0|0
KAN|15|7|YML071C|645|602|468|457|516|506|0|0|0|0|0|0|0|0|0|0
KAN|15|8|YIR038C|691|699|700|721|620|605|0|0|0|0|0|0|0|0|0|0
KAN|15|9|YML101C|561|563|576|595|688|687|0|0|0|0|0|0|0|0|0|0
KAN|15|10|YOL137W|682|637|573|585|619|610|0|0|0|0|0|0|0|0|0|0
KAN|15|11|YDR424C|652|672|531|572|408|424|0|0|0|0|0|0|0|0|0|0
KAN|15|12|YMR065W|374|368|694|741|568|710|0|0|0|0|0|0|0|0|0|0
KAN|15|13|YML128C|464|380|501|578|240|266|0|0|0|0|0|0|0|0|0|0
KAN|15|14|YHR045W|638|672|570|582|747|771|0|0|0|0|0|0|0|0|0|0
KAN|15|15|YHR181W|718|784|714|797|641|699|0|0|0|0|0|0|0|0|0|0
KAN|15|16|YMR123W|723|773|559|644|534|597|0|0|0|0|0|0|0|0|0|0
KAN|15|17|YLR039C|336|335|392|427|274|331|0|0|0|0|0|0|0|0|0|0
KAN|15|18|YLR050C|654|749|850|962|597|662|0|0|0|0|0|0|0|0|0|0
KAN|15|19|YNR075W|549|624|628|700|586|651|0|0|0|0|0|0|0|0|0|0
KAN|15|20|YOL088C|917|896|708|778|723|745|0|0|0|0|0|0|0|0|0|0
KAN|15|21|YMR313C|537|651|825|880|703|688|0|0|0|0|0|0|0|0|0|0
KAN|15|22|YHR004C|481|479|627|704|427|532|0|0|0|0|0|0|0|0|0|0
KAN|15|23|YLR450W|907|1010|629|801|566|705|0|0|0|0|0|0|0|0|0|0
KAN|15|24|YDL192W|630|883|860|1141|963|933|0|0|0|0|0|0|0|0|0|0
KAN|16|1|YNR051C|541|706|551|620|761|692|0|0|0|0|0|0|0|0|0|0
KAN|16|2|YJL123C|767|807|873|986|616|754|0|0|0|0|0|0|0|0|0|0
KAN|16|3|YJL117W|709|763|454|565|600|670|0|0|0|0|0|0|0|0|0|0
KAN|16|4|YDL222C|651|878|872|1175|783|974|0|0|0|0|0|0|0|0|0|0
KAN|16|5|YDL226C|732|813|422|501|521|516|0|0|0|0|0|0|0|0|0|0
KAN|16|6|YDL231C|725|801|730|855|717|746|0|0|0|0|0|0|0|0|0|0
KAN|16|7|YDL232W|618|751|596|692|631|675|0|0|0|0|0|0|0|0|0|0
KAN|16|8|YJL079C|620|724|497|628|863|883|0|0|0|0|0|0|0|0|0|0
KAN|16|9|YKR088C|541|606|693|798|491|576|0|0|0|0|0|0|0|0|0|0
KAN|16|10|YJL073W|896|968|679|774|805|866|0|0|0|0|0|0|0|0|0|0
KAN|16|11|YJL062W|759|854|776|919|730|885|0|0|0|0|0|0|0|0|0|0
KAN|16|12|YJR066W|605|749|552|818|584|654|0|0|0|0|0|0|0|0|0|0
KAN|16|13|YDR483W|823|996|650|860|565|886|0|0|0|0|0|0|0|0|0|0
KAN|16|14|YER044C|0|0|0|28|0|0|0|0|0|0|0|0|0|0|0|0
KAN|16|15|YDL204W|778|977|963|1132|666|868|0|0|0|0|0|0|0|0|0|0
KAN|16|16|YBR058C-A|0|0|0|0|0|0|0|0|0|0|0|0|0|0|0|0
KAN|16|17|YBR096W|824|978|555|625|969|1113|0|0|0|0|0|0|0|0|0|0
KAN|16|18|YBR234C|0|0|0|0|0|0|0|0|0|0|0|0|0|0|0|0
KAN|16|19|YDR027C|0|0|0|32|0|0|0|0|0|0|0|0|0|0|0|0
KAN|16|20|YDR032C|906|1157|894|1277|738|847|0|0|0|0|0|0|0|0|0|0
KAN|16|21|YEL022W|703|771|565|681|232|512|0|0|0|0|0|0|0|0|0|0
KAN|16|22|YER053C-A|922|1067|946|1139|707|799|0|0|0|0|0|0|0|0|0|0
KAN|16|23|YER100W|0|0|0|0|0|0|0|0|0|0|0|0|0|0|0|0
KAN|16|24|YGL095C|0|0|0|0|0|0|0|0|0|0|0|0|0|0|0|0
NAT|YDR056C
KAN|1|1|YCR017C|1581|1025|NaN|NaN|NaN|NaN|0|0|0|0|0|0|0|0|0|0
KAN|1|2|YDR056C|309|236|NaN|NaN|NaN|NaN|0|0|0|0|0|0|0|0|0|0
KAN|1|3|YBR229C|842|646|NaN|NaN|NaN|NaN|0|0|0|0|0|0|0|0|0|0
KAN|1|4|YCR011C|1135|978|NaN|NaN|NaN|NaN|0|0|0|0|0|0|0|0|0|0
KAN|1|5|YBL011W|1222|952|NaN|NaN|NaN|NaN|0|0|0|0|0|0|0|0|0|0
KAN|1|6|YBL017C|1089|883|NaN|NaN|NaN|NaN|0|0|0|0|0|0|0|0|0|0
KAN|1|7|YCL056C|1098|880|NaN|NaN|NaN|NaN|0|0|0|0|0|0|0|0|0|0
KAN|1|8|YDR137W|657|527|NaN|NaN|NaN|NaN|0|0|0|0|0|0|0|0|0|0
KAN|1|9|YAR042W|1039|787|NaN|NaN|NaN|NaN|0|0|0|0|0|0|0|0|0|0
KAN|1|10|YBR201W|1129|861|NaN|NaN|NaN|NaN|0|0|0|0|0|0|0|0|0|0
KAN|1|11|YCL045C|851|655|NaN|NaN|NaN|NaN|0|0|0|0|0|0|0|0|0|0
KAN|1|12|YBR183W|1141|868|NaN|NaN|NaN|NaN|0|0|0|0|0|0|0|0|0|0
KAN|1|13|YDR108W|894|649|NaN|NaN|NaN|NaN|0|0|0|0|0|0|0|0|0|0
KAN|1|14|YAL007C|1122|889|NaN|NaN|NaN|NaN|0|0|0|0|0|0|0|0|0|0
KAN|1|15|YDR100W|982|719|NaN|NaN|NaN|NaN|0|0|0|0|0|0|0|0|0|0
KAN|1|16|YAL026C|835|577|NaN|NaN|NaN|NaN|0|0|0|0|0|0|0|0|0|0
KAN|1|17|YAL023C|1210|956|NaN|NaN|NaN|NaN|0|0|0|0|0|0|0|0|0|0
KAN|1|18|YBL082C|996|754|NaN|NaN|NaN|NaN|0|0|0|0|0|0|0|0|0|0
KAN|1|19|YDR084C|768|545|NaN|NaN|NaN|NaN|0|0|0|0|0|0|0|0|0|0
KAN|1|20|YAL042W|1130|902|NaN|NaN|NaN|NaN|0|0|0|0|0|0|0|0|0|0
KAN|1|21|YAL058W|1000|803|NaN|NaN|NaN|NaN|0|0|0|0|0|0|0|0|0|0
KAN|1|22|YGL200C|1023|805|NaN|NaN|NaN|NaN|0|0|0|0|0|0|0|0|0|0
KAN|1|23|YGL203C|871|715|NaN|NaN|NaN|NaN|0|0|0|0|0|0|0|0|0|0
KAN|1|24|YDR294C|1003|1068|NaN|NaN|NaN|NaN|0|0|0|0|0|0|0|0|0|0
KAN|2|1|YDR297W|891|744|NaN|NaN|NaN|NaN|0|0|0|0|0|0|0|0|0|0
KAN|2|2|YEL001C|731|700|NaN|NaN|NaN|NaN|0|0|0|0|0|0|0|0|0|0
KAN|2|3|YEL003W|726|679|NaN|NaN|NaN|NaN|0|0|0|0|0|0|0|0|0|0
KAN|2|4|YDR304C|790|760|NaN|NaN|NaN|NaN|0|0|0|0|0|0|0|0|0|0
KAN|2|5|YEL004W|710|671|NaN|NaN|NaN|NaN|0|0|0|0|0|0|0|0|0|0
KAN|2|6|YEL005C|910|893|NaN|NaN|NaN|NaN|0|0|0|0|0|0|0|0|0|0
KAN|2|7|YDR307W|643|693|NaN|NaN|NaN|NaN|0|0|0|0|0|0|0|0|0|0
KAN|2|8|YGL084C|805|803|NaN|NaN|NaN|NaN|0|0|0|0|0|0|0|0|0|0
KAN|2|9|YGL054C|818|769|NaN|NaN|NaN|NaN|0|0|0|0|0|0|0|0|0|0
KAN|2|10|YER019C-A|831|817|NaN|NaN|NaN|NaN|0|0|0|0|0|0|0|0|0|0
KAN|2|11|YDR270W|863|876|NaN|NaN|NaN|NaN|0|0|0|0|0|0|0|0|0|0
KAN|2|12|YDR410C|0|0|NaN|NaN|NaN|NaN|0|0|0|0|0|0|0|0|0|0
KAN|2|13|YDR411C|981|895|NaN|NaN|NaN|NaN|0|0|0|0|0|0|0|0|0|0
KAN|2|14|YER004W|980|950|NaN|NaN|NaN|NaN|0|0|0|0|0|0|0|0|0|0
KAN|2|15|YER005W|797|769|NaN|NaN|NaN|NaN|0|0|0|0|0|0|0|0|0|0
KAN|2|16|YGL020C|975|958|NaN|NaN|NaN|NaN|0|0|0|0|0|0|0|0|0|0
KAN|2|17|YEL064C|9|0|NaN|NaN|NaN|NaN|0|0|0|0|0|0|0|0|0|0
KAN|2|18|YGL027C|815|747|NaN|NaN|NaN|NaN|0|0|0|0|0|0|0|0|0|0
KAN|2|19|YDR233C|792|753|NaN|NaN|NaN|NaN|0|0|0|0|0|0|0|0|0|0
KAN|2|20|YEL042W|530|562|NaN|NaN|NaN|NaN|0|0|0|0|0|0|0|0|0|0
KAN|2|21|YEL043W|605|595|NaN|NaN|NaN|NaN|0|0|0|0|0|0|0|0|0|0
KAN|2|22|YGL005C|707|657|NaN|NaN|NaN|NaN|0|0|0|0|0|0|0|0|0|0
KAN|2|23|YGL010W|773|733|NaN|NaN|NaN|NaN|0|0|0|0|0|0|0|0|0|0
KAN|2|24|YGL012W|804|967|NaN|NaN|NaN|NaN|0|0|0|0|0|0|0|0|0|0
KAN|3|1|YDR349C|1371|1053|NaN|NaN|NaN|NaN|0|0|0|0|0|0|0|0|0|0
KAN|3|2|YDR221W|907|859|NaN|NaN|NaN|NaN|0|0|0|0|0|0|0|0|0|0
KAN|3|3|YDR222W|915|864|NaN|NaN|NaN|NaN|0|0|0|0|0|0|0|0|0|0
KAN|3|4|YDR357C|796|795|NaN|NaN|NaN|NaN|0|0|0|0|0|0|0|0|0|0
KAN|3|5|YEL031W|768|700|NaN|NaN|NaN|NaN|0|0|0|0|0|0|0|0|0|0
KAN|3|6|YER083C|920|954|NaN|NaN|NaN|NaN|0|0|0|0|0|0|0|0|0|0
KAN|3|7|YDR344C|845|848|NaN|NaN|NaN|NaN|0|0|0|0|0|0|0|0|0|0
KAN|3|8|YEL013W|832|840|NaN|NaN|NaN|NaN|0|0|0|0|0|0|0|0|0|0
KAN|3|9|YEL015W|759|732|NaN|NaN|NaN|NaN|0|0|0|0|0|0|0|0|0|0
KAN|3|10|YER071C|816|796|NaN|NaN|NaN|NaN|0|0|0|0|0|0|0|0|0|0
KAN|3|11|YDR320C|533|537|NaN|NaN|NaN|NaN|0|0|0|0|0|0|0|0|0|0
KAN|3|12|YHR110W|722|719|NaN|NaN|NaN|NaN|0|0|0|0|0|0|0|0|0|0
KAN|3|13|YIL076W|667|584|NaN|NaN|NaN|NaN|0|0|0|0|0|0|0|0|0|0
KAN|3|14|YIL090W|529|489|NaN|NaN|NaN|NaN|0|0|0|0|0|0|0|0|0|0
KAN|3|15|YIL039W|689|678|NaN|NaN|NaN|NaN|0|0|0|0|0|0|0|0|0|0
KAN|3|16|YIL040W|588|593|NaN|NaN|NaN|NaN|0|0|0|0|0|0|0|0|0|0
KAN|3|17|YIL043C|756|745|NaN|NaN|NaN|NaN|0|0|0|0|0|0|0|0|0|0
KAN|3|18|YIL044C|775|743|NaN|NaN|NaN|NaN|0|0|0|0|0|0|0|0|0|0
KAN|3|19|YGR199W|844|795|NaN|NaN|NaN|NaN|0|0|0|0|0|0|0|0|0|0
KAN|3|20|YGR202C|739|670|NaN|NaN|NaN|NaN|0|0|0|0|0|0|0|0|0|0
KAN|3|21|YHR060W|478|460|NaN|NaN|NaN|NaN|0|0|0|0|0|0|0|0|0|0
KAN|3|22|YIL027C|828|760|NaN|NaN|NaN|NaN|0|0|0|0|0|0|0|0|0|0
KAN|3|23|YHR079C|766|822|NaN|NaN|NaN|NaN|0|0|0|0|0|0|0|0|0|0
KAN|3|24|YGR177C|750|919|NaN|NaN|NaN|NaN|0|0|0|0|0|0|0|0|0|0
KAN|4|1|YGR036C|591|466|NaN|NaN|NaN|NaN|0|0|0|0|0|0|0|0|0|0
KAN|4|2|YHR039C|766|696|NaN|NaN|NaN|NaN|0|0|0|0|0|0|0|0|0|0
KAN|4|3|YIL005W|691|682|NaN|NaN|NaN|NaN|0|0|0|0|0|0|0|0|0|0
KAN|4|4|YIL016W|718|712|NaN|NaN|NaN|NaN|0|0|0|0|0|0|0|0|0|0
KAN|4|5|YGR170W|875|892|NaN|NaN|NaN|NaN|0|0|0|0|0|0|0|0|0|0
KAN|4|6|YHR204W|632|686|NaN|NaN|NaN|NaN|0|0|0|0|0|0|0|0|0|0
KAN|4|7|YGR157W|632|636|NaN|NaN|NaN|NaN|0|0|0|0|0|0|0|0|0|0
KAN|4|8|YHL003C|891|944|NaN|NaN|NaN|NaN|0|0|0|0|0|0|0|0|0|0
KAN|4|9|YHR176W|879|916|NaN|NaN|NaN|NaN|0|0|0|0|0|0|0|0|0|0
KAN|4|10|YHR142W|763|809|NaN|NaN|NaN|NaN|0|0|0|0|0|0|0|0|0|0
KAN|4|11|YGL226C-A|848|872|NaN|NaN|NaN|NaN|0|0|0|0|0|0|0|0|0|0
KAN|4|12|YGL231C|764|718|NaN|NaN|NaN|NaN|0|0|0|0|0|0|0|0|0|0
KAN|4|13|YHL031C|687|669|NaN|NaN|NaN|NaN|0|0|0|0|0|0|0|0|0|0
KAN|4|14|YHR135C|831|857|NaN|NaN|NaN|NaN|0|0|0|0|0|0|0|0|0|0
KAN|4|15|YHR136C|887|891|NaN|NaN|NaN|NaN|0|0|0|0|0|0|0|0|0|0
KAN|4|16|YGR105W|474|459|NaN|NaN|NaN|NaN|0|0|0|0|0|0|0|0|0|0
KAN|4|17|YLL014W|808|753|NaN|NaN|NaN|NaN|0|0|0|0|0|0|0|0|0|0
KAN|4|18|YKL020C|697|725|NaN|NaN|NaN|NaN|0|0|0|0|0|0|0|0|0|0
KAN|4|19|YLR080W|675|634|NaN|NaN|NaN|NaN|0|0|0|0|0|0|0|0|0|0
KAN|4|20|YKL140W|713|675|NaN|NaN|NaN|NaN|0|0|0|0|0|0|0|0|0|0
KAN|4|21|YKL008C|781|744|NaN|NaN|NaN|NaN|0|0|0|0|0|0|0|0|0|0
KAN|4|22|YLR056W|678|665|NaN|NaN|NaN|NaN|0|0|0|0|0|0|0|0|0|0
KAN|4|23|YLR064W|777|803|NaN|NaN|NaN|NaN|0|0|0|0|0|0|0|0|0|0
KAN|4|24|YKL119C|565|578|NaN|NaN|NaN|NaN|0|0|0|0|0|0|0|0|0|0
KAN|5|1|YJL134W|880|729|NaN|NaN|NaN|NaN|0|0|0|0|0|0|0|0|0|0
KAN|5|2|YLR042C|846|762|NaN|NaN|NaN|NaN|0|0|0|0|0|0|0|0|0|0
KAN|5|3|YLR023C|936|912|NaN|NaN|NaN|NaN|0|0|0|0|0|0|0|0|0|0
KAN|5|4|YJL178C|839|808|NaN|NaN|NaN|NaN|0|0|0|0|0|0|0|0|0|0
KAN|5|5|YJL171C|543|610|NaN|NaN|NaN|NaN|0|0|0|0|0|0|0|0|0|0
KAN|5|6|YKL094W|843|809|NaN|NaN|NaN|NaN|0|0|0|0|0|0|0|0|0|0
KAN|5|7|YJL168C|690|754|NaN|NaN|NaN|NaN|0|0|0|0|0|0|0|0|0|0
KAN|5|8|YKL212W|612|651|NaN|NaN|NaN|NaN|0|0|0|0|0|0|0|0|0|0
KAN|5|9|YJL192C|689|732|NaN|NaN|NaN|NaN|0|0|0|0|0|0|0|0|0|0
KAN|5|10|YKL073W|887|914|NaN|NaN|NaN|NaN|0|0|0|0|0|0|0|0|0|0
KAN|5|11|YKL179C|786|831|NaN|NaN|NaN|NaN|0|0|0|0|0|0|0|0|0|0
KAN|5|12|YLL043W|775|791|NaN|NaN|NaN|NaN|0|0|0|0|0|0|0|0|0|0
KAN|5|13|YLL052C|732|699|NaN|NaN|NaN|NaN|0|0|0|0|0|0|0|0|0|0
KAN|5|14|YLL055W|743|776|NaN|NaN|NaN|NaN|0|0|0|0|0|0|0|0|0|0
KAN|5|15|YKL063C|730|804|NaN|NaN|NaN|NaN|0|0|0|0|0|0|0|0|0|0
KAN|5|16|YKL065C|788|811|NaN|NaN|NaN|NaN|0|0|0|0|0|0|0|0|0|0
KAN|5|17|YJL198W|653|612|NaN|NaN|NaN|NaN|0|0|0|0|0|0|0|0|0|0
KAN|5|18|YJL196C|745|720|NaN|NaN|NaN|NaN|0|0|0|0|0|0|0|0|0|0
KAN|5|19|YLL023C|717|674|NaN|NaN|NaN|NaN|0|0|0|0|0|0|0|0|0|0
KAN|5|20|YLL028W|812|795|NaN|NaN|NaN|NaN|0|0|0|0|0|0|0|0|0|0
KAN|5|21|YJL212C|787|792|NaN|NaN|NaN|NaN|0|0|0|0|0|0|0|0|0|0
KAN|5|22|YMR022W|765|765|NaN|NaN|NaN|NaN|0|0|0|0|0|0|0|0|0|0
KAN|5|23|YMR214W|778|760|NaN|NaN|NaN|NaN|0|0|0|0|0|0|0|0|0|0
KAN|5|24|YMR215W|783|999|NaN|NaN|NaN|NaN|0|0|0|0|0|0|0|0|0|0
KAN|6|1|YMR010W|1208|983|NaN|NaN|NaN|NaN|0|0|0|0|0|0|0|0|0|0
KAN|6|2|YMR015C|736|677|NaN|NaN|NaN|NaN|0|0|0|0|0|0|0|0|0|0
KAN|6|3|YLR207W|933|929|NaN|NaN|NaN|NaN|0|0|0|0|0|0|0|0|0|0
KAN|6|4|YLR350W|712|710|NaN|NaN|NaN|NaN|0|0|0|0|0|0|0|0|0|0
KAN|6|5|YLR220W|937|919|NaN|NaN|NaN|NaN|0|0|0|0|0|0|0|0|0|0
KAN|6|6|YML012W|882|899|NaN|NaN|NaN|NaN|0|0|0|0|0|0|0|0|0|0
KAN|6|7|YML008C|854|869|NaN|NaN|NaN|NaN|0|0|0|0|0|0|0|0|0|0
KAN|6|8|YMR202W|345|363|NaN|NaN|NaN|NaN|0|0|0|0|0|0|0|0|0|0
KAN|6|9|YLR194C|856|854|NaN|NaN|NaN|NaN|0|0|0|0|0|0|0|0|0|0
KAN|6|10|YMR183C|754|771|NaN|NaN|NaN|NaN|0|0|0|0|0|0|0|0|0|0
KAN|6|11|YML019W|723|726|NaN|NaN|NaN|NaN|0|0|0|0|0|0|0|0|0|0
KAN|6|12|YML013W|753|734|NaN|NaN|NaN|NaN|0|0|0|0|0|0|0|0|0|0
KAN|6|13|YLR292C|894|894|NaN|NaN|NaN|NaN|0|0|0|0|0|0|0|0|0|0
KAN|6|14|YMR161W|753|756|NaN|NaN|NaN|NaN|0|0|0|0|0|0|0|0|0|0
KAN|6|15|YMR163C|739|714|NaN|NaN|NaN|NaN|0|0|0|0|0|0|0|0|0|0
KAN|6|16|YLR396C|0|0|NaN|NaN|NaN|NaN|0|0|0|0|0|0|0|0|0|0
KAN|6|17|YMR152W|798|788|NaN|NaN|NaN|NaN|0|0|0|0|0|0|0|0|0|0
KAN|6|18|YLR130C|808|806|NaN|NaN|NaN|NaN|0|0|0|0|0|0|0|0|0|0
KAN|6|19|YLR268W|672|643|NaN|NaN|NaN|NaN|0|0|0|0|0|0|0|0|0|0
KAN|6|20|YMR029C|734|733|NaN|NaN|NaN|NaN|0|0|0|0|0|0|0|0|0|0
KAN|6|21|YMR031C|760|723|NaN|NaN|NaN|NaN|0|0|0|0|0|0|0|0|0|0
KAN|6|22|YLR372W|759|755|NaN|NaN|NaN|NaN|0|0|0|0|0|0|0|0|0|0
KAN|6|23|YLR242C|753|813|NaN|NaN|NaN|NaN|0|0|0|0|0|0|0|0|0|0
KAN|6|24|YLR250W|774|991|NaN|NaN|NaN|NaN|0|0|0|0|0|0|0|0|0|0
KAN|7|1|YLR120C|1123|901|NaN|NaN|NaN|NaN|0|0|0|0|0|0|0|0|0|0
KAN|7|2|YOR245C|822|817|NaN|NaN|NaN|NaN|0|0|0|0|0|0|0|0|0|0
KAN|7|3|YOR115C|772|786|NaN|NaN|NaN|NaN|0|0|0|0|0|0|0|0|0|0
KAN|7|4|YNL297C|696|715|NaN|NaN|NaN|NaN|0|0|0|0|0|0|0|0|0|0
KAN|7|5|YNL156C|782|757|NaN|NaN|NaN|NaN|0|0|0|0|0|0|0|0|0|0
KAN|7|6|YNL153C|858|833|NaN|NaN|NaN|NaN|0|0|0|0|0|0|0|0|0|0
KAN|7|7|YOR002W|848|833|NaN|NaN|NaN|NaN|0|0|0|0|0|0|0|0|0|0
KAN|7|8|YOR092W|841|847|NaN|NaN|NaN|NaN|0|0|0|0|0|0|0|0|0|0
KAN|7|9|YOR214C|797|778|NaN|NaN|NaN|NaN|0|0|0|0|0|0|0|0|0|0
KAN|7|10|YOR216C|703|748|NaN|NaN|NaN|NaN|0|0|0|0|0|0|0|0|0|0
KAN|7|11|YOR085W|822|791|NaN|NaN|NaN|NaN|0|0|0|0|0|0|0|0|0|0
KAN|7|12|YOR089C|787|810|NaN|NaN|NaN|NaN|0|0|0|0|0|0|0|0|0|0
KAN|7|13|YNL194C|661|709|NaN|NaN|NaN|NaN|0|0|0|0|0|0|0|0|0|0
KAN|7|14|YNL327W|782|803|NaN|NaN|NaN|NaN|0|0|0|0|0|0|0|0|0|0
KAN|7|15|YNL190W|752|757|NaN|NaN|NaN|NaN|0|0|0|0|0|0|0|0|0|0
KAN|7|16|YNL323W|840|795|NaN|NaN|NaN|NaN|0|0|0|0|0|0|0|0|0|0
KAN|7|17|YOR198C|9|152|NaN|NaN|NaN|NaN|0|0|0|0|0|0|0|0|0|0
KAN|7|18|YOR067C|844|817|NaN|NaN|NaN|NaN|0|0|0|0|0|0|0|0|0|0
KAN|7|19|YOR070C|523|556|NaN|NaN|NaN|NaN|0|0|0|0|0|0|0|0|0|0
KAN|7|20|YOR079C|784|783|NaN|NaN|NaN|NaN|0|0|0|0|0|0|0|0|0|0
KAN|7|21|YMR307W|741|789|NaN|NaN|NaN|NaN|0|0|0|0|0|0|0|0|0|0
KAN|7|22|YOR049C|754|744|NaN|NaN|NaN|NaN|0|0|0|0|0|0|0|0|0|0
KAN|7|23|YMR292W|670|641|NaN|NaN|NaN|NaN|0|0|0|0|0|0|0|0|0|0
KAN|7|24|YNL219C|783|998|NaN|NaN|NaN|NaN|0|0|0|0|0|0|0|0|0|0
KAN|8|1|YMR299C|959|836|NaN|NaN|NaN|NaN|0|0|0|0|0|0|0|0|0|0
KAN|8|2|YOR165W|746|739|NaN|NaN|NaN|NaN|0|0|0|0|0|0|0|0|0|0
KAN|8|3|YOR036W|0|0|NaN|NaN|NaN|NaN|0|0|0|0|0|0|0|0|0|0
KAN|8|4|YOR171C|982|916|NaN|NaN|NaN|NaN|0|0|0|0|0|0|0|0|0|0
KAN|8|5|YOR175C|806|796|NaN|NaN|NaN|NaN|0|0|0|0|0|0|0|0|0|0
KAN|8|6|YOR042W|811|825|NaN|NaN|NaN|NaN|0|0|0|0|0|0|0|0|0|0
KAN|8|7|YOR044W|800|777|NaN|NaN|NaN|NaN|0|0|0|0|0|0|0|0|0|0
KAN|8|8|YNL238W|875|862|NaN|NaN|NaN|NaN|0|0|0|0|0|0|0|0|0|0
KAN|8|9|YMR264W|821|802|NaN|NaN|NaN|NaN|0|0|0|0|0|0|0|0|0|0
KAN|8|10|YMR272C|742|707|NaN|NaN|NaN|NaN|0|0|0|0|0|0|0|0|0|0
KAN|8|11|YMR274C|789|790|NaN|NaN|NaN|NaN|0|0|0|0|0|0|0|0|0|0
KAN|8|12|YOR016C|777|787|NaN|NaN|NaN|NaN|0|0|0|0|0|0|0|0|0|0
KAN|8|13|YNL280C|666|681|NaN|NaN|NaN|NaN|0|0|0|0|0|0|0|0|0|0
KAN|8|14|YMR251W-A|809|848|NaN|NaN|NaN|NaN|0|0|0|0|0|0|0|0|0|0
KAN|8|15|YMR253C|751|679|NaN|NaN|NaN|NaN|0|0|0|0|0|0|0|0|0|0
KAN|8|16|YPR028W|821|821|NaN|NaN|NaN|NaN|0|0|0|0|0|0|0|0|0|0
KAN|8|17|YPL227C|851|831|NaN|NaN|NaN|NaN|0|0|0|0|0|0|0|0|0|0
KAN|8|18|YOL013C|836|824|NaN|NaN|NaN|NaN|0|0|0|0|0|0|0|0|0|0
KAN|8|19|YOL018C|535|546|NaN|NaN|NaN|NaN|0|0|0|0|0|0|0|0|0|0
KAN|8|20|YPR003C|844|779|NaN|NaN|NaN|NaN|0|0|0|0|0|0|0|0|0|0
KAN|8|21|YPL246C|758|730|NaN|NaN|NaN|NaN|0|0|0|0|0|0|0|0|0|0
KAN|8|22|YOR377W|763|768|NaN|NaN|NaN|NaN|0|0|0|0|0|0|0|0|0|0
KAN|8|23|YPL274W|698|751|NaN|NaN|NaN|NaN|0|0|0|0|0|0|0|0|0|0
KAN|8|24|YPL051W|757|937|NaN|NaN|NaN|NaN|0|0|0|0|0|0|0|0|0|0
KAN|9|1|YPL170W|1077|879|NaN|NaN|NaN|NaN|0|0|0|0|0|0|0|0|0|0
KAN|9|2|YOL065C|829|764|NaN|NaN|NaN|NaN|0|0|0|0|0|0|0|0|0|0
KAN|9|3|YOR311C|830|783|NaN|NaN|NaN|NaN|0|0|0|0|0|0|0|0|0|0
KAN|9|4|YOR321W|881|872|NaN|NaN|NaN|NaN|0|0|0|0|0|0|0|0|0|0
KAN|9|5|YPL195W|723|710|NaN|NaN|NaN|NaN|0|0|0|0|0|0|0|0|0|0
KAN|9|6|YOL047C|752|756|NaN|NaN|NaN|NaN|0|0|0|0|0|0|0|0|0|0
KAN|9|7|YOR307C|899|922|NaN|NaN|NaN|NaN|0|0|0|0|0|0|0|0|0|0
KAN|9|8|YPL087W|784|782|NaN|NaN|NaN|NaN|0|0|0|0|0|0|0|0|0|0
KAN|9|9|YPL207W|843|854|NaN|NaN|NaN|NaN|0|0|0|0|0|0|0|0|0|0
KAN|9|10|YPL206C|882|871|NaN|NaN|NaN|NaN|0|0|0|0|0|0|0|0|0|0
KAN|9|11|YOR284W|790|773|NaN|NaN|NaN|NaN|0|0|0|0|0|0|0|0|0|0
KAN|9|12|YOR285W|828|807|NaN|NaN|NaN|NaN|0|0|0|0|0|0|0|0|0|0
KAN|9|13|YOR288C|665|746|NaN|NaN|NaN|NaN|0|0|0|0|0|0|0|0|0|0
KAN|9|14|YOL030W|829|835|NaN|NaN|NaN|NaN|0|0|0|0|0|0|0|0|0|0
KAN|9|15|YOL031C|717|728|NaN|NaN|NaN|NaN|0|0|0|0|0|0|0|0|0|0
KAN|9|16|YOR291W|782|777|NaN|NaN|NaN|NaN|0|0|0|0|0|0|0|0|0|0
KAN|9|17|YCL025C|782|750|NaN|NaN|NaN|NaN|0|0|0|0|0|0|0|0|0|0
KAN|9|18|YDL052C|783|812|NaN|NaN|NaN|NaN|0|0|0|0|0|0|0|0|0|0
KAN|9|19|YPR173C|625|607|NaN|NaN|NaN|NaN|0|0|0|0|0|0|0|0|0|0
KAN|9|20|YCL001W|772|753|NaN|NaN|NaN|NaN|0|0|0|0|0|0|0|0|0|0
KAN|9|21|YPR148C|787|826|NaN|NaN|NaN|NaN|0|0|0|0|0|0|0|0|0|0
KAN|9|22|YPR149W|616|671|NaN|NaN|NaN|NaN|0|0|0|0|0|0|0|0|0|0
KAN|9|23|YDL018C|795|856|NaN|NaN|NaN|NaN|0|0|0|0|0|0|0|0|0|0
KAN|9|24|YBR067C|866|1085|NaN|NaN|NaN|NaN|0|0|0|0|0|0|0|0|0|0
KAN|10|1|YDL019C|1133|958|NaN|NaN|NaN|NaN|0|0|0|0|0|0|0|0|0|0
KAN|10|2|YPR135W|681|671|NaN|NaN|NaN|NaN|0|0|0|0|0|0|0|0|0|0
KAN|10|3|YGR227W|840|810|NaN|NaN|NaN|NaN|0|0|0|0|0|0|0|0|0|0
KAN|10|4|YBR162W-A|822|839|NaN|NaN|NaN|NaN|0|0|0|0|0|0|0|0|0|0
KAN|10|5|YBR164C|732|743|NaN|NaN|NaN|NaN|0|0|0|0|0|0|0|0|0|0
KAN|10|6|YBR052C|866|831|NaN|NaN|NaN|NaN|0|0|0|0|0|0|0|0|0|0
KAN|10|7|YBR171W|870|922|NaN|NaN|NaN|NaN|0|0|0|0|0|0|0|0|0|0
KAN|10|8|YBR036C|0|0|NaN|NaN|NaN|NaN|0|0|0|0|0|0|0|0|0|0
KAN|10|9|YPR114W|875|827|NaN|NaN|NaN|NaN|0|0|0|0|0|0|0|0|0|0
KAN|10|10|YFR041C|742|737|NaN|NaN|NaN|NaN|0|0|0|0|0|0|0|0|0|0
KAN|10|11|YBR132C|827|848|NaN|NaN|NaN|NaN|0|0|0|0|0|0|0|0|0|0
KAN|10|12|YBR106W|634|637|NaN|NaN|NaN|NaN|0|0|0|0|0|0|0|0|0|0
KAN|10|13|YPR063C|816|822|NaN|NaN|NaN|NaN|0|0|0|0|0|0|0|0|0|0
KAN|10|14|YPR071W|698|727|NaN|NaN|NaN|NaN|0|0|0|0|0|0|0|0|0|0
KAN|10|15|YBL102W|812|823|NaN|NaN|NaN|NaN|0|0|0|0|0|0|0|0|0|0
KAN|10|16|YBR097W|0|0|NaN|NaN|NaN|NaN|0|0|0|0|0|0|0|0|0|0
KAN|10|17|YDL121C|822|792|NaN|NaN|NaN|NaN|0|0|0|0|0|0|0|0|0|0
KAN|10|18|YDR518W|882|885|NaN|NaN|NaN|NaN|0|0|0|0|0|0|0|0|0|0
KAN|10|19|YDR519W|757|742|NaN|NaN|NaN|NaN|0|0|0|0|0|0|0|0|0|0
KAN|10|20|YDR524C|685|689|NaN|NaN|NaN|NaN|0|0|0|0|0|0|0|0|0|0
KAN|10|21|YML048W|645|708|NaN|NaN|NaN|NaN|0|0|0|0|0|0|0|0|0|0
KAN|10|22|YJR073C|691|722|NaN|NaN|NaN|NaN|0|0|0|0|0|0|0|0|0|0
KAN|10|23|wt_blank_sean|0|0|NaN|NaN|NaN|NaN|0|0|0|0|0|0|0|0|0|0
KAN|10|24|YJR088C|752|938|NaN|NaN|NaN|NaN|0|0|0|0|0|0|0|0|0|0
KAN|11|1|YDR503C|1276|1074|NaN|NaN|NaN|NaN|0|0|0|0|0|0|0|0|0|0
KAN|11|2|YML059C|849|804|NaN|NaN|NaN|NaN|0|0|0|0|0|0|0|0|0|0
KAN|11|3|YML055W|940|939|NaN|NaN|NaN|NaN|0|0|0|0|0|0|0|0|0|0
KAN|11|4|YDL099W|733|751|NaN|NaN|NaN|NaN|0|0|0|0|0|0|0|0|0|0
KAN|11|5|YDL100C|861|861|NaN|NaN|NaN|NaN|0|0|0|0|0|0|0|0|0|0
KAN|11|6|YDR484W|526|515|NaN|NaN|NaN|NaN|0|0|0|0|0|0|0|0|0|0
KAN|11|7|YDR492W|976|977|NaN|NaN|NaN|NaN|0|0|0|0|0|0|0|0|0|0
KAN|11|8|YGL126W|751|733|NaN|NaN|NaN|NaN|0|0|0|0|0|0|0|0|0|0
KAN|11|9|YIL124W|721|712|NaN|NaN|NaN|NaN|0|0|0|0|0|0|0|0|0|0
KAN|11|10|YDL091C|884|889|NaN|NaN|NaN|NaN|0|0|0|0|0|0|0|0|0|0
KAN|11|11|YDL093W|772|778|NaN|NaN|NaN|NaN|0|0|0|0|0|0|0|0|0|0
KAN|11|12|YFL048C|778|800|NaN|NaN|NaN|NaN|0|0|0|0|0|0|0|0|0|0
KAN|11|13|YDL095W|827|839|NaN|NaN|NaN|NaN|0|0|0|0|0|0|0|0|0|0
KAN|11|14|YFL025C|824|804|NaN|NaN|NaN|NaN|0|0|0|0|0|0|0|0|0|0
KAN|11|15|YGL161C|543|560|NaN|NaN|NaN|NaN|0|0|0|0|0|0|0|0|0|0
KAN|11|16|YGL167C|757|715|NaN|NaN|NaN|NaN|0|0|0|0|0|0|0|0|0|0
KAN|11|17|YGR261C|725|680|NaN|NaN|NaN|NaN|0|0|0|0|0|0|0|0|0|0
KAN|11|18|YGR263C|757|777|NaN|NaN|NaN|NaN|0|0|0|0|0|0|0|0|0|0
KAN|11|19|YGR266W|722|710|NaN|NaN|NaN|NaN|0|0|0|0|0|0|0|0|0|0
KAN|11|20|YNR039C|754|763|NaN|NaN|NaN|NaN|0|0|0|0|0|0|0|0|0|0
KAN|11|21|YNL146W|773|758|NaN|NaN|NaN|NaN|0|0|0|0|0|0|0|0|0|0
KAN|11|22|YNR019W|713|676|NaN|NaN|NaN|NaN|0|0|0|0|0|0|0|0|0|0
KAN|11|23|YCR043C|835|824|NaN|NaN|NaN|NaN|0|0|0|0|0|0|0|0|0|0
KAN|11|24|YNR021W|782|935|NaN|NaN|NaN|NaN|0|0|0|0|0|0|0|0|0|0
KAN|12|1|YCR044C|911|728|NaN|NaN|NaN|NaN|0|0|0|0|0|0|0|0|0|0
KAN|12|2|YCR061W|817|777|NaN|NaN|NaN|NaN|0|0|0|0|0|0|0|0|0|0
KAN|12|3|YNR030W|656|620|NaN|NaN|NaN|NaN|0|0|0|0|0|0|0|0|0|0
KAN|12|4|YBR177C|815|766|NaN|NaN|NaN|NaN|0|0|0|0|0|0|0|0|0|0
KAN|12|5|YNR008W|812|797|NaN|NaN|NaN|NaN|0|0|0|0|0|0|0|0|0|0
KAN|12|6|YNR013C|876|796|NaN|NaN|NaN|NaN|0|0|0|0|0|0|0|0|0|0
KAN|12|7|YBR283C|767|762|NaN|NaN|NaN|NaN|0|0|0|0|0|0|0|0|0|0
KAN|12|8|YNL041C|717|653|NaN|NaN|NaN|NaN|0|0|0|0|0|0|0|0|0|0
KAN|12|9|YNL044W|839|842|NaN|NaN|NaN|NaN|0|0|0|0|0|0|0|0|0|0
KAN|12|10|YBR290W|799|818|NaN|NaN|NaN|NaN|0|0|0|0|0|0|0|0|0|0
KAN|12|11|YNL046W|761|784|NaN|NaN|NaN|NaN|0|0|0|0|0|0|0|0|0|0
KAN|12|12|YNL049C|814|821|NaN|NaN|NaN|NaN|0|0|0|0|0|0|0|0|0|0
KAN|12|13|YBR273C|754|775|NaN|NaN|NaN|NaN|0|0|0|0|0|0|0|0|0|0
KAN|12|14|YBR264C|716|710|NaN|NaN|NaN|NaN|0|0|0|0|0|0|0|0|0|0
KAN|12|15|YNL008C|826|797|NaN|NaN|NaN|NaN|0|0|0|0|0|0|0|0|0|0
KAN|12|16|YDL137W|677|761|NaN|NaN|NaN|NaN|0|0|0|0|0|0|0|0|0|0
KAN|12|17|YJL024C|736|725|NaN|NaN|NaN|NaN|0|0|0|0|0|0|0|0|0|0
KAN|12|18|YJL029C|661|639|NaN|NaN|NaN|NaN|0|0|0|0|0|0|0|0|0|0
KAN|12|19|YML067C|747|707|NaN|NaN|NaN|NaN|0|0|0|0|0|0|0|0|0|0
KAN|12|20|YJL004C|664|711|NaN|NaN|NaN|NaN|0|0|0|0|0|0|0|0|0|0
KAN|12|21|YML038C|593|563|NaN|NaN|NaN|NaN|0|0|0|0|0|0|0|0|0|0
KAN|12|22|YER151C|639|616|NaN|NaN|NaN|NaN|0|0|0|0|0|0|0|0|0|0
KAN|12|23|YML075C|654|666|NaN|NaN|NaN|NaN|0|0|0|0|0|0|0|0|0|0
KAN|12|24|YGR086C|863|1046|NaN|NaN|NaN|NaN|0|0|0|0|0|0|0|0|0|0
KAN|13|1|YGR089W|957|738|NaN|NaN|NaN|NaN|0|0|0|0|0|0|0|0|0|0
KAN|13|2|YGR106C|899|829|NaN|NaN|NaN|NaN|0|0|0|0|0|0|0|0|0|0
KAN|13|3|YLR246W|732|750|NaN|NaN|NaN|NaN|0|0|0|0|0|0|0|0|0|0
KAN|13|4|YJR118C|710|795|NaN|NaN|NaN|NaN|0|0|0|0|0|0|0|0|0|0
KAN|13|5|YDR205W|750|734|NaN|NaN|NaN|NaN|0|0|0|0|0|0|0|0|0|0
KAN|13|6|YGR038W|805|802|NaN|NaN|NaN|NaN|0|0|0|0|0|0|0|0|0|0
KAN|13|7|YJR131W|747|760|NaN|NaN|NaN|NaN|0|0|0|0|0|0|0|0|0|0
KAN|13|8|YJR134C|731|733|NaN|NaN|NaN|NaN|0|0|0|0|0|0|0|0|0|0
KAN|13|9|YER120W|651|680|NaN|NaN|NaN|NaN|0|0|0|0|0|0|0|0|0|0
KAN|13|10|YER122C|694|661|NaN|NaN|NaN|NaN|0|0|0|0|0|0|0|0|0|0
KAN|13|11|YJR117W|744|720|NaN|NaN|NaN|NaN|0|0|0|0|0|0|0|0|0|0
KAN|13|12|YER113C|737|742|NaN|NaN|NaN|NaN|0|0|0|0|0|0|0|0|0|0
KAN|13|13|YJR040W|835|812|NaN|NaN|NaN|NaN|0|0|0|0|0|0|0|0|0|0
KAN|13|14|YKR067W|710|708|NaN|NaN|NaN|NaN|0|0|0|0|0|0|0|0|0|0
KAN|13|15|YJR031C|773|738|NaN|NaN|NaN|NaN|0|0|0|0|0|0|0|0|0|0
KAN|13|16|YMR054W|671|743|NaN|NaN|NaN|NaN|0|0|0|0|0|0|0|0|0|0
KAN|13|17|YIR033W|616|708|NaN|NaN|NaN|NaN|0|0|0|0|0|0|0|0|0|0
KAN|13|18|YJR010C-A|744|763|NaN|NaN|NaN|NaN|0|0|0|0|0|0|0|0|0|0
KAN|13|19|YJR015W|736|763|NaN|NaN|NaN|NaN|0|0|0|0|0|0|0|0|0|0
KAN|13|20|YMR052W|748|774|NaN|NaN|NaN|NaN|0|0|0|0|0|0|0|0|0|0
KAN|13|21|YBR287W|796|829|NaN|NaN|NaN|NaN|0|0|0|0|0|0|0|0|0|0
KAN|13|22|YBR288C|728|732|NaN|NaN|NaN|NaN|0|0|0|0|0|0|0|0|0|0
KAN|13|23|YAR002C-A|467|558|NaN|NaN|NaN|NaN|0|0|0|0|0|0|0|0|0|0
KAN|13|24|YMR119W|864|1115|NaN|NaN|NaN|NaN|0|0|0|0|0|0|0|0|0|0
KAN|14|1|YNL125C|1329|1075|NaN|NaN|NaN|NaN|0|0|0|0|0|0|0|0|0|0
KAN|14|2|YNL130C|831|798|NaN|NaN|NaN|NaN|0|0|0|0|0|0|0|0|0|0
KAN|14|3|YIL030C|786|770|NaN|NaN|NaN|NaN|0|0|0|0|0|0|0|0|0|0
KAN|14|4|YNL085W|664|632|NaN|NaN|NaN|NaN|0|0|0|0|0|0|0|0|0|0
KAN|14|5|YNL095C|775|735|NaN|NaN|NaN|NaN|0|0|0|0|0|0|0|0|0|0
KAN|14|6|YLR390W-A|721|699|NaN|NaN|NaN|NaN|0|0|0|0|0|0|0|0|0|0
KAN|14|7|YJL078C|729|699|NaN|NaN|NaN|NaN|0|0|0|0|0|0|0|0|0|0
KAN|14|8|YKR053C|821|815|NaN|NaN|NaN|NaN|0|0|0|0|0|0|0|0|0|0
KAN|14|9|YNL051W|747|732|NaN|NaN|NaN|NaN|0|0|0|0|0|0|0|0|0|0
KAN|14|10|YPL137C|623|616|NaN|NaN|NaN|NaN|0|0|0|0|0|0|0|0|0|0
KAN|14|11|YDL072C|692|701|NaN|NaN|NaN|NaN|0|0|0|0|0|0|0|0|0|0
KAN|14|12|YCR048W|764|750|NaN|NaN|NaN|NaN|0|0|0|0|0|0|0|0|0|0
KAN|14|13|YCR067C|695|671|NaN|NaN|NaN|NaN|0|0|0|0|0|0|0|0|0|0
KAN|14|14|YCR034W|753|723|NaN|NaN|NaN|NaN|0|0|0|0|0|0|0|0|0|0
KAN|14|15|YGR130C|740|723|NaN|NaN|NaN|NaN|0|0|0|0|0|0|0|0|0|0
KAN|14|16|YGL223C|726|745|NaN|NaN|NaN|NaN|0|0|0|0|0|0|0|0|0|0
KAN|14|17|YBR255W|663|679|NaN|NaN|NaN|NaN|0|0|0|0|0|0|0|0|0|0
KAN|14|18|YER087C-B|713|701|NaN|NaN|NaN|NaN|0|0|0|0|0|0|0|0|0|0
KAN|14|19|YIL105C|698|690|NaN|NaN|NaN|NaN|0|0|0|0|0|0|0|0|0|0
KAN|14|20|YDR476C|774|793|NaN|NaN|NaN|NaN|0|0|0|0|0|0|0|0|0|0
KAN|14|21|YDR525W|600|572|NaN|NaN|NaN|NaN|0|0|0|0|0|0|0|0|0|0
KAN|14|22|YDR057W|261|266|NaN|NaN|NaN|NaN|0|0|0|0|0|0|0|0|0|0
KAN|14|23|YBR159W|604|692|NaN|NaN|NaN|NaN|0|0|0|0|0|0|0|0|0|0
KAN|14|24|YHR123W|967|1131|NaN|NaN|NaN|NaN|0|0|0|0|0|0|0|0|0|0
KAN|15|1|YGR284C|811|686|NaN|NaN|NaN|NaN|0|0|0|0|0|0|0|0|0|0
KAN|15|2|YOL101C|706|614|NaN|NaN|NaN|NaN|0|0|0|0|0|0|0|0|0|0
KAN|15|3|YOL107W|654|593|NaN|NaN|NaN|NaN|0|0|0|0|0|0|0|0|0|0
KAN|15|4|YNL300W|675|656|NaN|NaN|NaN|NaN|0|0|0|0|0|0|0|0|0|0
KAN|15|5|YOL110W|557|554|NaN|NaN|NaN|NaN|0|0|0|0|0|0|0|0|0|0
KAN|15|6|YOR317W|757|748|NaN|NaN|NaN|NaN|0|0|0|0|0|0|0|0|0|0
KAN|15|7|YML071C|526|468|NaN|NaN|NaN|NaN|0|0|0|0|0|0|0|0|0|0
KAN|15|8|YIR038C|581|524|NaN|NaN|NaN|NaN|0|0|0|0|0|0|0|0|0|0
KAN|15|9|YML101C|694|630|NaN|NaN|NaN|NaN|0|0|0|0|0|0|0|0|0|0
KAN|15|10|YOL137W|677|624|NaN|NaN|NaN|NaN|0|0|0|0|0|0|0|0|0|0
KAN|15|11|YDR424C|564|534|NaN|NaN|NaN|NaN|0|0|0|0|0|0|0|0|0|0
KAN|15|12|YMR065W|706|670|NaN|NaN|NaN|NaN|0|0|0|0|0|0|0|0|0|0
KAN|15|13|YML128C|456|442|NaN|NaN|NaN|NaN|0|0|0|0|0|0|0|0|0|0
KAN|15|14|YHR045W|666|643|NaN|NaN|NaN|NaN|0|0|0|0|0|0|0|0|0|0
KAN|15|15|YHR181W|650|651|NaN|NaN|NaN|NaN|0|0|0|0|0|0|0|0|0|0
KAN|15|16|YMR123W|645|636|NaN|NaN|NaN|NaN|0|0|0|0|0|0|0|0|0|0
KAN|15|17|YLR039C|511|514|NaN|NaN|NaN|NaN|0|0|0|0|0|0|0|0|0|0
KAN|15|18|YLR050C|621|635|NaN|NaN|NaN|NaN|0|0|0|0|0|0|0|0|0|0
KAN|15|19|YNR075W|615|629|NaN|NaN|NaN|NaN|0|0|0|0|0|0|0|0|0|0
KAN|15|20|YOL088C|623|658|NaN|NaN|NaN|NaN|0|0|0|0|0|0|0|0|0|0
KAN|15|21|YMR313C|583|630|NaN|NaN|NaN|NaN|0|0|0|0|0|0|0|0|0|0
KAN|15|22|YHR004C|610|618|NaN|NaN|NaN|NaN|0|0|0|0|0|0|0|0|0|0
KAN|15|23|YLR450W|716|781|NaN|NaN|NaN|NaN|0|0|0|0|0|0|0|0|0|0
KAN|15|24|YDL192W|686|868|NaN|NaN|NaN|NaN|0|0|0|0|0|0|0|0|0|0
KAN|16|1|YNR051C|853|890|NaN|NaN|NaN|NaN|0|0|0|0|0|0|0|0|0|0
KAN|16|2|YJL123C|635|1380|NaN|NaN|NaN|NaN|0|0|0|0|0|0|0|0|0|0
KAN|16|3|YJL117W|460|787|NaN|NaN|NaN|NaN|0|0|0|0|0|0|0|0|0|0
KAN|16|4|YDL222C|623|1006|NaN|NaN|NaN|NaN|0|0|0|0|0|0|0|0|0|0
KAN|16|5|YDL226C|515|696|NaN|NaN|NaN|NaN|0|0|0|0|0|0|0|0|0|0
KAN|16|6|YDL231C|648|873|NaN|NaN|NaN|NaN|0|0|0|0|0|0|0|0|0|0
KAN|16|7|YDL232W|584|698|NaN|NaN|NaN|NaN|0|0|0|0|0|0|0|0|0|0
KAN|16|8|YJL079C|536|756|NaN|NaN|NaN|NaN|0|0|0|0|0|0|0|0|0|0
KAN|16|9|YKR088C|462|742|NaN|NaN|NaN|NaN|0|0|0|0|0|0|0|0|0|0
KAN|16|10|YJL073W|487|1007|NaN|NaN|NaN|NaN|0|0|0|0|0|0|0|0|0|0
KAN|16|11|YJL062W|624|1141|NaN|NaN|NaN|NaN|0|0|0|0|0|0|0|0|0|0
KAN|16|12|YJR066W|428|772|NaN|NaN|NaN|NaN|0|0|0|0|0|0|0|0|0|0
KAN|16|13|YDR483W|550|699|NaN|NaN|NaN|NaN|0|0|0|0|0|0|0|0|0|0
KAN|16|14|YER044C|98|277|NaN|NaN|NaN|NaN|0|0|0|0|0|0|0|0|0|0
KAN|16|15|YDL204W|597|723|NaN|NaN|NaN|NaN|0|0|0|0|0|0|0|0|0|0
KAN|16|16|YBR058C-A|0|14|NaN|NaN|NaN|NaN|0|0|0|0|0|0|0|0|0|0
KAN|16|17|YBR096W|781|1143|NaN|NaN|NaN|NaN|0|0|0|0|0|0|0|0|0|0
KAN|16|18|YBR234C|0|23|NaN|NaN|NaN|NaN|0|0|0|0|0|0|0|0|0|0
KAN|16|19|YDR027C|0|21|NaN|NaN|NaN|NaN|0|0|0|0|0|0|0|0|0|0
KAN|16|20|YDR032C|986|565|NaN|NaN|NaN|NaN|0|0|0|0|0|0|0|0|0|0
KAN|16|21|YEL022W|488|674|NaN|NaN|NaN|NaN|0|0|0|0|0|0|0|0|0|0
KAN|16|22|YER053C-A|584|565|NaN|NaN|NaN|NaN|0|0|0|0|0|0|0|0|0|0
KAN|16|23|YER100W|0|0|NaN|NaN|NaN|NaN|0|0|0|0|0|0|0|0|0|0
KAN|16|24|YGL095C|389|529|NaN|NaN|NaN|NaN|0|0|0|0|0|0|0|0|0|0
NAT|YBL011W
KAN|1|1|YCR017C|778|763|974|864|924|629|0|0|0|0|0|0|0|0|0|0
KAN|1|2|YDR056C|884|734|851|731|911|678|0|0|0|0|0|0|0|0|0|0
KAN|1|3|YBR229C|776|596|904|777|810|595|0|0|0|0|0|0|0|0|0|0
KAN|1|4|YCR011C|832|753|938|860|854|748|0|0|0|0|0|0|0|0|0|0
KAN|1|5|YBL011W|275|199|268|226|223|116|0|0|0|0|0|0|0|0|0|0
KAN|1|6|YBL017C|719|601|492|434|586|446|0|0|0|0|0|0|0|0|0|0
KAN|1|7|YCL056C|966|837|1075|923|1009|781|0|0|0|0|0|0|0|0|0|0
KAN|1|8|YDR137W|719|591|713|612|615|514|0|0|0|0|0|0|0|0|0|0
KAN|1|9|YAR042W|900|805|917|801|867|708|0|0|0|0|0|0|0|0|0|0
KAN|1|10|YBR201W|1067|958|934|838|980|773|0|0|0|0|0|0|0|0|0|0
KAN|1|11|YCL045C|826|772|938|895|806|692|0|0|0|0|0|0|0|0|0|0
KAN|1|12|YBR183W|971|923|909|873|933|900|0|0|0|0|0|0|0|0|0|0
KAN|1|13|YDR108W|804|713|800|710|748|594|0|0|0|0|0|0|0|0|0|0
KAN|1|14|YAL007C|865|796|931|847|1006|872|0|0|0|0|0|0|0|0|0|0
KAN|1|15|YDR100W|924|877|837|797|855|761|0|0|0|0|0|0|0|0|0|0
KAN|1|16|YAL026C|895|775|806|816|799|684|0|0|0|0|0|0|0|0|0|0
KAN|1|17|YAL023C|977|846|889|794|1061|891|0|0|0|0|0|0|0|0|0|0
KAN|1|18|YBL082C|981|886|943|837|983|803|0|0|0|0|0|0|0|0|0|0
KAN|1|19|YDR084C|1050|895|1047|920|979|846|0|0|0|0|0|0|0|0|0|0
KAN|1|20|YAL042W|1116|936|1144|965|1057|854|0|0|0|0|0|0|0|0|0|0
KAN|1|21|YAL058W|1003|818|1059|884|1058|819|0|0|0|0|0|0|0|0|0|0
KAN|1|22|YGL200C|1054|845|1098|884|1111|930|0|0|0|0|0|0|0|0|0|0
KAN|1|23|YGL203C|945|893|993|872|1031|924|0|0|0|0|0|0|0|0|0|0
KAN|1|24|YDR294C|989|1113|960|1033|1030|1140|0|0|0|0|0|0|0|0|0|0
KAN|2|1|YDR297W|1019|799|1321|1069|1022|818|0|0|0|0|0|0|0|0|0|0
KAN|2|2|YEL001C|609|556|703|695|638|587|0|0|0|0|0|0|0|0|0|0
KAN|2|3|YEL003W|628|608|743|707|624|572|0|0|0|0|0|0|0|0|0|0
KAN|2|4|YDR304C|659|632|871|872|626|588|0|0|0|0|0|0|0|0|0|0
KAN|2|5|YEL004W|675|632|771|762|707|668|0|0|0|0|0|0|0|0|0|0
KAN|2|6|YEL005C|669|599|851|806|839|780|0|0|0|0|0|0|0|0|0|0
KAN|2|7|YDR307W|625|623|760|765|707|632|0|0|0|0|0|0|0|0|0|0
KAN|2|8|YGL084C|542|547|669|673|573|514|0|0|0|0|0|0|0|0|0|0
KAN|2|9|YGL054C|620|520|918|816|674|596|0|0|0|0|0|0|0|0|0|0
KAN|2|10|YER019C-A|686|684|651|633|690|647|0|0|0|0|0|0|0|0|0|0
KAN|2|11|YDR270W|790|766|831|885|765|764|0|0|0|0|0|0|0|0|0|0
KAN|2|12|YDR410C|0|0|0|0|0|0|0|0|0|0|0|0|0|0|0|0
KAN|2|13|YDR411C|716|692|913|916|795|692|0|0|0|0|0|0|0|0|0|0
KAN|2|14|YER004W|834|770|959|917|774|760|0|0|0|0|0|0|0|0|0|0
KAN|2|15|YER005W|837|789|792|816|662|606|0|0|0|0|0|0|0|0|0|0
KAN|2|16|YGL020C|735|697|782|780|675|656|0|0|0|0|0|0|0|0|0|0
KAN|2|17|YEL064C|503|511|527|462|231|309|0|0|0|0|0|0|0|0|0|0
KAN|2|18|YGL027C|778|710|904|928|786|736|0|0|0|0|0|0|0|0|0|0
KAN|2|19|YDR233C|808|796|901|874|721|722|0|0|0|0|0|0|0|0|0|0
KAN|2|20|YEL042W|646|656|693|692|695|690|0|0|0|0|0|0|0|0|0|0
KAN|2|21|YEL043W|793|802|834|832|703|670|0|0|0|0|0|0|0|0|0|0
KAN|2|22|YGL005C|854|803|881|873|788|763|0|0|0|0|0|0|0|0|0|0
KAN|2|23|YGL010W|801|804|780|783|767|753|0|0|0|0|0|0|0|0|0|0
KAN|2|24|YGL012W|1007|1187|917|1035|881|998|0|0|0|0|0|0|0|0|0|0
KAN|3|1|YDR349C|823|721|1025|865|905|771|0|0|0|0|0|0|0|0|0|0
KAN|3|2|YDR221W|726|622|890|915|644|581|0|0|0|0|0|0|0|0|0|0
KAN|3|3|YDR222W|586|583|712|735|567|548|0|0|0|0|0|0|0|0|0|0
KAN|3|4|YDR357C|605|611|706|756|609|550|0|0|0|0|0|0|0|0|0|0
KAN|3|5|YEL031W|451|498|556|554|418|379|0|0|0|0|0|0|0|0|0|0
KAN|3|6|YER083C|668|632|837|843|779|752|0|0|0|0|0|0|0|0|0|0
KAN|3|7|YDR344C|699|690|799|838|633|612|0|0|0|0|0|0|0|0|0|0
KAN|3|8|YEL013W|542|583|561|577|495|497|0|0|0|0|0|0|0|0|0|0
KAN|3|9|YEL015W|631|570|711|746|624|579|0|0|0|0|0|0|0|0|0|0
KAN|3|10|YER071C|836|816|748|786|777|759|0|0|0|0|0|0|0|0|0|0
KAN|3|11|YDR320C|443|366|555|520|323|308|0|0|0|0|0|0|0|0|0|0
KAN|3|12|YHR110W|781|764|837|854|797|740|0|0|0|0|0|0|0|0|0|0
KAN|3|13|YIL076W|503|475|477|445|445|417|0|0|0|0|0|0|0|0|0|0
KAN|3|14|YIL090W|450|318|402|422|503|322|0|0|0|0|0|0|0|0|0|0
KAN|3|15|YIL039W|863|831|749|782|757|712|0|0|0|0|0|0|0|0|0|0
KAN|3|16|YIL040W|514|483|684|692|649|641|0|0|0|0|0|0|0|0|0|0
KAN|3|17|YIL043C|889|797|866|935|772|718|0|0|0|0|0|0|0|0|0|0
KAN|3|18|YIL044C|805|777|0|0|789|706|0|0|0|0|0|0|0|0|0|0
KAN|3|19|YGR199W|815|755|909|959|851|815|0|0|0|0|0|0|0|0|0|0
KAN|3|20|YGR202C|843|904|783|854|698|706|0|0|0|0|0|0|0|0|0|0
KAN|3|21|YHR060W|175|125|598|605|0|0|0|0|0|0|0|0|0|0|0|0
KAN|3|22|YIL027C|948|876|820|835|884|822|0|0|0|0|0|0|0|0|0|0
KAN|3|23|YHR079C|759|801|836|894|779|819|0|0|0|0|0|0|0|0|0|0
KAN|3|24|YGR177C|856|1090|899|1090|843|916|0|0|0|0|0|0|0|0|0|0
KAN|4|1|YGR036C|444|363|403|371|0|0|0|0|0|0|0|0|0|0|0|0
KAN|4|2|YHR039C|643|561|833|791|581|531|0|0|0|0|0|0|0|0|0|0
KAN|4|3|YIL005W|631|598|741|756|657|629|0|0|0|0|0|0|0|0|0|0
KAN|4|4|YIL016W|589|576|819|853|597|591|0|0|0|0|0|0|0|0|0|0
KAN|4|5|YGR170W|587|563|698|716|532|529|0|0|0|0|0|0|0|0|0|0
KAN|4|6|YHR204W|708|687|767|804|667|616|0|0|0|0|0|0|0|0|0|0
KAN|4|7|YGR157W|494|454|645|680|477|480|0|0|0|0|0|0|0|0|0|0
KAN|4|8|YHL003C|748|764|888|907|767|753|0|0|0|0|0|0|0|0|0|0
KAN|4|9|YHR176W|730|699|774|799|737|684|0|0|0|0|0|0|0|0|0|0
KAN|4|10|YHR142W|771|743|827|855|769|698|0|0|0|0|0|0|0|0|0|0
KAN|4|11|YGL226C-A|754|726|831|842|780|738|0|0|0|0|0|0|0|0|0|0
KAN|4|12|YGL231C|749|725|745|781|717|689|0|0|0|0|0|0|0|0|0|0
KAN|4|13|YHL031C|648|579|744|712|608|604|0|0|0|0|0|0|0|0|0|0
KAN|4|14|YHR135C|893|843|902|846|818|738|0|0|0|0|0|0|0|0|0|0
KAN|4|15|YHR136C|838|806|897|944|871|811|0|0|0|0|0|0|0|0|0|0
KAN|4|16|YGR105W|121|124|311|288|95|60|0|0|0|0|0|0|0|0|0|0
KAN|4|17|YLL014W|857|784|828|858|877|810|0|0|0|0|0|0|0|0|0|0
KAN|4|18|YKL020C|799|769|813|853|752|779|0|0|0|0|0|0|0|0|0|0
KAN|4|19|YLR080W|711|711|0|0|687|680|0|0|0|0|0|0|0|0|0|0
KAN|4|20|YKL140W|749|688|818|793|793|716|0|0|0|0|0|0|0|0|0|0
KAN|4|21|YKL008C|773|751|790|782|817|762|0|0|0|0|0|0|0|0|0|0
KAN|4|22|YLR056W|935|867|838|868|850|812|0|0|0|0|0|0|0|0|0|0
KAN|4|23|YLR064W|865|918|848|910|863|905|0|0|0|0|0|0|0|0|0|0
KAN|4|24|YKL119C|107|114|355|301|0|0|0|0|0|0|0|0|0|0|0|0
KAN|5|1|YJL134W|939|737|761|608|813|642|0|0|0|0|0|0|0|0|0|0
KAN|5|2|YLR042C|753|676|838|787|746|636|0|0|0|0|0|0|0|0|0|0
KAN|5|3|YLR023C|583|533|667|716|577|535|0|0|0|0|0|0|0|0|0|0
KAN|5|4|YJL178C|561|562|713|742|577|534|0|0|0|0|0|0|0|0|0|0
KAN|5|5|YJL171C|677|681|742|758|677|685|0|0|0|0|0|0|0|0|0|0
KAN|5|6|YKL094W|671|690|780|825|708|647|0|0|0|0|0|0|0|0|0|0
KAN|5|7|YJL168C|582|624|669|671|578|606|0|0|0|0|0|0|0|0|0|0
KAN|5|8|YKL212W|460|416|459|430|386|329|0|0|0|0|0|0|0|0|0|0
KAN|5|9|YJL192C|714|682|734|704|723|676|0|0|0|0|0|0|0|0|0|0
KAN|5|10|YKL073W|783|800|732|741|766|723|0|0|0|0|0|0|0|0|0|0
KAN|5|11|YKL179C|722|684|782|803|708|654|0|0|0|0|0|0|0|0|0|0
KAN|5|12|YLL043W|780|712|777|794|773|713|0|0|0|0|0|0|0|0|0|0
KAN|5|13|YLL052C|750|757|803|812|782|751|0|0|0|0|0|0|0|0|0|0
KAN|5|14|YLL055W|745|753|766|798|767|730|0|0|0|0|0|0|0|0|0|0
KAN|5|15|YKL063C|876|882|800|878|802|839|0|0|0|0|0|0|0|0|0|0
KAN|5|16|YKL065C|873|848|815|872|810|763|0|0|0|0|0|0|0|0|0|0
KAN|5|17|YJL198W|756|708|784|830|770|698|0|0|0|0|0|0|0|0|0|0
KAN|5|18|YJL196C|811|783|812|871|681|687|0|0|0|0|0|0|0|0|0|0
KAN|5|19|YLL023C|771|776|762|785|740|696|0|0|0|0|0|0|0|0|0|0
KAN|5|20|YLL028W|831|816|899|924|797|822|0|0|0|0|0|0|0|0|0|0
KAN|5|21|YJL212C|806|808|869|941|798|803|0|0|0|0|0|0|0|0|0|0
KAN|5|22|YMR022W|913|888|866|904|880|864|0|0|0|0|0|0|0|0|0|0
KAN|5|23|YMR214W|848|816|792|810|773|791|0|0|0|0|0|0|0|0|0|0
KAN|5|24|YMR215W|990|1113|979|1162|895|963|0|0|0|0|0|0|0|0|0|0
KAN|6|1|YMR010W|777|632|1078|856|916|704|0|0|0|0|0|0|0|0|0|0
KAN|6|2|YMR015C|583|552|810|744|624|568|0|0|0|0|0|0|0|0|0|0
KAN|6|3|YLR207W|639|592|860|904|672|630|0|0|0|0|0|0|0|0|0|0
KAN|6|4|YLR350W|651|629|756|793|665|617|0|0|0|0|0|0|0|0|0|0
KAN|6|5|YLR220W|681|672|765|795|676|689|0|0|0|0|0|0|0|0|0|0
KAN|6|6|YML012W|663|659|763|799|719|706|0|0|0|0|0|0|0|0|0|0
KAN|6|7|YML008C|665|658|749|774|704|697|0|0|0|0|0|0|0|0|0|0
KAN|6|8|YMR202W|654|556|566|459|424|422|0|0|0|0|0|0|0|0|0|0
KAN|6|9|YLR194C|744|749|828|824|778|756|0|0|0|0|0|0|0|0|0|0
KAN|6|10|YMR183C|831|788|928|940|772|719|0|0|0|0|0|0|0|0|0|0
KAN|6|11|YML019W|683|674|763|765|706|697|0|0|0|0|0|0|0|0|0|0
KAN|6|12|YML013W|721|669|741|731|735|698|0|0|0|0|0|0|0|0|0|0
KAN|6|13|YLR292C|790|770|835|868|794|778|0|0|0|0|0|0|0|0|0|0
KAN|6|14|YMR161W|806|753|736|779|781|785|0|0|0|0|0|0|0|0|0|0
KAN|6|15|YMR163C|652|652|698|779|686|685|0|0|0|0|0|0|0|0|0|0
KAN|6|16|YLR396C|25|1|0|0|0|0|0|0|0|0|0|0|0|0|0|0
KAN|6|17|YMR152W|893|868|883|935|818|764|0|0|0|0|0|0|0|0|0|0
KAN|6|18|YLR130C|887|855|850|887|825|829|0|0|0|0|0|0|0|0|0|0
KAN|6|19|YLR268W|303|273|503|477|522|412|0|0|0|0|0|0|0|0|0|0
KAN|6|20|YMR029C|890|855|823|853|839|817|0|0|0|0|0|0|0|0|0|0
KAN|6|21|YMR031C|895|851|787|840|853|845|0|0|0|0|0|0|0|0|0|0
KAN|6|22|YLR372W|760|684|782|827|746|659|0|0|0|0|0|0|0|0|0|0
KAN|6|23|YLR242C|971|908|899|927|885|899|0|0|0|0|0|0|0|0|0|0
KAN|6|24|YLR250W|870|1088|887|1093|985|1102|0|0|0|0|0|0|0|0|0|0
KAN|7|1|YLR120C|883|696|1158|953|715|627|0|0|0|0|0|0|0|0|0|0
KAN|7|2|YOR245C|667|641|721|715|694|677|0|0|0|0|0|0|0|0|0|0
KAN|7|3|YOR115C|503|573|724|768|618|624|0|0|0|0|0|0|0|0|0|0
KAN|7|4|YNL297C|459|484|611|681|504|491|0|0|0|0|0|0|0|0|0|0
KAN|7|5|YNL156C|629|642|789|824|725|698|0|0|0|0|0|0|0|0|0|0
KAN|7|6|YNL153C|655|637|718|742|492|539|0|0|0|0|0|0|0|0|0|0
KAN|7|7|YOR002W|646|650|788|820|672|644|0|0|0|0|0|0|0|0|0|0
KAN|7|8|YOR092W|648|639|850|801|531|527|0|0|0|0|0|0|0|0|0|0
KAN|7|9|YOR214C|719|688|801|803|724|706|0|0|0|0|0|0|0|0|0|0
KAN|7|10|YOR216C|697|691|744|799|661|628|0|0|0|0|0|0|0|0|0|0
KAN|7|11|YOR085W|792|745|813|810|778|720|0|0|0|0|0|0|0|0|0|0
KAN|7|12|YOR089C|648|594|650|619|622|604|0|0|0|0|0|0|0|0|0|0
KAN|7|13|YNL194C|780|767|768|769|703|659|0|0|0|0|0|0|0|0|0|0
KAN|7|14|YNL327W|781|743|794|794|825|794|0|0|0|0|0|0|0|0|0|0
KAN|7|15|YNL190W|841|784|757|805|776|766|0|0|0|0|0|0|0|0|0|0
KAN|7|16|YNL323W|842|864|1024|1058|913|803|0|0|0|0|0|0|0|0|0|0
KAN|7|17|YOR198C|0|0|0|0|997|919|0|0|0|0|0|0|0|0|0|0
KAN|7|18|YOR067C|834|770|866|858|748|733|0|0|0|0|0|0|0|0|0|0
KAN|7|19|YOR070C|707|675|660|703|675|635|0|0|0|0|0|0|0|0|0|0
KAN|7|20|YOR079C|831|837|867|879|824|816|0|0|0|0|0|0|0|0|0|0
KAN|7|21|YMR307W|460|559|716|777|616|712|0|0|0|0|0|0|0|0|0|0
KAN|7|22|YOR049C|873|802|822|851|826|812|0|0|0|0|0|0|0|0|0|0
KAN|7|23|YMR292W|843|757|820|855|775|773|0|0|0|0|0|0|0|0|0|0
KAN|7|24|YNL219C|955|1006|906|1139|866|886|0|0|0|0|0|0|0|0|0|0
KAN|8|1|YMR299C|851|651|871|675|700|604|0|0|0|0|0|0|0|0|0|0
KAN|8|2|YOR165W|672|636|766|772|665|653|0|0|0|0|0|0|0|0|0|0
KAN|8|3|YOR036W|74|75|238|229|115|85|0|0|0|0|0|0|0|0|0|0
KAN|8|4|YOR171C|704|694|753|787|728|658|0|0|0|0|0|0|0|0|0|0
KAN|8|5|YOR175C|622|624|746|778|650|629|0|0|0|0|0|0|0|0|0|0
KAN|8|6|YOR042W|656|663|761|773|703|652|0|0|0|0|0|0|0|0|0|0
KAN|8|7|YOR044W|686|704|778|827|693|704|0|0|0|0|0|0|0|0|0|0
KAN|8|8|YNL238W|692|695|774|744|776|732|0|0|0|0|0|0|0|0|0|0
KAN|8|9|YMR264W|780|751|834|824|752|724|0|0|0|0|0|0|0|0|0|0
KAN|8|10|YMR272C|433|379|486|461|460|464|0|0|0|0|0|0|0|0|0|0
KAN|8|11|YMR274C|760|706|900|923|769|759|0|0|0|0|0|0|0|0|0|0
KAN|8|12|YOR016C|800|743|800|821|791|757|0|0|0|0|0|0|0|0|0|0
KAN|8|13|YNL280C|676|683|675|615|655|665|0|0|0|0|0|0|0|0|0|0
KAN|8|14|YMR251W-A|812|786|884|876|827|802|0|0|0|0|0|0|0|0|0|0
KAN|8|15|YMR253C|752|740|811|835|807|812|0|0|0|0|0|0|0|0|0|0
KAN|8|16|YPR028W|825|770|845|857|829|777|0|0|0|0|0|0|0|0|0|0
KAN|8|17|YPL227C|845|775|879|857|719|733|0|0|0|0|0|0|0|0|0|0
KAN|8|18|YOL013C|913|809|895|919|875|859|0|0|0|0|0|0|0|0|0|0
KAN|8|19|YOL018C|642|597|573|599|590|597|0|0|0|0|0|0|0|0|0|0
KAN|8|20|YPR003C|826|789|886|912|814|793|0|0|0|0|0|0|0|0|0|0
KAN|8|21|YPL246C|852|784|780|855|832|764|0|0|0|0|0|0|0|0|0|0
KAN|8|22|YOR377W|816|787|771|805|779|747|0|0|0|0|0|0|0|0|0|0
KAN|8|23|YPL274W|918|932|746|786|782|845|0|0|0|0|0|0|0|0|0|0
KAN|8|24|YPL051W|1013|1206|838|1019|1022|1163|0|0|0|0|0|0|0|0|0|0
KAN|9|1|YPL170W|929|769|1275|1010|797|606|0|0|0|0|0|0|0|0|0|0
KAN|9|2|YOL065C|662|612|585|584|738|630|0|0|0|0|0|0|0|0|0|0
KAN|9|3|YOR311C|311|255|479|444|329|299|0|0|0|0|0|0|0|0|0|0
KAN|9|4|YOR321W|673|623|740|761|726|667|0|0|0|0|0|0|0|0|0|0
KAN|9|5|YPL195W|615|623|727|746|649|598|0|0|0|0|0|0|0|0|0|0
KAN|9|6|YOL047C|593|635|731|773|690|642|0|0|0|0|0|0|0|0|0|0
KAN|9|7|YOR307C|724|757|849|947|682|707|0|0|0|0|0|0|0|0|0|0
KAN|9|8|YPL087W|686|670|852|940|767|751|0|0|0|0|0|0|0|0|0|0
KAN|9|9|YPL207W|776|764|707|712|774|767|0|0|0|0|0|0|0|0|0|0
KAN|9|10|YPL206C|730|710|830|795|742|746|0|0|0|0|0|0|0|0|0|0
KAN|9|11|YOR284W|767|770|852|859|747|700|0|0|0|0|0|0|0|0|0|0
KAN|9|12|YOR285W|759|726|850|850|760|744|0|0|0|0|0|0|0|0|0|0
KAN|9|13|YOR288C|728|719|793|791|717|670|0|0|0|0|0|0|0|0|0|0
KAN|9|14|YOL030W|808|820|833|825|799|814|0|0|0|0|0|0|0|0|0|0
KAN|9|15|YOL031C|775|800|763|817|753|802|0|0|0|0|0|0|0|0|0|0
KAN|9|16|YOR291W|817|820|775|830|810|824|0|0|0|0|0|0|0|0|0|0
KAN|9|17|YCL025C|812|748|750|771|780|748|0|0|0|0|0|0|0|0|0|0
KAN|9|18|YDL052C|849|781|887|901|768|793|0|0|0|0|0|0|0|0|0|0
KAN|9|19|YPR173C|638|577|552|598|611|619|0|0|0|0|0|0|0|0|0|0
KAN|9|20|YCL001W|803|772|834|858|849|816|0|0|0|0|0|0|0|0|0|0
KAN|9|21|YPR148C|831|815|842|939|858|851|0|0|0|0|0|0|0|0|0|0
KAN|9|22|YPR149W|840|808|846|911|852|871|0|0|0|0|0|0|0|0|0|0
KAN|9|23|YDL018C|873|823|933|1026|818|889|0|0|0|0|0|0|0|0|0|0
KAN|9|24|YBR067C|1039|1215|978|1141|1036|1120|0|0|0|0|0|0|0|0|0|0
KAN|10|1|YDL019C|872|728|1124|907|907|648|0|0|0|0|0|0|0|0|0|0
KAN|10|2|YPR135W|527|486|728|681|650|526|0|0|0|0|0|0|0|0|0|0
KAN|10|3|YGR227W|661|622|897|869|721|661|0|0|0|0|0|0|0|0|0|0
KAN|10|4|YBR162W-A|675|638|741|756|588|595|0|0|0|0|0|0|0|0|0|0
KAN|10|5|YBR164C|610|637|761|818|700|649|0|0|0|0|0|0|0|0|0|0
KAN|10|6|YBR052C|627|623|737|747|711|686|0|0|0|0|0|0|0|0|0|0
KAN|10|7|YBR171W|619|634|764|784|711|714|0|0|0|0|0|0|0|0|0|0
KAN|10|8|YBR036C|21|0|154|180|126|13|0|0|0|0|0|0|0|0|0|0
KAN|10|9|YPR114W|772|754|790|795|774|746|0|0|0|0|0|0|0|0|0|0
KAN|10|10|YFR041C|722|705|809|815|767|731|0|0|0|0|0|0|0|0|0|0
KAN|10|11|YBR132C|725|679|848|858|753|725|0|0|0|0|0|0|0|0|0|0
KAN|10|12|YBR106W|747|731|826|841|838|819|0|0|0|0|0|0|0|0|0|0
KAN|10|13|YPR063C|793|781|841|862|791|715|0|0|0|0|0|0|0|0|0|0
KAN|10|14|YPR071W|725|702|803|855|770|724|0|0|0|0|0|0|0|0|0|0
KAN|10|15|YBL102W|785|798|799|877|749|762|0|0|0|0|0|0|0|0|0|0
KAN|10|16|YBR097W|0|0|0|0|0|0|0|0|0|0|0|0|0|0|0|0
KAN|10|17|YDL121C|838|745|870|867|917|847|0|0|0|0|0|0|0|0|0|0
KAN|10|18|YDR518W|931|862|836|828|925|863|0|0|0|0|0|0|0|0|0|0
KAN|10|19|YDR519W|846|802|879|925|890|834|0|0|0|0|0|0|0|0|0|0
KAN|10|20|YDR524C|754|728|734|769|712|706|0|0|0|0|0|0|0|0|0|0
KAN|10|21|YML048W|727|694|712|763|755|774|0|0|0|0|0|0|0|0|0|0
KAN|10|22|YJR073C|366|723|811|882|849|842|0|0|0|0|0|0|0|0|0|0
KAN|10|23|wt_blank_sean|0|0|0|0|0|0|0|0|0|0|0|0|0|0|0|0
KAN|10|24|YJR088C|984|1165|914|1057|902|912|0|0|0|0|0|0|0|0|0|0
KAN|11|1|YDR503C|884|705|1171|955|934|729|0|0|0|0|0|0|0|0|0|0
KAN|11|2|YML059C|669|628|864|819|665|608|0|0|0|0|0|0|0|0|0|0
KAN|11|3|YML055W|567|565|720|704|648|603|0|0|0|0|0|0|0|0|0|0
KAN|11|4|YDL099W|594|599|784|803|620|584|0|0|0|0|0|0|0|0|0|0
KAN|11|5|YDL100C|613|626|750|767|713|667|0|0|0|0|0|0|0|0|0|0
KAN|11|6|YDR484W|617|539|373|337|350|291|0|0|0|0|0|0|0|0|0|0
KAN|11|7|YDR492W|740|731|950|936|796|747|0|0|0|0|0|0|0|0|0|0
KAN|11|8|YGL126W|722|673|830|825|815|791|0|0|0|0|0|0|0|0|0|0
KAN|11|9|YIL124W|627|572|726|679|652|593|0|0|0|0|0|0|0|0|0|0
KAN|11|10|YDL091C|779|718|792|787|796|744|0|0|0|0|0|0|0|0|0|0
KAN|11|11|YDL093W|766|732|829|804|787|761|0|0|0|0|0|0|0|0|0|0
KAN|11|12|YFL048C|769|715|777|775|672|661|0|0|0|0|0|0|0|0|0|0
KAN|11|13|YDL095W|789|768|856|852|803|760|0|0|0|0|0|0|0|0|0|0
KAN|11|14|YFL025C|862|816|869|917|885|865|0|0|0|0|0|0|0|0|0|0
KAN|11|15|YGL161C|653|660|669|663|699|699|0|0|0|0|0|0|0|0|0|0
KAN|11|16|YGL167C|530|452|629|625|737|646|0|0|0|0|0|0|0|0|0|0
KAN|11|17|YGR261C|789|774|804|820|783|730|0|0|0|0|0|0|0|0|0|0
KAN|11|18|YGR263C|813|746|768|775|752|763|0|0|0|0|0|0|0|0|0|0
KAN|11|19|YGR266W|796|784|869|908|887|822|0|0|0|0|0|0|0|0|0|0
KAN|11|20|YNR039C|795|779|762|808|818|810|0|0|0|0|0|0|0|0|0|0
KAN|11|21|YNL146W|765|760|810|850|742|723|0|0|0|0|0|0|0|0|0|0
KAN|11|22|YNR019W|827|730|770|814|875|836|0|0|0|0|0|0|0|0|0|0
KAN|11|23|YCR043C|984|914|903|930|971|937|0|0|0|0|0|0|0|0|0|0
KAN|11|24|YNR021W|1061|1137|890|1021|873|951|0|0|0|0|0|0|0|0|0|0
KAN|12|1|YCR044C|810|629|904|750|839|604|0|0|0|0|0|0|0|0|0|0
KAN|12|2|YCR061W|651|590|748|740|691|608|0|0|0|0|0|0|0|0|0|0
KAN|12|3|YNR030W|580|568|834|852|581|570|0|0|0|0|0|0|0|0|0|0
KAN|12|4|YBR177C|607|629|778|780|635|623|0|0|0|0|0|0|0|0|0|0
KAN|12|5|YNR008W|560|553|730|734|468|566|0|0|0|0|0|0|0|0|0|0
KAN|12|6|YNR013C|663|637|818|826|702|651|0|0|0|0|0|0|0|0|0|0
KAN|12|7|YBR283C|662|623|860|848|745|737|0|0|0|0|0|0|0|0|0|0
KAN|12|8|YNL041C|660|629|757|774|699|669|0|0|0|0|0|0|0|0|0|0
KAN|12|9|YNL044W|737|696|715|705|710|676|0|0|0|0|0|0|0|0|0|0
KAN|12|10|YBR290W|764|726|817|808|832|785|0|0|0|0|0|0|0|0|0|0
KAN|12|11|YNL046W|662|598|815|797|727|724|0|0|0|0|0|0|0|0|0|0
KAN|12|12|YNL049C|794|756|806|806|773|745|0|0|0|0|0|0|0|0|0|0
KAN|12|13|YBR273C|706|680|755|784|796|779|0|0|0|0|0|0|0|0|0|0
KAN|12|14|YBR264C|721|690|782|814|758|752|0|0|0|0|0|0|0|0|0|0
KAN|12|15|YNL008C|840|817|859|874|874|851|0|0|0|0|0|0|0|0|0|0
KAN|12|16|YDL137W|784|733|852|849|822|773|0|0|0|0|0|0|0|0|0|0
KAN|12|17|YJL024C|770|719|841|870|831|796|0|0|0|0|0|0|0|0|0|0
KAN|12|18|YJL029C|722|526|594|612|646|546|0|0|0|0|0|0|0|0|0|0
KAN|12|19|YML067C|791|769|853|888|873|859|0|0|0|0|0|0|0|0|0|0
KAN|12|20|YJL004C|825|825|843|894|875|915|0|0|0|0|0|0|0|0|0|0
KAN|12|21|YML038C|680|657|712|789|654|690|0|0|0|0|0|0|0|0|0|0
KAN|12|22|YER151C|300|282|495|474|473|402|0|0|0|0|0|0|0|0|0|0
KAN|12|23|YML075C|721|636|923|958|889|866|0|0|0|0|0|0|0|0|0|0
KAN|12|24|YGR086C|1083|1143|777|915|1026|1115|0|0|0|0|0|0|0|0|0|0
KAN|13|1|YGR089W|834|707|1066|939|859|650|0|0|0|0|0|0|0|0|0|0
KAN|13|2|YGR106C|657|554|761|754|677|582|0|0|0|0|0|0|0|0|0|0
KAN|13|3|YLR246W|547|510|885|908|677|615|0|0|0|0|0|0|0|0|0|0
KAN|13|4|YJR118C|626|593|755|768|642|648|0|0|0|0|0|0|0|0|0|0
KAN|13|5|YDR205W|659|637|815|828|730|683|0|0|0|0|0|0|0|0|0|0
KAN|13|6|YGR038W|578|580|818|821|669|633|0|0|0|0|0|0|0|0|0|0
KAN|13|7|YJR131W|612|587|860|839|684|654|0|0|0|0|0|0|0|0|0|0
KAN|13|8|YJR134C|739|687|872|893|730|712|0|0|0|0|0|0|0|0|0|0
KAN|13|9|YER120W|631|633|667|674|690|673|0|0|0|0|0|0|0|0|0|0
KAN|13|10|YER122C|671|649|765|776|692|684|0|0|0|0|0|0|0|0|0|0
KAN|13|11|YJR117W|660|630|852|850|756|712|0|0|0|0|0|0|0|0|0|0
KAN|13|12|YER113C|767|771|728|697|783|764|0|0|0|0|0|0|0|0|0|0
KAN|13|13|YJR040W|787|765|849|890|876|847|0|0|0|0|0|0|0|0|0|0
KAN|13|14|YKR067W|216|171|293|280|203|172|0|0|0|0|0|0|0|0|0|0
KAN|13|15|YJR031C|742|674|813|828|781|767|0|0|0|0|0|0|0|0|0|0
KAN|13|16|YMR054W|758|738|752|749|808|777|0|0|0|0|0|0|0|0|0|0
KAN|13|17|YIR033W|733|701|755|789|813|816|0|0|0|0|0|0|0|0|0|0
KAN|13|18|YJR010C-A|795|784|846|868|874|838|0|0|0|0|0|0|0|0|0|0
KAN|13|19|YJR015W|797|714|820|863|865|803|0|0|0|0|0|0|0|0|0|0
KAN|13|20|YMR052W|826|779|776|836|821|805|0|0|0|0|0|0|0|0|0|0
KAN|13|21|YBR287W|834|773|779|823|808|787|0|0|0|0|0|0|0|0|0|0
KAN|13|22|YBR288C|802|649|860|854|984|909|0|0|0|0|0|0|0|0|0|0
KAN|13|23|YAR002C-A|851|800|773|753|859|841|0|0|0|0|0|0|0|0|0|0
KAN|13|24|YMR119W|948|1043|923|1126|969|1058|0|0|0|0|0|0|0|0|0|0
KAN|14|1|YNL125C|251|184|0|0|888|681|0|0|0|0|0|0|0|0|0|0
KAN|14|2|YNL130C|748|707|910|826|725|653|0|0|0|0|0|0|0|0|0|0
KAN|14|3|YIL030C|576|572|602|602|589|574|0|0|0|0|0|0|0|0|0|0
KAN|14|4|YNL085W|547|539|834|844|690|667|0|0|0|0|0|0|0|0|0|0
KAN|14|5|YNL095C|529|565|820|807|588|601|0|0|0|0|0|0|0|0|0|0
KAN|14|6|YLR390W-A|660|661|770|769|635|555|0|0|0|0|0|0|0|0|0|0
KAN|14|7|YJL078C|614|632|705|682|764|728|0|0|0|0|0|0|0|0|0|0
KAN|14|8|YKR053C|638|633|780|784|671|655|0|0|0|0|0|0|0|0|0|0
KAN|14|9|YNL051W|696|636|733|702|716|689|0|0|0|0|0|0|0|0|0|0
KAN|14|10|YPL137C|625|627|752|691|716|657|0|0|0|0|0|0|0|0|0|0
KAN|14|11|YDL072C|769|720|686|707|843|773|0|0|0|0|0|0|0|0|0|0
KAN|14|12|YCR048W|800|773|885|927|842|827|0|0|0|0|0|0|0|0|0|0
KAN|14|13|YCR067C|733|729|824|863|824|776|0|0|0|0|0|0|0|0|0|0
KAN|14|14|YCR034W|644|610|728|760|613|609|0|0|0|0|0|0|0|0|0|0
KAN|14|15|YGR130C|787|757|837|876|879|829|0|0|0|0|0|0|0|0|0|0
KAN|14|16|YGL223C|737|737|825|873|888|853|0|0|0|0|0|0|0|0|0|0
KAN|14|17|YBR255W|804|745|858|838|893|837|0|0|0|0|0|0|0|0|0|0
KAN|14|18|YER087C-B|866|816|849|885|828|847|0|0|0|0|0|0|0|0|0|0
KAN|14|19|YIL105C|863|819|872|904|916|877|0|0|0|0|0|0|0|0|0|0
KAN|14|20|YDR476C|850|873|802|836|870|842|0|0|0|0|0|0|0|0|0|0
KAN|14|21|YDR525W|843|767|892|948|947|870|0|0|0|0|0|0|0|0|0|0
KAN|14|22|YDR057W|909|839|916|983|967|929|0|0|0|0|0|0|0|0|0|0
KAN|14|23|YBR159W|705|810|705|773|600|631|0|0|0|0|0|0|0|0|0|0
KAN|14|24|YHR123W|1138|1336|955|1163|1122|1359|0|0|0|0|0|0|0|0|0|0
KAN|15|1|YGR284C|973|810|1207|982|997|769|0|0|0|0|0|0|0|0|0|0
KAN|15|2|YOL101C|627|610|846|833|724|649|0|0|0|0|0|0|0|0|0|0
KAN|15|3|YOL107W|575|565|650|615|681|684|0|0|0|0|0|0|0|0|0|0
KAN|15|4|YNL300W|563|560|851|885|653|637|0|0|0|0|0|0|0|0|0|0
KAN|15|5|YOL110W|624|635|638|603|556|511|0|0|0|0|0|0|0|0|0|0
KAN|15|6|YOR317W|659|644|709|727|704|693|0|0|0|0|0|0|0|0|0|0
KAN|15|7|YML071C|588|564|678|705|647|639|0|0|0|0|0|0|0|0|0|0
KAN|15|8|YIR038C|641|606|653|637|788|763|0|0|0|0|0|0|0|0|0|0
KAN|15|9|YML101C|696|629|777|761|726|723|0|0|0|0|0|0|0|0|0|0
KAN|15|10|YOL137W|682|677|770|783|717|696|0|0|0|0|0|0|0|0|0|0
KAN|15|11|YDR424C|702|667|792|827|666|685|0|0|0|0|0|0|0|0|0|0
KAN|15|12|YMR065W|732|708|908|921|863|903|0|0|0|0|0|0|0|0|0|0
KAN|15|13|YML128C|505|530|564|624|553|489|0|0|0|0|0|0|0|0|0|0
KAN|15|14|YHR045W|810|804|784|912|912|894|0|0|0|0|0|0|0|0|0|0
KAN|15|15|YHR181W|762|824|847|929|764|818|0|0|0|0|0|0|0|0|0|0
KAN|15|16|YMR123W|644|694|687|753|561|659|0|0|0|0|0|0|0|0|0|0
KAN|15|17|YLR039C|688|626|732|818|740|706|0|0|0|0|0|0|0|0|0|0
KAN|15|18|YLR050C|715|840|803|946|833|908|0|0|0|0|0|0|0|0|0|0
KAN|15|19|YNR075W|747|808|831|901|860|897|0|0|0|0|0|0|0|0|0|0
KAN|15|20|YOL088C|931|956|991|1036|844|805|0|0|0|0|0|0|0|0|0|0
KAN|15|21|YMR313C|782|790|887|946|854|897|0|0|0|0|0|0|0|0|0|0
KAN|15|22|YHR004C|775|785|863|971|859|902|0|0|0|0|0|0|0|0|0|0
KAN|15|23|YLR450W|983|1067|777|955|934|1116|0|0|0|0|0|0|0|0|0|0
KAN|15|24|YDL192W|866|1058|804|1009|890|1088|0|0|0|0|0|0|0|0|0|0
KAN|16|1|YNR051C|468|499|749|972|828|776|0|0|0|0|0|0|0|0|0|0
KAN|16|2|YJL123C|831|1079|884|997|869|896|0|0|0|0|0|0|0|0|0|0
KAN|16|3|YJL117W|577|648|680|790|681|749|0|0|0|0|0|0|0|0|0|0
KAN|16|4|YDL222C|710|965|838|1132|805|1014|0|0|0|0|0|0|0|0|0|0
KAN|16|5|YDL226C|619|647|863|927|780|842|0|0|0|0|0|0|0|0|0|0
KAN|16|6|YDL231C|729|781|884|960|756|827|0|0|0|0|0|0|0|0|0|0
KAN|16|7|YDL232W|676|740|782|861|785|890|0|0|0|0|0|0|0|0|0|0
KAN|16|8|YJL079C|745|782|730|807|826|895|0|0|0|0|0|0|0|0|0|0
KAN|16|9|YKR088C|731|786|743|831|684|796|0|0|0|0|0|0|0|0|0|0
KAN|16|10|YJL073W|793|864|943|1014|902|973|0|0|0|0|0|0|0|0|0|0
KAN|16|11|YJL062W|893|986|865|968|868|1023|0|0|0|0|0|0|0|0|0|0
KAN|16|12|YJR066W|646|896|785|1021|636|949|0|0|0|0|0|0|0|0|0|0
KAN|16|13|YDR483W|847|948|1036|1265|904|1172|0|0|0|0|0|0|0|0|0|0
KAN|16|14|YER044C|323|354|231|176|0|2|0|0|0|0|0|0|0|0|0|0
KAN|16|15|YDL204W|885|987|917|1092|1072|1311|0|0|0|0|0|0|0|0|0|0
KAN|16|16|YBR058C-A|0|0|0|1|0|0|0|0|0|0|0|0|0|0|0|0
KAN|16|17|YBR096W|1074|1186|1091|1306|1122|1284|0|0|0|0|0|0|0|0|0|0
KAN|16|18|YBR234C|0|0|0|0|0|1|0|0|0|0|0|0|0|0|0|0
KAN|16|19|YDR027C|0|0|0|40|0|0|0|0|0|0|0|0|0|0|0|0
KAN|16|20|YDR032C|1139|1327|977|1304|1005|1397|0|0|0|0|0|0|0|0|0|0
KAN|16|21|YEL022W|795|884|790|901|860|980|0|0|0|0|0|0|0|0|0|0
KAN|16|22|YER053C-A|1072|1257|1139|1443|1114|1386|0|0|0|0|0|0|0|0|0|0
KAN|16|23|YER100W|0|16|26|105|0|0|0|0|0|0|0|0|0|0|0|0
KAN|16|24|YGL095C|0|0|0|0|0|0|0|0|0|0|0|0|0|0|0|0
NAT|YBL017C
KAN|1|1|YCR017C|1054|815|994|819|NaN|NaN|0|0|0|0|0|0|0|0|0|0
KAN|1|2|YDR056C|877|744|857|761|NaN|NaN|0|0|0|0|0|0|0|0|0|0
KAN|1|3|YBR229C|795|675|760|653|NaN|NaN|0|0|0|0|0|0|0|0|0|0
KAN|1|4|YCR011C|784|709|839|769|NaN|NaN|0|0|0|0|0|0|0|0|0|0
KAN|1|5|YBL011W|602|490|590|484|NaN|NaN|0|0|0|0|0|0|0|0|0|0
KAN|1|6|YBL017C|257|199|277|183|NaN|NaN|0|0|0|0|0|0|0|0|0|0
KAN|1|7|YCL056C|1149|913|1124|924|NaN|NaN|0|0|0|0|0|0|0|0|0|0
KAN|1|8|YDR137W|444|275|497|385|NaN|NaN|0|0|0|0|0|0|0|0|0|0
KAN|1|9|YAR042W|1020|787|1080|879|NaN|NaN|0|0|0|0|0|0|0|0|0|0
KAN|1|10|YBR201W|1133|910|1118|900|NaN|NaN|0|0|0|0|0|0|0|0|0|0
KAN|1|11|YCL045C|987|834|1013|830|NaN|NaN|0|0|0|0|0|0|0|0|0|0
KAN|1|12|YBR183W|1005|842|1013|820|NaN|NaN|0|0|0|0|0|0|0|0|0|0
KAN|1|13|YDR108W|818|641|964|709|NaN|NaN|0|0|0|0|0|0|0|0|0|0
KAN|1|14|YAL007C|1111|923|1121|897|NaN|NaN|0|0|0|0|0|0|0|0|0|0
KAN|1|15|YDR100W|1018|820|1057|801|NaN|NaN|0|0|0|0|0|0|0|0|0|0
KAN|1|16|YAL026C|859|691|748|578|NaN|NaN|0|0|0|0|0|0|0|0|0|0
KAN|1|17|YAL023C|953|769|982|766|NaN|NaN|0|0|0|0|0|0|0|0|0|0
KAN|1|18|YBL082C|909|688|930|751|NaN|NaN|0|0|0|0|0|0|0|0|0|0
KAN|1|19|YDR084C|1031|789|1092|890|NaN|NaN|0|0|0|0|0|0|0|0|0|0
KAN|1|20|YAL042W|1046|815|1028|848|NaN|NaN|0|0|0|0|0|0|0|0|0|0
KAN|1|21|YAL058W|1101|803|1055|842|NaN|NaN|0|0|0|0|0|0|0|0|0|0
KAN|1|22|YGL200C|1016|899|1060|879|NaN|NaN|0|0|0|0|0|0|0|0|0|0
KAN|1|23|YGL203C|991|857|981|877|NaN|NaN|0|0|0|0|0|0|0|0|0|0
KAN|1|24|YDR294C|1232|1243|1194|1188|NaN|NaN|0|0|0|0|0|0|0|0|0|0
KAN|2|1|YDR297W|973|849|882|777|NaN|NaN|0|0|0|0|0|0|0|0|0|0
KAN|2|2|YEL001C|682|636|717|669|NaN|NaN|0|0|0|0|0|0|0|0|0|0
KAN|2|3|YEL003W|661|652|595|546|NaN|NaN|0|0|0|0|0|0|0|0|0|0
KAN|2|4|YDR304C|774|742|698|673|NaN|NaN|0|0|0|0|0|0|0|0|0|0
KAN|2|5|YEL004W|704|648|861|815|NaN|NaN|0|0|0|0|0|0|0|0|0|0
KAN|2|6|YEL005C|714|659|748|698|NaN|NaN|0|0|0|0|0|0|0|0|0|0
KAN|2|7|YDR307W|815|795|758|752|NaN|NaN|0|0|0|0|0|0|0|0|0|0
KAN|2|8|YGL084C|514|525|436|481|NaN|NaN|0|0|0|0|0|0|0|0|0|0
KAN|2|9|YGL054C|808|751|591|538|NaN|NaN|0|0|0|0|0|0|0|0|0|0
KAN|2|10|YER019C-A|677|630|636|628|NaN|NaN|0|0|0|0|0|0|0|0|0|0
KAN|2|11|YDR270W|857|845|795|853|NaN|NaN|0|0|0|0|0|0|0|0|0|0
KAN|2|12|YDR410C|0|0|0|0|NaN|NaN|0|0|0|0|0|0|0|0|0|0
KAN|2|13|YDR411C|749|748|855|828|NaN|NaN|0|0|0|0|0|0|0|0|0|0
KAN|2|14|YER004W|786|785|832|826|NaN|NaN|0|0|0|0|0|0|0|0|0|0
KAN|2|15|YER005W|708|679|649|683|NaN|NaN|0|0|0|0|0|0|0|0|0|0
KAN|2|16|YGL020C|1043|854|760|727|NaN|NaN|0|0|0|0|0|0|0|0|0|0
KAN|2|17|YEL064C|0|131|378|473|NaN|NaN|0|0|0|0|0|0|0|0|0|0
KAN|2|18|YGL027C|801|759|833|797|NaN|NaN|0|0|0|0|0|0|0|0|0|0
KAN|2|19|YDR233C|840|765|791|753|NaN|NaN|0|0|0|0|0|0|0|0|0|0
KAN|2|20|YEL042W|714|700|651|661|NaN|NaN|0|0|0|0|0|0|0|0|0|0
KAN|2|21|YEL043W|798|711|866|814|NaN|NaN|0|0|0|0|0|0|0|0|0|0
KAN|2|22|YGL005C|842|773|958|935|NaN|NaN|0|0|0|0|0|0|0|0|0|0
KAN|2|23|YGL010W|823|834|789|806|NaN|NaN|0|0|0|0|0|0|0|0|0|0
KAN|2|24|YGL012W|801|958|773|996|NaN|NaN|0|0|0|0|0|0|0|0|0|0
KAN|3|1|YDR349C|894|814|760|669|NaN|NaN|0|0|0|0|0|0|0|0|0|0
KAN|3|2|YDR221W|659|605|678|650|NaN|NaN|0|0|0|0|0|0|0|0|0|0
KAN|3|3|YDR222W|653|610|654|622|NaN|NaN|0|0|0|0|0|0|0|0|0|0
KAN|3|4|YDR357C|670|627|694|656|NaN|NaN|0|0|0|0|0|0|0|0|0|0
KAN|3|5|YEL031W|275|262|263|264|NaN|NaN|0|0|0|0|0|0|0|0|0|0
KAN|3|6|YER083C|826|780|758|728|NaN|NaN|0|0|0|0|0|0|0|0|0|0
KAN|3|7|YDR344C|753|716|765|769|NaN|NaN|0|0|0|0|0|0|0|0|0|0
KAN|3|8|YEL013W|582|655|459|539|NaN|NaN|0|0|0|0|0|0|0|0|0|0
KAN|3|9|YEL015W|733|658|671|671|NaN|NaN|0|0|0|0|0|0|0|0|0|0
KAN|3|10|YER071C|757|805|779|788|NaN|NaN|0|0|0|0|0|0|0|0|0|0
KAN|3|11|YDR320C|455|424|559|574|NaN|NaN|0|0|0|0|0|0|0|0|0|0
KAN|3|12|YHR110W|691|689|573|568|NaN|NaN|0|0|0|0|0|0|0|0|0|0
KAN|3|13|YIL076W|698|602|606|559|NaN|NaN|0|0|0|0|0|0|0|0|0|0
KAN|3|14|YIL090W|588|573|487|511|NaN|NaN|0|0|0|0|0|0|0|0|0|0
KAN|3|15|YIL039W|829|860|704|746|NaN|NaN|0|0|0|0|0|0|0|0|0|0
KAN|3|16|YIL040W|643|650|670|648|NaN|NaN|0|0|0|0|0|0|0|0|0|0
KAN|3|17|YIL043C|871|840|863|805|NaN|NaN|0|0|0|0|0|0|0|0|0|0
KAN|3|18|YIL044C|672|640|725|668|NaN|NaN|0|0|0|0|0|0|0|0|0|0
KAN|3|19|YGR199W|823|781|847|805|NaN|NaN|0|0|0|0|0|0|0|0|0|0
KAN|3|20|YGR202C|815|800|717|735|NaN|NaN|0|0|0|0|0|0|0|0|0|0
KAN|3|21|YHR060W|37|68|58|40|NaN|NaN|0|0|0|0|0|0|0|0|0|0
KAN|3|22|YIL027C|869|820|911|878|NaN|NaN|0|0|0|0|0|0|0|0|0|0
KAN|3|23|YHR079C|862|810|682|747|NaN|NaN|0|0|0|0|0|0|0|0|0|0
KAN|3|24|YGR177C|964|1112|932|1107|NaN|NaN|0|0|0|0|0|0|0|0|0|0
KAN|4|1|YGR036C|505|344|324|359|NaN|NaN|0|0|0|0|0|0|0|0|0|0
KAN|4|2|YHR039C|766|670|648|625|NaN|NaN|0|0|0|0|0|0|0|0|0|0
KAN|4|3|YIL005W|617|587|567|549|NaN|NaN|0|0|0|0|0|0|0|0|0|0
KAN|4|4|YIL016W|646|608|618|602|NaN|NaN|0|0|0|0|0|0|0|0|0|0
KAN|4|5|YGR170W|634|610|688|668|NaN|NaN|0|0|0|0|0|0|0|0|0|0
KAN|4|6|YHR204W|697|715|726|748|NaN|NaN|0|0|0|0|0|0|0|0|0|0
KAN|4|7|YGR157W|481|439|428|361|NaN|NaN|0|0|0|0|0|0|0|0|0|0
KAN|4|8|YHL003C|792|778|783|781|NaN|NaN|0|0|0|0|0|0|0|0|0|0
KAN|4|9|YHR176W|751|766|754|722|NaN|NaN|0|0|0|0|0|0|0|0|0|0
KAN|4|10|YHR142W|709|770|686|721|NaN|NaN|0|0|0|0|0|0|0|0|0|0
KAN|4|11|YGL226C-A|806|826|803|821|NaN|NaN|0|0|0|0|0|0|0|0|0|0
KAN|4|12|YGL231C|739|701|741|715|NaN|NaN|0|0|0|0|0|0|0|0|0|0
KAN|4|13|YHL031C|709|640|628|622|NaN|NaN|0|0|0|0|0|0|0|0|0|0
KAN|4|14|YHR135C|859|860|881|820|NaN|NaN|0|0|0|0|0|0|0|0|0|0
KAN|4|15|YHR136C|799|798|872|842|NaN|NaN|0|0|0|0|0|0|0|0|0|0
KAN|4|16|YGR105W|134|67|121|132|NaN|NaN|0|0|0|0|0|0|0|0|0|0
KAN|4|17|YLL014W|776|745|836|749|NaN|NaN|0|0|0|0|0|0|0|0|0|0
KAN|4|18|YKL020C|795|769|823|802|NaN|NaN|0|0|0|0|0|0|0|0|0|0
KAN|4|19|YLR080W|772|739|732|710|NaN|NaN|0|0|0|0|0|0|0|0|0|0
KAN|4|20|YKL140W|770|786|787|714|NaN|NaN|0|0|0|0|0|0|0|0|0|0
KAN|4|21|YKL008C|845|784|742|685|NaN|NaN|0|0|0|0|0|0|0|0|0|0
KAN|4|22|YLR056W|803|776|836|786|NaN|NaN|0|0|0|0|0|0|0|0|0|0
KAN|4|23|YLR064W|902|871|904|973|NaN|NaN|0|0|0|0|0|0|0|0|0|0
KAN|4|24|YKL119C|603|581|136|230|NaN|NaN|0|0|0|0|0|0|0|0|0|0
KAN|5|1|YJL134W|999|822|858|739|NaN|NaN|0|0|0|0|0|0|0|0|0|0
KAN|5|2|YLR042C|836|664|772|678|NaN|NaN|0|0|0|0|0|0|0|0|0|0
KAN|5|3|YLR023C|612|575|616|581|NaN|NaN|0|0|0|0|0|0|0|0|0|0
KAN|5|4|YJL178C|562|586|567|563|NaN|NaN|0|0|0|0|0|0|0|0|0|0
KAN|5|5|YJL171C|631|643|656|625|NaN|NaN|0|0|0|0|0|0|0|0|0|0
KAN|5|6|YKL094W|694|701|671|683|NaN|NaN|0|0|0|0|0|0|0|0|0|0
KAN|5|7|YJL168C|574|597|571|569|NaN|NaN|0|0|0|0|0|0|0|0|0|0
KAN|5|8|YKL212W|423|492|450|478|NaN|NaN|0|0|0|0|0|0|0|0|0|0
KAN|5|9|YJL192C|647|630|693|704|NaN|NaN|0|0|0|0|0|0|0|0|0|0
KAN|5|10|YKL073W|728|745|705|729|NaN|NaN|0|0|0|0|0|0|0|0|0|0
KAN|5|11|YKL179C|734|777|736|719|NaN|NaN|0|0|0|0|0|0|0|0|0|0
KAN|5|12|YLL043W|722|742|778|789|NaN|NaN|0|0|0|0|0|0|0|0|0|0
KAN|5|13|YLL052C|687|738|754|756|NaN|NaN|0|0|0|0|0|0|0|0|0|0
KAN|5|14|YLL055W|773|779|755|772|NaN|NaN|0|0|0|0|0|0|0|0|0|0
KAN|5|15|YKL063C|728|790|757|784|NaN|NaN|0|0|0|0|0|0|0|0|0|0
KAN|5|16|YKL065C|763|782|791|762|NaN|NaN|0|0|0|0|0|0|0|0|0|0
KAN|5|17|YJL198W|762|744|714|653|NaN|NaN|0|0|0|0|0|0|0|0|0|0
KAN|5|18|YJL196C|770|788|775|764|NaN|NaN|0|0|0|0|0|0|0|0|0|0
KAN|5|19|YLL023C|697|653|751|683|NaN|NaN|0|0|0|0|0|0|0|0|0|0
KAN|5|20|YLL028W|803|781|875|806|NaN|NaN|0|0|0|0|0|0|0|0|0|0
KAN|5|21|YJL212C|870|827|957|913|NaN|NaN|0|0|0|0|0|0|0|0|0|0
KAN|5|22|YMR022W|781|742|849|818|NaN|NaN|0|0|0|0|0|0|0|0|0|0
KAN|5|23|YMR214W|781|780|704|756|NaN|NaN|0|0|0|0|0|0|0|0|0|0
KAN|5|24|YMR215W|972|1177|878|1023|NaN|NaN|0|0|0|0|0|0|0|0|0|0
KAN|6|1|YMR010W|1000|775|932|798|NaN|NaN|0|0|0|0|0|0|0|0|0|0
KAN|6|2|YMR015C|615|519|540|507|NaN|NaN|0|0|0|0|0|0|0|0|0|0
KAN|6|3|YLR207W|629|624|765|729|NaN|NaN|0|0|0|0|0|0|0|0|0|0
KAN|6|4|YLR350W|686|689|672|676|NaN|NaN|0|0|0|0|0|0|0|0|0|0
KAN|6|5|YLR220W|679|672|637|533|NaN|NaN|0|0|0|0|0|0|0|0|0|0
KAN|6|6|YML012W|700|715|649|684|NaN|NaN|0|0|0|0|0|0|0|0|0|0
KAN|6|7|YML008C|687|668|581|597|NaN|NaN|0|0|0|0|0|0|0|0|0|0
KAN|6|8|YMR202W|662|587|532|533|NaN|NaN|0|0|0|0|0|0|0|0|0|0
KAN|6|9|YLR194C|801|745|778|663|NaN|NaN|0|0|0|0|0|0|0|0|0|0
KAN|6|10|YMR183C|739|782|731|748|NaN|NaN|0|0|0|0|0|0|0|0|0|0
KAN|6|11|YML019W|709|750|713|730|NaN|NaN|0|0|0|0|0|0|0|0|0|0
KAN|6|12|YML013W|697|703|731|730|NaN|NaN|0|0|0|0|0|0|0|0|0|0
KAN|6|13|YLR292C|802|819|711|740|NaN|NaN|0|0|0|0|0|0|0|0|0|0
KAN|6|14|YMR161W|719|752|764|790|NaN|NaN|0|0|0|0|0|0|0|0|0|0
KAN|6|15|YMR163C|729|718|751|728|NaN|NaN|0|0|0|0|0|0|0|0|0|0
KAN|6|16|YLR396C|0|0|0|0|NaN|NaN|0|0|0|0|0|0|0|0|0|0
KAN|6|17|YMR152W|783|852|775|693|NaN|NaN|0|0|0|0|0|0|0|0|0|0
KAN|6|18|YLR130C|841|777|820|781|NaN|NaN|0|0|0|0|0|0|0|0|0|0
KAN|6|19|YLR268W|488|556|606|556|NaN|NaN|0|0|0|0|0|0|0|0|0|0
KAN|6|20|YMR029C|798|780|791|789|NaN|NaN|0|0|0|0|0|0|0|0|0|0
KAN|6|21|YMR031C|867|817|867|816|NaN|NaN|0|0|0|0|0|0|0|0|0|0
KAN|6|22|YLR372W|835|755|738|697|NaN|NaN|0|0|0|0|0|0|0|0|0|0
KAN|6|23|YLR242C|853|892|824|840|NaN|NaN|0|0|0|0|0|0|0|0|0|0
KAN|6|24|YLR250W|883|1058|789|994|NaN|NaN|0|0|0|0|0|0|0|0|0|0
KAN|7|1|YLR120C|914|772|947|785|NaN|NaN|0|0|0|0|0|0|0|0|0|0
KAN|7|2|YOR245C|722|689|615|603|NaN|NaN|0|0|0|0|0|0|0|0|0|0
KAN|7|3|YOR115C|651|590|631|624|NaN|NaN|0|0|0|0|0|0|0|0|0|0
KAN|7|4|YNL297C|548|524|527|491|NaN|NaN|0|0|0|0|0|0|0|0|0|0
KAN|7|5|YNL156C|671|639|680|680|NaN|NaN|0|0|0|0|0|0|0|0|0|0
KAN|7|6|YNL153C|600|580|588|596|NaN|NaN|0|0|0|0|0|0|0|0|0|0
KAN|7|7|YOR002W|599|558|651|649|NaN|NaN|0|0|0|0|0|0|0|0|0|0
KAN|7|8|YOR092W|774|727|725|730|NaN|NaN|0|0|0|0|0|0|0|0|0|0
KAN|7|9|YOR214C|722|708|730|735|NaN|NaN|0|0|0|0|0|0|0|0|0|0
KAN|7|10|YOR216C|659|634|552|572|NaN|NaN|0|0|0|0|0|0|0|0|0|0
KAN|7|11|YOR085W|649|637|618|618|NaN|NaN|0|0|0|0|0|0|0|0|0|0
KAN|7|12|YOR089C|418|370|387|397|NaN|NaN|0|0|0|0|0|0|0|0|0|0
KAN|7|13|YNL194C|719|717|672|658|NaN|NaN|0|0|0|0|0|0|0|0|0|0
KAN|7|14|YNL327W|758|706|792|748|NaN|NaN|0|0|0|0|0|0|0|0|0|0
KAN|7|15|YNL190W|787|792|754|760|NaN|NaN|0|0|0|0|0|0|0|0|0|0
KAN|7|16|YNL323W|975|953|884|799|NaN|NaN|0|0|0|0|0|0|0|0|0|0
KAN|7|17|YOR198C|31|50|931|994|NaN|NaN|0|0|0|0|0|0|0|0|0|0
KAN|7|18|YOR067C|786|764|730|734|NaN|NaN|0|0|0|0|0|0|0|0|0|0
KAN|7|19|YOR070C|640|627|678|686|NaN|NaN|0|0|0|0|0|0|0|0|0|0
KAN|7|20|YOR079C|770|755|849|851|NaN|NaN|0|0|0|0|0|0|0|0|0|0
KAN|7|21|YMR307W|370|525|421|416|NaN|NaN|0|0|0|0|0|0|0|0|0|0
KAN|7|22|YOR049C|802|788|862|822|NaN|NaN|0|0|0|0|0|0|0|0|0|0
KAN|7|23|YMR292W|715|759|670|669|NaN|NaN|0|0|0|0|0|0|0|0|0|0
KAN|7|24|YNL219C|805|927|798|999|NaN|NaN|0|0|0|0|0|0|0|0|0|0
KAN|8|1|YMR299C|898|730|927|761|NaN|NaN|0|0|0|0|0|0|0|0|0|0
KAN|8|2|YOR165W|595|541|702|672|NaN|NaN|0|0|0|0|0|0|0|0|0|0
KAN|8|3|YOR036W|0|1|247|353|NaN|NaN|0|0|0|0|0|0|0|0|0|0
KAN|8|4|YOR171C|739|679|578|605|NaN|NaN|0|0|0|0|0|0|0|0|0|0
KAN|8|5|YOR175C|602|622|580|595|NaN|NaN|0|0|0|0|0|0|0|0|0|0
KAN|8|6|YOR042W|682|646|642|640|NaN|NaN|0|0|0|0|0|0|0|0|0|0
KAN|8|7|YOR044W|756|686|727|726|NaN|NaN|0|0|0|0|0|0|0|0|0|0
KAN|8|8|YNL238W|708|698|704|703|NaN|NaN|0|0|0|0|0|0|0|0|0|0
KAN|8|9|YMR264W|755|734|737|725|NaN|NaN|0|0|0|0|0|0|0|0|0|0
KAN|8|10|YMR272C|547|469|560|577|NaN|NaN|0|0|0|0|0|0|0|0|0|0
KAN|8|11|YMR274C|730|712|736|747|NaN|NaN|0|0|0|0|0|0|0|0|0|0
KAN|8|12|YOR016C|810|772|798|771|NaN|NaN|0|0|0|0|0|0|0|0|0|0
KAN|8|13|YNL280C|619|579|633|589|NaN|NaN|0|0|0|0|0|0|0|0|0|0
KAN|8|14|YMR251W-A|675|658|753|696|NaN|NaN|0|0|0|0|0|0|0|0|0|0
KAN|8|15|YMR253C|874|830|778|733|NaN|NaN|0|0|0|0|0|0|0|0|0|0
KAN|8|16|YPR028W|789|766|743|737|NaN|NaN|0|0|0|0|0|0|0|0|0|0
KAN|8|17|YPL227C|700|682|706|694|NaN|NaN|0|0|0|0|0|0|0|0|0|0
KAN|8|18|YOL013C|846|826|851|859|NaN|NaN|0|0|0|0|0|0|0|0|0|0
KAN|8|19|YOL018C|553|538|553|508|NaN|NaN|0|0|0|0|0|0|0|0|0|0
KAN|8|20|YPR003C|837|782|814|771|NaN|NaN|0|0|0|0|0|0|0|0|0|0
KAN|8|21|YPL246C|838|807|836|800|NaN|NaN|0|0|0|0|0|0|0|0|0|0
KAN|8|22|YOR377W|692|618|742|732|NaN|NaN|0|0|0|0|0|0|0|0|0|0
KAN|8|23|YPL274W|772|792|867|828|NaN|NaN|0|0|0|0|0|0|0|0|0|0
KAN|8|24|YPL051W|965|1137|913|1100|NaN|NaN|0|0|0|0|0|0|0|0|0|0
KAN|9|1|YPL170W|869|762|894|747|NaN|NaN|0|0|0|0|0|0|0|0|0|0
KAN|9|2|YOL065C|730|690|661|622|NaN|NaN|0|0|0|0|0|0|0|0|0|0
KAN|9|3|YOR311C|631|543|672|579|NaN|NaN|0|0|0|0|0|0|0|0|0|0
KAN|9|4|YOR321W|667|620|587|633|NaN|NaN|0|0|0|0|0|0|0|0|0|0
KAN|9|5|YPL195W|449|437|556|518|NaN|NaN|0|0|0|0|0|0|0|0|0|0
KAN|9|6|YOL047C|615|627|644|659|NaN|NaN|0|0|0|0|0|0|0|0|0|0
KAN|9|7|YOR307C|729|720|697|710|NaN|NaN|0|0|0|0|0|0|0|0|0|0
KAN|9|8|YPL087W|650|645|717|744|NaN|NaN|0|0|0|0|0|0|0|0|0|0
KAN|9|9|YPL207W|721|719|772|799|NaN|NaN|0|0|0|0|0|0|0|0|0|0
KAN|9|10|YPL206C|742|715|765|760|NaN|NaN|0|0|0|0|0|0|0|0|0|0
KAN|9|11|YOR284W|715|690|694|679|NaN|NaN|0|0|0|0|0|0|0|0|0|0
KAN|9|12|YOR285W|737|731|711|688|NaN|NaN|0|0|0|0|0|0|0|0|0|0
KAN|9|13|YOR288C|779|729|738|745|NaN|NaN|0|0|0|0|0|0|0|0|0|0
KAN|9|14|YOL030W|754|745|756|722|NaN|NaN|0|0|0|0|0|0|0|0|0|0
KAN|9|15|YOL031C|702|746|689|727|NaN|NaN|0|0|0|0|0|0|0|0|0|0
KAN|9|16|YOR291W|743|761|750|769|NaN|NaN|0|0|0|0|0|0|0|0|0|0
KAN|9|17|YCL025C|844|801|798|783|NaN|NaN|0|0|0|0|0|0|0|0|0|0
KAN|9|18|YDL052C|794|746|792|724|NaN|NaN|0|0|0|0|0|0|0|0|0|0
KAN|9|19|YPR173C|460|425|405|357|NaN|NaN|0|0|0|0|0|0|0|0|0|0
KAN|9|20|YCL001W|780|738|858|794|NaN|NaN|0|0|0|0|0|0|0|0|0|0
KAN|9|21|YPR148C|803|772|734|679|NaN|NaN|0|0|0|0|0|0|0|0|0|0
KAN|9|22|YPR149W|764|773|846|757|NaN|NaN|0|0|0|0|0|0|0|0|0|0
KAN|9|23|YDL018C|890|932|852|899|NaN|NaN|0|0|0|0|0|0|0|0|0|0
KAN|9|24|YBR067C|1010|1241|1014|1211|NaN|NaN|0|0|0|0|0|0|0|0|0|0
KAN|10|1|YDL019C|883|705|917|753|NaN|NaN|0|0|0|0|0|0|0|0|0|0
KAN|10|2|YPR135W|644|575|626|566|NaN|NaN|0|0|0|0|0|0|0|0|0|0
KAN|10|3|YGR227W|634|580|599|594|NaN|NaN|0|0|0|0|0|0|0|0|0|0
KAN|10|4|YBR162W-A|668|614|610|624|NaN|NaN|0|0|0|0|0|0|0|0|0|0
KAN|10|5|YBR164C|540|549|545|555|NaN|NaN|0|0|0|0|0|0|0|0|0|0
KAN|10|6|YBR052C|623|622|644|639|NaN|NaN|0|0|0|0|0|0|0|0|0|0
KAN|10|7|YBR171W|482|536|557|575|NaN|NaN|0|0|0|0|0|0|0|0|0|0
KAN|10|8|YBR036C|796|688|0|11|NaN|NaN|0|0|0|0|0|0|0|0|0|0
KAN|10|9|YPR114W|719|685|745|739|NaN|NaN|0|0|0|0|0|0|0|0|0|0
KAN|10|10|YFR041C|669|695|680|689|NaN|NaN|0|0|0|0|0|0|0|0|0|0
KAN|10|11|YBR132C|704|705|703|714|NaN|NaN|0|0|0|0|0|0|0|0|0|0
KAN|10|12|YBR106W|593|583|619|535|NaN|NaN|0|0|0|0|0|0|0|0|0|0
KAN|10|13|YPR063C|757|729|756|750|NaN|NaN|0|0|0|0|0|0|0|0|0|0
KAN|10|14|YPR071W|734|755|725|714|NaN|NaN|0|0|0|0|0|0|0|0|0|0
KAN|10|15|YBL102W|791|770|798|803|NaN|NaN|0|0|0|0|0|0|0|0|0|0
KAN|10|16|YBR097W|0|0|0|0|NaN|NaN|0|0|0|0|0|0|0|0|0|0
KAN|10|17|YDL121C|841|809|890|839|NaN|NaN|0|0|0|0|0|0|0|0|0|0
KAN|10|18|YDR518W|839|823|840|834|NaN|NaN|0|0|0|0|0|0|0|0|0|0
KAN|10|19|YDR519W|801|780|851|778|NaN|NaN|0|0|0|0|0|0|0|0|0|0
KAN|10|20|YDR524C|713|677|723|692|NaN|NaN|0|0|0|0|0|0|0|0|0|0
KAN|10|21|YML048W|705|714|685|674|NaN|NaN|0|0|0|0|0|0|0|0|0|0
KAN|10|22|YJR073C|716|675|581|488|NaN|NaN|0|0|0|0|0|0|0|0|0|0
KAN|10|23|wt_blank_sean|0|0|0|0|NaN|NaN|0|0|0|0|0|0|0|0|0|0
KAN|10|24|YJR088C|894|1009|846|941|NaN|NaN|0|0|0|0|0|0|0|0|0|0
KAN|11|1|YDR503C|983|769|851|714|NaN|NaN|0|0|0|0|0|0|0|0|0|0
KAN|11|2|YML059C|694|619|516|448|NaN|NaN|0|0|0|0|0|0|0|0|0|0
KAN|11|3|YML055W|578|547|558|581|NaN|NaN|0|0|0|0|0|0|0|0|0|0
KAN|11|4|YDL099W|559|550|628|601|NaN|NaN|0|0|0|0|0|0|0|0|0|0
KAN|11|5|YDL100C|595|588|675|653|NaN|NaN|0|0|0|0|0|0|0|0|0|0
KAN|11|6|YDR484W|274|223|283|256|NaN|NaN|0|0|0|0|0|0|0|0|0|0
KAN|11|7|YDR492W|746|745|848|674|NaN|NaN|0|0|0|0|0|0|0|0|0|0
KAN|11|8|YGL126W|780|755|761|745|NaN|NaN|0|0|0|0|0|0|0|0|0|0
KAN|11|9|YIL124W|657|684|767|755|NaN|NaN|0|0|0|0|0|0|0|0|0|0
KAN|11|10|YDL091C|678|716|689|695|NaN|NaN|0|0|0|0|0|0|0|0|0|0
KAN|11|11|YDL093W|666|709|686|702|NaN|NaN|0|0|0|0|0|0|0|0|0|0
KAN|11|12|YFL048C|699|704|793|775|NaN|NaN|0|0|0|0|0|0|0|0|0|0
KAN|11|13|YDL095W|688|682|704|656|NaN|NaN|0|0|0|0|0|0|0|0|0|0
KAN|11|14|YFL025C|726|734|777|807|NaN|NaN|0|0|0|0|0|0|0|0|0|0
KAN|11|15|YGL161C|507|564|522|531|NaN|NaN|0|0|0|0|0|0|0|0|0|0
KAN|11|16|YGL167C|454|383|406|332|NaN|NaN|0|0|0|0|0|0|0|0|0|0
KAN|11|17|YGR261C|615|629|600|639|NaN|NaN|0|0|0|0|0|0|0|0|0|0
KAN|11|18|YGR263C|826|835|849|819|NaN|NaN|0|0|0|0|0|0|0|0|0|0
KAN|11|19|YGR266W|753|729|781|728|NaN|NaN|0|0|0|0|0|0|0|0|0|0
KAN|11|20|YNR039C|741|754|808|788|NaN|NaN|0|0|0|0|0|0|0|0|0|0
KAN|11|21|YNL146W|752|726|826|791|NaN|NaN|0|0|0|0|0|0|0|0|0|0
KAN|11|22|YNR019W|769|695|725|674|NaN|NaN|0|0|0|0|0|0|0|0|0|0
KAN|11|23|YCR043C|969|976|955|902|NaN|NaN|0|0|0|0|0|0|0|0|0|0
KAN|11|24|YNR021W|1008|1151|1040|1186|NaN|NaN|0|0|0|0|0|0|0|0|0|0
KAN|12|1|YCR044C|725|580|739|605|NaN|NaN|0|0|0|0|0|0|0|0|0|0
KAN|12|2|YCR061W|699|631|643|562|NaN|NaN|0|0|0|0|0|0|0|0|0|0
KAN|12|3|YNR030W|560|496|556|533|NaN|NaN|0|0|0|0|0|0|0|0|0|0
KAN|12|4|YBR177C|595|571|612|600|NaN|NaN|0|0|0|0|0|0|0|0|0|0
KAN|12|5|YNR008W|614|575|617|619|NaN|NaN|0|0|0|0|0|0|0|0|0|0
KAN|12|6|YNR013C|702|663|715|683|NaN|NaN|0|0|0|0|0|0|0|0|0|0
KAN|12|7|YBR283C|720|718|665|641|NaN|NaN|0|0|0|0|0|0|0|0|0|0
KAN|12|8|YNL041C|523|476|644|638|NaN|NaN|0|0|0|0|0|0|0|0|0|0
KAN|12|9|YNL044W|628|618|626|598|NaN|NaN|0|0|0|0|0|0|0|0|0|0
KAN|12|10|YBR290W|731|730|697|756|NaN|NaN|0|0|0|0|0|0|0|0|0|0
KAN|12|11|YNL046W|630|657|656|669|NaN|NaN|0|0|0|0|0|0|0|0|0|0
KAN|12|12|YNL049C|744|742|735|763|NaN|NaN|0|0|0|0|0|0|0|0|0|0
KAN|12|13|YBR273C|714|689|689|695|NaN|NaN|0|0|0|0|0|0|0|0|0|0
KAN|12|14|YBR264C|746|746|721|716|NaN|NaN|0|0|0|0|0|0|0|0|0|0
KAN|12|15|YNL008C|734|739|793|786|NaN|NaN|0|0|0|0|0|0|0|0|0|0
KAN|12|16|YDL137W|752|737|754|693|NaN|NaN|0|0|0|0|0|0|0|0|0|0
KAN|12|17|YJL024C|616|566|615|571|NaN|NaN|0|0|0|0|0|0|0|0|0|0
KAN|12|18|YJL029C|519|515|486|535|NaN|NaN|0|0|0|0|0|0|0|0|0|0
KAN|12|19|YML067C|718|699|719|662|NaN|NaN|0|0|0|0|0|0|0|0|0|0
KAN|12|20|YJL004C|754|714|773|730|NaN|NaN|0|0|0|0|0|0|0|0|0|0
KAN|12|21|YML038C|638|588|622|585|NaN|NaN|0|0|0|0|0|0|0|0|0|0
KAN|12|22|YER151C|625|608|464|405|NaN|NaN|0|0|0|0|0|0|0|0|0|0
KAN|12|23|YML075C|743|712|785|737|NaN|NaN|0|0|0|0|0|0|0|0|0|0
KAN|12|24|YGR086C|964|1214|906|1115|NaN|NaN|0|0|0|0|0|0|0|0|0|0
KAN|13|1|YGR089W|811|646|754|625|NaN|NaN|0|0|0|0|0|0|0|0|0|0
KAN|13|2|YGR106C|623|544|658|605|NaN|NaN|0|0|0|0|0|0|0|0|0|0
KAN|13|3|YLR246W|578|551|571|537|NaN|NaN|0|0|0|0|0|0|0|0|0|0
KAN|13|4|YJR118C|557|535|597|595|NaN|NaN|0|0|0|0|0|0|0|0|0|0
KAN|13|5|YDR205W|625|641|734|714|NaN|NaN|0|0|0|0|0|0|0|0|0|0
KAN|13|6|YGR038W|551|530|614|597|NaN|NaN|0|0|0|0|0|0|0|0|0|0
KAN|13|7|YJR131W|617|582|626|610|NaN|NaN|0|0|0|0|0|0|0|0|0|0
KAN|13|8|YJR134C|602|587|662|674|NaN|NaN|0|0|0|0|0|0|0|0|0|0
KAN|13|9|YER120W|691|673|630|669|NaN|NaN|0|0|0|0|0|0|0|0|0|0
KAN|13|10|YER122C|676|679|650|665|NaN|NaN|0|0|0|0|0|0|0|0|0|0
KAN|13|11|YJR117W|587|575|579|582|NaN|NaN|0|0|0|0|0|0|0|0|0|0
KAN|13|12|YER113C|635|632|683|668|NaN|NaN|0|0|0|0|0|0|0|0|0|0
KAN|13|13|YJR040W|636|629|669|632|NaN|NaN|0|0|0|0|0|0|0|0|0|0
KAN|13|14|YKR067W|715|707|698|678|NaN|NaN|0|0|0|0|0|0|0|0|0|0
KAN|13|15|YJR031C|651|640|701|684|NaN|NaN|0|0|0|0|0|0|0|0|0|0
KAN|13|16|YMR054W|675|660|724|673|NaN|NaN|0|0|0|0|0|0|0|0|0|0
KAN|13|17|YIR033W|578|604|609|633|NaN|NaN|0|0|0|0|0|0|0|0|0|0
KAN|13|18|YJR010C-A|740|668|766|691|NaN|NaN|0|0|0|0|0|0|0|0|0|0
KAN|13|19|YJR015W|698|689|748|677|NaN|NaN|0|0|0|0|0|0|0|0|0|0
KAN|13|20|YMR052W|651|630|672|597|NaN|NaN|0|0|0|0|0|0|0|0|0|0
KAN|13|21|YBR287W|752|706|761|689|NaN|NaN|0|0|0|0|0|0|0|0|0|0
KAN|13|22|YBR288C|518|511|560|494|NaN|NaN|0|0|0|0|0|0|0|0|0|0
KAN|13|23|YAR002C-A|469|538|988|558|NaN|NaN|0|0|0|0|0|0|0|0|0|0
KAN|13|24|YMR119W|866|1083|875|1097|NaN|NaN|0|0|0|0|0|0|0|0|0|0
KAN|14|1|YNL125C|980|798|538|473|NaN|NaN|0|0|0|0|0|0|0|0|0|0
KAN|14|2|YNL130C|617|589|757|718|NaN|NaN|0|0|0|0|0|0|0|0|0|0
KAN|14|3|YIL030C|565|546|449|428|NaN|NaN|0|0|0|0|0|0|0|0|0|0
KAN|14|4|YNL085W|592|564|604|598|NaN|NaN|0|0|0|0|0|0|0|0|0|0
KAN|14|5|YNL095C|546|494|531|549|NaN|NaN|0|0|0|0|0|0|0|0|0|0
KAN|14|6|YLR390W-A|591|595|613|623|NaN|NaN|0|0|0|0|0|0|0|0|0|0
KAN|14|7|YJL078C|472|464|573|564|NaN|NaN|0|0|0|0|0|0|0|0|0|0
KAN|14|8|YKR053C|646|595|573|595|NaN|NaN|0|0|0|0|0|0|0|0|0|0
KAN|14|9|YNL051W|587|494|623|628|NaN|NaN|0|0|0|0|0|0|0|0|0|0
KAN|14|10|YPL137C|593|563|659|626|NaN|NaN|0|0|0|0|0|0|0|0|0|0
KAN|14|11|YDL072C|636|606|674|653|NaN|NaN|0|0|0|0|0|0|0|0|0|0
KAN|14|12|YCR048W|654|641|632|642|NaN|NaN|0|0|0|0|0|0|0|0|0|0
KAN|14|13|YCR067C|591|618|611|628|NaN|NaN|0|0|0|0|0|0|0|0|0|0
KAN|14|14|YCR034W|657|609|728|754|NaN|NaN|0|0|0|0|0|0|0|0|0|0
KAN|14|15|YGR130C|710|681|775|770|NaN|NaN|0|0|0|0|0|0|0|0|0|0
KAN|14|16|YGL223C|736|756|737|750|NaN|NaN|0|0|0|0|0|0|0|0|0|0
KAN|14|17|YBR255W|695|683|716|713|NaN|NaN|0|0|0|0|0|0|0|0|0|0
KAN|14|18|YER087C-B|711|702|724|717|NaN|NaN|0|0|0|0|0|0|0|0|0|0
KAN|14|19|YIL105C|758|698|716|744|NaN|NaN|0|0|0|0|0|0|0|0|0|0
KAN|14|20|YDR476C|702|612|835|743|NaN|NaN|0|0|0|0|0|0|0|0|0|0
KAN|14|21|YDR525W|707|722|802|726|NaN|NaN|0|0|0|0|0|0|0|0|0|0
KAN|14|22|YDR057W|689|813|840|970|NaN|NaN|0|0|0|0|0|0|0|0|0|0
KAN|14|23|YBR159W|617|694|560|592|NaN|NaN|0|0|0|0|0|0|0|0|0|0
KAN|14|24|YHR123W|809|1051|832|1073|NaN|NaN|0|0|0|0|0|0|0|0|0|0
KAN|15|1|YGR284C|813|621|907|688|NaN|NaN|0|0|0|0|0|0|0|0|0|0
KAN|15|2|YOL101C|581|475|624|489|NaN|NaN|0|0|0|0|0|0|0|0|0|0
KAN|15|3|YOL107W|514|426|554|511|NaN|NaN|0|0|0|0|0|0|0|0|0|0
KAN|15|4|YNL300W|476|421|561|513|NaN|NaN|0|0|0|0|0|0|0|0|0|0
KAN|15|5|YOL110W|529|499|530|514|NaN|NaN|0|0|0|0|0|0|0|0|0|0
KAN|15|6|YOR317W|494|461|509|525|NaN|NaN|0|0|0|0|0|0|0|0|0|0
KAN|15|7|YML071C|553|509|493|457|NaN|NaN|0|0|0|0|0|0|0|0|0|0
KAN|15|8|YIR038C|558|567|541|511|NaN|NaN|0|0|0|0|0|0|0|0|0|0
KAN|15|9|YML101C|607|558|604|532|NaN|NaN|0|0|0|0|0|0|0|0|0|0
KAN|15|10|YOL137W|607|536|480|478|NaN|NaN|0|0|0|0|0|0|0|0|0|0
KAN|15|11|YDR424C|504|469|539|523|NaN|NaN|0|0|0|0|0|0|0|0|0|0
KAN|15|12|YMR065W|595|575|519|491|NaN|NaN|0|0|0|0|0|0|0|0|0|0
KAN|15|13|YML128C|378|344|341|380|NaN|NaN|0|0|0|0|0|0|0|0|0|0
KAN|15|14|YHR045W|568|587|642|620|NaN|NaN|0|0|0|0|0|0|0|0|0|0
KAN|15|15|YHR181W|670|663|683|696|NaN|NaN|0|0|0|0|0|0|0|0|0|0
KAN|15|16|YMR123W|348|371|327|351|NaN|NaN|0|0|0|0|0|0|0|0|0|0
KAN|15|17|YLR039C|210|256|377|333|NaN|NaN|0|0|0|0|0|0|0|0|0|0
KAN|15|18|YLR050C|676|685|586|586|NaN|NaN|0|0|0|0|0|0|0|0|0|0
KAN|15|19|YNR075W|626|590|717|619|NaN|NaN|0|0|0|0|0|0|0|0|0|0
KAN|15|20|YOL088C|589|544|586|526|NaN|NaN|0|0|0|0|0|0|0|0|0|0
KAN|15|21|YMR313C|595|552|558|542|NaN|NaN|0|0|0|0|0|0|0|0|0|0
KAN|15|22|YHR004C|601|609|534|560|NaN|NaN|0|0|0|0|0|0|0|0|0|0
KAN|15|23|YLR450W|649|711|594|816|NaN|NaN|0|0|0|0|0|0|0|0|0|0
KAN|15|24|YDL192W|654|810|610|768|NaN|NaN|0|0|0|0|0|0|0|0|0|0
KAN|16|1|YNR051C|569|707|461|678|NaN|NaN|0|0|0|0|0|0|0|0|0|0
KAN|16|2|YJL123C|501|861|478|697|NaN|NaN|0|0|0|0|0|0|0|0|0|0
KAN|16|3|YJL117W|481|516|466|465|NaN|NaN|0|0|0|0|0|0|0|0|0|0
KAN|16|4|YDL222C|504|801|586|797|NaN|NaN|0|0|0|0|0|0|0|0|0|0
KAN|16|5|YDL226C|521|612|532|631|NaN|NaN|0|0|0|0|0|0|0|0|0|0
KAN|16|6|YDL231C|521|581|580|662|NaN|NaN|0|0|0|0|0|0|0|0|0|0
KAN|16|7|YDL232W|524|669|498|695|NaN|NaN|0|0|0|0|0|0|0|0|0|0
KAN|16|8|YJL079C|542|560|521|771|NaN|NaN|0|0|0|0|0|0|0|0|0|0
KAN|16|9|YKR088C|437|698|439|747|NaN|NaN|0|0|0|0|0|0|0|0|0|0
KAN|16|10|YJL073W|501|738|470|558|NaN|NaN|0|0|0|0|0|0|0|0|0|0
KAN|16|11|YJL062W|408|839|450|716|NaN|NaN|0|0|0|0|0|0|0|0|0|0
KAN|16|12|YJR066W|450|714|457|727|NaN|NaN|0|0|0|0|0|0|0|0|0|0
KAN|16|13|YDR483W|527|1000|543|1062|NaN|NaN|0|0|0|0|0|0|0|0|0|0
KAN|16|14|YER044C|93|0|145|192|NaN|NaN|0|0|0|0|0|0|0|0|0|0
KAN|16|15|YDL204W|419|996|518|1340|NaN|NaN|0|0|0|0|0|0|0|0|0|0
KAN|16|16|YBR058C-A|0|0|0|25|NaN|NaN|0|0|0|0|0|0|0|0|0|0
KAN|16|17|YBR096W|703|968|735|1270|NaN|NaN|0|0|0|0|0|0|0|0|0|0
KAN|16|18|YBR234C|0|14|0|57|NaN|NaN|0|0|0|0|0|0|0|0|0|0
KAN|16|19|YDR027C|0|0|0|149|NaN|NaN|0|0|0|0|0|0|0|0|0|0
KAN|16|20|YDR032C|1153|747|872|1183|NaN|NaN|0|0|0|0|0|0|0|0|0|0
KAN|16|21|YEL022W|509|512|453|495|NaN|NaN|0|0|0|0|0|0|0|0|0|0
KAN|16|22|YER053C-A|687|797|609|1541|NaN|NaN|0|0|0|0|0|0|0|0|0|0
KAN|16|23|YER100W|1391|377|31|1|NaN|NaN|0|0|0|0|0|0|0|0|0|0
KAN|16|24|YGL095C|0|0|490|643|NaN|NaN|0|0|0|0|0|0|0|0|0|0
NAT|YDR137W
KAN|1|1|YCR017C|797|479|491|366|531|468|0|0|0|0|0|0|0|0|0|0
KAN|1|2|YDR056C|728|518|613|402|660|493|0|0|0|0|0|0|0|0|0|0
KAN|1|3|YBR229C|577|366|696|495|531|309|0|0|0|0|0|0|0|0|0|0
KAN|1|4|YCR011C|765|605|824|657|717|565|0|0|0|0|0|0|0|0|0|0
KAN|1|5|YBL011W|740|619|800|710|818|710|0|0|0|0|0|0|0|0|0|0
KAN|1|6|YBL017C|732|539|387|272|448|307|0|0|0|0|0|0|0|0|0|0
KAN|1|7|YCL056C|776|553|678|538|747|571|0|0|0|0|0|0|0|0|0|0
KAN|1|8|YDR137W|241|171|204|154|188|136|0|0|0|0|0|0|0|0|0|0
KAN|1|9|YAR042W|645|516|821|608|748|553|0|0|0|0|0|0|0|0|0|0
KAN|1|10|YBR201W|1067|834|1061|849|893|650|0|0|0|0|0|0|0|0|0|0
KAN|1|11|YCL045C|523|383|533|401|518|339|0|0|0|0|0|0|0|0|0|0
KAN|1|12|YBR183W|893|681|743|566|772|574|0|0|0|0|0|0|0|0|0|0
KAN|1|13|YDR108W|291|175|979|822|263|192|0|0|0|0|0|0|0|0|0|0
KAN|1|14|YAL007C|725|550|724|565|772|595|0|0|0|0|0|0|0|0|0|0
KAN|1|15|YDR100W|410|279|439|296|639|472|0|0|0|0|0|0|0|0|0|0
KAN|1|16|YAL026C|377|271|482|336|390|315|0|0|0|0|0|0|0|0|0|0
KAN|1|17|YAL023C|551|340|565|391|656|453|0|0|0|0|0|0|0|0|0|0
KAN|1|18|YBL082C|836|560|790|585|855|653|0|0|0|0|0|0|0|0|0|0
KAN|1|19|YDR084C|655|447|673|492|723|532|0|0|0|0|0|0|0|0|0|0
KAN|1|20|YAL042W|858|679|784|656|638|499|0|0|0|0|0|0|0|0|0|0
KAN|1|21|YAL058W|576|327|628|463|1039|823|0|0|0|0|0|0|0|0|0|0
KAN|1|22|YGL200C|507|315|524|407|561|359|0|0|0|0|0|0|0|0|0|0
KAN|1|23|YGL203C|696|507|716|605|742|604|0|0|0|0|0|0|0|0|0|0
KAN|1|24|YDR294C|475|377|396|422|522|496|0|0|0|0|0|0|0|0|0|0
KAN|2|1|YDR297W|1021|830|1120|899|772|671|0|0|0|0|0|0|0|0|0|0
KAN|2|2|YEL001C|250|269|0|0|377|328|0|0|0|0|0|0|0|0|0|0
KAN|2|3|YEL003W|302|334|876|830|506|466|0|0|0|0|0|0|0|0|0|0
KAN|2|4|YDR304C|466|410|460|355|506|459|0|0|0|0|0|0|0|0|0|0
KAN|2|5|YEL004W|345|370|316|278|398|372|0|0|0|0|0|0|0|0|0|0
KAN|2|6|YEL005C|371|367|454|400|436|406|0|0|0|0|0|0|0|0|0|0
KAN|2|7|YDR307W|368|363|378|335|334|325|0|0|0|0|0|0|0|0|0|0
KAN|2|8|YGL084C|692|680|580|578|459|415|0|0|0|0|0|0|0|0|0|0
KAN|2|9|YGL054C|156|102|200|149|326|237|0|0|0|0|0|0|0|0|0|0
KAN|2|10|YER019C-A|552|548|360|337|369|315|0|0|0|0|0|0|0|0|0|0
KAN|2|11|YDR270W|420|400|479|463|501|480|0|0|0|0|0|0|0|0|0|0
KAN|2|12|YDR410C|0|0|0|0|0|0|0|0|0|0|0|0|0|0|0|0
KAN|2|13|YDR411C|483|451|537|511|836|768|0|0|0|0|0|0|0|0|0|0
KAN|2|14|YER004W|555|586|556|494|595|548|0|0|0|0|0|0|0|0|0|0
KAN|2|15|YER005W|298|237|355|291|474|400|0|0|0|0|0|0|0|0|0|0
KAN|2|16|YGL020C|143|121|105|53|59|8|0|0|0|0|0|0|0|0|0|0
KAN|2|17|YEL064C|475|419|318|253|150|116|0|0|0|0|0|0|0|0|0|0
KAN|2|18|YGL027C|531|509|496|467|498|413|0|0|0|0|0|0|0|0|0|0
KAN|2|19|YDR233C|497|512|510|482|460|388|0|0|0|0|0|0|0|0|0|0
KAN|2|20|YEL042W|281|232|363|226|440|401|0|0|0|0|0|0|0|0|0|0
KAN|2|21|YEL043W|180|141|151|117|300|253|0|0|0|0|0|0|0|0|0|0
KAN|2|22|YGL005C|256|210|306|250|398|350|0|0|0|0|0|0|0|0|0|0
KAN|2|23|YGL010W|562|535|633|615|494|453|0|0|0|0|0|0|0|0|0|0
KAN|2|24|YGL012W|139|169|252|236|127|144|0|0|0|0|0|0|0|0|0|0
KAN|3|1|YDR349C|513|419|570|439|495|426|0|0|0|0|0|0|0|0|0|0
KAN|3|2|YDR221W|484|499|497|454|506|475|0|0|0|0|0|0|0|0|0|0
KAN|3|3|YDR222W|393|421|531|487|393|330|0|0|0|0|0|0|0|0|0|0
KAN|3|4|YDR357C|377|375|465|482|431|356|0|0|0|0|0|0|0|0|0|0
KAN|3|5|YEL031W|525|502|263|291|209|174|0|0|0|0|0|0|0|0|0|0
KAN|3|6|YER083C|522|505|581|568|498|517|0|0|0|0|0|0|0|0|0|0
KAN|3|7|YDR344C|509|507|435|408|477|423|0|0|0|0|0|0|0|0|0|0
KAN|3|8|YEL013W|366|359|408|385|177|115|0|0|0|0|0|0|0|0|0|0
KAN|3|9|YEL015W|396|384|405|364|468|460|0|0|0|0|0|0|0|0|0|0
KAN|3|10|YER071C|453|440|452|448|540|490|0|0|0|0|0|0|0|0|0|0
KAN|3|11|YDR320C|0|0|67|38|0|0|0|0|0|0|0|0|0|0|0|0
KAN|3|12|YHR110W|435|399|490|459|543|464|0|0|0|0|0|0|0|0|0|0
KAN|3|13|YIL076W|84|0|81|25|39|3|0|0|0|0|0|0|0|0|0|0
KAN|3|14|YIL090W|303|285|234|260|1038|979|0|0|0|0|0|0|0|0|0|0
KAN|3|15|YIL039W|239|216|318|276|0|0|0|0|0|0|0|0|0|0|0|0
KAN|3|16|YIL040W|280|316|415|357|0|0|0|0|0|0|0|0|0|0|0|0
KAN|3|17|YIL043C|591|562|650|584|0|0|0|0|0|0|0|0|0|0|0|0
KAN|3|18|YIL044C|881|828|897|889|845|719|0|0|0|0|0|0|0|0|0|0
KAN|3|19|YGR199W|813|816|834|816|827|772|0|0|0|0|0|0|0|0|0|0
KAN|3|20|YGR202C|227|240|197|186|246|180|0|0|0|0|0|0|0|0|0|0
KAN|3|21|YHR060W|59|23|17|6|0|0|0|0|0|0|0|0|0|0|0|0
KAN|3|22|YIL027C|402|362|327|304|359|448|0|0|0|0|0|0|0|0|0|0
KAN|3|23|YHR079C|455|495|527|439|520|531|0|0|0|0|0|0|0|0|0|0
KAN|3|24|YGR177C|495|561|581|683|507|580|0|0|0|0|0|0|0|0|0|0
KAN|4|1|YGR036C|324|209|119|109|0|0|0|0|0|0|0|0|0|0|0|0
KAN|4|2|YHR039C|511|537|317|291|537|479|0|0|0|0|0|0|0|0|0|0
KAN|4|3|YIL005W|246|218|246|245|207|176|0|0|0|0|0|0|0|0|0|0
KAN|4|4|YIL016W|365|376|412|394|0|0|0|0|0|0|0|0|0|0|0|0
KAN|4|5|YGR170W|251|269|233|224|225|167|0|0|0|0|0|0|0|0|0|0
KAN|4|6|YHR204W|418|483|474|464|528|505|0|0|0|0|0|0|0|0|0|0
KAN|4|7|YGR157W|15|11|139|102|0|0|0|0|0|0|0|0|0|0|0|0
KAN|4|8|YHL003C|762|780|786|768|791|713|0|0|0|0|0|0|0|0|0|0
KAN|4|9|YHR176W|466|499|575|537|766|732|0|0|0|0|0|0|0|0|0|0
KAN|4|10|YHR142W|402|359|560|500|485|447|0|0|0|0|0|0|0|0|0|0
KAN|4|11|YGL226C-A|681|645|686|635|636|630|0|0|0|0|0|0|0|0|0|0
KAN|4|12|YGL231C|388|388|440|416|365|392|0|0|0|0|0|0|0|0|0|0
KAN|4|13|YHL031C|196|195|246|246|152|91|0|0|0|0|0|0|0|0|0|0
KAN|4|14|YHR135C|339|341|564|509|443|365|0|0|0|0|0|0|0|0|0|0
KAN|4|15|YHR136C|588|556|593|580|622|613|0|0|0|0|0|0|0|0|0|0
KAN|4|16|YGR105W|21|0|0|0|0|0|0|0|0|0|0|0|0|0|0|0
KAN|4|17|YLL014W|499|479|556|532|518|460|0|0|0|0|0|0|0|0|0|0
KAN|4|18|YKL020C|378|399|384|355|426|390|0|0|0|0|0|0|0|0|0|0
KAN|4|19|YLR080W|430|436|433|392|525|473|0|0|0|0|0|0|0|0|0|0
KAN|4|20|YKL140W|365|370|456|457|434|376|0|0|0|0|0|0|0|0|0|0
KAN|4|21|YKL008C|350|356|330|369|467|411|0|0|0|0|0|0|0|0|0|0
KAN|4|22|YLR056W|874|797|814|818|767|674|0|0|0|0|0|0|0|0|0|0
KAN|4|23|YLR064W|520|525|502|542|400|431|0|0|0|0|0|0|0|0|0|0
KAN|4|24|YKL119C|2|0|81|109|6|15|0|0|0|0|0|0|0|0|0|0
KAN|5|1|YJL134W|522|415|484|424|599|489|0|0|0|0|0|0|0|0|0|0
KAN|5|2|YLR042C|428|389|405|350|439|329|0|0|0|0|0|0|0|0|0|0
KAN|5|3|YLR023C|413|340|409|373|470|400|0|0|0|0|0|0|0|0|0|0
KAN|5|4|YJL178C|478|471|503|457|447|426|0|0|0|0|0|0|0|0|0|0
KAN|5|5|YJL171C|437|429|469|456|526|478|0|0|0|0|0|0|0|0|0|0
KAN|5|6|YKL094W|466|454|533|488|487|436|0|0|0|0|0|0|0|0|0|0
KAN|5|7|YJL168C|414|394|389|346|312|330|0|0|0|0|0|0|0|0|0|0
KAN|5|8|YKL212W|54|181|1110|1141|855|769|0|0|0|0|0|0|0|0|0|0
KAN|5|9|YJL192C|394|363|617|552|419|417|0|0|0|0|0|0|0|0|0|0
KAN|5|10|YKL073W|480|474|623|491|436|399|0|0|0|0|0|0|0|0|0|0
KAN|5|11|YKL179C|884|916|908|859|800|684|0|0|0|0|0|0|0|0|0|0
KAN|5|12|YLL043W|397|385|417|390|577|584|0|0|0|0|0|0|0|0|0|0
KAN|5|13|YLL052C|439|420|487|434|463|431|0|0|0|0|0|0|0|0|0|0
KAN|5|14|YLL055W|530|505|597|542|483|452|0|0|0|0|0|0|0|0|0|0
KAN|5|15|YKL063C|337|336|418|397|478|393|0|0|0|0|0|0|0|0|0|0
KAN|5|16|YKL065C|283|277|455|412|534|548|0|0|0|0|0|0|0|0|0|0
KAN|5|17|YJL198W|378|370|512|474|450|445|0|0|0|0|0|0|0|0|0|0
KAN|5|18|YJL196C|469|464|515|509|579|592|0|0|0|0|0|0|0|0|0|0
KAN|5|19|YLL023C|445|498|510|507|362|348|0|0|0|0|0|0|0|0|0|0
KAN|5|20|YLL028W|549|658|554|518|515|429|0|0|0|0|0|0|0|0|0|0
KAN|5|21|YJL212C|455|405|593|542|460|403|0|0|0|0|0|0|0|0|0|0
KAN|5|22|YMR022W|788|757|866|828|559|587|0|0|0|0|0|0|0|0|0|0
KAN|5|23|YMR214W|336|435|491|441|436|448|0|0|0|0|0|0|0|0|0|0
KAN|5|24|YMR215W|325|375|588|630|476|538|0|0|0|0|0|0|0|0|0|0
KAN|6|1|YMR010W|529|478|390|347|734|606|0|0|0|0|0|0|0|0|0|0
KAN|6|2|YMR015C|248|228|373|309|409|324|0|0|0|0|0|0|0|0|0|0
KAN|6|3|YLR207W|723|662|732|661|650|635|0|0|0|0|0|0|0|0|0|0
KAN|6|4|YLR350W|392|434|471|433|597|723|0|0|0|0|0|0|0|0|0|0
KAN|6|5|YLR220W|524|539|499|513|460|474|0|0|0|0|0|0|0|0|0|0
KAN|6|6|YML012W|326|346|400|358|450|456|0|0|0|0|0|0|0|0|0|0
KAN|6|7|YML008C|217|213|245|220|223|145|0|0|0|0|0|0|0|0|0|0
KAN|6|8|YMR202W|921|905|894|892|892|822|0|0|0|0|0|0|0|0|0|0
KAN|6|9|YLR194C|434|440|520|480|539|528|0|0|0|0|0|0|0|0|0|0
KAN|6|10|YMR183C|424|424|507|441|541|438|0|0|0|0|0|0|0|0|0|0
KAN|6|11|YML019W|579|631|479|463|405|392|0|0|0|0|0|0|0|0|0|0
KAN|6|12|YML013W|423|431|447|405|302|298|0|0|0|0|0|0|0|0|0|0
KAN|6|13|YLR292C|1025|1047|577|570|613|613|0|0|0|0|0|0|0|0|0|0
KAN|6|14|YMR161W|504|541|578|568|448|446|0|0|0|0|0|0|0|0|0|0
KAN|6|15|YMR163C|507|511|565|550|473|484|0|0|0|0|0|0|0|0|0|0
KAN|6|16|YLR396C|0|0|0|0|0|0|0|0|0|0|0|0|0|0|0|0
KAN|6|17|YMR152W|816|815|401|403|460|384|0|0|0|0|0|0|0|0|0|0
KAN|6|18|YLR130C|548|561|669|628|574|565|0|0|0|0|0|0|0|0|0|0
KAN|6|19|YLR268W|227|280|348|335|279|250|0|0|0|0|0|0|0|0|0|0
KAN|6|20|YMR029C|295|268|380|328|407|388|0|0|0|0|0|0|0|0|0|0
KAN|6|21|YMR031C|700|658|716|719|748|702|0|0|0|0|0|0|0|0|0|0
KAN|6|22|YLR372W|1008|1030|972|984|854|778|0|0|0|0|0|0|0|0|0|0
KAN|6|23|YLR242C|214|160|211|137|192|144|0|0|0|0|0|0|0|0|0|0
KAN|6|24|YLR250W|358|409|483|464|640|724|0|0|0|0|0|0|0|0|0|0
KAN|7|1|YLR120C|526|407|803|655|628|516|0|0|0|0|0|0|0|0|0|0
KAN|7|2|YOR245C|364|329|504|441|406|403|0|0|0|0|0|0|0|0|0|0
KAN|7|3|YOR115C|542|532|625|670|543|562|0|0|0|0|0|0|0|0|0|0
KAN|7|4|YNL297C|487|468|221|213|317|336|0|0|0|0|0|0|0|0|0|0
KAN|7|5|YNL156C|468|448|504|508|521|524|0|0|0|0|0|0|0|0|0|0
KAN|7|6|YNL153C|641|678|692|715|675|679|0|0|0|0|0|0|0|0|0|0
KAN|7|7|YOR002W|582|558|609|609|469|439|0|0|0|0|0|0|0|0|0|0
KAN|7|8|YOR092W|519|424|550|532|532|338|0|0|0|0|0|0|0|0|0|0
KAN|7|9|YOR214C|587|570|683|656|547|593|0|0|0|0|0|0|0|0|0|0
KAN|7|10|YOR216C|246|233|230|225|292|260|0|0|0|0|0|0|0|0|0|0
KAN|7|11|YOR085W|395|350|573|512|313|239|0|0|0|0|0|0|0|0|0|0
KAN|7|12|YOR089C|279|308|188|155|758|676|0|0|0|0|0|0|0|0|0|0
KAN|7|13|YNL194C|570|578|702|681|713|761|0|0|0|0|0|0|0|0|0|0
KAN|7|14|YNL327W|474|473|556|522|510|466|0|0|0|0|0|0|0|0|0|0
KAN|7|15|YNL190W|448|405|514|494|421|339|0|0|0|0|0|0|0|0|0|0
KAN|7|16|YNL323W|871|805|849|780|923|856|0|0|0|0|0|0|0|0|0|0
KAN|7|17|YOR198C|0|0|0|0|0|0|0|0|0|0|0|0|0|0|0|0
KAN|7|18|YOR067C|560|565|451|502|565|514|0|0|0|0|0|0|0|0|0|0
KAN|7|19|YOR070C|69|45|171|134|112|76|0|0|0|0|0|0|0|0|0|0
KAN|7|20|YOR079C|337|333|413|427|372|406|0|0|0|0|0|0|0|0|0|0
KAN|7|21|YMR307W|52|104|191|160|0|107|0|0|0|0|0|0|0|0|0|0
KAN|7|22|YOR049C|474|455|445|456|459|400|0|0|0|0|0|0|0|0|0|0
KAN|7|23|YMR292W|450|824|296|268|228|188|0|0|0|0|0|0|0|0|0|0
KAN|7|24|YNL219C|501|594|626|685|468|514|0|0|0|0|0|0|0|0|0|0
KAN|8|1|YMR299C|484|375|319|242|499|435|0|0|0|0|0|0|0|0|0|0
KAN|8|2|YOR165W|347|289|347|332|353|338|0|0|0|0|0|0|0|0|0|0
KAN|8|3|YOR036W|4|23|44|57|0|0|0|0|0|0|0|0|0|0|0|0
KAN|8|4|YOR171C|397|408|345|346|493|478|0|0|0|0|0|0|0|0|0|0
KAN|8|5|YOR175C|476|507|594|579|441|504|0|0|0|0|0|0|0|0|0|0
KAN|8|6|YOR042W|556|591|617|623|531|508|0|0|0|0|0|0|0|0|0|0
KAN|8|7|YOR044W|514|489|471|470|551|564|0|0|0|0|0|0|0|0|0|0
KAN|8|8|YNL238W|519|512|525|483|591|515|0|0|0|0|0|0|0|0|0|0
KAN|8|9|YMR264W|584|591|595|551|561|513|0|0|0|0|0|0|0|0|0|0
KAN|8|10|YMR272C|162|152|370|314|328|271|0|0|0|0|0|0|0|0|0|0
KAN|8|11|YMR274C|582|479|567|533|724|723|0|0|0|0|0|0|0|0|0|0
KAN|8|12|YOR016C|549|548|609|550|535|515|0|0|0|0|0|0|0|0|0|0
KAN|8|13|YNL280C|461|468|630|524|379|365|0|0|0|0|0|0|0|0|0|0
KAN|8|14|YMR251W-A|500|520|591|554|538|486|0|0|0|0|0|0|0|0|0|0
KAN|8|15|YMR253C|433|467|677|628|568|572|0|0|0|0|0|0|0|0|0|0
KAN|8|16|YPR028W|395|401|572|542|701|749|0|0|0|0|0|0|0|0|0|0
KAN|8|17|YPL227C|786|774|774|734|672|690|0|0|0|0|0|0|0|0|0|0
KAN|8|18|YOL013C|782|745|758|741|703|648|0|0|0|0|0|0|0|0|0|0
KAN|8|19|YOL018C|113|92|147|122|118|120|0|0|0|0|0|0|0|0|0|0
KAN|8|20|YPR003C|580|579|580|531|649|589|0|0|0|0|0|0|0|0|0|0
KAN|8|21|YPL246C|605|555|682|698|606|479|0|0|0|0|0|0|0|0|0|0
KAN|8|22|YOR377W|400|393|478|452|450|372|0|0|0|0|0|0|0|0|0|0
KAN|8|23|YPL274W|427|445|511|477|472|446|0|0|0|0|0|0|0|0|0|0
KAN|8|24|YPL051W|145|122|189|167|135|118|0|0|0|0|0|0|0|0|0|0
KAN|9|1|YPL170W|317|279|483|364|470|372|0|0|0|0|0|0|0|0|0|0
KAN|9|2|YOL065C|453|449|648|653|492|447|0|0|0|0|0|0|0|0|0|0
KAN|9|3|YOR311C|559|589|540|548|453|440|0|0|0|0|0|0|0|0|0|0
KAN|9|4|YOR321W|421|452|440|444|432|458|0|0|0|0|0|0|0|0|0|0
KAN|9|5|YPL195W|122|111|204|224|121|128|0|0|0|0|0|0|0|0|0|0
KAN|9|6|YOL047C|458|516|585|573|501|448|0|0|0|0|0|0|0|0|0|0
KAN|9|7|YOR307C|366|383|524|505|623|611|0|0|0|0|0|0|0|0|0|0
KAN|9|8|YPL087W|422|399|509|488|430|378|0|0|0|0|0|0|0|0|0|0
KAN|9|9|YPL207W|480|459|581|528|567|546|0|0|0|0|0|0|0|0|0|0
KAN|9|10|YPL206C|556|541|649|610|542|493|0|0|0|0|0|0|0|0|0|0
KAN|9|11|YOR284W|467|412|528|478|468|310|0|0|0|0|0|0|0|0|0|0
KAN|9|12|YOR285W|812|747|751|741|724|759|0|0|0|0|0|0|0|0|0|0
KAN|9|13|YOR288C|492|482|584|550|488|479|0|0|0|0|0|0|0|0|0|0
KAN|9|14|YOL030W|538|502|585|584|502|493|0|0|0|0|0|0|0|0|0|0
KAN|9|15|YOL031C|559|492|435|397|368|364|0|0|0|0|0|0|0|0|0|0
KAN|9|16|YOR291W|360|387|424|404|442|453|0|0|0|0|0|0|0|0|0|0
KAN|9|17|YCL025C|488|483|701|660|474|451|0|0|0|0|0|0|0|0|0|0
KAN|9|18|YDL052C|307|275|377|378|388|386|0|0|0|0|0|0|0|0|0|0
KAN|9|19|YPR173C|266|314|429|409|196|196|0|0|0|0|0|0|0|0|0|0
KAN|9|20|YCL001W|158|110|221|207|223|166|0|0|0|0|0|0|0|0|0|0
KAN|9|21|YPR148C|820|903|862|927|762|840|0|0|0|0|0|0|0|0|0|0
KAN|9|22|YPR149W|285|344|341|384|340|284|0|0|0|0|0|0|0|0|0|0
KAN|9|23|YDL018C|488|545|647|626|562|528|0|0|0|0|0|0|0|0|0|0
KAN|9|24|YBR067C|584|666|685|809|585|667|0|0|0|0|0|0|0|0|0|0
KAN|10|1|YDL019C|521|366|559|492|529|449|0|0|0|0|0|0|0|0|0|0
KAN|10|2|YPR135W|287|233|313|296|362|337|0|0|0|0|0|0|0|0|0|0
KAN|10|3|YGR227W|529|537|580|557|518|511|0|0|0|0|0|0|0|0|0|0
KAN|10|4|YBR162W-A|360|351|420|431|420|383|0|0|0|0|0|0|0|0|0|0
KAN|10|5|YBR164C|129|125|192|175|154|143|0|0|0|0|0|0|0|0|0|0
KAN|10|6|YBR052C|387|396|469|477|612|651|0|0|0|0|0|0|0|0|0|0
KAN|10|7|YBR171W|617|630|583|622|461|470|0|0|0|0|0|0|0|0|0|0
KAN|10|8|YBR036C|407|322|204|277|33|1|0|0|0|0|0|0|0|0|0|0
KAN|10|9|YPR114W|569|600|637|608|736|639|0|0|0|0|0|0|0|0|0|0
KAN|10|10|YFR041C|398|368|498|449|486|474|0|0|0|0|0|0|0|0|0|0
KAN|10|11|YBR132C|516|492|555|522|561|509|0|0|0|0|0|0|0|0|0|0
KAN|10|12|YBR106W|516|473|500|511|451|427|0|0|0|0|0|0|0|0|0|0
KAN|10|13|YPR063C|491|529|537|518|488|445|0|0|0|0|0|0|0|0|0|0
KAN|10|14|YPR071W|403|358|434|461|352|335|0|0|0|0|0|0|0|0|0|0
KAN|10|15|YBL102W|265|259|343|287|344|301|0|0|0|0|0|0|0|0|0|0
KAN|10|16|YBR097W|0|0|0|0|0|0|0|0|0|0|0|0|0|0|0|0
KAN|10|17|YDL121C|553|449|528|552|564|555|0|0|0|0|0|0|0|0|0|0
KAN|10|18|YDR518W|640|620|672|648|675|606|0|0|0|0|0|0|0|0|0|0
KAN|10|19|YDR519W|506|518|654|600|674|658|0|0|0|0|0|0|0|0|0|0
KAN|10|20|YDR524C|703|760|405|362|383|342|0|0|0|0|0|0|0|0|0|0
KAN|10|21|YML048W|284|301|331|323|466|593|0|0|0|0|0|0|0|0|0|0
KAN|10|22|YJR073C|381|373|149|101|16|0|0|0|0|0|0|0|0|0|0|0
KAN|10|23|wt_blank_sean|0|0|0|0|0|0|0|0|0|0|0|0|0|0|0|0
KAN|10|24|YJR088C|502|532|364|446|383|431|0|0|0|0|0|0|0|0|0|0
KAN|11|1|YDR503C|393|263|422|342|474|408|0|0|0|0|0|0|0|0|0|0
KAN|11|2|YML059C|336|297|468|444|386|365|0|0|0|0|0|0|0|0|0|0
KAN|11|3|YML055W|333|289|364|350|289|286|0|0|0|0|0|0|0|0|0|0
KAN|11|4|YDL099W|297|289|484|477|326|301|0|0|0|0|0|0|0|0|0|0
KAN|11|5|YDL100C|148|155|218|189|180|180|0|0|0|0|0|0|0|0|0|0
KAN|11|6|YDR484W|79|18|165|163|67|59|0|0|0|0|0|0|0|0|0|0
KAN|11|7|YDR492W|672|666|740|699|630|626|0|0|0|0|0|0|0|0|0|0
KAN|11|8|YGL126W|336|312|472|450|421|365|0|0|0|0|0|0|0|0|0|0
KAN|11|9|YIL124W|557|493|504|477|564|522|0|0|0|0|0|0|0|0|0|0
KAN|11|10|YDL091C|483|480|586|546|458|432|0|0|0|0|0|0|0|0|0|0
KAN|11|11|YDL093W|781|737|626|613|539|534|0|0|0|0|0|0|0|0|0|0
KAN|11|12|YFL048C|414|428|518|497|551|532|0|0|0|0|0|0|0|0|0|0
KAN|11|13|YDL095W|526|543|549|533|583|581|0|0|0|0|0|0|0|0|0|0
KAN|11|14|YFL025C|341|290|427|343|389|287|0|0|0|0|0|0|0|0|0|0
KAN|11|15|YGL161C|460|467|519|500|436|402|0|0|0|0|0|0|0|0|0|0
KAN|11|16|YGL167C|865|806|1149|1097|795|708|0|0|0|0|0|0|0|0|0|0
KAN|11|17|YGR261C|164|146|243|208|156|152|0|0|0|0|0|0|0|0|0|0
KAN|11|18|YGR263C|823|926|596|604|664|702|0|0|0|0|0|0|0|0|0|0
KAN|11|19|YGR266W|487|506|511|536|571|580|0|0|0|0|0|0|0|0|0|0
KAN|11|20|YNR039C|541|591|604|554|607|644|0|0|0|0|0|0|0|0|0|0
KAN|11|21|YNL146W|437|435|486|469|410|367|0|0|0|0|0|0|0|0|0|0
KAN|11|22|YNR019W|294|280|345|347|447|404|0|0|0|0|0|0|0|0|0|0
KAN|11|23|YCR043C|504|478|596|543|721|662|0|0|0|0|0|0|0|0|0|0
KAN|11|24|YNR021W|481|514|437|494|542|500|0|0|0|0|0|0|0|0|0|0
KAN|12|1|YCR044C|193|137|236|173|265|258|0|0|0|0|0|0|0|0|0|0
KAN|12|2|YCR061W|447|355|452|413|454|414|0|0|0|0|0|0|0|0|0|0
KAN|12|3|YNR030W|474|443|420|421|452|444|0|0|0|0|0|0|0|0|0|0
KAN|12|4|YBR177C|347|353|440|435|385|365|0|0|0|0|0|0|0|0|0|0
KAN|12|5|YNR008W|414|383|447|422|438|432|0|0|0|0|0|0|0|0|0|0
KAN|12|6|YNR013C|458|412|519|516|467|434|0|0|0|0|0|0|0|0|0|0
KAN|12|7|YBR283C|451|416|408|387|419|376|0|0|0|0|0|0|0|0|0|0
KAN|12|8|YNL041C|229|175|268|256|396|469|0|0|0|0|0|0|0|0|0|0
KAN|12|9|YNL044W|289|334|308|321|264|256|0|0|0|0|0|0|0|0|0|0
KAN|12|10|YBR290W|470|453|523|528|436|437|0|0|0|0|0|0|0|0|0|0
KAN|12|11|YNL046W|424|434|470|474|426|399|0|0|0|0|0|0|0|0|0|0
KAN|12|12|YNL049C|514|510|608|563|582|581|0|0|0|0|0|0|0|0|0|0
KAN|12|13|YBR273C|521|469|604|578|555|504|0|0|0|0|0|0|0|0|0|0
KAN|12|14|YBR264C|475|479|673|643|509|484|0|0|0|0|0|0|0|0|0|0
KAN|12|15|YNL008C|554|501|494|489|554|487|0|0|0|0|0|0|0|0|0|0
KAN|12|16|YDL137W|560|507|573|557|560|544|0|0|0|0|0|0|0|0|0|0
KAN|12|17|YJL024C|173|153|272|229|177|173|0|0|0|0|0|0|0|0|0|0
KAN|12|18|YJL029C|216|311|235|124|108|79|0|0|0|0|0|0|0|0|0|0
KAN|12|19|YML067C|490|496|582|545|504|485|0|0|0|0|0|0|0|0|0|0
KAN|12|20|YJL004C|233|216|246|210|208|165|0|0|0|0|0|0|0|0|0|0
KAN|12|21|YML038C|295|326|251|257|249|231|0|0|0|0|0|0|0|0|0|0
KAN|12|22|YER151C|350|324|131|100|31|48|0|0|0|0|0|0|0|0|0|0
KAN|12|23|YML075C|598|673|826|781|662|588|0|0|0|0|0|0|0|0|0|0
KAN|12|24|YGR086C|565|610|579|642|590|647|0|0|0|0|0|0|0|0|0|0
KAN|13|1|YGR089W|178|123|146|118|264|224|0|0|0|0|0|0|0|0|0|0
KAN|13|2|YGR106C|316|265|441|413|380|339|0|0|0|0|0|0|0|0|0|0
KAN|13|3|YLR246W|384|368|459|437|454|458|0|0|0|0|0|0|0|0|0|0
KAN|13|4|YJR118C|550|507|639|591|555|531|0|0|0|0|0|0|0|0|0|0
KAN|13|5|YDR205W|454|420|461|432|502|479|0|0|0|0|0|0|0|0|0|0
KAN|13|6|YGR038W|416|393|475|482|419|386|0|0|0|0|0|0|0|0|0|0
KAN|13|7|YJR131W|470|447|493|481|449|459|0|0|0|0|0|0|0|0|0|0
KAN|13|8|YJR134C|389|345|436|417|448|398|0|0|0|0|0|0|0|0|0|0
KAN|13|9|YER120W|392|329|487|362|337|325|0|0|0|0|0|0|0|0|0|0
KAN|13|10|YER122C|479|415|486|426|411|381|0|0|0|0|0|0|0|0|0|0
KAN|13|11|YJR117W|443|432|496|507|435|417|0|0|0|0|0|0|0|0|0|0
KAN|13|12|YER113C|315|274|407|417|434|403|0|0|0|0|0|0|0|0|0|0
KAN|13|13|YJR040W|274|193|286|249|397|394|0|0|0|0|0|0|0|0|0|0
KAN|13|14|YKR067W|368|372|530|506|453|434|0|0|0|0|0|0|0|0|0|0
KAN|13|15|YJR031C|535|521|604|581|514|488|0|0|0|0|0|0|0|0|0|0
KAN|13|16|YMR054W|268|251|296|248|306|285|0|0|0|0|0|0|0|0|0|0
KAN|13|17|YIR033W|470|423|391|413|380|379|0|0|0|0|0|0|0|0|0|0
KAN|13|18|YJR010C-A|487|447|518|481|517|473|0|0|0|0|0|0|0|0|0|0
KAN|13|19|YJR015W|567|547|592|567|569|574|0|0|0|0|0|0|0|0|0|0
KAN|13|20|YMR052W|312|353|393|388|332|298|0|0|0|0|0|0|0|0|0|0
KAN|13|21|YBR287W|414|368|430|406|439|379|0|0|0|0|0|0|0|0|0|0
KAN|13|22|YBR288C|442|433|193|153|117|75|0|0|0|0|0|0|0|0|0|0
KAN|13|23|YAR002C-A|333|306|322|347|372|318|0|0|0|0|0|0|0|0|0|0
KAN|13|24|YMR119W|412|388|662|672|480|552|0|0|0|0|0|0|0|0|0|0
KAN|14|1|YNL125C|216|186|161|137|691|617|0|0|0|0|0|0|0|0|0|0
KAN|14|2|YNL130C|512|444|537|470|484|436|0|0|0|0|0|0|0|0|0|0
KAN|14|3|YIL030C|681|715|360|399|282|271|0|0|0|0|0|0|0|0|0|0
KAN|14|4|YNL085W|465|463|479|412|472|441|0|0|0|0|0|0|0|0|0|0
KAN|14|5|YNL095C|371|356|398|372|416|389|0|0|0|0|0|0|0|0|0|0
KAN|14|6|YLR390W-A|455|466|453|479|509|521|0|0|0|0|0|0|0|0|0|0
KAN|14|7|YJL078C|390|371|404|398|410|364|0|0|0|0|0|0|0|0|0|0
KAN|14|8|YKR053C|415|342|438|399|440|407|0|0|0|0|0|0|0|0|0|0
KAN|14|9|YNL051W|297|277|365|329|397|372|0|0|0|0|0|0|0|0|0|0
KAN|14|10|YPL137C|533|469|508|503|449|423|0|0|0|0|0|0|0|0|0|0
KAN|14|11|YDL072C|338|299|456|406|451|436|0|0|0|0|0|0|0|0|0|0
KAN|14|12|YCR048W|488|439|504|435|508|510|0|0|0|0|0|0|0|0|0|0
KAN|14|13|YCR067C|340|360|447|436|442|456|0|0|0|0|0|0|0|0|0|0
KAN|14|14|YCR034W|748|825|760|853|695|692|0|0|0|0|0|0|0|0|0|0
KAN|14|15|YGR130C|608|615|780|753|693|708|0|0|0|0|0|0|0|0|0|0
KAN|14|16|YGL223C|583|531|566|546|504|486|0|0|0|0|0|0|0|0|0|0
KAN|14|17|YBR255W|552|569|525|501|540|523|0|0|0|0|0|0|0|0|0|0
KAN|14|18|YER087C-B|594|546|628|626|583|579|0|0|0|0|0|0|0|0|0|0
KAN|14|19|YIL105C|824|723|740|595|726|728|0|0|0|0|0|0|0|0|0|0
KAN|14|20|YDR476C|473|448|528|475|516|466|0|0|0|0|0|0|0|0|0|0
KAN|14|21|YDR525W|426|423|485|462|476|430|0|0|0|0|0|0|0|0|0|0
KAN|14|22|YDR057W|641|630|854|834|728|726|0|0|0|0|0|0|0|0|0|0
KAN|14|23|YBR159W|376|433|210|212|297|299|0|0|0|0|0|0|0|0|0|0
KAN|14|24|YHR123W|519|583|584|596|569|620|0|0|0|0|0|0|0|0|0|0
KAN|15|1|YGR284C|411|350|575|498|548|475|0|0|0|0|0|0|0|0|0|0
KAN|15|2|YOL101C|375|337|430|406|399|326|0|0|0|0|0|0|0|0|0|0
KAN|15|3|YOL107W|260|268|312|288|407|388|0|0|0|0|0|0|0|0|0|0
KAN|15|4|YNL300W|381|354|729|717|375|349|0|0|0|0|0|0|0|0|0|0
KAN|15|5|YOL110W|381|400|478|450|461|429|0|0|0|0|0|0|0|0|0|0
KAN|15|6|YOR317W|384|414|406|421|411|436|0|0|0|0|0|0|0|0|0|0
KAN|15|7|YML071C|183|125|183|172|236|142|0|0|0|0|0|0|0|0|0|0
KAN|15|8|YIR038C|536|487|590|579|483|466|0|0|0|0|0|0|0|0|0|0
KAN|15|9|YML101C|406|330|524|469|434|361|0|0|0|0|0|0|0|0|0|0
KAN|15|10|YOL137W|466|461|554|538|446|388|0|0|0|0|0|0|0|0|0|0
KAN|15|11|YDR424C|405|398|400|405|385|341|0|0|0|0|0|0|0|0|0|0
KAN|15|12|YMR065W|500|495|520|496|506|459|0|0|0|0|0|0|0|0|0|0
KAN|15|13|YML128C|363|389|407|401|126|157|0|0|0|0|0|0|0|0|0|0
KAN|15|14|YHR045W|347|344|405|399|496|492|0|0|0|0|0|0|0|0|0|0
KAN|15|15|YHR181W|298|299|360|333|354|326|0|0|0|0|0|0|0|0|0|0
KAN|15|16|YMR123W|167|174|170|140|143|130|0|0|0|0|0|0|0|0|0|0
KAN|15|17|YLR039C|641|697|787|770|584|598|0|0|0|0|0|0|0|0|0|0
KAN|15|18|YLR050C|427|457|582|423|425|442|0|0|0|0|0|0|0|0|0|0
KAN|15|19|YNR075W|410|408|457|439|441|437|0|0|0|0|0|0|0|0|0|0
KAN|15|20|YOL088C|436|439|476|499|448|499|0|0|0|0|0|0|0|0|0|0
KAN|15|21|YMR313C|546|600|620|649|517|501|0|0|0|0|0|0|0|0|0|0
KAN|15|22|YHR004C|484|356|467|485|608|627|0|0|0|0|0|0|0|0|0|0
KAN|15|23|YLR450W|509|570|616|703|586|716|0|0|0|0|0|0|0|0|0|0
KAN|15|24|YDL192W|412|460|143|125|77|86|0|0|0|0|0|0|0|0|0|0
KAN|16|1|YNR051C|161|200|163|183|151|142|0|0|0|0|0|0|0|0|0|0
KAN|16|2|YJL123C|989|1145|552|647|635|748|0|0|0|0|0|0|0|0|0|0
KAN|16|3|YJL117W|220|270|313|366|371|329|0|0|0|0|0|0|0|0|0|0
KAN|16|4|YDL222C|402|534|403|587|452|573|0|0|0|0|0|0|0|0|0|0
KAN|16|5|YDL226C|641|832|757|991|546|873|0|0|0|0|0|0|0|0|0|0
KAN|16|6|YDL231C|339|481|416|512|413|502|0|0|0|0|0|0|0|0|0|0
KAN|16|7|YDL232W|337|505|552|709|392|456|0|0|0|0|0|0|0|0|0|0
KAN|16|8|YJL079C|417|437|466|470|430|521|0|0|0|0|0|0|0|0|0|0
KAN|16|9|YKR088C|329|474|285|420|358|538|0|0|0|0|0|0|0|0|0|0
KAN|16|10|YJL073W|495|594|530|673|398|777|0|0|0|0|0|0|0|0|0|0
KAN|16|11|YJL062W|330|439|353|547|320|445|0|0|0|0|0|0|0|0|0|0
KAN|16|12|YJR066W|319|533|462|604|347|581|0|0|0|0|0|0|0|0|0|0
KAN|16|13|YDR483W|447|611|536|703|551|668|0|0|0|0|0|0|0|0|0|0
KAN|16|14|YER044C|350|298|372|514|95|90|0|0|0|0|0|0|0|0|0|0
KAN|16|15|YDL204W|586|699|566|677|587|630|0|0|0|0|0|0|0|0|0|0
KAN|16|16|YBR058C-A|0|0|0|0|0|0|0|0|0|0|0|0|0|0|0|0
KAN|16|17|YBR096W|603|1014|709|854|712|953|0|0|0|0|0|0|0|0|0|0
KAN|16|18|YBR234C|0|0|0|0|0|0|0|0|0|0|0|0|0|0|0|0
KAN|16|19|YDR027C|0|0|0|0|0|0|0|0|0|0|0|0|0|0|0|0
KAN|16|20|YDR032C|637|734|586|555|661|753|0|0|0|0|0|0|0|0|0|0
KAN|16|21|YEL022W|494|608|799|932|506|614|0|0|0|0|0|0|0|0|0|0
KAN|16|22|YER053C-A|565|652|654|1028|548|757|0|0|0|0|0|0|0|0|0|0
KAN|16|23|YER100W|569|1026|0|0|0|0|0|0|0|0|0|0|0|0|0|0
KAN|16|24|YGL095C|0|1|0|12|57|77|0|0|0|0|0|0|0|0|0|0
NAT|YDR108W
KAN|1|1|YCR017C|1613|959|1787|840|1532|955|NaN|NaN|NaN|NaN|NaN|NaN|NaN|NaN|NaN|NaN
KAN|1|2|YDR056C|1266|924|1170|858|1251|987|NaN|NaN|NaN|NaN|NaN|NaN|NaN|NaN|NaN|NaN
KAN|1|3|YBR229C|1139|839|1094|871|1135|930|NaN|NaN|NaN|NaN|NaN|NaN|NaN|NaN|NaN|NaN
KAN|1|4|YCR011C|1392|1094|1185|952|1516|1258|NaN|NaN|NaN|NaN|NaN|NaN|NaN|NaN|NaN|NaN
KAN|1|5|YBL011W|1367|993|1331|1021|1409|1098|NaN|NaN|NaN|NaN|NaN|NaN|NaN|NaN|NaN|NaN
KAN|1|6|YBL017C|1122|883|1089|863|1289|870|NaN|NaN|NaN|NaN|NaN|NaN|NaN|NaN|NaN|NaN
KAN|1|7|YCL056C|1375|1088|1374|995|1436|1037|NaN|NaN|NaN|NaN|NaN|NaN|NaN|NaN|NaN|NaN
KAN|1|8|YDR137W|996|771|309|221|322|298|NaN|NaN|NaN|NaN|NaN|NaN|NaN|NaN|NaN|NaN
KAN|1|9|YAR042W|1382|1133|1319|957|1356|1061|NaN|NaN|NaN|NaN|NaN|NaN|NaN|NaN|NaN|NaN
KAN|1|10|YBR201W|1358|942|1270|896|1554|1048|NaN|NaN|NaN|NaN|NaN|NaN|NaN|NaN|NaN|NaN
KAN|1|11|YCL045C|1248|988|1098|824|1298|921|NaN|NaN|NaN|NaN|NaN|NaN|NaN|NaN|NaN|NaN
KAN|1|12|YBR183W|1270|959|1204|1023|1348|1050|NaN|NaN|NaN|NaN|NaN|NaN|NaN|NaN|NaN|NaN
KAN|1|13|YDR108W|1459|1139|1490|1213|1363|1138|NaN|NaN|NaN|NaN|NaN|NaN|NaN|NaN|NaN|NaN
KAN|1|14|YAL007C|1433|1037|1086|826|1426|1096|NaN|NaN|NaN|NaN|NaN|NaN|NaN|NaN|NaN|NaN
KAN|1|15|YDR100W|779|570|432|379|443|324|NaN|NaN|NaN|NaN|NaN|NaN|NaN|NaN|NaN|NaN
KAN|1|16|YAL026C|384|222|330|259|269|235|NaN|NaN|NaN|NaN|NaN|NaN|NaN|NaN|NaN|NaN
KAN|1|17|YAL023C|1278|854|1618|1066|1249|1009|NaN|NaN|NaN|NaN|NaN|NaN|NaN|NaN|NaN|NaN
KAN|1|18|YBL082C|1374|913|1252|1027|1524|1179|NaN|NaN|NaN|NaN|NaN|NaN|NaN|NaN|NaN|NaN
KAN|1|19|YDR084C|1324|972|1083|835|1067|746|NaN|NaN|NaN|NaN|NaN|NaN|NaN|NaN|NaN|NaN
KAN|1|20|YAL042W|1375|968|1011|714|1378|956|NaN|NaN|NaN|NaN|NaN|NaN|NaN|NaN|NaN|NaN
KAN|1|21|YAL058W|1251|931|1310|1030|1315|985|NaN|NaN|NaN|NaN|NaN|NaN|NaN|NaN|NaN|NaN
KAN|1|22|YGL200C|1145|793|1321|958|1222|928|NaN|NaN|NaN|NaN|NaN|NaN|NaN|NaN|NaN|NaN
KAN|1|23|YGL203C|1553|1086|1177|996|1248|929|NaN|NaN|NaN|NaN|NaN|NaN|NaN|NaN|NaN|NaN
KAN|1|24|YDR294C|1602|1431|1528|1423|1504|1574|NaN|NaN|NaN|NaN|NaN|NaN|NaN|NaN|NaN|NaN
KAN|2|1|YDR297W|1213|974|1101|959|1451|1204|NaN|NaN|NaN|NaN|NaN|NaN|NaN|NaN|NaN|NaN
KAN|2|2|YEL001C|1023|871|819|700|986|816|NaN|NaN|NaN|NaN|NaN|NaN|NaN|NaN|NaN|NaN
KAN|2|3|YEL003W|764|732|671|590|817|649|NaN|NaN|NaN|NaN|NaN|NaN|NaN|NaN|NaN|NaN
KAN|2|4|YDR304C|841|798|770|741|947|835|NaN|NaN|NaN|NaN|NaN|NaN|NaN|NaN|NaN|NaN
KAN|2|5|YEL004W|839|773|566|607|837|795|NaN|NaN|NaN|NaN|NaN|NaN|NaN|NaN|NaN|NaN
KAN|2|6|YEL005C|942|861|801|790|1130|1004|NaN|NaN|NaN|NaN|NaN|NaN|NaN|NaN|NaN|NaN
KAN|2|7|YDR307W|814|821|844|837|903|827|NaN|NaN|NaN|NaN|NaN|NaN|NaN|NaN|NaN|NaN
KAN|2|8|YGL084C|118|93|96|60|100|101|NaN|NaN|NaN|NaN|NaN|NaN|NaN|NaN|NaN|NaN
KAN|2|9|YGL054C|394|325|281|278|237|268|NaN|NaN|NaN|NaN|NaN|NaN|NaN|NaN|NaN|NaN
KAN|2|10|YER019C-A|1058|858|878|828|946|891|NaN|NaN|NaN|NaN|NaN|NaN|NaN|NaN|NaN|NaN
KAN|2|11|YDR270W|913|832|969|985|840|935|NaN|NaN|NaN|NaN|NaN|NaN|NaN|NaN|NaN|NaN
KAN|2|12|YDR410C|0|0|0|0|0|0|NaN|NaN|NaN|NaN|NaN|NaN|NaN|NaN|NaN|NaN
KAN|2|13|YDR411C|977|914|572|736|694|671|NaN|NaN|NaN|NaN|NaN|NaN|NaN|NaN|NaN|NaN
KAN|2|14|YER004W|1112|942|725|738|914|979|NaN|NaN|NaN|NaN|NaN|NaN|NaN|NaN|NaN|NaN
KAN|2|15|YER005W|725|671|696|656|789|748|NaN|NaN|NaN|NaN|NaN|NaN|NaN|NaN|NaN|NaN
KAN|2|16|YGL020C|306|259|138|184|237|236|NaN|NaN|NaN|NaN|NaN|NaN|NaN|NaN|NaN|NaN
KAN|2|17|YEL064C|287|357|132|142|65|209|NaN|NaN|NaN|NaN|NaN|NaN|NaN|NaN|NaN|NaN
KAN|2|18|YGL027C|1103|981|687|640|834|850|NaN|NaN|NaN|NaN|NaN|NaN|NaN|NaN|NaN|NaN
KAN|2|19|YDR233C|927|783|840|882|860|839|NaN|NaN|NaN|NaN|NaN|NaN|NaN|NaN|NaN|NaN
KAN|2|20|YEL042W|786|630|0|0|553|497|NaN|NaN|NaN|NaN|NaN|NaN|NaN|NaN|NaN|NaN
KAN|2|21|YEL043W|723|791|136|255|556|522|NaN|NaN|NaN|NaN|NaN|NaN|NaN|NaN|NaN|NaN
KAN|2|22|YGL005C|614|501|476|447|585|519|NaN|NaN|NaN|NaN|NaN|NaN|NaN|NaN|NaN|NaN
KAN|2|23|YGL010W|1010|1058|1038|1025|1039|1085|NaN|NaN|NaN|NaN|NaN|NaN|NaN|NaN|NaN|NaN
KAN|2|24|YGL012W|0|0|911|994|264|196|NaN|NaN|NaN|NaN|NaN|NaN|NaN|NaN|NaN|NaN
KAN|3|1|YDR349C|1227|1015|1033|899|1384|1139|NaN|NaN|NaN|NaN|NaN|NaN|NaN|NaN|NaN|NaN
KAN|3|2|YDR221W|830|770|968|955|1020|897|NaN|NaN|NaN|NaN|NaN|NaN|NaN|NaN|NaN|NaN
KAN|3|3|YDR222W|929|775|711|670|1090|961|NaN|NaN|NaN|NaN|NaN|NaN|NaN|NaN|NaN|NaN
KAN|3|4|YDR357C|937|910|739|831|904|763|NaN|NaN|NaN|NaN|NaN|NaN|NaN|NaN|NaN|NaN
KAN|3|5|YEL031W|573|548|411|430|467|532|NaN|NaN|NaN|NaN|NaN|NaN|NaN|NaN|NaN|NaN
KAN|3|6|YER083C|992|870|939|788|953|844|NaN|NaN|NaN|NaN|NaN|NaN|NaN|NaN|NaN|NaN
KAN|3|7|YDR344C|795|810|613|647|995|914|NaN|NaN|NaN|NaN|NaN|NaN|NaN|NaN|NaN|NaN
KAN|3|8|YEL013W|677|669|348|333|770|677|NaN|NaN|NaN|NaN|NaN|NaN|NaN|NaN|NaN|NaN
KAN|3|9|YEL015W|1133|822|686|671|1169|961|NaN|NaN|NaN|NaN|NaN|NaN|NaN|NaN|NaN|NaN
KAN|3|10|YER071C|1027|945|975|957|1297|1026|NaN|NaN|NaN|NaN|NaN|NaN|NaN|NaN|NaN|NaN
KAN|3|11|YDR320C|165|215|153|194|73|158|NaN|NaN|NaN|NaN|NaN|NaN|NaN|NaN|NaN|NaN
KAN|3|12|YHR110W|1077|823|817|808|1056|927|NaN|NaN|NaN|NaN|NaN|NaN|NaN|NaN|NaN|NaN
KAN|3|13|YIL076W|198|172|46|29|132|129|NaN|NaN|NaN|NaN|NaN|NaN|NaN|NaN|NaN|NaN
KAN|3|14|YIL090W|872|761|996|890|734|785|NaN|NaN|NaN|NaN|NaN|NaN|NaN|NaN|NaN|NaN
KAN|3|15|YIL039W|921|811|471|462|692|668|NaN|NaN|NaN|NaN|NaN|NaN|NaN|NaN|NaN|NaN
KAN|3|16|YIL040W|906|816|618|754|935|944|NaN|NaN|NaN|NaN|NaN|NaN|NaN|NaN|NaN|NaN
KAN|3|17|YIL043C|1123|1053|746|782|729|641|NaN|NaN|NaN|NaN|NaN|NaN|NaN|NaN|NaN|NaN
KAN|3|18|YIL044C|650|633|724|757|947|940|NaN|NaN|NaN|NaN|NaN|NaN|NaN|NaN|NaN|NaN
KAN|3|19|YGR199W|1017|990|717|616|880|896|NaN|NaN|NaN|NaN|NaN|NaN|NaN|NaN|NaN|NaN
KAN|3|20|YGR202C|643|612|848|922|967|967|NaN|NaN|NaN|NaN|NaN|NaN|NaN|NaN|NaN|NaN
KAN|3|21|YHR060W|0|0|0|0|0|0|NaN|NaN|NaN|NaN|NaN|NaN|NaN|NaN|NaN|NaN
KAN|3|22|YIL027C|1117|968|740|797|914|895|NaN|NaN|NaN|NaN|NaN|NaN|NaN|NaN|NaN|NaN
KAN|3|23|YHR079C|954|923|825|1008|1040|1136|NaN|NaN|NaN|NaN|NaN|NaN|NaN|NaN|NaN|NaN
KAN|3|24|YGR177C|1073|1192|996|1132|1014|1257|NaN|NaN|NaN|NaN|NaN|NaN|NaN|NaN|NaN|NaN
KAN|4|1|YGR036C|251|274|34|60|96|194|NaN|NaN|NaN|NaN|NaN|NaN|NaN|NaN|NaN|NaN
KAN|4|2|YHR039C|812|747|895|803|1100|876|NaN|NaN|NaN|NaN|NaN|NaN|NaN|NaN|NaN|NaN
KAN|4|3|YIL005W|953|813|964|812|860|688|NaN|NaN|NaN|NaN|NaN|NaN|NaN|NaN|NaN|NaN
KAN|4|4|YIL016W|736|815|674|729|839|849|NaN|NaN|NaN|NaN|NaN|NaN|NaN|NaN|NaN|NaN
KAN|4|5|YGR170W|945|848|1162|1076|913|740|NaN|NaN|NaN|NaN|NaN|NaN|NaN|NaN|NaN|NaN
KAN|4|6|YHR204W|1007|836|878|849|1061|866|NaN|NaN|NaN|NaN|NaN|NaN|NaN|NaN|NaN|NaN
KAN|4|7|YGR157W|481|501|532|510|570|619|NaN|NaN|NaN|NaN|NaN|NaN|NaN|NaN|NaN|NaN
KAN|4|8|YHL003C|984|853|700|662|1058|941|NaN|NaN|NaN|NaN|NaN|NaN|NaN|NaN|NaN|NaN
KAN|4|9|YHR176W|801|837|881|854|892|875|NaN|NaN|NaN|NaN|NaN|NaN|NaN|NaN|NaN|NaN
KAN|4|10|YHR142W|1061|832|990|819|924|931|NaN|NaN|NaN|NaN|NaN|NaN|NaN|NaN|NaN|NaN
KAN|4|11|YGL226C-A|1071|878|985|807|1086|876|NaN|NaN|NaN|NaN|NaN|NaN|NaN|NaN|NaN|NaN
KAN|4|12|YGL231C|976|748|818|811|1054|934|NaN|NaN|NaN|NaN|NaN|NaN|NaN|NaN|NaN|NaN
KAN|4|13|YHL031C|308|291|194|279|241|316|NaN|NaN|NaN|NaN|NaN|NaN|NaN|NaN|NaN|NaN
KAN|4|14|YHR135C|957|814|742|751|995|854|NaN|NaN|NaN|NaN|NaN|NaN|NaN|NaN|NaN|NaN
KAN|4|15|YHR136C|1182|988|1143|965|1082|967|NaN|NaN|NaN|NaN|NaN|NaN|NaN|NaN|NaN|NaN
KAN|4|16|YGR105W|152|191|78|66|101|60|NaN|NaN|NaN|NaN|NaN|NaN|NaN|NaN|NaN|NaN
KAN|4|17|YLL014W|1069|877|612|614|927|861|NaN|NaN|NaN|NaN|NaN|NaN|NaN|NaN|NaN|NaN
KAN|4|18|YKL020C|994|876|847|709|1146|1080|NaN|NaN|NaN|NaN|NaN|NaN|NaN|NaN|NaN|NaN
KAN|4|19|YLR080W|1055|847|826|879|899|856|NaN|NaN|NaN|NaN|NaN|NaN|NaN|NaN|NaN|NaN
KAN|4|20|YKL140W|1040|816|954|947|990|1064|NaN|NaN|NaN|NaN|NaN|NaN|NaN|NaN|NaN|NaN
KAN|4|21|YKL008C|1003|786|942|800|992|976|NaN|NaN|NaN|NaN|NaN|NaN|NaN|NaN|NaN|NaN
KAN|4|22|YLR056W|1116|1048|845|792|1120|1080|NaN|NaN|NaN|NaN|NaN|NaN|NaN|NaN|NaN|NaN
KAN|4|23|YLR064W|981|962|727|951|1036|1228|NaN|NaN|NaN|NaN|NaN|NaN|NaN|NaN|NaN|NaN
KAN|4|24|YKL119C|263|285|0|0|69|122|NaN|NaN|NaN|NaN|NaN|NaN|NaN|NaN|NaN|NaN
KAN|5|1|YJL134W|1322|1076|973|759|1406|1164|NaN|NaN|NaN|NaN|NaN|NaN|NaN|NaN|NaN|NaN
KAN|5|2|YLR042C|1021|934|930|828|1052|917|NaN|NaN|NaN|NaN|NaN|NaN|NaN|NaN|NaN|NaN
KAN|5|3|YLR023C|848|855|720|743|924|804|NaN|NaN|NaN|NaN|NaN|NaN|NaN|NaN|NaN|NaN
KAN|5|4|YJL178C|1030|902|908|877|804|845|NaN|NaN|NaN|NaN|NaN|NaN|NaN|NaN|NaN|NaN
KAN|5|5|YJL171C|711|753|669|732|977|777|NaN|NaN|NaN|NaN|NaN|NaN|NaN|NaN|NaN|NaN
KAN|5|6|YKL094W|777|751|717|842|955|884|NaN|NaN|NaN|NaN|NaN|NaN|NaN|NaN|NaN|NaN
KAN|5|7|YJL168C|949|751|773|774|679|711|NaN|NaN|NaN|NaN|NaN|NaN|NaN|NaN|NaN|NaN
KAN|5|8|YKL212W|655|559|311|372|393|461|NaN|NaN|NaN|NaN|NaN|NaN|NaN|NaN|NaN|NaN
KAN|5|9|YJL192C|1001|940|1034|875|858|901|NaN|NaN|NaN|NaN|NaN|NaN|NaN|NaN|NaN|NaN
KAN|5|10|YKL073W|1081|826|862|650|1070|1038|NaN|NaN|NaN|NaN|NaN|NaN|NaN|NaN|NaN|NaN
KAN|5|11|YKL179C|1100|853|856|693|1134|1003|NaN|NaN|NaN|NaN|NaN|NaN|NaN|NaN|NaN|NaN
KAN|5|12|YLL043W|1055|817|1023|999|909|1037|NaN|NaN|NaN|NaN|NaN|NaN|NaN|NaN|NaN|NaN
KAN|5|13|YLL052C|1094|869|933|791|1039|1068|NaN|NaN|NaN|NaN|NaN|NaN|NaN|NaN|NaN|NaN
KAN|5|14|YLL055W|1100|840|1096|1021|1019|789|NaN|NaN|NaN|NaN|NaN|NaN|NaN|NaN|NaN|NaN
KAN|5|15|YKL063C|1093|994|953|788|977|913|NaN|NaN|NaN|NaN|NaN|NaN|NaN|NaN|NaN|NaN
KAN|5|16|YKL065C|983|825|1108|898|932|765|NaN|NaN|NaN|NaN|NaN|NaN|NaN|NaN|NaN|NaN
KAN|5|17|YJL198W|1072|964|919|823|935|821|NaN|NaN|NaN|NaN|NaN|NaN|NaN|NaN|NaN|NaN
KAN|5|18|YJL196C|1097|885|937|877|1051|923|NaN|NaN|NaN|NaN|NaN|NaN|NaN|NaN|NaN|NaN
KAN|5|19|YLL023C|1092|946|947|946|673|717|NaN|NaN|NaN|NaN|NaN|NaN|NaN|NaN|NaN|NaN
KAN|5|20|YLL028W|1108|1026|839|799|1037|967|NaN|NaN|NaN|NaN|NaN|NaN|NaN|NaN|NaN|NaN
KAN|5|21|YJL212C|1065|953|1015|957|604|554|NaN|NaN|NaN|NaN|NaN|NaN|NaN|NaN|NaN|NaN
KAN|5|22|YMR022W|1067|966|1105|1037|1078|1052|NaN|NaN|NaN|NaN|NaN|NaN|NaN|NaN|NaN|NaN
KAN|5|23|YMR214W|850|802|594|536|983|1031|NaN|NaN|NaN|NaN|NaN|NaN|NaN|NaN|NaN|NaN
KAN|5|24|YMR215W|1141|1272|828|930|974|1145|NaN|NaN|NaN|NaN|NaN|NaN|NaN|NaN|NaN|NaN
KAN|6|1|YMR010W|1102|866|887|769|1009|782|NaN|NaN|NaN|NaN|NaN|NaN|NaN|NaN|NaN|NaN
KAN|6|2|YMR015C|869|813|765|699|999|961|NaN|NaN|NaN|NaN|NaN|NaN|NaN|NaN|NaN|NaN
KAN|6|3|YLR207W|938|893|843|764|956|873|NaN|NaN|NaN|NaN|NaN|NaN|NaN|NaN|NaN|NaN
KAN|6|4|YLR350W|511|567|554|590|459|445|NaN|NaN|NaN|NaN|NaN|NaN|NaN|NaN|NaN|NaN
KAN|6|5|YLR220W|984|884|899|824|899|850|NaN|NaN|NaN|NaN|NaN|NaN|NaN|NaN|NaN|NaN
KAN|6|6|YML012W|945|803|706|663|886|670|NaN|NaN|NaN|NaN|NaN|NaN|NaN|NaN|NaN|NaN
KAN|6|7|YML008C|711|637|856|724|953|817|NaN|NaN|NaN|NaN|NaN|NaN|NaN|NaN|NaN|NaN
KAN|6|8|YMR202W|353|384|409|443|438|500|NaN|NaN|NaN|NaN|NaN|NaN|NaN|NaN|NaN|NaN
KAN|6|9|YLR194C|799|737|952|901|1036|891|NaN|NaN|NaN|NaN|NaN|NaN|NaN|NaN|NaN|NaN
KAN|6|10|YMR183C|800|773|607|804|867|720|NaN|NaN|NaN|NaN|NaN|NaN|NaN|NaN|NaN|NaN
KAN|6|11|YML019W|981|779|709|727|983|870|NaN|NaN|NaN|NaN|NaN|NaN|NaN|NaN|NaN|NaN
KAN|6|12|YML013W|755|767|223|301|854|883|NaN|NaN|NaN|NaN|NaN|NaN|NaN|NaN|NaN|NaN
KAN|6|13|YLR292C|1000|768|627|517|1155|1005|NaN|NaN|NaN|NaN|NaN|NaN|NaN|NaN|NaN|NaN
KAN|6|14|YMR161W|803|565|403|344|558|608|NaN|NaN|NaN|NaN|NaN|NaN|NaN|NaN|NaN|NaN
KAN|6|15|YMR163C|829|717|847|819|936|800|NaN|NaN|NaN|NaN|NaN|NaN|NaN|NaN|NaN|NaN
KAN|6|16|YLR396C|0|0|0|0|0|0|NaN|NaN|NaN|NaN|NaN|NaN|NaN|NaN|NaN|NaN
KAN|6|17|YMR152W|1159|970|1056|860|1070|884|NaN|NaN|NaN|NaN|NaN|NaN|NaN|NaN|NaN|NaN
KAN|6|18|YLR130C|993|903|808|768|1177|1084|NaN|NaN|NaN|NaN|NaN|NaN|NaN|NaN|NaN|NaN
KAN|6|19|YLR268W|277|235|184|201|202|216|NaN|NaN|NaN|NaN|NaN|NaN|NaN|NaN|NaN|NaN
KAN|6|20|YMR029C|1047|870|872|777|946|911|NaN|NaN|NaN|NaN|NaN|NaN|NaN|NaN|NaN|NaN
KAN|6|21|YMR031C|982|878|999|1009|1124|1046|NaN|NaN|NaN|NaN|NaN|NaN|NaN|NaN|NaN|NaN
KAN|6|22|YLR372W|792|892|933|989|750|783|NaN|NaN|NaN|NaN|NaN|NaN|NaN|NaN|NaN|NaN
KAN|6|23|YLR242C|1098|1060|301|296|655|655|NaN|NaN|NaN|NaN|NaN|NaN|NaN|NaN|NaN|NaN
KAN|6|24|YLR250W|1061|1169|1045|1167|965|1189|NaN|NaN|NaN|NaN|NaN|NaN|NaN|NaN|NaN|NaN
KAN|7|1|YLR120C|1235|960|1017|854|1368|1119|NaN|NaN|NaN|NaN|NaN|NaN|NaN|NaN|NaN|NaN
KAN|7|2|YOR245C|855|786|807|763|949|825|NaN|NaN|NaN|NaN|NaN|NaN|NaN|NaN|NaN|NaN
KAN|7|3|YOR115C|328|383|578|452|369|403|NaN|NaN|NaN|NaN|NaN|NaN|NaN|NaN|NaN|NaN
KAN|7|4|YNL297C|785|771|781|655|804|782|NaN|NaN|NaN|NaN|NaN|NaN|NaN|NaN|NaN|NaN
KAN|7|5|YNL156C|892|757|936|755|972|897|NaN|NaN|NaN|NaN|NaN|NaN|NaN|NaN|NaN|NaN
KAN|7|6|YNL153C|828|856|847|764|678|733|NaN|NaN|NaN|NaN|NaN|NaN|NaN|NaN|NaN|NaN
KAN|7|7|YOR002W|1121|938|957|886|1247|1021|NaN|NaN|NaN|NaN|NaN|NaN|NaN|NaN|NaN|NaN
KAN|7|8|YOR092W|0|0|0|0|0|0|NaN|NaN|NaN|NaN|NaN|NaN|NaN|NaN|NaN|NaN
KAN|7|9|YOR214C|1098|952|1010|835|1101|890|NaN|NaN|NaN|NaN|NaN|NaN|NaN|NaN|NaN|NaN
KAN|7|10|YOR216C|282|313|305|279|253|279|NaN|NaN|NaN|NaN|NaN|NaN|NaN|NaN|NaN|NaN
KAN|7|11|YOR085W|861|890|670|770|820|964|NaN|NaN|NaN|NaN|NaN|NaN|NaN|NaN|NaN|NaN
KAN|7|12|YOR089C|748|800|604|797|588|813|NaN|NaN|NaN|NaN|NaN|NaN|NaN|NaN|NaN|NaN
KAN|7|13|YNL194C|1032|877|577|725|1031|955|NaN|NaN|NaN|NaN|NaN|NaN|NaN|NaN|NaN|NaN
KAN|7|14|YNL327W|1090|829|1050|877|1040|997|NaN|NaN|NaN|NaN|NaN|NaN|NaN|NaN|NaN|NaN
KAN|7|15|YNL190W|1013|908|925|806|1015|966|NaN|NaN|NaN|NaN|NaN|NaN|NaN|NaN|NaN|NaN
KAN|7|16|YNL323W|1311|1181|1207|1081|1226|1161|NaN|NaN|NaN|NaN|NaN|NaN|NaN|NaN|NaN|NaN
KAN|7|17|YOR198C|0|0|0|0|1410|1249|NaN|NaN|NaN|NaN|NaN|NaN|NaN|NaN|NaN|NaN
KAN|7|18|YOR067C|1259|1029|1120|951|1143|1064|NaN|NaN|NaN|NaN|NaN|NaN|NaN|NaN|NaN|NaN
KAN|7|19|YOR070C|1093|853|825|851|669|751|NaN|NaN|NaN|NaN|NaN|NaN|NaN|NaN|NaN|NaN
KAN|7|20|YOR079C|1112|903|888|748|938|916|NaN|NaN|NaN|NaN|NaN|NaN|NaN|NaN|NaN|NaN
KAN|7|21|YMR307W|674|536|644|555|695|535|NaN|NaN|NaN|NaN|NaN|NaN|NaN|NaN|NaN|NaN
KAN|7|22|YOR049C|1168|1150|672|732|1046|1052|NaN|NaN|NaN|NaN|NaN|NaN|NaN|NaN|NaN|NaN
KAN|7|23|YMR292W|819|933|672|778|780|804|NaN|NaN|NaN|NaN|NaN|NaN|NaN|NaN|NaN|NaN
KAN|7|24|YNL219C|1110|1192|890|1218|843|1144|NaN|NaN|NaN|NaN|NaN|NaN|NaN|NaN|NaN|NaN
KAN|8|1|YMR299C|1220|929|1086|942|1207|989|NaN|NaN|NaN|NaN|NaN|NaN|NaN|NaN|NaN|NaN
KAN|8|2|YOR165W|823|666|916|891|769|809|NaN|NaN|NaN|NaN|NaN|NaN|NaN|NaN|NaN|NaN
KAN|8|3|YOR036W|606|494|626|555|683|545|NaN|NaN|NaN|NaN|NaN|NaN|NaN|NaN|NaN|NaN
KAN|8|4|YOR171C|986|859|874|856|1076|883|NaN|NaN|NaN|NaN|NaN|NaN|NaN|NaN|NaN|NaN
KAN|8|5|YOR175C|873|714|869|903|960|854|NaN|NaN|NaN|NaN|NaN|NaN|NaN|NaN|NaN|NaN
KAN|8|6|YOR042W|849|693|636|476|656|485|NaN|NaN|NaN|NaN|NaN|NaN|NaN|NaN|NaN|NaN
KAN|8|7|YOR044W|947|907|1057|1022|1031|942|NaN|NaN|NaN|NaN|NaN|NaN|NaN|NaN|NaN|NaN
KAN|8|8|YNL238W|977|790|1023|1041|868|910|NaN|NaN|NaN|NaN|NaN|NaN|NaN|NaN|NaN|NaN
KAN|8|9|YMR264W|940|979|1055|933|1128|971|NaN|NaN|NaN|NaN|NaN|NaN|NaN|NaN|NaN|NaN
KAN|8|10|YMR272C|328|323|190|318|245|319|NaN|NaN|NaN|NaN|NaN|NaN|NaN|NaN|NaN|NaN
KAN|8|11|YMR274C|1045|791|875|1005|703|977|NaN|NaN|NaN|NaN|NaN|NaN|NaN|NaN|NaN|NaN
KAN|8|12|YOR016C|785|1091|837|1046|777|1111|NaN|NaN|NaN|NaN|NaN|NaN|NaN|NaN|NaN|NaN
KAN|8|13|YNL280C|526|783|631|724|689|939|NaN|NaN|NaN|NaN|NaN|NaN|NaN|NaN|NaN|NaN
KAN|8|14|YMR251W-A|761|960|939|1005|916|978|NaN|NaN|NaN|NaN|NaN|NaN|NaN|NaN|NaN|NaN
KAN|8|15|YMR253C|1032|966|1001|938|912|971|NaN|NaN|NaN|NaN|NaN|NaN|NaN|NaN|NaN|NaN
KAN|8|16|YPR028W|1029|949|1093|1052|741|909|NaN|NaN|NaN|NaN|NaN|NaN|NaN|NaN|NaN|NaN
KAN|8|17|YPL227C|1041|777|1059|897|929|860|NaN|NaN|NaN|NaN|NaN|NaN|NaN|NaN|NaN|NaN
KAN|8|18|YOL013C|1091|1013|837|731|1026|901|NaN|NaN|NaN|NaN|NaN|NaN|NaN|NaN|NaN|NaN
KAN|8|19|YOL018C|278|264|196|246|225|287|NaN|NaN|NaN|NaN|NaN|NaN|NaN|NaN|NaN|NaN
KAN|8|20|YPR003C|1179|937|1048|891|991|866|NaN|NaN|NaN|NaN|NaN|NaN|NaN|NaN|NaN|NaN
KAN|8|21|YPL246C|1033|887|939|945|798|852|NaN|NaN|NaN|NaN|NaN|NaN|NaN|NaN|NaN|NaN
KAN|8|22|YOR377W|1048|1043|794|813|867|792|NaN|NaN|NaN|NaN|NaN|NaN|NaN|NaN|NaN|NaN
KAN|8|23|YPL274W|926|882|1203|1165|803|909|NaN|NaN|NaN|NaN|NaN|NaN|NaN|NaN|NaN|NaN
KAN|8|24|YPL051W|287|254|209|216|324|253|NaN|NaN|NaN|NaN|NaN|NaN|NaN|NaN|NaN|NaN
KAN|9|1|YPL170W|1168|938|1066|940|1114|934|NaN|NaN|NaN|NaN|NaN|NaN|NaN|NaN|NaN|NaN
KAN|9|2|YOL065C|865|893|982|829|905|878|NaN|NaN|NaN|NaN|NaN|NaN|NaN|NaN|NaN|NaN
KAN|9|3|YOR311C|954|855|880|820|879|682|NaN|NaN|NaN|NaN|NaN|NaN|NaN|NaN|NaN|NaN
KAN|9|4|YOR321W|1053|877|978|904|948|842|NaN|NaN|NaN|NaN|NaN|NaN|NaN|NaN|NaN|NaN
KAN|9|5|YPL195W|844|761|591|574|821|734|NaN|NaN|NaN|NaN|NaN|NaN|NaN|NaN|NaN|NaN
KAN|9|6|YOL047C|1031|826|948|872|1136|999|NaN|NaN|NaN|NaN|NaN|NaN|NaN|NaN|NaN|NaN
KAN|9|7|YOR307C|1066|876|765|764|1064|935|NaN|NaN|NaN|NaN|NaN|NaN|NaN|NaN|NaN|NaN
KAN|9|8|YPL087W|1036|916|999|825|1169|1009|NaN|NaN|NaN|NaN|NaN|NaN|NaN|NaN|NaN|NaN
KAN|9|9|YPL207W|1080|998|996|825|1237|1105|NaN|NaN|NaN|NaN|NaN|NaN|NaN|NaN|NaN|NaN
KAN|9|10|YPL206C|1060|990|952|913|789|894|NaN|NaN|NaN|NaN|NaN|NaN|NaN|NaN|NaN|NaN
KAN|9|11|YOR284W|962|1021|794|821|788|1097|NaN|NaN|NaN|NaN|NaN|NaN|NaN|NaN|NaN|NaN
KAN|9|12|YOR285W|1017|1010|903|922|805|1020|NaN|NaN|NaN|NaN|NaN|NaN|NaN|NaN|NaN|NaN
KAN|9|13|YOR288C|792|1048|986|879|904|964|NaN|NaN|NaN|NaN|NaN|NaN|NaN|NaN|NaN|NaN
KAN|9|14|YOL030W|973|921|985|852|925|1059|NaN|NaN|NaN|NaN|NaN|NaN|NaN|NaN|NaN|NaN
KAN|9|15|YOL031C|845|923|999|923|918|1078|NaN|NaN|NaN|NaN|NaN|NaN|NaN|NaN|NaN|NaN
KAN|9|16|YOR291W|1048|1056|743|780|926|990|NaN|NaN|NaN|NaN|NaN|NaN|NaN|NaN|NaN|NaN
KAN|9|17|YCL025C|977|824|797|821|917|802|NaN|NaN|NaN|NaN|NaN|NaN|NaN|NaN|NaN|NaN
KAN|9|18|YDL052C|1009|986|922|910|944|886|NaN|NaN|NaN|NaN|NaN|NaN|NaN|NaN|NaN|NaN
KAN|9|19|YPR173C|674|647|698|771|516|658|NaN|NaN|NaN|NaN|NaN|NaN|NaN|NaN|NaN|NaN
KAN|9|20|YCL001W|1048|923|742|727|1001|932|NaN|NaN|NaN|NaN|NaN|NaN|NaN|NaN|NaN|NaN
KAN|9|21|YPR148C|1067|913|893|812|1129|1112|NaN|NaN|NaN|NaN|NaN|NaN|NaN|NaN|NaN|NaN
KAN|9|22|YPR149W|1019|999|958|894|638|655|NaN|NaN|NaN|NaN|NaN|NaN|NaN|NaN|NaN|NaN
KAN|9|23|YDL018C|947|964|760|809|911|1194|NaN|NaN|NaN|NaN|NaN|NaN|NaN|NaN|NaN|NaN
KAN|9|24|YBR067C|1099|1088|714|1004|1003|1311|NaN|NaN|NaN|NaN|NaN|NaN|NaN|NaN|NaN|NaN
KAN|10|1|YDL019C|1089|837|942|791|1176|976|NaN|NaN|NaN|NaN|NaN|NaN|NaN|NaN|NaN|NaN
KAN|10|2|YPR135W|733|685|638|630|798|715|NaN|NaN|NaN|NaN|NaN|NaN|NaN|NaN|NaN|NaN
KAN|10|3|YGR227W|861|802|951|883|821|861|NaN|NaN|NaN|NaN|NaN|NaN|NaN|NaN|NaN|NaN
KAN|10|4|YBR162W-A|801|790|963|830|872|829|NaN|NaN|NaN|NaN|NaN|NaN|NaN|NaN|NaN|NaN
KAN|10|5|YBR164C|229|210|227|244|225|225|NaN|NaN|NaN|NaN|NaN|NaN|NaN|NaN|NaN|NaN
KAN|10|6|YBR052C|1148|907|961|884|1063|905|NaN|NaN|NaN|NaN|NaN|NaN|NaN|NaN|NaN|NaN
KAN|10|7|YBR171W|1022|855|941|802|932|823|NaN|NaN|NaN|NaN|NaN|NaN|NaN|NaN|NaN|NaN
KAN|10|8|YBR036C|63|33|0|0|506|465|NaN|NaN|NaN|NaN|NaN|NaN|NaN|NaN|NaN|NaN
KAN|10|9|YPR114W|1124|977|1104|913|979|920|NaN|NaN|NaN|NaN|NaN|NaN|NaN|NaN|NaN|NaN
KAN|10|10|YFR041C|999|781|679|588|927|757|NaN|NaN|NaN|NaN|NaN|NaN|NaN|NaN|NaN|NaN
KAN|10|11|YBR132C|1049|1047|1054|850|1099|1065|NaN|NaN|NaN|NaN|NaN|NaN|NaN|NaN|NaN|NaN
KAN|10|12|YBR106W|504|716|467|795|506|713|NaN|NaN|NaN|NaN|NaN|NaN|NaN|NaN|NaN|NaN
KAN|10|13|YPR063C|884|851|845|669|940|847|NaN|NaN|NaN|NaN|NaN|NaN|NaN|NaN|NaN|NaN
KAN|10|14|YPR071W|1099|933|825|756|973|1006|NaN|NaN|NaN|NaN|NaN|NaN|NaN|NaN|NaN|NaN
KAN|10|15|YBL102W|764|758|972|900|620|724|NaN|NaN|NaN|NaN|NaN|NaN|NaN|NaN|NaN|NaN
KAN|10|16|YBR097W|0|0|0|0|0|0|NaN|NaN|NaN|NaN|NaN|NaN|NaN|NaN|NaN|NaN
KAN|10|17|YDL121C|1235|856|1068|789|1067|1008|NaN|NaN|NaN|NaN|NaN|NaN|NaN|NaN|NaN|NaN
KAN|10|18|YDR518W|1077|901|1023|826|934|879|NaN|NaN|NaN|NaN|NaN|NaN|NaN|NaN|NaN|NaN
KAN|10|19|YDR519W|1150|1050|1135|947|991|909|NaN|NaN|NaN|NaN|NaN|NaN|NaN|NaN|NaN|NaN
KAN|10|20|YDR524C|1015|918|933|816|839|708|NaN|NaN|NaN|NaN|NaN|NaN|NaN|NaN|NaN|NaN
KAN|10|21|YML048W|1001|968|717|780|655|775|NaN|NaN|NaN|NaN|NaN|NaN|NaN|NaN|NaN|NaN
KAN|10|22|YJR073C|495|429|603|620|747|732|NaN|NaN|NaN|NaN|NaN|NaN|NaN|NaN|NaN|NaN
KAN|10|23|wt_blank_sean|0|0|0|0|0|0|NaN|NaN|NaN|NaN|NaN|NaN|NaN|NaN|NaN|NaN
KAN|10|24|YJR088C|770|868|742|782|847|1086|NaN|NaN|NaN|NaN|NaN|NaN|NaN|NaN|NaN|NaN
KAN|11|1|YDR503C|1141|899|1167|971|868|704|NaN|NaN|NaN|NaN|NaN|NaN|NaN|NaN|NaN|NaN
KAN|11|2|YML059C|917|835|857|784|1165|941|NaN|NaN|NaN|NaN|NaN|NaN|NaN|NaN|NaN|NaN
KAN|11|3|YML055W|1001|891|822|817|850|676|NaN|NaN|NaN|NaN|NaN|NaN|NaN|NaN|NaN|NaN
KAN|11|4|YDL099W|553|454|444|394|419|375|NaN|NaN|NaN|NaN|NaN|NaN|NaN|NaN|NaN|NaN
KAN|11|5|YDL100C|661|629|494|395|735|622|NaN|NaN|NaN|NaN|NaN|NaN|NaN|NaN|NaN|NaN
KAN|11|6|YDR484W|91|82|115|180|171|181|NaN|NaN|NaN|NaN|NaN|NaN|NaN|NaN|NaN|NaN
KAN|11|7|YDR492W|921|809|860|757|711|881|NaN|NaN|NaN|NaN|NaN|NaN|NaN|NaN|NaN|NaN
KAN|11|8|YGL126W|1070|894|777|782|995|948|NaN|NaN|NaN|NaN|NaN|NaN|NaN|NaN|NaN|NaN
KAN|11|9|YIL124W|1148|1029|1021|828|993|972|NaN|NaN|NaN|NaN|NaN|NaN|NaN|NaN|NaN|NaN
KAN|11|10|YDL091C|916|929|887|866|797|929|NaN|NaN|NaN|NaN|NaN|NaN|NaN|NaN|NaN|NaN
KAN|11|11|YDL093W|752|828|1057|907|757|869|NaN|NaN|NaN|NaN|NaN|NaN|NaN|NaN|NaN|NaN
KAN|11|12|YFL048C|881|918|892|783|1011|917|NaN|NaN|NaN|NaN|NaN|NaN|NaN|NaN|NaN|NaN
KAN|11|13|YDL095W|1059|853|951|809|809|889|NaN|NaN|NaN|NaN|NaN|NaN|NaN|NaN|NaN|NaN
KAN|11|14|YFL025C|716|473|568|483|649|455|NaN|NaN|NaN|NaN|NaN|NaN|NaN|NaN|NaN|NaN
KAN|11|15|YGL161C|570|573|340|417|669|648|NaN|NaN|NaN|NaN|NaN|NaN|NaN|NaN|NaN|NaN
KAN|11|16|YGL167C|575|660|396|539|556|659|NaN|NaN|NaN|NaN|NaN|NaN|NaN|NaN|NaN|NaN
KAN|11|17|YGR261C|718|653|860|675|881|781|NaN|NaN|NaN|NaN|NaN|NaN|NaN|NaN|NaN|NaN
KAN|11|18|YGR263C|1039|932|1048|883|1129|1020|NaN|NaN|NaN|NaN|NaN|NaN|NaN|NaN|NaN|NaN
KAN|11|19|YGR266W|962|890|960|888|890|901|NaN|NaN|NaN|NaN|NaN|NaN|NaN|NaN|NaN|NaN
KAN|11|20|YNR039C|908|788|688|820|748|739|NaN|NaN|NaN|NaN|NaN|NaN|NaN|NaN|NaN|NaN
KAN|11|21|YNL146W|948|863|819|785|1028|1033|NaN|NaN|NaN|NaN|NaN|NaN|NaN|NaN|NaN|NaN
KAN|11|22|YNR019W|986|882|779|740|905|932|NaN|NaN|NaN|NaN|NaN|NaN|NaN|NaN|NaN|NaN
KAN|11|23|YCR043C|1156|989|1332|1240|1015|966|NaN|NaN|NaN|NaN|NaN|NaN|NaN|NaN|NaN|NaN
KAN|11|24|YNR021W|1090|1127|330|369|1177|1327|NaN|NaN|NaN|NaN|NaN|NaN|NaN|NaN|NaN|NaN
KAN|12|1|YCR044C|1120|923|717|646|851|669|NaN|NaN|NaN|NaN|NaN|NaN|NaN|NaN|NaN|NaN
KAN|12|2|YCR061W|818|795|971|779|898|783|NaN|NaN|NaN|NaN|NaN|NaN|NaN|NaN|NaN|NaN
KAN|12|3|YNR030W|1004|822|1117|925|1030|853|NaN|NaN|NaN|NaN|NaN|NaN|NaN|NaN|NaN|NaN
KAN|12|4|YBR177C|817|739|844|749|1134|920|NaN|NaN|NaN|NaN|NaN|NaN|NaN|NaN|NaN|NaN
KAN|12|5|YNR008W|894|821|915|815|911|816|NaN|NaN|NaN|NaN|NaN|NaN|NaN|NaN|NaN|NaN
KAN|12|6|YNR013C|869|803|1016|823|974|810|NaN|NaN|NaN|NaN|NaN|NaN|NaN|NaN|NaN|NaN
KAN|12|7|YBR283C|859|780|826|673|856|802|NaN|NaN|NaN|NaN|NaN|NaN|NaN|NaN|NaN|NaN
KAN|12|8|YNL041C|248|264|224|324|223|237|NaN|NaN|NaN|NaN|NaN|NaN|NaN|NaN|NaN|NaN
KAN|12|9|YNL044W|794|676|704|609|703|657|NaN|NaN|NaN|NaN|NaN|NaN|NaN|NaN|NaN|NaN
KAN|12|10|YBR290W|969|854|923|794|1142|1002|NaN|NaN|NaN|NaN|NaN|NaN|NaN|NaN|NaN|NaN
KAN|12|11|YNL046W|1064|965|1041|889|865|785|NaN|NaN|NaN|NaN|NaN|NaN|NaN|NaN|NaN|NaN
KAN|12|12|YNL049C|590|783|989|887|654|803|NaN|NaN|NaN|NaN|NaN|NaN|NaN|NaN|NaN|NaN
KAN|12|13|YBR273C|888|829|876|676|826|816|NaN|NaN|NaN|NaN|NaN|NaN|NaN|NaN|NaN|NaN
KAN|12|14|YBR264C|963|746|680|804|976|898|NaN|NaN|NaN|NaN|NaN|NaN|NaN|NaN|NaN|NaN
KAN|12|15|YNL008C|948|824|1249|992|775|917|NaN|NaN|NaN|NaN|NaN|NaN|NaN|NaN|NaN|NaN
KAN|12|16|YDL137W|823|798|1008|855|837|960|NaN|NaN|NaN|NaN|NaN|NaN|NaN|NaN|NaN|NaN
KAN|12|17|YJL024C|761|656|792|666|822|765|NaN|NaN|NaN|NaN|NaN|NaN|NaN|NaN|NaN|NaN
KAN|12|18|YJL029C|855|854|81|115|703|695|NaN|NaN|NaN|NaN|NaN|NaN|NaN|NaN|NaN|NaN
KAN|12|19|YML067C|897|750|941|761|1053|984|NaN|NaN|NaN|NaN|NaN|NaN|NaN|NaN|NaN|NaN
KAN|12|20|YJL004C|479|336|354|308|218|226|NaN|NaN|NaN|NaN|NaN|NaN|NaN|NaN|NaN|NaN
KAN|12|21|YML038C|938|943|1001|1044|844|822|NaN|NaN|NaN|NaN|NaN|NaN|NaN|NaN|NaN|NaN
KAN|12|22|YER151C|244|312|43|47|265|312|NaN|NaN|NaN|NaN|NaN|NaN|NaN|NaN|NaN|NaN
KAN|12|23|YML075C|745|753|697|746|723|737|NaN|NaN|NaN|NaN|NaN|NaN|NaN|NaN|NaN|NaN
KAN|12|24|YGR086C|749|872|867|993|704|967|NaN|NaN|NaN|NaN|NaN|NaN|NaN|NaN|NaN|NaN
KAN|13|1|YGR089W|929|798|928|807|988|764|NaN|NaN|NaN|NaN|NaN|NaN|NaN|NaN|NaN|NaN
KAN|13|2|YGR106C|974|904|1106|983|1027|854|NaN|NaN|NaN|NaN|NaN|NaN|NaN|NaN|NaN|NaN
KAN|13|3|YLR246W|603|707|850|710|1109|1012|NaN|NaN|NaN|NaN|NaN|NaN|NaN|NaN|NaN|NaN
KAN|13|4|YJR118C|652|586|713|698|864|680|NaN|NaN|NaN|NaN|NaN|NaN|NaN|NaN|NaN|NaN
KAN|13|5|YDR205W|784|759|984|858|780|801|NaN|NaN|NaN|NaN|NaN|NaN|NaN|NaN|NaN|NaN
KAN|13|6|YGR038W|891|768|967|767|919|700|NaN|NaN|NaN|NaN|NaN|NaN|NaN|NaN|NaN|NaN
KAN|13|7|YJR131W|899|753|1089|901|1040|824|NaN|NaN|NaN|NaN|NaN|NaN|NaN|NaN|NaN|NaN
KAN|13|8|YJR134C|1002|862|1010|856|1010|925|NaN|NaN|NaN|NaN|NaN|NaN|NaN|NaN|NaN|NaN
KAN|13|9|YER120W|1023|918|971|874|953|988|NaN|NaN|NaN|NaN|NaN|NaN|NaN|NaN|NaN|NaN
KAN|13|10|YER122C|957|773|511|436|994|835|NaN|NaN|NaN|NaN|NaN|NaN|NaN|NaN|NaN|NaN
KAN|13|11|YJR117W|610|692|692|724|776|846|NaN|NaN|NaN|NaN|NaN|NaN|NaN|NaN|NaN|NaN
KAN|13|12|YER113C|962|718|772|611|1032|864|NaN|NaN|NaN|NaN|NaN|NaN|NaN|NaN|NaN|NaN
KAN|13|13|YJR040W|1072|869|988|782|849|790|NaN|NaN|NaN|NaN|NaN|NaN|NaN|NaN|NaN|NaN
KAN|13|14|YKR067W|1037|824|883|760|1087|956|NaN|NaN|NaN|NaN|NaN|NaN|NaN|NaN|NaN|NaN
KAN|13|15|YJR031C|1164|970|966|868|883|896|NaN|NaN|NaN|NaN|NaN|NaN|NaN|NaN|NaN|NaN
KAN|13|16|YMR054W|1084|980|770|855|1005|904|NaN|NaN|NaN|NaN|NaN|NaN|NaN|NaN|NaN|NaN
KAN|13|17|YIR033W|714|749|664|575|832|814|NaN|NaN|NaN|NaN|NaN|NaN|NaN|NaN|NaN|NaN
KAN|13|18|YJR010C-A|844|793|1086|1092|830|838|NaN|NaN|NaN|NaN|NaN|NaN|NaN|NaN|NaN|NaN
KAN|13|19|YJR015W|1117|974|979|955|956|876|NaN|NaN|NaN|NaN|NaN|NaN|NaN|NaN|NaN|NaN
KAN|13|20|YMR052W|893|804|638|626|1008|960|NaN|NaN|NaN|NaN|NaN|NaN|NaN|NaN|NaN|NaN
KAN|13|21|YBR287W|1019|940|829|672|820|817|NaN|NaN|NaN|NaN|NaN|NaN|NaN|NaN|NaN|NaN
KAN|13|22|YBR288C|834|714|1073|1028|695|715|NaN|NaN|NaN|NaN|NaN|NaN|NaN|NaN|NaN|NaN
KAN|13|23|YAR002C-A|794|725|836|787|848|823|NaN|NaN|NaN|NaN|NaN|NaN|NaN|NaN|NaN|NaN
KAN|13|24|YMR119W|906|899|484|457|953|1081|NaN|NaN|NaN|NaN|NaN|NaN|NaN|NaN|NaN|NaN
KAN|14|1|YNL125C|1236|999|0|0|163|180|NaN|NaN|NaN|NaN|NaN|NaN|NaN|NaN|NaN|NaN
KAN|14|2|YNL130C|961|825|962|806|845|707|NaN|NaN|NaN|NaN|NaN|NaN|NaN|NaN|NaN|NaN
KAN|14|3|YIL030C|794|746|984|910|995|1001|NaN|NaN|NaN|NaN|NaN|NaN|NaN|NaN|NaN|NaN
KAN|14|4|YNL085W|884|898|1077|942|1130|930|NaN|NaN|NaN|NaN|NaN|NaN|NaN|NaN|NaN|NaN
KAN|14|5|YNL095C|770|822|902|825|917|736|NaN|NaN|NaN|NaN|NaN|NaN|NaN|NaN|NaN|NaN
KAN|14|6|YLR390W-A|928|798|868|743|1117|922|NaN|NaN|NaN|NaN|NaN|NaN|NaN|NaN|NaN|NaN
KAN|14|7|YJL078C|747|700|799|697|823|680|NaN|NaN|NaN|NaN|NaN|NaN|NaN|NaN|NaN|NaN
KAN|14|8|YKR053C|820|696|935|869|676|684|NaN|NaN|NaN|NaN|NaN|NaN|NaN|NaN|NaN|NaN
KAN|14|9|YNL051W|247|249|310|297|396|340|NaN|NaN|NaN|NaN|NaN|NaN|NaN|NaN|NaN|NaN
KAN|14|10|YPL137C|1052|855|1037|891|769|621|NaN|NaN|NaN|NaN|NaN|NaN|NaN|NaN|NaN|NaN
KAN|14|11|YDL072C|1031|809|933|903|1122|882|NaN|NaN|NaN|NaN|NaN|NaN|NaN|NaN|NaN|NaN
KAN|14|12|YCR048W|1141|934|1080|890|1174|1012|NaN|NaN|NaN|NaN|NaN|NaN|NaN|NaN|NaN|NaN
KAN|14|13|YCR067C|820|728|856|759|885|813|NaN|NaN|NaN|NaN|NaN|NaN|NaN|NaN|NaN|NaN
KAN|14|14|YCR034W|1224|1073|1038|1034|1067|959|NaN|NaN|NaN|NaN|NaN|NaN|NaN|NaN|NaN|NaN
KAN|14|15|YGR130C|1108|952|788|900|1045|965|NaN|NaN|NaN|NaN|NaN|NaN|NaN|NaN|NaN|NaN
KAN|14|16|YGL223C|858|782|955|905|964|926|NaN|NaN|NaN|NaN|NaN|NaN|NaN|NaN|NaN|NaN
KAN|14|17|YBR255W|995|836|1162|1087|1101|1067|NaN|NaN|NaN|NaN|NaN|NaN|NaN|NaN|NaN|NaN
KAN|14|18|YER087C-B|932|787|624|629|918|878|NaN|NaN|NaN|NaN|NaN|NaN|NaN|NaN|NaN|NaN
KAN|14|19|YIL105C|1139|995|968|885|1088|1044|NaN|NaN|NaN|NaN|NaN|NaN|NaN|NaN|NaN|NaN
KAN|14|20|YDR476C|814|752|860|819|957|893|NaN|NaN|NaN|NaN|NaN|NaN|NaN|NaN|NaN|NaN
KAN|14|21|YDR525W|1057|1007|396|422|684|750|NaN|NaN|NaN|NaN|NaN|NaN|NaN|NaN|NaN|NaN
KAN|14|22|YDR057W|766|573|373|377|892|755|NaN|NaN|NaN|NaN|NaN|NaN|NaN|NaN|NaN|NaN
KAN|14|23|YBR159W|826|830|1230|1121|1082|981|NaN|NaN|NaN|NaN|NaN|NaN|NaN|NaN|NaN|NaN
KAN|14|24|YHR123W|1116|1189|405|647|1065|1043|NaN|NaN|NaN|NaN|NaN|NaN|NaN|NaN|NaN|NaN
KAN|15|1|YGR284C|1077|928|1117|1024|1263|995|NaN|NaN|NaN|NaN|NaN|NaN|NaN|NaN|NaN|NaN
KAN|15|2|YOL101C|824|752|911|869|1127|978|NaN|NaN|NaN|NaN|NaN|NaN|NaN|NaN|NaN|NaN
KAN|15|3|YOL107W|614|657|874|817|659|773|NaN|NaN|NaN|NaN|NaN|NaN|NaN|NaN|NaN|NaN
KAN|15|4|YNL300W|490|497|653|693|990|853|NaN|NaN|NaN|NaN|NaN|NaN|NaN|NaN|NaN|NaN
KAN|15|5|YOL110W|628|744|732|795|719|709|NaN|NaN|NaN|NaN|NaN|NaN|NaN|NaN|NaN|NaN
KAN|15|6|YOR317W|793|770|417|383|906|847|NaN|NaN|NaN|NaN|NaN|NaN|NaN|NaN|NaN|NaN
KAN|15|7|YML071C|224|232|81|255|289|241|NaN|NaN|NaN|NaN|NaN|NaN|NaN|NaN|NaN|NaN
KAN|15|8|YIR038C|1119|904|723|697|1106|1031|NaN|NaN|NaN|NaN|NaN|NaN|NaN|NaN|NaN|NaN
KAN|15|9|YML101C|753|740|699|803|967|810|NaN|NaN|NaN|NaN|NaN|NaN|NaN|NaN|NaN|NaN
KAN|15|10|YOL137W|1027|867|921|790|934|767|NaN|NaN|NaN|NaN|NaN|NaN|NaN|NaN|NaN|NaN
KAN|15|11|YDR424C|628|708|782|727|1014|903|NaN|NaN|NaN|NaN|NaN|NaN|NaN|NaN|NaN|NaN
KAN|15|12|YMR065W|880|723|898|882|1047|953|NaN|NaN|NaN|NaN|NaN|NaN|NaN|NaN|NaN|NaN
KAN|15|13|YML128C|419|415|416|384|592|703|NaN|NaN|NaN|NaN|NaN|NaN|NaN|NaN|NaN|NaN
KAN|15|14|YHR045W|802|693|814|867|1024|954|NaN|NaN|NaN|NaN|NaN|NaN|NaN|NaN|NaN|NaN
KAN|15|15|YHR181W|905|837|690|758|943|833|NaN|NaN|NaN|NaN|NaN|NaN|NaN|NaN|NaN|NaN
KAN|15|16|YMR123W|303|291|239|267|325|341|NaN|NaN|NaN|NaN|NaN|NaN|NaN|NaN|NaN|NaN
KAN|15|17|YLR039C|177|201|30|54|181|194|NaN|NaN|NaN|NaN|NaN|NaN|NaN|NaN|NaN|NaN
KAN|15|18|YLR050C|928|894|932|960|1026|1054|NaN|NaN|NaN|NaN|NaN|NaN|NaN|NaN|NaN|NaN
KAN|15|19|YNR075W|822|799|476|586|880|1019|NaN|NaN|NaN|NaN|NaN|NaN|NaN|NaN|NaN|NaN
KAN|15|20|YOL088C|910|825|907|873|930|875|NaN|NaN|NaN|NaN|NaN|NaN|NaN|NaN|NaN|NaN
KAN|15|21|YMR313C|891|845|865|903|923|890|NaN|NaN|NaN|NaN|NaN|NaN|NaN|NaN|NaN|NaN
KAN|15|22|YHR004C|732|592|730|714|1132|1105|NaN|NaN|NaN|NaN|NaN|NaN|NaN|NaN|NaN|NaN
KAN|15|23|YLR450W|1061|1114|1074|1067|776|867|NaN|NaN|NaN|NaN|NaN|NaN|NaN|NaN|NaN|NaN
KAN|15|24|YDL192W|1069|1203|781|1069|1032|1232|NaN|NaN|NaN|NaN|NaN|NaN|NaN|NaN|NaN|NaN
KAN|16|1|YNR051C|165|302|380|303|243|305|NaN|NaN|NaN|NaN|NaN|NaN|NaN|NaN|NaN|NaN
KAN|16|2|YJL123C|782|800|827|934|898|938|NaN|NaN|NaN|NaN|NaN|NaN|NaN|NaN|NaN|NaN
KAN|16|3|YJL117W|821|1033|595|785|912|842|NaN|NaN|NaN|NaN|NaN|NaN|NaN|NaN|NaN|NaN
KAN|16|4|YDL222C|1047|1107|1130|1273|1219|1159|NaN|NaN|NaN|NaN|NaN|NaN|NaN|NaN|NaN|NaN
KAN|16|5|YDL226C|1066|1028|1008|1044|844|819|NaN|NaN|NaN|NaN|NaN|NaN|NaN|NaN|NaN|NaN
KAN|16|6|YDL231C|909|1098|1080|1348|788|1022|NaN|NaN|NaN|NaN|NaN|NaN|NaN|NaN|NaN|NaN
KAN|16|7|YDL232W|850|1019|993|978|809|1033|NaN|NaN|NaN|NaN|NaN|NaN|NaN|NaN|NaN|NaN
KAN|16|8|YJL079C|1019|1085|1086|1089|860|1095|NaN|NaN|NaN|NaN|NaN|NaN|NaN|NaN|NaN|NaN
KAN|16|9|YKR088C|1128|1203|821|1231|791|1199|NaN|NaN|NaN|NaN|NaN|NaN|NaN|NaN|NaN|NaN
KAN|16|10|YJL073W|639|952|957|1150|735|914|NaN|NaN|NaN|NaN|NaN|NaN|NaN|NaN|NaN|NaN
KAN|16|11|YJL062W|875|962|1019|1035|923|995|NaN|NaN|NaN|NaN|NaN|NaN|NaN|NaN|NaN|NaN
KAN|16|12|YJR066W|931|1149|1115|1288|781|1031|NaN|NaN|NaN|NaN|NaN|NaN|NaN|NaN|NaN|NaN
KAN|16|13|YDR483W|1044|1320|1270|1273|662|998|NaN|NaN|NaN|NaN|NaN|NaN|NaN|NaN|NaN|NaN
KAN|16|14|YER044C|519|849|59|187|127|163|NaN|NaN|NaN|NaN|NaN|NaN|NaN|NaN|NaN|NaN
KAN|16|15|YDL204W|1197|1368|1265|1252|1044|1239|NaN|NaN|NaN|NaN|NaN|NaN|NaN|NaN|NaN|NaN
KAN|16|16|YBR058C-A|0|0|0|0|0|0|NaN|NaN|NaN|NaN|NaN|NaN|NaN|NaN|NaN|NaN
KAN|16|17|YBR096W|1070|1212|771|723|1108|1225|NaN|NaN|NaN|NaN|NaN|NaN|NaN|NaN|NaN|NaN
KAN|16|18|YBR234C|1063|1362|1191|1349|983|1167|NaN|NaN|NaN|NaN|NaN|NaN|NaN|NaN|NaN|NaN
KAN|16|19|YDR027C|0|10|0|0|0|0|NaN|NaN|NaN|NaN|NaN|NaN|NaN|NaN|NaN|NaN
KAN|16|20|YDR032C|1015|1307|752|888|1058|1008|NaN|NaN|NaN|NaN|NaN|NaN|NaN|NaN|NaN|NaN
KAN|16|21|YEL022W|640|905|760|1056|882|992|NaN|NaN|NaN|NaN|NaN|NaN|NaN|NaN|NaN|NaN
KAN|16|22|YER053C-A|1021|1288|1154|1269|1225|1289|NaN|NaN|NaN|NaN|NaN|NaN|NaN|NaN|NaN|NaN
KAN|16|23|YER100W|1161|1446|1366|1498|1183|1373|NaN|NaN|NaN|NaN|NaN|NaN|NaN|NaN|NaN|NaN
KAN|16|24|YGL095C|0|5|0|0|0|2|NaN|NaN|NaN|NaN|NaN|NaN|NaN|NaN|NaN|NaN
NAT|YAL026C
KAN|1|1|YCR017C|660|392|NaN|NaN|NaN|NaN|0|0|0|0|0|0|0|0|0|0
KAN|1|2|YDR056C|604|459|NaN|NaN|NaN|NaN|0|0|0|0|0|0|0|0|0|0
KAN|1|3|YBR229C|452|343|NaN|NaN|NaN|NaN|0|0|0|0|0|0|0|0|0|0
KAN|1|4|YCR011C|773|620|NaN|NaN|NaN|NaN|0|0|0|0|0|0|0|0|0|0
KAN|1|5|YBL011W|660|514|NaN|NaN|NaN|NaN|0|0|0|0|0|0|0|0|0|0
KAN|1|6|YBL017C|477|429|NaN|NaN|NaN|NaN|0|0|0|0|0|0|0|0|0|0
KAN|1|7|YCL056C|594|451|NaN|NaN|NaN|NaN|0|0|0|0|0|0|0|0|0|0
KAN|1|8|YDR137W|202|169|NaN|NaN|NaN|NaN|0|0|0|0|0|0|0|0|0|0
KAN|1|9|YAR042W|289|224|NaN|NaN|NaN|NaN|0|0|0|0|0|0|0|0|0|0
KAN|1|10|YBR201W|706|572|NaN|NaN|NaN|NaN|0|0|0|0|0|0|0|0|0|0
KAN|1|11|YCL045C|479|395|NaN|NaN|NaN|NaN|0|0|0|0|0|0|0|0|0|0
KAN|1|12|YBR183W|421|320|NaN|NaN|NaN|NaN|0|0|0|0|0|0|0|0|0|0
KAN|1|13|YDR108W|889|693|NaN|NaN|NaN|NaN|0|0|0|0|0|0|0|0|0|0
KAN|1|14|YAL007C|629|513|NaN|NaN|NaN|NaN|0|0|0|0|0|0|0|0|0|0
KAN|1|15|YDR100W|474|358|NaN|NaN|NaN|NaN|0|0|0|0|0|0|0|0|0|0
KAN|1|16|YAL026C|132|111|NaN|NaN|NaN|NaN|0|0|0|0|0|0|0|0|0|0
KAN|1|17|YAL023C|583|432|NaN|NaN|NaN|NaN|0|0|0|0|0|0|0|0|0|0
KAN|1|18|YBL082C|712|561|NaN|NaN|NaN|NaN|0|0|0|0|0|0|0|0|0|0
KAN|1|19|YDR084C|668|500|NaN|NaN|NaN|NaN|0|0|0|0|0|0|0|0|0|0
KAN|1|20|YAL042W|563|424|NaN|NaN|NaN|NaN|0|0|0|0|0|0|0|0|0|0
KAN|1|21|YAL058W|550|452|NaN|NaN|NaN|NaN|0|0|0|0|0|0|0|0|0|0
KAN|1|22|YGL200C|684|525|NaN|NaN|NaN|NaN|0|0|0|0|0|0|0|0|0|0
KAN|1|23|YGL203C|366|302|NaN|NaN|NaN|NaN|0|0|0|0|0|0|0|0|0|0
KAN|1|24|YDR294C|619|634|NaN|NaN|NaN|NaN|0|0|0|0|0|0|0|0|0|0
KAN|2|1|YDR297W|672|517|NaN|NaN|NaN|NaN|0|0|0|0|0|0|0|0|0|0
KAN|2|2|YEL001C|412|374|NaN|NaN|NaN|NaN|0|0|0|0|0|0|0|0|0|0
KAN|2|3|YEL003W|353|295|NaN|NaN|NaN|NaN|0|0|0|0|0|0|0|0|0|0
KAN|2|4|YDR304C|449|359|NaN|NaN|NaN|NaN|0|0|0|0|0|0|0|0|0|0
KAN|2|5|YEL004W|340|322|NaN|NaN|NaN|NaN|0|0|0|0|0|0|0|0|0|0
KAN|2|6|YEL005C|475|413|NaN|NaN|NaN|NaN|0|0|0|0|0|0|0|0|0|0
KAN|2|7|YDR307W|401|314|NaN|NaN|NaN|NaN|0|0|0|0|0|0|0|0|0|0
KAN|2|8|YGL084C|452|423|NaN|NaN|NaN|NaN|0|0|0|0|0|0|0|0|0|0
KAN|2|9|YGL054C|261|222|NaN|NaN|NaN|NaN|0|0|0|0|0|0|0|0|0|0
KAN|2|10|YER019C-A|455|528|NaN|NaN|NaN|NaN|0|0|0|0|0|0|0|0|0|0
KAN|2|11|YDR270W|414|415|NaN|NaN|NaN|NaN|0|0|0|0|0|0|0|0|0|0
KAN|2|12|YDR410C|0|0|NaN|NaN|NaN|NaN|0|0|0|0|0|0|0|0|0|0
KAN|2|13|YDR411C|460|386|NaN|NaN|NaN|NaN|0|0|0|0|0|0|0|0|0|0
KAN|2|14|YER004W|380|359|NaN|NaN|NaN|NaN|0|0|0|0|0|0|0|0|0|0
KAN|2|15|YER005W|303|242|NaN|NaN|NaN|NaN|0|0|0|0|0|0|0|0|0|0
KAN|2|16|YGL020C|593|562|NaN|NaN|NaN|NaN|0|0|0|0|0|0|0|0|0|0
KAN|2|17|YEL064C|161|193|NaN|NaN|NaN|NaN|0|0|0|0|0|0|0|0|0|0
KAN|2|18|YGL027C|448|387|NaN|NaN|NaN|NaN|0|0|0|0|0|0|0|0|0|0
KAN|2|19|YDR233C|490|501|NaN|NaN|NaN|NaN|0|0|0|0|0|0|0|0|0|0
KAN|2|20|YEL042W|344|302|NaN|NaN|NaN|NaN|0|0|0|0|0|0|0|0|0|0
KAN|2|21|YEL043W|340|350|NaN|NaN|NaN|NaN|0|0|0|0|0|0|0|0|0|0
KAN|2|22|YGL005C|289|240|NaN|NaN|NaN|NaN|0|0|0|0|0|0|0|0|0|0
KAN|2|23|YGL010W|422|447|NaN|NaN|NaN|NaN|0|0|0|0|0|0|0|0|0|0
KAN|2|24|YGL012W|819|895|NaN|NaN|NaN|NaN|0|0|0|0|0|0|0|0|0|0
KAN|3|1|YDR349C|508|436|NaN|NaN|NaN|NaN|0|0|0|0|0|0|0|0|0|0
KAN|3|2|YDR221W|491|377|NaN|NaN|NaN|NaN|0|0|0|0|0|0|0|0|0|0
KAN|3|3|YDR222W|283|275|NaN|NaN|NaN|NaN|0|0|0|0|0|0|0|0|0|0
KAN|3|4|YDR357C|387|333|NaN|NaN|NaN|NaN|0|0|0|0|0|0|0|0|0|0
KAN|3|5|YEL031W|129|91|NaN|NaN|NaN|NaN|0|0|0|0|0|0|0|0|0|0
KAN|3|6|YER083C|494|439|NaN|NaN|NaN|NaN|0|0|0|0|0|0|0|0|0|0
KAN|3|7|YDR344C|480|454|NaN|NaN|NaN|NaN|0|0|0|0|0|0|0|0|0|0
KAN|3|8|YEL013W|188|167|NaN|NaN|NaN|NaN|0|0|0|0|0|0|0|0|0|0
KAN|3|9|YEL015W|452|485|NaN|NaN|NaN|NaN|0|0|0|0|0|0|0|0|0|0
KAN|3|10|YER071C|422|417|NaN|NaN|NaN|NaN|0|0|0|0|0|0|0|0|0|0
KAN|3|11|YDR320C|120|96|NaN|NaN|NaN|NaN|0|0|0|0|0|0|0|0|0|0
KAN|3|12|YHR110W|381|359|NaN|NaN|NaN|NaN|0|0|0|0|0|0|0|0|0|0
KAN|3|13|YIL076W|132|109|NaN|NaN|NaN|NaN|0|0|0|0|0|0|0|0|0|0
KAN|3|14|YIL090W|487|486|NaN|NaN|NaN|NaN|0|0|0|0|0|0|0|0|0|0
KAN|3|15|YIL039W|308|316|NaN|NaN|NaN|NaN|0|0|0|0|0|0|0|0|0|0
KAN|3|16|YIL040W|384|401|NaN|NaN|NaN|NaN|0|0|0|0|0|0|0|0|0|0
KAN|3|17|YIL043C|449|412|NaN|NaN|NaN|NaN|0|0|0|0|0|0|0|0|0|0
KAN|3|18|YIL044C|812|775|NaN|NaN|NaN|NaN|0|0|0|0|0|0|0|0|0|0
KAN|3|19|YGR199W|526|530|NaN|NaN|NaN|NaN|0|0|0|0|0|0|0|0|0|0
KAN|3|20|YGR202C|449|509|NaN|NaN|NaN|NaN|0|0|0|0|0|0|0|0|0|0
KAN|3|21|YHR060W|113|94|NaN|NaN|NaN|NaN|0|0|0|0|0|0|0|0|0|0
KAN|3|22|YIL027C|412|400|NaN|NaN|NaN|NaN|0|0|0|0|0|0|0|0|0|0
KAN|3|23|YHR079C|402|390|NaN|NaN|NaN|NaN|0|0|0|0|0|0|0|0|0|0
KAN|3|24|YGR177C|333|383|NaN|NaN|NaN|NaN|0|0|0|0|0|0|0|0|0|0
KAN|4|1|YGR036C|249|197|NaN|NaN|NaN|NaN|0|0|0|0|0|0|0|0|0|0
KAN|4|2|YHR039C|351|261|NaN|NaN|NaN|NaN|0|0|0|0|0|0|0|0|0|0
KAN|4|3|YIL005W|259|193|NaN|NaN|NaN|NaN|0|0|0|0|0|0|0|0|0|0
KAN|4|4|YIL016W|428|374|NaN|NaN|NaN|NaN|0|0|0|0|0|0|0|0|0|0
KAN|4|5|YGR170W|372|294|NaN|NaN|NaN|NaN|0|0|0|0|0|0|0|0|0|0
KAN|4|6|YHR204W|410|367|NaN|NaN|NaN|NaN|0|0|0|0|0|0|0|0|0|0
KAN|4|7|YGR157W|214|156|NaN|NaN|NaN|NaN|0|0|0|0|0|0|0|0|0|0
KAN|4|8|YHL003C|699|658|NaN|NaN|NaN|NaN|0|0|0|0|0|0|0|0|0|0
KAN|4|9|YHR176W|543|560|NaN|NaN|NaN|NaN|0|0|0|0|0|0|0|0|0|0
KAN|4|10|YHR142W|499|447|NaN|NaN|NaN|NaN|0|0|0|0|0|0|0|0|0|0
KAN|4|11|YGL226C-A|536|507|NaN|NaN|NaN|NaN|0|0|0|0|0|0|0|0|0|0
KAN|4|12|YGL231C|408|413|NaN|NaN|NaN|NaN|0|0|0|0|0|0|0|0|0|0
KAN|4|13|YHL031C|230|198|NaN|NaN|NaN|NaN|0|0|0|0|0|0|0|0|0|0
KAN|4|14|YHR135C|476|402|NaN|NaN|NaN|NaN|0|0|0|0|0|0|0|0|0|0
KAN|4|15|YHR136C|455|453|NaN|NaN|NaN|NaN|0|0|0|0|0|0|0|0|0|0
KAN|4|16|YGR105W|232|214|NaN|NaN|NaN|NaN|0|0|0|0|0|0|0|0|0|0
KAN|4|17|YLL014W|464|493|NaN|NaN|NaN|NaN|0|0|0|0|0|0|0|0|0|0
KAN|4|18|YKL020C|301|259|NaN|NaN|NaN|NaN|0|0|0|0|0|0|0|0|0|0
KAN|4|19|YLR080W|322|316|NaN|NaN|NaN|NaN|0|0|0|0|0|0|0|0|0|0
KAN|4|20|YKL140W|366|346|NaN|NaN|NaN|NaN|0|0|0|0|0|0|0|0|0|0
KAN|4|21|YKL008C|425|392|NaN|NaN|NaN|NaN|0|0|0|0|0|0|0|0|0|0
KAN|4|22|YLR056W|461|417|NaN|NaN|NaN|NaN|0|0|0|0|0|0|0|0|0|0
KAN|4|23|YLR064W|465|426|NaN|NaN|NaN|NaN|0|0|0|0|0|0|0|0|0|0
KAN|4|24|YKL119C|111|89|NaN|NaN|NaN|NaN|0|0|0|0|0|0|0|0|0|0
KAN|5|1|YJL134W|605|436|NaN|NaN|NaN|NaN|0|0|0|0|0|0|0|0|0|0
KAN|5|2|YLR042C|450|357|NaN|NaN|NaN|NaN|0|0|0|0|0|0|0|0|0|0
KAN|5|3|YLR023C|258|186|NaN|NaN|NaN|NaN|0|0|0|0|0|0|0|0|0|0
KAN|5|4|YJL178C|371|305|NaN|NaN|NaN|NaN|0|0|0|0|0|0|0|0|0|0
KAN|5|5|YJL171C|309|275|NaN|NaN|NaN|NaN|0|0|0|0|0|0|0|0|0|0
KAN|5|6|YKL094W|437|396|NaN|NaN|NaN|NaN|0|0|0|0|0|0|0|0|0|0
KAN|5|7|YJL168C|250|230|NaN|NaN|NaN|NaN|0|0|0|0|0|0|0|0|0|0
KAN|5|8|YKL212W|211|170|NaN|NaN|NaN|NaN|0|0|0|0|0|0|0|0|0|0
KAN|5|9|YJL192C|412|426|NaN|NaN|NaN|NaN|0|0|0|0|0|0|0|0|0|0
KAN|5|10|YKL073W|554|553|NaN|NaN|NaN|NaN|0|0|0|0|0|0|0|0|0|0
KAN|5|11|YKL179C|453|426|NaN|NaN|NaN|NaN|0|0|0|0|0|0|0|0|0|0
KAN|5|12|YLL043W|510|445|NaN|NaN|NaN|NaN|0|0|0|0|0|0|0|0|0|0
KAN|5|13|YLL052C|404|405|NaN|NaN|NaN|NaN|0|0|0|0|0|0|0|0|0|0
KAN|5|14|YLL055W|460|446|NaN|NaN|NaN|NaN|0|0|0|0|0|0|0|0|0|0
KAN|5|15|YKL063C|533|561|NaN|NaN|NaN|NaN|0|0|0|0|0|0|0|0|0|0
KAN|5|16|YKL065C|417|399|NaN|NaN|NaN|NaN|0|0|0|0|0|0|0|0|0|0
KAN|5|17|YJL198W|403|397|NaN|NaN|NaN|NaN|0|0|0|0|0|0|0|0|0|0
KAN|5|18|YJL196C|588|540|NaN|NaN|NaN|NaN|0|0|0|0|0|0|0|0|0|0
KAN|5|19|YLL023C|432|490|NaN|NaN|NaN|NaN|0|0|0|0|0|0|0|0|0|0
KAN|5|20|YLL028W|467|455|NaN|NaN|NaN|NaN|0|0|0|0|0|0|0|0|0|0
KAN|5|21|YJL212C|448|401|NaN|NaN|NaN|NaN|0|0|0|0|0|0|0|0|0|0
KAN|5|22|YMR022W|464|456|NaN|NaN|NaN|NaN|0|0|0|0|0|0|0|0|0|0
KAN|5|23|YMR214W|476|509|NaN|NaN|NaN|NaN|0|0|0|0|0|0|0|0|0|0
KAN|5|24|YMR215W|374|400|NaN|NaN|NaN|NaN|0|0|0|0|0|0|0|0|0|0
KAN|6|1|YMR010W|1078|798|NaN|NaN|NaN|NaN|0|0|0|0|0|0|0|0|0|0
KAN|6|2|YMR015C|406|381|NaN|NaN|NaN|NaN|0|0|0|0|0|0|0|0|0|0
KAN|6|3|YLR207W|480|418|NaN|NaN|NaN|NaN|0|0|0|0|0|0|0|0|0|0
KAN|6|4|YLR350W|684|625|NaN|NaN|NaN|NaN|0|0|0|0|0|0|0|0|0|0
KAN|6|5|YLR220W|449|368|NaN|NaN|NaN|NaN|0|0|0|0|0|0|0|0|0|0
KAN|6|6|YML012W|502|458|NaN|NaN|NaN|NaN|0|0|0|0|0|0|0|0|0|0
KAN|6|7|YML008C|204|140|NaN|NaN|NaN|NaN|0|0|0|0|0|0|0|0|0|0
KAN|6|8|YMR202W|302|207|NaN|NaN|NaN|NaN|0|0|0|0|0|0|0|0|0|0
KAN|6|9|YLR194C|540|491|NaN|NaN|NaN|NaN|0|0|0|0|0|0|0|0|0|0
KAN|6|10|YMR183C|441|375|NaN|NaN|NaN|NaN|0|0|0|0|0|0|0|0|0|0
KAN|6|11|YML019W|563|446|NaN|NaN|NaN|NaN|0|0|0|0|0|0|0|0|0|0
KAN|6|12|YML013W|289|177|NaN|NaN|NaN|NaN|0|0|0|0|0|0|0|0|0|0
KAN|6|13|YLR292C|440|389|NaN|NaN|NaN|NaN|0|0|0|0|0|0|0|0|0|0
KAN|6|14|YMR161W|391|325|NaN|NaN|NaN|NaN|0|0|0|0|0|0|0|0|0|0
KAN|6|15|YMR163C|402|402|NaN|NaN|NaN|NaN|0|0|0|0|0|0|0|0|0|0
KAN|6|16|YLR396C|0|0|NaN|NaN|NaN|NaN|0|0|0|0|0|0|0|0|0|0
KAN|6|17|YMR152W|414|414|NaN|NaN|NaN|NaN|0|0|0|0|0|0|0|0|0|0
KAN|6|18|YLR130C|481|478|NaN|NaN|NaN|NaN|0|0|0|0|0|0|0|0|0|0
KAN|6|19|YLR268W|246|186|NaN|NaN|NaN|NaN|0|0|0|0|0|0|0|0|0|0
KAN|6|20|YMR029C|421|432|NaN|NaN|NaN|NaN|0|0|0|0|0|0|0|0|0|0
KAN|6|21|YMR031C|506|497|NaN|NaN|NaN|NaN|0|0|0|0|0|0|0|0|0|0
KAN|6|22|YLR372W|806|816|NaN|NaN|NaN|NaN|0|0|0|0|0|0|0|0|0|0
KAN|6|23|YLR242C|387|364|NaN|NaN|NaN|NaN|0|0|0|0|0|0|0|0|0|0
KAN|6|24|YLR250W|404|441|NaN|NaN|NaN|NaN|0|0|0|0|0|0|0|0|0|0
KAN|7|1|YLR120C|426|349|NaN|NaN|NaN|NaN|0|0|0|0|0|0|0|0|0|0
KAN|7|2|YOR245C|329|269|NaN|NaN|NaN|NaN|0|0|0|0|0|0|0|0|0|0
KAN|7|3|YOR115C|320|278|NaN|NaN|NaN|NaN|0|0|0|0|0|0|0|0|0|0
KAN|7|4|YNL297C|563|530|NaN|NaN|NaN|NaN|0|0|0|0|0|0|0|0|0|0
KAN|7|5|YNL156C|373|414|NaN|NaN|NaN|NaN|0|0|0|0|0|0|0|0|0|0
KAN|7|6|YNL153C|394|391|NaN|NaN|NaN|NaN|0|0|0|0|0|0|0|0|0|0
KAN|7|7|YOR002W|665|597|NaN|NaN|NaN|NaN|0|0|0|0|0|0|0|0|0|0
KAN|7|8|YOR092W|394|355|NaN|NaN|NaN|NaN|0|0|0|0|0|0|0|0|0|0
KAN|7|9|YOR214C|469|436|NaN|NaN|NaN|NaN|0|0|0|0|0|0|0|0|0|0
KAN|7|10|YOR216C|287|246|NaN|NaN|NaN|NaN|0|0|0|0|0|0|0|0|0|0
KAN|7|11|YOR085W|636|582|NaN|NaN|NaN|NaN|0|0|0|0|0|0|0|0|0|0
KAN|7|12|YOR089C|269|225|NaN|NaN|NaN|NaN|0|0|0|0|0|0|0|0|0|0
KAN|7|13|YNL194C|482|502|NaN|NaN|NaN|NaN|0|0|0|0|0|0|0|0|0|0
KAN|7|14|YNL327W|538|570|NaN|NaN|NaN|NaN|0|0|0|0|0|0|0|0|0|0
KAN|7|15|YNL190W|431|430|NaN|NaN|NaN|NaN|0|0|0|0|0|0|0|0|0|0
KAN|7|16|YNL323W|695|665|NaN|NaN|NaN|NaN|0|0|0|0|0|0|0|0|0|0
KAN|7|17|YOR198C|332|342|NaN|NaN|NaN|NaN|0|0|0|0|0|0|0|0|0|0
KAN|7|18|YOR067C|623|647|NaN|NaN|NaN|NaN|0|0|0|0|0|0|0|0|0|0
KAN|7|19|YOR070C|327|316|NaN|NaN|NaN|NaN|0|0|0|0|0|0|0|0|0|0
KAN|7|20|YOR079C|636|680|NaN|NaN|NaN|NaN|0|0|0|0|0|0|0|0|0|0
KAN|7|21|YMR307W|177|235|NaN|NaN|NaN|NaN|0|0|0|0|0|0|0|0|0|0
KAN|7|22|YOR049C|435|425|NaN|NaN|NaN|NaN|0|0|0|0|0|0|0|0|0|0
KAN|7|23|YMR292W|302|332|NaN|NaN|NaN|NaN|0|0|0|0|0|0|0|0|0|0
KAN|7|24|YNL219C|587|682|NaN|NaN|NaN|NaN|0|0|0|0|0|0|0|0|0|0
KAN|8|1|YMR299C|436|322|NaN|NaN|NaN|NaN|0|0|0|0|0|0|0|0|0|0
KAN|8|2|YOR165W|357|276|NaN|NaN|NaN|NaN|0|0|0|0|0|0|0|0|0|0
KAN|8|3|YOR036W|132|181|NaN|NaN|NaN|NaN|0|0|0|0|0|0|0|0|0|0
KAN|8|4|YOR171C|546|487|NaN|NaN|NaN|NaN|0|0|0|0|0|0|0|0|0|0
KAN|8|5|YOR175C|443|399|NaN|NaN|NaN|NaN|0|0|0|0|0|0|0|0|0|0
KAN|8|6|YOR042W|367|318|NaN|NaN|NaN|NaN|0|0|0|0|0|0|0|0|0|0
KAN|8|7|YOR044W|442|391|NaN|NaN|NaN|NaN|0|0|0|0|0|0|0|0|0|0
KAN|8|8|YNL238W|518|449|NaN|NaN|NaN|NaN|0|0|0|0|0|0|0|0|0|0
KAN|8|9|YMR264W|475|396|NaN|NaN|NaN|NaN|0|0|0|0|0|0|0|0|0|0
KAN|8|10|YMR272C|242|176|NaN|NaN|NaN|NaN|0|0|0|0|0|0|0|0|0|0
KAN|8|11|YMR274C|578|563|NaN|NaN|NaN|NaN|0|0|0|0|0|0|0|0|0|0
KAN|8|12|YOR016C|599|578|NaN|NaN|NaN|NaN|0|0|0|0|0|0|0|0|0|0
KAN|8|13|YNL280C|479|467|NaN|NaN|NaN|NaN|0|0|0|0|0|0|0|0|0|0
KAN|8|14|YMR251W-A|430|437|NaN|NaN|NaN|NaN|0|0|0|0|0|0|0|0|0|0
KAN|8|15|YMR253C|577|534|NaN|NaN|NaN|NaN|0|0|0|0|0|0|0|0|0|0
KAN|8|16|YPR028W|478|483|NaN|NaN|NaN|NaN|0|0|0|0|0|0|0|0|0|0
KAN|8|17|YPL227C|623|626|NaN|NaN|NaN|NaN|0|0|0|0|0|0|0|0|0|0
KAN|8|18|YOL013C|436|423|NaN|NaN|NaN|NaN|0|0|0|0|0|0|0|0|0|0
KAN|8|19|YOL018C|567|579|NaN|NaN|NaN|NaN|0|0|0|0|0|0|0|0|0|0
KAN|8|20|YPR003C|509|488|NaN|NaN|NaN|NaN|0|0|0|0|0|0|0|0|0|0
KAN|8|21|YPL246C|533|510|NaN|NaN|NaN|NaN|0|0|0|0|0|0|0|0|0|0
KAN|8|22|YOR377W|374|370|NaN|NaN|NaN|NaN|0|0|0|0|0|0|0|0|0|0
KAN|8|23|YPL274W|386|390|NaN|NaN|NaN|NaN|0|0|0|0|0|0|0|0|0|0
KAN|8|24|YPL051W|321|306|NaN|NaN|NaN|NaN|0|0|0|0|0|0|0|0|0|0
KAN|9|1|YPL170W|414|285|NaN|NaN|NaN|NaN|0|0|0|0|0|0|0|0|0|0
KAN|9|2|YOL065C|438|385|NaN|NaN|NaN|NaN|0|0|0|0|0|0|0|0|0|0
KAN|9|3|YOR311C|515|446|NaN|NaN|NaN|NaN|0|0|0|0|0|0|0|0|0|0
KAN|9|4|YOR321W|415|414|NaN|NaN|NaN|NaN|0|0|0|0|0|0|0|0|0|0
KAN|9|5|YPL195W|274|264|NaN|NaN|NaN|NaN|0|0|0|0|0|0|0|0|0|0
KAN|9|6|YOL047C|376|313|NaN|NaN|NaN|NaN|0|0|0|0|0|0|0|0|0|0
KAN|9|7|YOR307C|505|479|NaN|NaN|NaN|NaN|0|0|0|0|0|0|0|0|0|0
KAN|9|8|YPL087W|645|685|NaN|NaN|NaN|NaN|0|0|0|0|0|0|0|0|0|0
KAN|9|9|YPL207W|476|428|NaN|NaN|NaN|NaN|0|0|0|0|0|0|0|0|0|0
KAN|9|10|YPL206C|535|428|NaN|NaN|NaN|NaN|0|0|0|0|0|0|0|0|0|0
KAN|9|11|YOR284W|444|458|NaN|NaN|NaN|NaN|0|0|0|0|0|0|0|0|0|0
KAN|9|12|YOR285W|425|402|NaN|NaN|NaN|NaN|0|0|0|0|0|0|0|0|0|0
KAN|9|13|YOR288C|435|411|NaN|NaN|NaN|NaN|0|0|0|0|0|0|0|0|0|0
KAN|9|14|YOL030W|471|432|NaN|NaN|NaN|NaN|0|0|0|0|0|0|0|0|0|0
KAN|9|15|YOL031C|330|288|NaN|NaN|NaN|NaN|0|0|0|0|0|0|0|0|0|0
KAN|9|16|YOR291W|438|435|NaN|NaN|NaN|NaN|0|0|0|0|0|0|0|0|0|0
KAN|9|17|YCL025C|441|446|NaN|NaN|NaN|NaN|0|0|0|0|0|0|0|0|0|0
KAN|9|18|YDL052C|634|634|NaN|NaN|NaN|NaN|0|0|0|0|0|0|0|0|0|0
KAN|9|19|YPR173C|100|122|NaN|NaN|NaN|NaN|0|0|0|0|0|0|0|0|0|0
KAN|9|20|YCL001W|479|445|NaN|NaN|NaN|NaN|0|0|0|0|0|0|0|0|0|0
KAN|9|21|YPR148C|468|471|NaN|NaN|NaN|NaN|0|0|0|0|0|0|0|0|0|0
KAN|9|22|YPR149W|410|445|NaN|NaN|NaN|NaN|0|0|0|0|0|0|0|0|0|0
KAN|9|23|YDL018C|480|523|NaN|NaN|NaN|NaN|0|0|0|0|0|0|0|0|0|0
KAN|9|24|YBR067C|536|594|NaN|NaN|NaN|NaN|0|0|0|0|0|0|0|0|0|0
KAN|10|1|YDL019C|574|432|NaN|NaN|NaN|NaN|0|0|0|0|0|0|0|0|0|0
KAN|10|2|YPR135W|586|477|NaN|NaN|NaN|NaN|0|0|0|0|0|0|0|0|0|0
KAN|10|3|YGR227W|492|430|NaN|NaN|NaN|NaN|0|0|0|0|0|0|0|0|0|0
KAN|10|4|YBR162W-A|414|342|NaN|NaN|NaN|NaN|0|0|0|0|0|0|0|0|0|0
KAN|10|5|YBR164C|262|239|NaN|NaN|NaN|NaN|0|0|0|0|0|0|0|0|0|0
KAN|10|6|YBR052C|425|405|NaN|NaN|NaN|NaN|0|0|0|0|0|0|0|0|0|0
KAN|10|7|YBR171W|209|148|NaN|NaN|NaN|NaN|0|0|0|0|0|0|0|0|0|0
KAN|10|8|YBR036C|0|0|NaN|NaN|NaN|NaN|0|0|0|0|0|0|0|0|0|0
KAN|10|9|YPR114W|512|425|NaN|NaN|NaN|NaN|0|0|0|0|0|0|0|0|0|0
KAN|10|10|YFR041C|398|372|NaN|NaN|NaN|NaN|0|0|0|0|0|0|0|0|0|0
KAN|10|11|YBR132C|482|405|NaN|NaN|NaN|NaN|0|0|0|0|0|0|0|0|0|0
KAN|10|12|YBR106W|610|541|NaN|NaN|NaN|NaN|0|0|0|0|0|0|0|0|0|0
KAN|10|13|YPR063C|478|479|NaN|NaN|NaN|NaN|0|0|0|0|0|0|0|0|0|0
KAN|10|14|YPR071W|426|397|NaN|NaN|NaN|NaN|0|0|0|0|0|0|0|0|0|0
KAN|10|15|YBL102W|502|458|NaN|NaN|NaN|NaN|0|0|0|0|0|0|0|0|0|0
KAN|10|16|YBR097W|0|0|NaN|NaN|NaN|NaN|0|0|0|0|0|0|0|0|0|0
KAN|10|17|YDL121C|561|496|NaN|NaN|NaN|NaN|0|0|0|0|0|0|0|0|0|0
KAN|10|18|YDR518W|503|501|NaN|NaN|NaN|NaN|0|0|0|0|0|0|0|0|0|0
KAN|10|19|YDR519W|514|466|NaN|NaN|NaN|NaN|0|0|0|0|0|0|0|0|0|0
KAN|10|20|YDR524C|518|521|NaN|NaN|NaN|NaN|0|0|0|0|0|0|0|0|0|0
KAN|10|21|YML048W|460|489|NaN|NaN|NaN|NaN|0|0|0|0|0|0|0|0|0|0
KAN|10|22|YJR073C|388|405|NaN|NaN|NaN|NaN|0|0|0|0|0|0|0|0|0|0
KAN|10|23|wt_blank_sean|0|0|NaN|NaN|NaN|NaN|0|0|0|0|0|0|0|0|0|0
KAN|10|24|YJR088C|429|577|NaN|NaN|NaN|NaN|0|0|0|0|0|0|0|0|0|0
KAN|11|1|YDR503C|688|554|NaN|NaN|NaN|NaN|0|0|0|0|0|0|0|0|0|0
KAN|11|2|YML059C|308|281|NaN|NaN|NaN|NaN|0|0|0|0|0|0|0|0|0|0
KAN|11|3|YML055W|352|346|NaN|NaN|NaN|NaN|0|0|0|0|0|0|0|0|0|0
KAN|11|4|YDL099W|336|334|NaN|NaN|NaN|NaN|0|0|0|0|0|0|0|0|0|0
KAN|11|5|YDL100C|405|306|NaN|NaN|NaN|NaN|0|0|0|0|0|0|0|0|0|0
KAN|11|6|YDR484W|0|0|NaN|NaN|NaN|NaN|0|0|0|0|0|0|0|0|0|0
KAN|11|7|YDR492W|507|484|NaN|NaN|NaN|NaN|0|0|0|0|0|0|0|0|0|0
KAN|11|8|YGL126W|539|494|NaN|NaN|NaN|NaN|0|0|0|0|0|0|0|0|0|0
KAN|11|9|YIL124W|469|431|NaN|NaN|NaN|NaN|0|0|0|0|0|0|0|0|0|0
KAN|11|10|YDL091C|467|404|NaN|NaN|NaN|NaN|0|0|0|0|0|0|0|0|0|0
KAN|11|11|YDL093W|483|393|NaN|NaN|NaN|NaN|0|0|0|0|0|0|0|0|0|0
KAN|11|12|YFL048C|384|352|NaN|NaN|NaN|NaN|0|0|0|0|0|0|0|0|0|0
KAN|11|13|YDL095W|478|484|NaN|NaN|NaN|NaN|0|0|0|0|0|0|0|0|0|0
KAN|11|14|YFL025C|674|682|NaN|NaN|NaN|NaN|0|0|0|0|0|0|0|0|0|0
KAN|11|15|YGL161C|405|308|NaN|NaN|NaN|NaN|0|0|0|0|0|0|0|0|0|0
KAN|11|16|YGL167C|339|306|NaN|NaN|NaN|NaN|0|0|0|0|0|0|0|0|0|0
KAN|11|17|YGR261C|307|280|NaN|NaN|NaN|NaN|0|0|0|0|0|0|0|0|0|0
KAN|11|18|YGR263C|527|488|NaN|NaN|NaN|NaN|0|0|0|0|0|0|0|0|0|0
KAN|11|19|YGR266W|491|504|NaN|NaN|NaN|NaN|0|0|0|0|0|0|0|0|0|0
KAN|11|20|YNR039C|444|418|NaN|NaN|NaN|NaN|0|0|0|0|0|0|0|0|0|0
KAN|11|21|YNL146W|396|411|NaN|NaN|NaN|NaN|0|0|0|0|0|0|0|0|0|0
KAN|11|22|YNR019W|367|321|NaN|NaN|NaN|NaN|0|0|0|0|0|0|0|0|0|0
KAN|11|23|YCR043C|508|479|NaN|NaN|NaN|NaN|0|0|0|0|0|0|0|0|0|0
KAN|11|24|YNR021W|371|460|NaN|NaN|NaN|NaN|0|0|0|0|0|0|0|0|0|0
KAN|12|1|YCR044C|358|222|NaN|NaN|NaN|NaN|0|0|0|0|0|0|0|0|0|0
KAN|12|2|YCR061W|359|327|NaN|NaN|NaN|NaN|0|0|0|0|0|0|0|0|0|0
KAN|12|3|YNR030W|382|337|NaN|NaN|NaN|NaN|0|0|0|0|0|0|0|0|0|0
KAN|12|4|YBR177C|289|229|NaN|NaN|NaN|NaN|0|0|0|0|0|0|0|0|0|0
KAN|12|5|YNR008W|458|438|NaN|NaN|NaN|NaN|0|0|0|0|0|0|0|0|0|0
KAN|12|6|YNR013C|412|341|NaN|NaN|NaN|NaN|0|0|0|0|0|0|0|0|0|0
KAN|12|7|YBR283C|358|297|NaN|NaN|NaN|NaN|0|0|0|0|0|0|0|0|0|0
KAN|12|8|YNL041C|387|354|NaN|NaN|NaN|NaN|0|0|0|0|0|0|0|0|0|0
KAN|12|9|YNL044W|514|505|NaN|NaN|NaN|NaN|0|0|0|0|0|0|0|0|0|0
KAN|12|10|YBR290W|449|392|NaN|NaN|NaN|NaN|0|0|0|0|0|0|0|0|0|0
KAN|12|11|YNL046W|434|436|NaN|NaN|NaN|NaN|0|0|0|0|0|0|0|0|0|0
KAN|12|12|YNL049C|506|399|NaN|NaN|NaN|NaN|0|0|0|0|0|0|0|0|0|0
KAN|12|13|YBR273C|439|361|NaN|NaN|NaN|NaN|0|0|0|0|0|0|0|0|0|0
KAN|12|14|YBR264C|399|338|NaN|NaN|NaN|NaN|0|0|0|0|0|0|0|0|0|0
KAN|12|15|YNL008C|535|522|NaN|NaN|NaN|NaN|0|0|0|0|0|0|0|0|0|0
KAN|12|16|YDL137W|440|410|NaN|NaN|NaN|NaN|0|0|0|0|0|0|0|0|0|0
KAN|12|17|YJL024C|395|383|NaN|NaN|NaN|NaN|0|0|0|0|0|0|0|0|0|0
KAN|12|18|YJL029C|79|83|NaN|NaN|NaN|NaN|0|0|0|0|0|0|0|0|0|0
KAN|12|19|YML067C|516|500|NaN|NaN|NaN|NaN|0|0|0|0|0|0|0|0|0|0
KAN|12|20|YJL004C|407|371|NaN|NaN|NaN|NaN|0|0|0|0|0|0|0|0|0|0
KAN|12|21|YML038C|373|369|NaN|NaN|NaN|NaN|0|0|0|0|0|0|0|0|0|0
KAN|12|22|YER151C|223|215|NaN|NaN|NaN|NaN|0|0|0|0|0|0|0|0|0|0
KAN|12|23|YML075C|535|500|NaN|NaN|NaN|NaN|0|0|0|0|0|0|0|0|0|0
KAN|12|24|YGR086C|462|603|NaN|NaN|NaN|NaN|0|0|0|0|0|0|0|0|0|0
KAN|13|1|YGR089W|245|155|NaN|NaN|NaN|NaN|0|0|0|0|0|0|0|0|0|0
KAN|13|2|YGR106C|348|295|NaN|NaN|NaN|NaN|0|0|0|0|0|0|0|0|0|0
KAN|13|3|YLR246W|375|346|NaN|NaN|NaN|NaN|0|0|0|0|0|0|0|0|0|0
KAN|13|4|YJR118C|404|344|NaN|NaN|NaN|NaN|0|0|0|0|0|0|0|0|0|0
KAN|13|5|YDR205W|418|411|NaN|NaN|NaN|NaN|0|0|0|0|0|0|0|0|0|0
KAN|13|6|YGR038W|331|307|NaN|NaN|NaN|NaN|0|0|0|0|0|0|0|0|0|0
KAN|13|7|YJR131W|314|296|NaN|NaN|NaN|NaN|0|0|0|0|0|0|0|0|0|0
KAN|13|8|YJR134C|379|376|NaN|NaN|NaN|NaN|0|0|0|0|0|0|0|0|0|0
KAN|13|9|YER120W|447|400|NaN|NaN|NaN|NaN|0|0|0|0|0|0|0|0|0|0
KAN|13|10|YER122C|446|410|NaN|NaN|NaN|NaN|0|0|0|0|0|0|0|0|0|0
KAN|13|11|YJR117W|214|142|NaN|NaN|NaN|NaN|0|0|0|0|0|0|0|0|0|0
KAN|13|12|YER113C|355|309|NaN|NaN|NaN|NaN|0|0|0|0|0|0|0|0|0|0
KAN|13|13|YJR040W|316|310|NaN|NaN|NaN|NaN|0|0|0|0|0|0|0|0|0|0
KAN|13|14|YKR067W|382|367|NaN|NaN|NaN|NaN|0|0|0|0|0|0|0|0|0|0
KAN|13|15|YJR031C|416|382|NaN|NaN|NaN|NaN|0|0|0|0|0|0|0|0|0|0
KAN|13|16|YMR054W|476|394|NaN|NaN|NaN|NaN|0|0|0|0|0|0|0|0|0|0
KAN|13|17|YIR033W|483|378|NaN|NaN|NaN|NaN|0|0|0|0|0|0|0|0|0|0
KAN|13|18|YJR010C-A|405|302|NaN|NaN|NaN|NaN|0|0|0|0|0|0|0|0|0|0
KAN|13|19|YJR015W|368|309|NaN|NaN|NaN|NaN|0|0|0|0|0|0|0|0|0|0
KAN|13|20|YMR052W|348|341|NaN|NaN|NaN|NaN|0|0|0|0|0|0|0|0|0|0
KAN|13|21|YBR287W|557|588|NaN|NaN|NaN|NaN|0|0|0|0|0|0|0|0|0|0
KAN|13|22|YBR288C|246|166|NaN|NaN|NaN|NaN|0|0|0|0|0|0|0|0|0|0
KAN|13|23|YAR002C-A|317|350|NaN|NaN|NaN|NaN|0|0|0|0|0|0|0|0|0|0
KAN|13|24|YMR119W|365|382|NaN|NaN|NaN|NaN|0|0|0|0|0|0|0|0|0|0
KAN|14|1|YNL125C|864|691|NaN|NaN|NaN|NaN|0|0|0|0|0|0|0|0|0|0
KAN|14|2|YNL130C|401|357|NaN|NaN|NaN|NaN|0|0|0|0|0|0|0|0|0|0
KAN|14|3|YIL030C|235|186|NaN|NaN|NaN|NaN|0|0|0|0|0|0|0|0|0|0
KAN|14|4|YNL085W|443|354|NaN|NaN|NaN|NaN|0|0|0|0|0|0|0|0|0|0
KAN|14|5|YNL095C|306|305|NaN|NaN|NaN|NaN|0|0|0|0|0|0|0|0|0|0
KAN|14|6|YLR390W-A|420|387|NaN|NaN|NaN|NaN|0|0|0|0|0|0|0|0|0|0
KAN|14|7|YJL078C|532|412|NaN|NaN|NaN|NaN|0|0|0|0|0|0|0|0|0|0
KAN|14|8|YKR053C|397|389|NaN|NaN|NaN|NaN|0|0|0|0|0|0|0|0|0|0
KAN|14|9|YNL051W|389|380|NaN|NaN|NaN|NaN|0|0|0|0|0|0|0|0|0|0
KAN|14|10|YPL137C|324|300|NaN|NaN|NaN|NaN|0|0|0|0|0|0|0|0|0|0
KAN|14|11|YDL072C|363|379|NaN|NaN|NaN|NaN|0|0|0|0|0|0|0|0|0|0
KAN|14|12|YCR048W|422|408|NaN|NaN|NaN|NaN|0|0|0|0|0|0|0|0|0|0
KAN|14|13|YCR067C|355|305|NaN|NaN|NaN|NaN|0|0|0|0|0|0|0|0|0|0
KAN|14|14|YCR034W|712|625|NaN|NaN|NaN|NaN|0|0|0|0|0|0|0|0|0|0
KAN|14|15|YGR130C|476|414|NaN|NaN|NaN|NaN|0|0|0|0|0|0|0|0|0|0
KAN|14|16|YGL223C|499|482|NaN|NaN|NaN|NaN|0|0|0|0|0|0|0|0|0|0
KAN|14|17|YBR255W|465|393|NaN|NaN|NaN|NaN|0|0|0|0|0|0|0|0|0|0
KAN|14|18|YER087C-B|568|526|NaN|NaN|NaN|NaN|0|0|0|0|0|0|0|0|0|0
KAN|14|19|YIL105C|598|519|NaN|NaN|NaN|NaN|0|0|0|0|0|0|0|0|0|0
KAN|14|20|YDR476C|439|380|NaN|NaN|NaN|NaN|0|0|0|0|0|0|0|0|0|0
KAN|14|21|YDR525W|437|391|NaN|NaN|NaN|NaN|0|0|0|0|0|0|0|0|0|0
KAN|14|22|YDR057W|399|407|NaN|NaN|NaN|NaN|0|0|0|0|0|0|0|0|0|0
KAN|14|23|YBR159W|221|278|NaN|NaN|NaN|NaN|0|0|0|0|0|0|0|0|0|0
KAN|14|24|YHR123W|455|453|NaN|NaN|NaN|NaN|0|0|0|0|0|0|0|0|0|0
KAN|15|1|YGR284C|341|216|NaN|NaN|NaN|NaN|0|0|0|0|0|0|0|0|0|0
KAN|15|2|YOL101C|139|143|NaN|NaN|NaN|NaN|0|0|0|0|0|0|0|0|0|0
KAN|15|3|YOL107W|219|139|NaN|NaN|NaN|NaN|0|0|0|0|0|0|0|0|0|0
KAN|15|4|YNL300W|280|233|NaN|NaN|NaN|NaN|0|0|0|0|0|0|0|0|0|0
KAN|15|5|YOL110W|452|372|NaN|NaN|NaN|NaN|0|0|0|0|0|0|0|0|0|0
KAN|15|6|YOR317W|239|211|NaN|NaN|NaN|NaN|0|0|0|0|0|0|0|0|0|0
KAN|15|7|YML071C|275|183|NaN|NaN|NaN|NaN|0|0|0|0|0|0|0|0|0|0
KAN|15|8|YIR038C|301|255|NaN|NaN|NaN|NaN|0|0|0|0|0|0|0|0|0|0
KAN|15|9|YML101C|303|267|NaN|NaN|NaN|NaN|0|0|0|0|0|0|0|0|0|0
KAN|15|10|YOL137W|307|215|NaN|NaN|NaN|NaN|0|0|0|0|0|0|0|0|0|0
KAN|15|11|YDR424C|325|249|NaN|NaN|NaN|NaN|0|0|0|0|0|0|0|0|0|0
KAN|15|12|YMR065W|456|380|NaN|NaN|NaN|NaN|0|0|0|0|0|0|0|0|0|0
KAN|15|13|YML128C|7|67|NaN|NaN|NaN|NaN|0|0|0|0|0|0|0|0|0|0
KAN|15|14|YHR045W|353|318|NaN|NaN|NaN|NaN|0|0|0|0|0|0|0|0|0|0
KAN|15|15|YHR181W|371|350|NaN|NaN|NaN|NaN|0|0|0|0|0|0|0|0|0|0
KAN|15|16|YMR123W|199|181|NaN|NaN|NaN|NaN|0|0|0|0|0|0|0|0|0|0
KAN|15|17|YLR039C|198|162|NaN|NaN|NaN|NaN|0|0|0|0|0|0|0|0|0|0
KAN|15|18|YLR050C|359|311|NaN|NaN|NaN|NaN|0|0|0|0|0|0|0|0|0|0
KAN|15|19|YNR075W|389|342|NaN|NaN|NaN|NaN|0|0|0|0|0|0|0|0|0|0
KAN|15|20|YOL088C|391|310|NaN|NaN|NaN|NaN|0|0|0|0|0|0|0|0|0|0
KAN|15|21|YMR313C|328|252|NaN|NaN|NaN|NaN|0|0|0|0|0|0|0|0|0|0
KAN|15|22|YHR004C|340|320|NaN|NaN|NaN|NaN|0|0|0|0|0|0|0|0|0|0
KAN|15|23|YLR450W|379|370|NaN|NaN|NaN|NaN|0|0|0|0|0|0|0|0|0|0
KAN|15|24|YDL192W|788|913|NaN|NaN|NaN|NaN|0|0|0|0|0|0|0|0|0|0
KAN|16|1|YNR051C|823|876|NaN|NaN|NaN|NaN|0|0|0|0|0|0|0|0|0|0
KAN|16|2|YJL123C|481|1014|NaN|NaN|NaN|NaN|0|0|0|0|0|0|0|0|0|0
KAN|16|3|YJL117W|204|436|NaN|NaN|NaN|NaN|0|0|0|0|0|0|0|0|0|0
KAN|16|4|YDL222C|377|677|NaN|NaN|NaN|NaN|0|0|0|0|0|0|0|0|0|0
KAN|16|5|YDL226C|292|566|NaN|NaN|NaN|NaN|0|0|0|0|0|0|0|0|0|0
KAN|16|6|YDL231C|421|406|NaN|NaN|NaN|NaN|0|0|0|0|0|0|0|0|0|0
KAN|16|7|YDL232W|274|487|NaN|NaN|NaN|NaN|0|0|0|0|0|0|0|0|0|0
KAN|16|8|YJL079C|344|462|NaN|NaN|NaN|NaN|0|0|0|0|0|0|0|0|0|0
KAN|16|9|YKR088C|251|404|NaN|NaN|NaN|NaN|0|0|0|0|0|0|0|0|0|0
KAN|16|10|YJL073W|381|421|NaN|NaN|NaN|NaN|0|0|0|0|0|0|0|0|0|0
KAN|16|11|YJL062W|469|609|NaN|NaN|NaN|NaN|0|0|0|0|0|0|0|0|0|0
KAN|16|12|YJR066W|375|702|NaN|NaN|NaN|NaN|0|0|0|0|0|0|0|0|0|0
KAN|16|13|YDR483W|388|587|NaN|NaN|NaN|NaN|0|0|0|0|0|0|0|0|0|0
KAN|16|14|YER044C|296|451|NaN|NaN|NaN|NaN|0|0|0|0|0|0|0|0|0|0
KAN|16|15|YDL204W|360|811|NaN|NaN|NaN|NaN|0|0|0|0|0|0|0|0|0|0
KAN|16|16|YBR058C-A|0|2|NaN|NaN|NaN|NaN|0|0|0|0|0|0|0|0|0|0
KAN|16|17|YBR096W|548|794|NaN|NaN|NaN|NaN|0|0|0|0|0|0|0|0|0|0
KAN|16|18|YBR234C|0|150|NaN|NaN|NaN|NaN|0|0|0|0|0|0|0|0|0|0
KAN|16|19|YDR027C|4|87|NaN|NaN|NaN|NaN|0|0|0|0|0|0|0|0|0|0
KAN|16|20|YDR032C|435|891|NaN|NaN|NaN|NaN|0|0|0|0|0|0|0|0|0|0
KAN|16|21|YEL022W|382|645|NaN|NaN|NaN|NaN|0|0|0|0|0|0|0|0|0|0
KAN|16|22|YER053C-A|517|901|NaN|NaN|NaN|NaN|0|0|0|0|0|0|0|0|0|0
KAN|16|23|YER100W|0|150|NaN|NaN|NaN|NaN|0|0|0|0|0|0|0|0|0|0
KAN|16|24|YGL095C|0|16|NaN|NaN|NaN|NaN|0|0|0|0|0|0|0|0|0|0
NAT|YAL042W
KAN|1|1|YCR017C|1103|940|981|764|NaN|NaN|0|0|0|0|0|0|0|0|0|0
KAN|1|2|YDR056C|1067|897|868|780|NaN|NaN|0|0|0|0|0|0|0|0|0|0
KAN|1|3|YBR229C|883|733|742|653|NaN|NaN|0|0|0|0|0|0|0|0|0|0
KAN|1|4|YCR011C|964|817|817|725|NaN|NaN|0|0|0|0|0|0|0|0|0|0
KAN|1|5|YBL011W|1098|868|896|811|NaN|NaN|0|0|0|0|0|0|0|0|0|0
KAN|1|6|YBL017C|1057|842|870|746|NaN|NaN|0|0|0|0|0|0|0|0|0|0
KAN|1|7|YCL056C|1096|870|959|829|NaN|NaN|0|0|0|0|0|0|0|0|0|0
KAN|1|8|YDR137W|707|571|614|545|NaN|NaN|0|0|0|0|0|0|0|0|0|0
KAN|1|9|YAR042W|1173|918|878|826|NaN|NaN|0|0|0|0|0|0|0|0|0|0
KAN|1|10|YBR201W|1186|916|1000|873|NaN|NaN|0|0|0|0|0|0|0|0|0|0
KAN|1|11|YCL045C|1130|964|892|788|NaN|NaN|0|0|0|0|0|0|0|0|0|0
KAN|1|12|YBR183W|1176|974|991|890|NaN|NaN|0|0|0|0|0|0|0|0|0|0
KAN|1|13|YDR108W|1149|943|932|788|NaN|NaN|0|0|0|0|0|0|0|0|0|0
KAN|1|14|YAL007C|1130|954|988|898|NaN|NaN|0|0|0|0|0|0|0|0|0|0
KAN|1|15|YDR100W|1183|970|925|823|NaN|NaN|0|0|0|0|0|0|0|0|0|0
KAN|1|16|YAL026C|627|511|468|453|NaN|NaN|0|0|0|0|0|0|0|0|0|0
KAN|1|17|YAL023C|1123|959|868|775|NaN|NaN|0|0|0|0|0|0|0|0|0|0
KAN|1|18|YBL082C|1315|1036|1004|922|NaN|NaN|0|0|0|0|0|0|0|0|0|0
KAN|1|19|YDR084C|1246|1093|1081|917|NaN|NaN|0|0|0|0|0|0|0|0|0|0
KAN|1|20|YAL042W|368|292|375|285|NaN|NaN|0|0|0|0|0|0|0|0|0|0
KAN|1|21|YAL058W|967|789|883|716|NaN|NaN|0|0|0|0|0|0|0|0|0|0
KAN|1|22|YGL200C|1310|1132|1127|933|NaN|NaN|0|0|0|0|0|0|0|0|0|0
KAN|1|23|YGL203C|1275|1161|1052|906|NaN|NaN|0|0|0|0|0|0|0|0|0|0
KAN|1|24|YDR294C|1284|1326|1175|1153|NaN|NaN|0|0|0|0|0|0|0|0|0|0
KAN|2|1|YDR297W|1191|972|904|806|NaN|NaN|0|0|0|0|0|0|0|0|0|0
KAN|2|2|YEL001C|834|731|728|711|NaN|NaN|0|0|0|0|0|0|0|0|0|0
KAN|2|3|YEL003W|716|679|555|566|NaN|NaN|0|0|0|0|0|0|0|0|0|0
KAN|2|4|YDR304C|868|854|716|708|NaN|NaN|0|0|0|0|0|0|0|0|0|0
KAN|2|5|YEL004W|709|748|696|689|NaN|NaN|0|0|0|0|0|0|0|0|0|0
KAN|2|6|YEL005C|801|773|712|739|NaN|NaN|0|0|0|0|0|0|0|0|0|0
KAN|2|7|YDR307W|853|838|739|750|NaN|NaN|0|0|0|0|0|0|0|0|0|0
KAN|2|8|YGL084C|733|625|645|688|NaN|NaN|0|0|0|0|0|0|0|0|0|0
KAN|2|9|YGL054C|950|974|711|694|NaN|NaN|0|0|0|0|0|0|0|0|0|0
KAN|2|10|YER019C-A|782|784|677|726|NaN|NaN|0|0|0|0|0|0|0|0|0|0
KAN|2|11|YDR270W|952|1055|839|893|NaN|NaN|0|0|0|0|0|0|0|0|0|0
KAN|2|12|YDR410C|0|0|0|0|NaN|NaN|0|0|0|0|0|0|0|0|0|0
KAN|2|13|YDR411C|908|931|848|840|NaN|NaN|0|0|0|0|0|0|0|0|0|0
KAN|2|14|YER004W|1023|1030|782|798|NaN|NaN|0|0|0|0|0|0|0|0|0|0
KAN|2|15|YER005W|785|815|730|771|NaN|NaN|0|0|0|0|0|0|0|0|0|0
KAN|2|16|YGL020C|1059|1032|847|821|NaN|NaN|0|0|0|0|0|0|0|0|0|0
KAN|2|17|YEL064C|408|338|992|961|NaN|NaN|0|0|0|0|0|0|0|0|0|0
KAN|2|18|YGL027C|905|873|708|704|NaN|NaN|0|0|0|0|0|0|0|0|0|0
KAN|2|19|YDR233C|1010|1017|798|794|NaN|NaN|0|0|0|0|0|0|0|0|0|0
KAN|2|20|YEL042W|934|837|803|808|NaN|NaN|0|0|0|0|0|0|0|0|0|0
KAN|2|21|YEL043W|957|958|818|775|NaN|NaN|0|0|0|0|0|0|0|0|0|0
KAN|2|22|YGL005C|1115|1095|830|816|NaN|NaN|0|0|0|0|0|0|0|0|0|0
KAN|2|23|YGL010W|953|995|855|884|NaN|NaN|0|0|0|0|0|0|0|0|0|0
KAN|2|24|YGL012W|825|1059|812|982|NaN|NaN|0|0|0|0|0|0|0|0|0|0
KAN|3|1|YDR349C|1173|1019|801|722|NaN|NaN|0|0|0|0|0|0|0|0|0|0
KAN|3|2|YDR221W|796|727|652|615|NaN|NaN|0|0|0|0|0|0|0|0|0|0
KAN|3|3|YDR222W|789|788|672|685|NaN|NaN|0|0|0|0|0|0|0|0|0|0
KAN|3|4|YDR357C|712|692|610|636|NaN|NaN|0|0|0|0|0|0|0|0|0|0
KAN|3|5|YEL031W|657|624|604|634|NaN|NaN|0|0|0|0|0|0|0|0|0|0
KAN|3|6|YER083C|847|831|726|755|NaN|NaN|0|0|0|0|0|0|0|0|0|0
KAN|3|7|YDR344C|878|859|709|747|NaN|NaN|0|0|0|0|0|0|0|0|0|0
KAN|3|8|YEL013W|686|600|577|632|NaN|NaN|0|0|0|0|0|0|0|0|0|0
KAN|3|9|YEL015W|693|635|645|655|NaN|NaN|0|0|0|0|0|0|0|0|0|0
KAN|3|10|YER071C|831|823|759|770|NaN|NaN|0|0|0|0|0|0|0|0|0|0
KAN|3|11|YDR320C|516|386|406|423|NaN|NaN|0|0|0|0|0|0|0|0|0|0
KAN|3|12|YHR110W|782|745|707|721|NaN|NaN|0|0|0|0|0|0|0|0|0|0
KAN|3|13|YIL076W|904|808|723|728|NaN|NaN|0|0|0|0|0|0|0|0|0|0
KAN|3|14|YIL090W|246|216|534|592|NaN|NaN|0|0|0|0|0|0|0|0|0|0
KAN|3|15|YIL039W|873|867|765|803|NaN|NaN|0|0|0|0|0|0|0|0|0|0
KAN|3|16|YIL040W|868|922|721|777|NaN|NaN|0|0|0|0|0|0|0|0|0|0
KAN|3|17|YIL043C|992|944|776|796|NaN|NaN|0|0|0|0|0|0|0|0|0|0
KAN|3|18|YIL044C|835|795|724|748|NaN|NaN|0|0|0|0|0|0|0|0|0|0
KAN|3|19|YGR199W|1036|997|787|785|NaN|NaN|0|0|0|0|0|0|0|0|0|0
KAN|3|20|YGR202C|931|916|791|790|NaN|NaN|0|0|0|0|0|0|0|0|0|0
KAN|3|21|YHR060W|215|135|312|320|NaN|NaN|0|0|0|0|0|0|0|0|0|0
KAN|3|22|YIL027C|1143|1091|917|910|NaN|NaN|0|0|0|0|0|0|0|0|0|0
KAN|3|23|YHR079C|1059|1122|745|780|NaN|NaN|0|0|0|0|0|0|0|0|0|0
KAN|3|24|YGR177C|1083|1390|929|1117|NaN|NaN|0|0|0|0|0|0|0|0|0|0
KAN|4|1|YGR036C|211|88|689|606|NaN|NaN|0|0|0|0|0|0|0|0|0|0
KAN|4|2|YHR039C|833|758|649|632|NaN|NaN|0|0|0|0|0|0|0|0|0|0
KAN|4|3|YIL005W|691|685|560|572|NaN|NaN|0|0|0|0|0|0|0|0|0|0
KAN|4|4|YIL016W|668|648|670|697|NaN|NaN|0|0|0|0|0|0|0|0|0|0
KAN|4|5|YGR170W|725|712|592|616|NaN|NaN|0|0|0|0|0|0|0|0|0|0
KAN|4|6|YHR204W|781|763|703|726|NaN|NaN|0|0|0|0|0|0|0|0|0|0
KAN|4|7|YGR157W|537|392|513|529|NaN|NaN|0|0|0|0|0|0|0|0|0|0
KAN|4|8|YHL003C|930|905|756|796|NaN|NaN|0|0|0|0|0|0|0|0|0|0
KAN|4|9|YHR176W|823|804|721|749|NaN|NaN|0|0|0|0|0|0|0|0|0|0
KAN|4|10|YHR142W|807|818|759|752|NaN|NaN|0|0|0|0|0|0|0|0|0|0
KAN|4|11|YGL226C-A|875|925|743|766|NaN|NaN|0|0|0|0|0|0|0|0|0|0
KAN|4|12|YGL231C|837|833|743|760|NaN|NaN|0|0|0|0|0|0|0|0|0|0
KAN|4|13|YHL031C|621|588|586|555|NaN|NaN|0|0|0|0|0|0|0|0|0|0
KAN|4|14|YHR135C|1022|957|854|868|NaN|NaN|0|0|0|0|0|0|0|0|0|0
KAN|4|15|YHR136C|948|954|768|821|NaN|NaN|0|0|0|0|0|0|0|0|0|0
KAN|4|16|YGR105W|511|234|404|407|NaN|NaN|0|0|0|0|0|0|0|0|0|0
KAN|4|17|YLL014W|911|889|835|827|NaN|NaN|0|0|0|0|0|0|0|0|0|0
KAN|4|18|YKL020C|917|910|754|767|NaN|NaN|0|0|0|0|0|0|0|0|0|0
KAN|4|19|YLR080W|844|769|727|717|NaN|NaN|0|0|0|0|0|0|0|0|0|0
KAN|4|20|YKL140W|974|738|831|786|NaN|NaN|0|0|0|0|0|0|0|0|0|0
KAN|4|21|YKL008C|996|972|759|772|NaN|NaN|0|0|0|0|0|0|0|0|0|0
KAN|4|22|YLR056W|1086|1103|822|795|NaN|NaN|0|0|0|0|0|0|0|0|0|0
KAN|4|23|YLR064W|953|961|893|956|NaN|NaN|0|0|0|0|0|0|0|0|0|0
KAN|4|24|YKL119C|232|349|403|461|NaN|NaN|0|0|0|0|0|0|0|0|0|0
KAN|5|1|YJL134W|1101|916|883|795|NaN|NaN|0|0|0|0|0|0|0|0|0|0
KAN|5|2|YLR042C|864|779|707|675|NaN|NaN|0|0|0|0|0|0|0|0|0|0
KAN|5|3|YLR023C|824|795|650|639|NaN|NaN|0|0|0|0|0|0|0|0|0|0
KAN|5|4|YJL178C|706|644|646|635|NaN|NaN|0|0|0|0|0|0|0|0|0|0
KAN|5|5|YJL171C|733|717|630|657|NaN|NaN|0|0|0|0|0|0|0|0|0|0
KAN|5|6|YKL094W|767|727|670|689|NaN|NaN|0|0|0|0|0|0|0|0|0|0
KAN|5|7|YJL168C|602|572|616|646|NaN|NaN|0|0|0|0|0|0|0|0|0|0
KAN|5|8|YKL212W|1026|985|471|461|NaN|NaN|0|0|0|0|0|0|0|0|0|0
KAN|5|9|YJL192C|757|764|731|737|NaN|NaN|0|0|0|0|0|0|0|0|0|0
KAN|5|10|YKL073W|830|824|751|785|NaN|NaN|0|0|0|0|0|0|0|0|0|0
KAN|5|11|YKL179C|830|876|738|757|NaN|NaN|0|0|0|0|0|0|0|0|0|0
KAN|5|12|YLL043W|873|890|688|694|NaN|NaN|0|0|0|0|0|0|0|0|0|0
KAN|5|13|YLL052C|812|850|713|737|NaN|NaN|0|0|0|0|0|0|0|0|0|0
KAN|5|14|YLL055W|781|815|745|760|NaN|NaN|0|0|0|0|0|0|0|0|0|0
KAN|5|15|YKL063C|837|888|745|803|NaN|NaN|0|0|0|0|0|0|0|0|0|0
KAN|5|16|YKL065C|999|1020|802|841|NaN|NaN|0|0|0|0|0|0|0|0|0|0
KAN|5|17|YJL198W|921|891|751|726|NaN|NaN|0|0|0|0|0|0|0|0|0|0
KAN|5|18|YJL196C|903|941|791|777|NaN|NaN|0|0|0|0|0|0|0|0|0|0
KAN|5|19|YLL023C|827|791|754|782|NaN|NaN|0|0|0|0|0|0|0|0|0|0
KAN|5|20|YLL028W|975|951|818|799|NaN|NaN|0|0|0|0|0|0|0|0|0|0
KAN|5|21|YJL212C|1037|1054|854|843|NaN|NaN|0|0|0|0|0|0|0|0|0|0
KAN|5|22|YMR022W|985|908|828|831|NaN|NaN|0|0|0|0|0|0|0|0|0|0
KAN|5|23|YMR214W|862|812|760|823|NaN|NaN|0|0|0|0|0|0|0|0|0|0
KAN|5|24|YMR215W|1220|1397|920|1100|NaN|NaN|0|0|0|0|0|0|0|0|0|0
KAN|6|1|YMR010W|1098|856|943|778|NaN|NaN|0|0|0|0|0|0|0|0|0|0
KAN|6|2|YMR015C|703|651|525|467|NaN|NaN|0|0|0|0|0|0|0|0|0|0
KAN|6|3|YLR207W|832|805|714|709|NaN|NaN|0|0|0|0|0|0|0|0|0|0
KAN|6|4|YLR350W|752|744|724|723|NaN|NaN|0|0|0|0|0|0|0|0|0|0
KAN|6|5|YLR220W|839|837|700|698|NaN|NaN|0|0|0|0|0|0|0|0|0|0
KAN|6|6|YML012W|814|840|679|680|NaN|NaN|0|0|0|0|0|0|0|0|0|0
KAN|6|7|YML008C|736|674|649|670|NaN|NaN|0|0|0|0|0|0|0|0|0|0
KAN|6|8|YMR202W|677|559|508|549|NaN|NaN|0|0|0|0|0|0|0|0|0|0
KAN|6|9|YLR194C|796|814|777|637|NaN|NaN|0|0|0|0|0|0|0|0|0|0
KAN|6|10|YMR183C|783|806|677|625|NaN|NaN|0|0|0|0|0|0|0|0|0|0
KAN|6|11|YML019W|699|745|650|666|NaN|NaN|0|0|0|0|0|0|0|0|0|0
KAN|6|12|YML013W|733|708|726|734|NaN|NaN|0|0|0|0|0|0|0|0|0|0
KAN|6|13|YLR292C|876|924|812|821|NaN|NaN|0|0|0|0|0|0|0|0|0|0
KAN|6|14|YMR161W|839|879|802|745|NaN|NaN|0|0|0|0|0|0|0|0|0|0
KAN|6|15|YMR163C|793|798|698|743|NaN|NaN|0|0|0|0|0|0|0|0|0|0
KAN|6|16|YLR396C|0|0|0|0|NaN|NaN|0|0|0|0|0|0|0|0|0|0
KAN|6|17|YMR152W|940|941|831|798|NaN|NaN|0|0|0|0|0|0|0|0|0|0
KAN|6|18|YLR130C|968|950|827|796|NaN|NaN|0|0|0|0|0|0|0|0|0|0
KAN|6|19|YLR268W|863|872|683|664|NaN|NaN|0|0|0|0|0|0|0|0|0|0
KAN|6|20|YMR029C|952|970|791|803|NaN|NaN|0|0|0|0|0|0|0|0|0|0
KAN|6|21|YMR031C|988|1010|831|815|NaN|NaN|0|0|0|0|0|0|0|0|0|0
KAN|6|22|YLR372W|896|771|800|789|NaN|NaN|0|0|0|0|0|0|0|0|0|0
KAN|6|23|YLR242C|893|902|917|962|NaN|NaN|0|0|0|0|0|0|0|0|0|0
KAN|6|24|YLR250W|1182|1452|827|998|NaN|NaN|0|0|0|0|0|0|0|0|0|0
KAN|7|1|YLR120C|1114|926|879|776|NaN|NaN|0|0|0|0|0|0|0|0|0|0
KAN|7|2|YOR245C|764|698|744|712|NaN|NaN|0|0|0|0|0|0|0|0|0|0
KAN|7|3|YOR115C|724|781|638|662|NaN|NaN|0|0|0|0|0|0|0|0|0|0
KAN|7|4|YNL297C|621|545|410|442|NaN|NaN|0|0|0|0|0|0|0|0|0|0
KAN|7|5|YNL156C|741|748|704|700|NaN|NaN|0|0|0|0|0|0|0|0|0|0
KAN|7|6|YNL153C|710|761|674|667|NaN|NaN|0|0|0|0|0|0|0|0|0|0
KAN|7|7|YOR002W|740|699|711|681|NaN|NaN|0|0|0|0|0|0|0|0|0|0
KAN|7|8|YOR092W|811|844|765|721|NaN|NaN|0|0|0|0|0|0|0|0|0|0
KAN|7|9|YOR214C|794|799|735|744|NaN|NaN|0|0|0|0|0|0|0|0|0|0
KAN|7|10|YOR216C|674|733|718|716|NaN|NaN|0|0|0|0|0|0|0|0|0|0
KAN|7|11|YOR085W|775|759|748|727|NaN|NaN|0|0|0|0|0|0|0|0|0|0
KAN|7|12|YOR089C|584|570|561|553|NaN|NaN|0|0|0|0|0|0|0|0|0|0
KAN|7|13|YNL194C|701|729|665|661|NaN|NaN|0|0|0|0|0|0|0|0|0|0
KAN|7|14|YNL327W|816|842|776|766|NaN|NaN|0|0|0|0|0|0|0|0|0|0
KAN|7|15|YNL190W|805|821|726|710|NaN|NaN|0|0|0|0|0|0|0|0|0|0
KAN|7|16|YNL323W|1071|1080|932|894|NaN|NaN|0|0|0|0|0|0|0|0|0|0
KAN|7|17|YOR198C|0|0|185|157|NaN|NaN|0|0|0|0|0|0|0|0|0|0
KAN|7|18|YOR067C|1048|1054|871|836|NaN|NaN|0|0|0|0|0|0|0|0|0|0
KAN|7|19|YOR070C|731|717|663|633|NaN|NaN|0|0|0|0|0|0|0|0|0|0
KAN|7|20|YOR079C|913|884|774|766|NaN|NaN|0|0|0|0|0|0|0|0|0|0
KAN|7|21|YMR307W|675|650|771|780|NaN|NaN|0|0|0|0|0|0|0|0|0|0
KAN|7|22|YOR049C|988|904|773|749|NaN|NaN|0|0|0|0|0|0|0|0|0|0
KAN|7|23|YMR292W|1063|1106|793|818|NaN|NaN|0|0|0|0|0|0|0|0|0|0
KAN|7|24|YNL219C|890|1077|831|1037|NaN|NaN|0|0|0|0|0|0|0|0|0|0
KAN|8|1|YMR299C|1092|934|848|737|NaN|NaN|0|0|0|0|0|0|0|0|0|0
KAN|8|2|YOR165W|753|719|670|652|NaN|NaN|0|0|0|0|0|0|0|0|0|0
KAN|8|3|YOR036W|414|300|483|476|NaN|NaN|0|0|0|0|0|0|0|0|0|0
KAN|8|4|YOR171C|784|746|720|722|NaN|NaN|0|0|0|0|0|0|0|0|0|0
KAN|8|5|YOR175C|715|731|640|619|NaN|NaN|0|0|0|0|0|0|0|0|0|0
KAN|8|6|YOR042W|699|718|706|700|NaN|NaN|0|0|0|0|0|0|0|0|0|0
KAN|8|7|YOR044W|833|772|727|712|NaN|NaN|0|0|0|0|0|0|0|0|0|0
KAN|8|8|YNL238W|728|668|756|727|NaN|NaN|0|0|0|0|0|0|0|0|0|0
KAN|8|9|YMR264W|797|750|722|680|NaN|NaN|0|0|0|0|0|0|0|0|0|0
KAN|8|10|YMR272C|723|723|557|641|NaN|NaN|0|0|0|0|0|0|0|0|0|0
KAN|8|11|YMR274C|805|815|733|739|NaN|NaN|0|0|0|0|0|0|0|0|0|0
KAN|8|12|YOR016C|827|865|765|755|NaN|NaN|0|0|0|0|0|0|0|0|0|0
KAN|8|13|YNL280C|675|646|653|661|NaN|NaN|0|0|0|0|0|0|0|0|0|0
KAN|8|14|YMR251W-A|791|793|770|756|NaN|NaN|0|0|0|0|0|0|0|0|0|0
KAN|8|15|YMR253C|904|881|802|773|NaN|NaN|0|0|0|0|0|0|0|0|0|0
KAN|8|16|YPR028W|896|933|795|768|NaN|NaN|0|0|0|0|0|0|0|0|0|0
KAN|8|17|YPL227C|926|879|831|768|NaN|NaN|0|0|0|0|0|0|0|0|0|0
KAN|8|18|YOL013C|1011|1001|892|841|NaN|NaN|0|0|0|0|0|0|0|0|0|0
KAN|8|19|YOL018C|570|538|588|534|NaN|NaN|0|0|0|0|0|0|0|0|0|0
KAN|8|20|YPR003C|1011|895|867|832|NaN|NaN|0|0|0|0|0|0|0|0|0|0
KAN|8|21|YPL246C|957|815|814|786|NaN|NaN|0|0|0|0|0|0|0|0|0|0
KAN|8|22|YOR377W|991|958|768|770|NaN|NaN|0|0|0|0|0|0|0|0|0|0
KAN|8|23|YPL274W|908|934|793|829|NaN|NaN|0|0|0|0|0|0|0|0|0|0
KAN|8|24|YPL051W|1114|1359|835|1039|NaN|NaN|0|0|0|0|0|0|0|0|0|0
KAN|9|1|YPL170W|957|807|851|755|NaN|NaN|0|0|0|0|0|0|0|0|0|0
KAN|9|2|YOL065C|794|765|748|699|NaN|NaN|0|0|0|0|0|0|0|0|0|0
KAN|9|3|YOR311C|0|0|587|537|NaN|NaN|0|0|0|0|0|0|0|0|0|0
KAN|9|4|YOR321W|909|821|0|0|NaN|NaN|0|0|0|0|0|0|0|0|0|0
KAN|9|5|YPL195W|742|734|643|618|NaN|NaN|0|0|0|0|0|0|0|0|0|0
KAN|9|6|YOL047C|704|676|667|643|NaN|NaN|0|0|0|0|0|0|0|0|0|0
KAN|9|7|YOR307C|818|808|767|754|NaN|NaN|0|0|0|0|0|0|0|0|0|0
KAN|9|8|YPL087W|791|797|662|669|NaN|NaN|0|0|0|0|0|0|0|0|0|0
KAN|9|9|YPL207W|814|802|757|745|NaN|NaN|0|0|0|0|0|0|0|0|0|0
KAN|9|10|YPL206C|782|794|697|630|NaN|NaN|0|0|0|0|0|0|0|0|0|0
KAN|9|11|YOR284W|742|774|758|730|NaN|NaN|0|0|0|0|0|0|0|0|0|0
KAN|9|12|YOR285W|754|773|736|703|NaN|NaN|0|0|0|0|0|0|0|0|0|0
KAN|9|13|YOR288C|806|800|728|716|NaN|NaN|0|0|0|0|0|0|0|0|0|0
KAN|9|14|YOL030W|763|776|766|737|NaN|NaN|0|0|0|0|0|0|0|0|0|0
KAN|9|15|YOL031C|750|805|704|744|NaN|NaN|0|0|0|0|0|0|0|0|0|0
KAN|9|16|YOR291W|840|875|778|751|NaN|NaN|0|0|0|0|0|0|0|0|0|0
KAN|9|17|YCL025C|846|829|807|753|NaN|NaN|0|0|0|0|0|0|0|0|0|0
KAN|9|18|YDL052C|912|921|807|784|NaN|NaN|0|0|0|0|0|0|0|0|0|0
KAN|9|19|YPR173C|458|544|488|526|NaN|NaN|0|0|0|0|0|0|0|0|0|0
KAN|9|20|YCL001W|997|899|832|781|NaN|NaN|0|0|0|0|0|0|0|0|0|0
KAN|9|21|YPR148C|1096|1034|811|789|NaN|NaN|0|0|0|0|0|0|0|0|0|0
KAN|9|22|YPR149W|927|881|788|799|NaN|NaN|0|0|0|0|0|0|0|0|0|0
KAN|9|23|YDL018C|1064|1090|882|931|NaN|NaN|0|0|0|0|0|0|0|0|0|0
KAN|9|24|YBR067C|1079|1343|902|1086|NaN|NaN|0|0|0|0|0|0|0|0|0|0
KAN|10|1|YDL019C|1050|824|834|677|NaN|NaN|0|0|0|0|0|0|0|0|0|0
KAN|10|2|YPR135W|696|623|613|602|NaN|NaN|0|0|0|0|0|0|0|0|0|0
KAN|10|3|YGR227W|861|763|673|653|NaN|NaN|0|0|0|0|0|0|0|0|0|0
KAN|10|4|YBR162W-A|742|707|684|663|NaN|NaN|0|0|0|0|0|0|0|0|0|0
KAN|10|5|YBR164C|665|610|617|564|NaN|NaN|0|0|0|0|0|0|0|0|0|0
KAN|10|6|YBR052C|747|745|710|663|NaN|NaN|0|0|0|0|0|0|0|0|0|0
KAN|10|7|YBR171W|638|648|580|607|NaN|NaN|0|0|0|0|0|0|0|0|0|0
KAN|10|8|YBR036C|410|383|255|282|NaN|NaN|0|0|0|0|0|0|0|0|0|0
KAN|10|9|YPR114W|736|741|717|710|NaN|NaN|0|0|0|0|0|0|0|0|0|0
KAN|10|10|YFR041C|774|762|629|600|NaN|NaN|0|0|0|0|0|0|0|0|0|0
KAN|10|11|YBR132C|776|799|755|726|NaN|NaN|0|0|0|0|0|0|0|0|0|0
KAN|10|12|YBR106W|738|628|741|675|NaN|NaN|0|0|0|0|0|0|0|0|0|0
KAN|10|13|YPR063C|815|820|758|704|NaN|NaN|0|0|0|0|0|0|0|0|0|0
KAN|10|14|YPR071W|807|850|789|768|NaN|NaN|0|0|0|0|0|0|0|0|0|0
KAN|10|15|YBL102W|887|952|816|805|NaN|NaN|0|0|0|0|0|0|0|0|0|0
KAN|10|16|YBR097W|0|0|0|0|NaN|NaN|0|0|0|0|0|0|0|0|0|0
KAN|10|17|YDL121C|1001|963|856|783|NaN|NaN|0|0|0|0|0|0|0|0|0|0
KAN|10|18|YDR518W|931|934|847|788|NaN|NaN|0|0|0|0|0|0|0|0|0|0
KAN|10|19|YDR519W|956|933|852|806|NaN|NaN|0|0|0|0|0|0|0|0|0|0
KAN|10|20|YDR524C|929|858|742|725|NaN|NaN|0|0|0|0|0|0|0|0|0|0
KAN|10|21|YML048W|744|695|636|628|NaN|NaN|0|0|0|0|0|0|0|0|0|0
KAN|10|22|YJR073C|624|408|599|552|NaN|NaN|0|0|0|0|0|0|0|0|0|0
KAN|10|23|wt_blank_sean|0|0|0|0|NaN|NaN|0|0|0|0|0|0|0|0|0|0
KAN|10|24|YJR088C|1169|1374|918|1082|NaN|NaN|0|0|0|0|0|0|0|0|0|0
KAN|11|1|YDR503C|1030|840|863|726|NaN|NaN|0|0|0|0|0|0|0|0|0|0
KAN|11|2|YML059C|740|699|658|586|NaN|NaN|0|0|0|0|0|0|0|0|0|0
KAN|11|3|YML055W|755|726|623|557|NaN|NaN|0|0|0|0|0|0|0|0|0|0
KAN|11|4|YDL099W|676|643|609|591|NaN|NaN|0|0|0|0|0|0|0|0|0|0
KAN|11|5|YDL100C|770|786|722|676|NaN|NaN|0|0|0|0|0|0|0|0|0|0
KAN|11|6|YDR484W|183|155|279|240|NaN|NaN|0|0|0|0|0|0|0|0|0|0
KAN|11|7|YDR492W|851|853|816|773|NaN|NaN|0|0|0|0|0|0|0|0|0|0
KAN|11|8|YGL126W|800|773|759|702|NaN|NaN|0|0|0|0|0|0|0|0|0|0
KAN|11|9|YIL124W|818|790|748|703|NaN|NaN|0|0|0|0|0|0|0|0|0|0
KAN|11|10|YDL091C|745|704|730|684|NaN|NaN|0|0|0|0|0|0|0|0|0|0
KAN|11|11|YDL093W|701|749|689|671|NaN|NaN|0|0|0|0|0|0|0|0|0|0
KAN|11|12|YFL048C|791|751|668|648|NaN|NaN|0|0|0|0|0|0|0|0|0|0
KAN|11|13|YDL095W|790|723|766|750|NaN|NaN|0|0|0|0|0|0|0|0|0|0
KAN|11|14|YFL025C|918|894|824|784|NaN|NaN|0|0|0|0|0|0|0|0|0|0
KAN|11|15|YGL161C|611|603|622|583|NaN|NaN|0|0|0|0|0|0|0|0|0|0
KAN|11|16|YGL167C|725|672|679|643|NaN|NaN|0|0|0|0|0|0|0|0|0|0
KAN|11|17|YGR261C|807|786|755|687|NaN|NaN|0|0|0|0|0|0|0|0|0|0
KAN|11|18|YGR263C|926|852|808|766|NaN|NaN|0|0|0|0|0|0|0|0|0|0
KAN|11|19|YGR266W|965|923|751|705|NaN|NaN|0|0|0|0|0|0|0|0|0|0
KAN|11|20|YNR039C|957|978|710|688|NaN|NaN|0|0|0|0|0|0|0|0|0|0
KAN|11|21|YNL146W|1000|975|784|741|NaN|NaN|0|0|0|0|0|0|0|0|0|0
KAN|11|22|YNR019W|1037|954|784|724|NaN|NaN|0|0|0|0|0|0|0|0|0|0
KAN|11|23|YCR043C|1167|1032|858|836|NaN|NaN|0|0|0|0|0|0|0|0|0|0
KAN|11|24|YNR021W|1155|1383|945|1065|NaN|NaN|0|0|0|0|0|0|0|0|0|0
KAN|12|1|YCR044C|951|795|853|698|NaN|NaN|0|0|0|0|0|0|0|0|0|0
KAN|12|2|YCR061W|770|671|658|596|NaN|NaN|0|0|0|0|0|0|0|0|0|0
KAN|12|3|YNR030W|587|549|638|618|NaN|NaN|0|0|0|0|0|0|0|0|0|0
KAN|12|4|YBR177C|695|676|613|578|NaN|NaN|0|0|0|0|0|0|0|0|0|0
KAN|12|5|YNR008W|693|675|663|641|NaN|NaN|0|0|0|0|0|0|0|0|0|0
KAN|12|6|YNR013C|727|714|686|642|NaN|NaN|0|0|0|0|0|0|0|0|0|0
KAN|12|7|YBR283C|658|593|600|568|NaN|NaN|0|0|0|0|0|0|0|0|0|0
KAN|12|8|YNL041C|690|651|680|624|NaN|NaN|0|0|0|0|0|0|0|0|0|0
KAN|12|9|YNL044W|655|567|661|624|NaN|NaN|0|0|0|0|0|0|0|0|0|0
KAN|12|10|YBR290W|647|662|709|563|NaN|NaN|0|0|0|0|0|0|0|0|0|0
KAN|12|11|YNL046W|660|612|670|644|NaN|NaN|0|0|0|0|0|0|0|0|0|0
KAN|12|12|YNL049C|781|795|757|714|NaN|NaN|0|0|0|0|0|0|0|0|0|0
KAN|12|13|YBR273C|773|794|723|706|NaN|NaN|0|0|0|0|0|0|0|0|0|0
KAN|12|14|YBR264C|751|778|697|673|NaN|NaN|0|0|0|0|0|0|0|0|0|0
KAN|12|15|YNL008C|866|896|717|647|NaN|NaN|0|0|0|0|0|0|0|0|0|0
KAN|12|16|YDL137W|787|762|784|686|NaN|NaN|0|0|0|0|0|0|0|0|0|0
KAN|12|17|YJL024C|842|801|699|630|NaN|NaN|0|0|0|0|0|0|0|0|0|0
KAN|12|18|YJL029C|382|417|683|584|NaN|NaN|0|0|0|0|0|0|0|0|0|0
KAN|12|19|YML067C|970|925|788|737|NaN|NaN|0|0|0|0|0|0|0|0|0|0
KAN|12|20|YJL004C|845|836|747|699|NaN|NaN|0|0|0|0|0|0|0|0|0|0
KAN|12|21|YML038C|762|810|776|755|NaN|NaN|0|0|0|0|0|0|0|0|0|0
KAN|12|22|YER151C|640|526|601|567|NaN|NaN|0|0|0|0|0|0|0|0|0|0
KAN|12|23|YML075C|908|906|791|765|NaN|NaN|0|0|0|0|0|0|0|0|0|0
KAN|12|24|YGR086C|1112|1362|927|1077|NaN|NaN|0|0|0|0|0|0|0|0|0|0
KAN|13|1|YGR089W|891|738|810|637|NaN|NaN|0|0|0|0|0|0|0|0|0|0
KAN|13|2|YGR106C|741|622|684|609|NaN|NaN|0|0|0|0|0|0|0|0|0|0
KAN|13|3|YLR246W|649|548|638|559|NaN|NaN|0|0|0|0|0|0|0|0|0|0
KAN|13|4|YJR118C|639|588|599|570|NaN|NaN|0|0|0|0|0|0|0|0|0|0
KAN|13|5|YDR205W|780|785|716|674|NaN|NaN|0|0|0|0|0|0|0|0|0|0
KAN|13|6|YGR038W|716|694|602|579|NaN|NaN|0|0|0|0|0|0|0|0|0|0
KAN|13|7|YJR131W|725|701|624|567|NaN|NaN|0|0|0|0|0|0|0|0|0|0
KAN|13|8|YJR134C|753|741|773|708|NaN|NaN|0|0|0|0|0|0|0|0|0|0
KAN|13|9|YER120W|653|628|655|619|NaN|NaN|0|0|0|0|0|0|0|0|0|0
KAN|13|10|YER122C|693|704|742|660|NaN|NaN|0|0|0|0|0|0|0|0|0|0
KAN|13|11|YJR117W|711|696|665|635|NaN|NaN|0|0|0|0|0|0|0|0|0|0
KAN|13|12|YER113C|679|709|692|667|NaN|NaN|0|0|0|0|0|0|0|0|0|0
KAN|13|13|YJR040W|763|752|710|657|NaN|NaN|0|0|0|0|0|0|0|0|0|0
KAN|13|14|YKR067W|738|619|722|668|NaN|NaN|0|0|0|0|0|0|0|0|0|0
KAN|13|15|YJR031C|800|772|691|642|NaN|NaN|0|0|0|0|0|0|0|0|0|0
KAN|13|16|YMR054W|777|799|760|686|NaN|NaN|0|0|0|0|0|0|0|0|0|0
KAN|13|17|YIR033W|674|709|609|598|NaN|NaN|0|0|0|0|0|0|0|0|0|0
KAN|13|18|YJR010C-A|865|788|732|637|NaN|NaN|0|0|0|0|0|0|0|0|0|0
KAN|13|19|YJR015W|866|777|705|620|NaN|NaN|0|0|0|0|0|0|0|0|0|0
KAN|13|20|YMR052W|867|799|721|636|NaN|NaN|0|0|0|0|0|0|0|0|0|0
KAN|13|21|YBR287W|958|954|742|705|NaN|NaN|0|0|0|0|0|0|0|0|0|0
KAN|13|22|YBR288C|847|742|711|648|NaN|NaN|0|0|0|0|0|0|0|0|0|0
KAN|13|23|YAR002C-A|522|588|507|703|NaN|NaN|0|0|0|0|0|0|0|0|0|0
KAN|13|24|YMR119W|942|1106|927|1056|NaN|NaN|0|0|0|0|0|0|0|0|0|0
KAN|14|1|YNL125C|526|486|784|621|NaN|NaN|0|0|0|0|0|0|0|0|0|0
KAN|14|2|YNL130C|673|664|637|555|NaN|NaN|0|0|0|0|0|0|0|0|0|0
KAN|14|3|YIL030C|584|523|534|492|NaN|NaN|0|0|0|0|0|0|0|0|0|0
KAN|14|4|YNL085W|677|665|394|492|NaN|NaN|0|0|0|0|0|0|0|0|0|0
KAN|14|5|YNL095C|618|579|581|543|NaN|NaN|0|0|0|0|0|0|0|0|0|0
KAN|14|6|YLR390W-A|631|583|631|582|NaN|NaN|0|0|0|0|0|0|0|0|0|0
KAN|14|7|YJL078C|582|496|649|591|NaN|NaN|0|0|0|0|0|0|0|0|0|0
KAN|14|8|YKR053C|733|697|642|591|NaN|NaN|0|0|0|0|0|0|0|0|0|0
KAN|14|9|YNL051W|638|561|614|540|NaN|NaN|0|0|0|0|0|0|0|0|0|0
KAN|14|10|YPL137C|709|704|653|566|NaN|NaN|0|0|0|0|0|0|0|0|0|0
KAN|14|11|YDL072C|701|702|766|707|NaN|NaN|0|0|0|0|0|0|0|0|0|0
KAN|14|12|YCR048W|780|787|651|604|NaN|NaN|0|0|0|0|0|0|0|0|0|0
KAN|14|13|YCR067C|664|671|658|593|NaN|NaN|0|0|0|0|0|0|0|0|0|0
KAN|14|14|YCR034W|779|798|685|604|NaN|NaN|0|0|0|0|0|0|0|0|0|0
KAN|14|15|YGR130C|812|778|723|680|NaN|NaN|0|0|0|0|0|0|0|0|0|0
KAN|14|16|YGL223C|797|792|733|697|NaN|NaN|0|0|0|0|0|0|0|0|0|0
KAN|14|17|YBR255W|677|640|757|673|NaN|NaN|0|0|0|0|0|0|0|0|0|0
KAN|14|18|YER087C-B|811|886|756|691|NaN|NaN|0|0|0|0|0|0|0|0|0|0
KAN|14|19|YIL105C|854|774|796|623|NaN|NaN|0|0|0|0|0|0|0|0|0|0
KAN|14|20|YDR476C|972|855|732|723|NaN|NaN|0|0|0|0|0|0|0|0|0|0
KAN|14|21|YDR525W|747|691|766|755|NaN|NaN|0|0|0|0|0|0|0|0|0|0
KAN|14|22|YDR057W|997|986|820|788|NaN|NaN|0|0|0|0|0|0|0|0|0|0
KAN|14|23|YBR159W|643|630|635|660|NaN|NaN|0|0|0|0|0|0|0|0|0|0
KAN|14|24|YHR123W|1150|1436|938|1130|NaN|NaN|0|0|0|0|0|0|0|0|0|0
KAN|15|1|YGR284C|853|640|759|583|NaN|NaN|0|0|0|0|0|0|0|0|0|0
KAN|15|2|YOL101C|676|541|592|482|NaN|NaN|0|0|0|0|0|0|0|0|0|0
KAN|15|3|YOL107W|581|498|597|510|NaN|NaN|0|0|0|0|0|0|0|0|0|0
KAN|15|4|YNL300W|588|559|553|445|NaN|NaN|0|0|0|0|0|0|0|0|0|0
KAN|15|5|YOL110W|631|595|585|526|NaN|NaN|0|0|0|0|0|0|0|0|0|0
KAN|15|6|YOR317W|606|536|582|553|NaN|NaN|0|0|0|0|0|0|0|0|0|0
KAN|15|7|YML071C|584|484|547|431|NaN|NaN|0|0|0|0|0|0|0|0|0|0
KAN|15|8|YIR038C|732|581|585|495|NaN|NaN|0|0|0|0|0|0|0|0|0|0
KAN|15|9|YML101C|601|508|579|481|NaN|NaN|0|0|0|0|0|0|0|0|0|0
KAN|15|10|YOL137W|598|497|605|495|NaN|NaN|0|0|0|0|0|0|0|0|0|0
KAN|15|11|YDR424C|580|553|534|456|NaN|NaN|0|0|0|0|0|0|0|0|0|0
KAN|15|12|YMR065W|618|589|610|511|NaN|NaN|0|0|0|0|0|0|0|0|0|0
KAN|15|13|YML128C|542|390|526|310|NaN|NaN|0|0|0|0|0|0|0|0|0|0
KAN|15|14|YHR045W|674|668|649|543|NaN|NaN|0|0|0|0|0|0|0|0|0|0
KAN|15|15|YHR181W|694|707|642|595|NaN|NaN|0|0|0|0|0|0|0|0|0|0
KAN|15|16|YMR123W|531|499|562|521|NaN|NaN|0|0|0|0|0|0|0|0|0|0
KAN|15|17|YLR039C|629|376|482|456|NaN|NaN|0|0|0|0|0|0|0|0|0|0
KAN|15|18|YLR050C|735|761|667|640|NaN|NaN|0|0|0|0|0|0|0|0|0|0
KAN|15|19|YNR075W|843|807|616|643|NaN|NaN|0|0|0|0|0|0|0|0|0|0
KAN|15|20|YOL088C|901|777|734|534|NaN|NaN|0|0|0|0|0|0|0|0|0|0
KAN|15|21|YMR313C|779|736|618|584|NaN|NaN|0|0|0|0|0|0|0|0|0|0
KAN|15|22|YHR004C|884|948|744|701|NaN|NaN|0|0|0|0|0|0|0|0|0|0
KAN|15|23|YLR450W|971|1075|722|857|NaN|NaN|0|0|0|0|0|0|0|0|0|0
KAN|15|24|YDL192W|905|1061|762|953|NaN|NaN|0|0|0|0|0|0|0|0|0|0
KAN|16|1|YNR051C|718|784|513|748|NaN|NaN|0|0|0|0|0|0|0|0|0|0
KAN|16|2|YJL123C|564|927|496|928|NaN|NaN|0|0|0|0|0|0|0|0|0|0
KAN|16|3|YJL117W|486|779|404|591|NaN|NaN|0|0|0|0|0|0|0|0|0|0
KAN|16|4|YDL222C|444|896|424|778|NaN|NaN|0|0|0|0|0|0|0|0|0|0
KAN|16|5|YDL226C|460|617|498|662|NaN|NaN|0|0|0|0|0|0|0|0|0|0
KAN|16|6|YDL231C|561|609|563|658|NaN|NaN|0|0|0|0|0|0|0|0|0|0
KAN|16|7|YDL232W|583|1084|539|626|NaN|NaN|0|0|0|0|0|0|0|0|0|0
KAN|16|8|YJL079C|611|520|477|720|NaN|NaN|0|0|0|0|0|0|0|0|0|0
KAN|16|9|YKR088C|512|1093|444|641|NaN|NaN|0|0|0|0|0|0|0|0|0|0
KAN|16|10|YJL073W|520|876|315|807|NaN|NaN|0|0|0|0|0|0|0|0|0|0
KAN|16|11|YJL062W|517|1101|443|847|NaN|NaN|0|0|0|0|0|0|0|0|0|0
KAN|16|12|YJR066W|475|473|474|868|NaN|NaN|0|0|0|0|0|0|0|0|0|0
KAN|16|13|YDR483W|598|1123|519|795|NaN|NaN|0|0|0|0|0|0|0|0|0|0
KAN|16|14|YER044C|74|27|418|765|NaN|NaN|0|0|0|0|0|0|0|0|0|0
KAN|16|15|YDL204W|657|863|478|1092|NaN|NaN|0|0|0|0|0|0|0|0|0|0
KAN|16|16|YBR058C-A|0|0|49|0|NaN|NaN|0|0|0|0|0|0|0|0|0|0
KAN|16|17|YBR096W|849|1245|698|1130|NaN|NaN|0|0|0|0|0|0|0|0|0|0
KAN|16|18|YBR234C|0|149|0|24|NaN|NaN|0|0|0|0|0|0|0|0|0|0
KAN|16|19|YDR027C|116|13|0|0|NaN|NaN|0|0|0|0|0|0|0|0|0|0
KAN|16|20|YDR032C|817|977|1135|512|NaN|NaN|0|0|0|0|0|0|0|0|0|0
KAN|16|21|YEL022W|564|690|469|797|NaN|NaN|0|0|0|0|0|0|0|0|0|0
KAN|16|22|YER053C-A|686|1941|986|1079|NaN|NaN|0|0|0|0|0|0|0|0|0|0
KAN|16|23|YER100W|0|4|0|0|NaN|NaN|0|0|0|0|0|0|0|0|0|0
KAN|16|24|YGL095C|0|1|0|0|NaN|NaN|0|0|0|0|0|0|0|0|0|0
NAT|YAL058W
KAN|1|1|YCR017C|924|797|1121|588|709|788|0|0|0|0|0|0|0|0|0|0
KAN|1|2|YDR056C|991|839|867|765|906|750|0|0|0|0|0|0|0|0|0|0
KAN|1|3|YBR229C|609|505|544|428|572|454|0|0|0|0|0|0|0|0|0|0
KAN|1|4|YCR011C|1039|825|961|743|930|799|0|0|0|0|0|0|0|0|0|0
KAN|1|5|YBL011W|1009|873|983|857|957|828|0|0|0|0|0|0|0|0|0|0
KAN|1|6|YBL017C|930|900|946|793|845|733|0|0|0|0|0|0|0|0|0|0
KAN|1|7|YCL056C|1067|959|988|881|976|848|0|0|0|0|0|0|0|0|0|0
KAN|1|8|YDR137W|505|405|478|377|479|429|0|0|0|0|0|0|0|0|0|0
KAN|1|9|YAR042W|1031|896|1009|783|955|799|0|0|0|0|0|0|0|0|0|0
KAN|1|10|YBR201W|1101|831|1154|941|1046|917|0|0|0|0|0|0|0|0|0|0
KAN|1|11|YCL045C|971|828|982|841|930|765|0|0|0|0|0|0|0|0|0|0
KAN|1|12|YBR183W|1087|1013|1012|905|927|861|0|0|0|0|0|0|0|0|0|0
KAN|1|13|YDR108W|895|774|877|719|871|712|0|0|0|0|0|0|0|0|0|0
KAN|1|14|YAL007C|1105|945|1154|1013|961|845|0|0|0|0|0|0|0|0|0|0
KAN|1|15|YDR100W|1044|943|988|844|1010|844|0|0|0|0|0|0|0|0|0|0
KAN|1|16|YAL026C|666|541|672|538|595|523|0|0|0|0|0|0|0|0|0|0
KAN|1|17|YAL023C|1011|817|1021|835|967|817|0|0|0|0|0|0|0|0|0|0
KAN|1|18|YBL082C|1045|881|1050|914|925|808|0|0|0|0|0|0|0|0|0|0
KAN|1|19|YDR084C|1126|986|1264|1066|1029|885|0|0|0|0|0|0|0|0|0|0
KAN|1|20|YAL042W|964|764|990|824|883|683|0|0|0|0|0|0|0|0|0|0
KAN|1|21|YAL058W|630|463|661|542|604|547|0|0|0|0|0|0|0|0|0|0
KAN|1|22|YGL200C|1080|858|1151|913|1085|908|0|0|0|0|0|0|0|0|0|0
KAN|1|23|YGL203C|962|776|1002|821|845|788|0|0|0|0|0|0|0|0|0|0
KAN|1|24|YDR294C|1202|1156|1314|1396|1018|1064|0|0|0|0|0|0|0|0|0|0
KAN|2|1|YDR297W|1184|964|1054|871|1021|832|0|0|0|0|0|0|0|0|0|0
KAN|2|2|YEL001C|751|701|707|687|705|602|0|0|0|0|0|0|0|0|0|0
KAN|2|3|YEL003W|625|592|548|534|622|544|0|0|0|0|0|0|0|0|0|0
KAN|2|4|YDR304C|847|783|828|785|817|735|0|0|0|0|0|0|0|0|0|0
KAN|2|5|YEL004W|769|758|678|690|714|683|0|0|0|0|0|0|0|0|0|0
KAN|2|6|YEL005C|761|777|733|773|762|803|0|0|0|0|0|0|0|0|0|0
KAN|2|7|YDR307W|739|672|718|762|684|680|0|0|0|0|0|0|0|0|0|0
KAN|2|8|YGL084C|368|378|363|331|372|311|0|0|0|0|0|0|0|0|0|0
KAN|2|9|YGL054C|760|669|831|786|802|791|0|0|0|0|0|0|0|0|0|0
KAN|2|10|YER019C-A|838|863|763|827|762|773|0|0|0|0|0|0|0|0|0|0
KAN|2|11|YDR270W|851|940|839|921|861|874|0|0|0|0|0|0|0|0|0|0
KAN|2|12|YDR410C|0|0|0|0|0|0|0|0|0|0|0|0|0|0|0|0
KAN|2|13|YDR411C|977|900|927|976|883|909|0|0|0|0|0|0|0|0|0|0
KAN|2|14|YER004W|941|953|1025|1082|878|866|0|0|0|0|0|0|0|0|0|0
KAN|2|15|YER005W|650|686|580|642|721|724|0|0|0|0|0|0|0|0|0|0
KAN|2|16|YGL020C|874|880|945|945|757|753|0|0|0|0|0|0|0|0|0|0
KAN|2|17|YEL064C|61|7|403|334|174|160|0|0|0|0|0|0|0|0|0|0
KAN|2|18|YGL027C|631|540|700|623|651|592|0|0|0|0|0|0|0|0|0|0
KAN|2|19|YDR233C|827|782|970|952|838|844|0|0|0|0|0|0|0|0|0|0
KAN|2|20|YEL042W|624|569|684|677|654|614|0|0|0|0|0|0|0|0|0|0
KAN|2|21|YEL043W|795|739|858|829|837|794|0|0|0|0|0|0|0|0|0|0
KAN|2|22|YGL005C|847|806|931|871|864|823|0|0|0|0|0|0|0|0|0|0
KAN|2|23|YGL010W|980|993|1049|1058|888|884|0|0|0|0|0|0|0|0|0|0
KAN|2|24|YGL012W|721|831|779|939|900|971|0|0|0|0|0|0|0|0|0|0
KAN|3|1|YDR349C|976|785|884|787|905|783|0|0|0|0|0|0|0|0|0|0
KAN|3|2|YDR221W|730|692|712|725|676|588|0|0|0|0|0|0|0|0|0|0
KAN|3|3|YDR222W|780|799|597|623|694|631|0|0|0|0|0|0|0|0|0|0
KAN|3|4|YDR357C|717|711|699|726|623|669|0|0|0|0|0|0|0|0|0|0
KAN|3|5|YEL031W|424|420|455|448|407|398|0|0|0|0|0|0|0|0|0|0
KAN|3|6|YER083C|811|798|700|749|725|645|0|0|0|0|0|0|0|0|0|0
KAN|3|7|YDR344C|789|842|717|821|754|776|0|0|0|0|0|0|0|0|0|0
KAN|3|8|YEL013W|611|735|558|612|482|530|0|0|0|0|0|0|0|0|0|0
KAN|3|9|YEL015W|668|652|698|726|695|666|0|0|0|0|0|0|0|0|0|0
KAN|3|10|YER071C|801|844|820|891|812|807|0|0|0|0|0|0|0|0|0|0
KAN|3|11|YDR320C|361|334|351|313|368|349|0|0|0|0|0|0|0|0|0|0
KAN|3|12|YHR110W|714|708|785|809|756|767|0|0|0|0|0|0|0|0|0|0
KAN|3|13|YIL076W|464|463|510|499|481|415|0|0|0|0|0|0|0|0|0|0
KAN|3|14|YIL090W|441|469|436|429|434|403|0|0|0|0|0|0|0|0|0|0
KAN|3|15|YIL039W|803|815|821|829|795|813|0|0|0|0|0|0|0|0|0|0
KAN|3|16|YIL040W|647|666|670|728|592|595|0|0|0|0|0|0|0|0|0|0
KAN|3|17|YIL043C|925|922|940|968|881|806|0|0|0|0|0|0|0|0|0|0
KAN|3|18|YIL044C|816|730|789|771|795|755|0|0|0|0|0|0|0|0|0|0
KAN|3|19|YGR199W|822|790|820|802|753|729|0|0|0|0|0|0|0|0|0|0
KAN|3|20|YGR202C|785|853|860|866|817|825|0|0|0|0|0|0|0|0|0|0
KAN|3|21|YHR060W|296|276|295|240|260|175|0|0|0|0|0|0|0|0|0|0
KAN|3|22|YIL027C|924|850|1044|1001|928|888|0|0|0|0|0|0|0|0|0|0
KAN|3|23|YHR079C|773|798|748|817|677|714|0|0|0|0|0|0|0|0|0|0
KAN|3|24|YGR177C|990|1215|911|1156|965|1188|0|0|0|0|0|0|0|0|0|0
KAN|4|1|YGR036C|658|513|742|637|456|388|0|0|0|0|0|0|0|0|0|0
KAN|4|2|YHR039C|735|716|625|650|674|630|0|0|0|0|0|0|0|0|0|0
KAN|4|3|YIL005W|661|711|578|585|510|492|0|0|0|0|0|0|0|0|0|0
KAN|4|4|YIL016W|677|664|631|661|609|642|0|0|0|0|0|0|0|0|0|0
KAN|4|5|YGR170W|645|607|620|614|482|457|0|0|0|0|0|0|0|0|0|0
KAN|4|6|YHR204W|772|813|656|731|656|677|0|0|0|0|0|0|0|0|0|0
KAN|4|7|YGR157W|542|551|558|488|382|432|0|0|0|0|0|0|0|0|0|0
KAN|4|8|YHL003C|820|777|823|876|739|810|0|0|0|0|0|0|0|0|0|0
KAN|4|9|YHR176W|813|823|776|910|764|775|0|0|0|0|0|0|0|0|0|0
KAN|4|10|YHR142W|837|799|792|876|726|772|0|0|0|0|0|0|0|0|0|0
KAN|4|11|YGL226C-A|831|778|784|810|703|751|0|0|0|0|0|0|0|0|0|0
KAN|4|12|YGL231C|908|822|784|772|717|718|0|0|0|0|0|0|0|0|0|0
KAN|4|13|YHL031C|552|577|719|708|653|674|0|0|0|0|0|0|0|0|0|0
KAN|4|14|YHR135C|879|845|941|945|880|907|0|0|0|0|0|0|0|0|0|0
KAN|4|15|YHR136C|908|923|890|957|856|904|0|0|0|0|0|0|0|0|0|0
KAN|4|16|YGR105W|335|280|297|312|275|242|0|0|0|0|0|0|0|0|0|0
KAN|4|17|YLL014W|913|939|825|872|827|860|0|0|0|0|0|0|0|0|0|0
KAN|4|18|YKL020C|764|807|802|827|711|695|0|0|0|0|0|0|0|0|0|0
KAN|4|19|YLR080W|769|798|754|746|708|651|0|0|0|0|0|0|0|0|0|0
KAN|4|20|YKL140W|787|739|844|852|798|756|0|0|0|0|0|0|0|0|0|0
KAN|4|21|YKL008C|839|803|858|809|786|742|0|0|0|0|0|0|0|0|0|0
KAN|4|22|YLR056W|860|831|977|970|834|860|0|0|0|0|0|0|0|0|0|0
KAN|4|23|YLR064W|881|900|903|974|893|973|0|0|0|0|0|0|0|0|0|0
KAN|4|24|YKL119C|347|398|408|497|368|335|0|0|0|0|0|0|0|0|0|0
KAN|5|1|YJL134W|1115|866|930|781|893|734|0|0|0|0|0|0|0|0|0|0
KAN|5|2|YLR042C|850|727|861|812|805|645|0|0|0|0|0|0|0|0|0|0
KAN|5|3|YLR023C|658|647|633|693|568|550|0|0|0|0|0|0|0|0|0|0
KAN|5|4|YJL178C|626|597|560|617|608|542|0|0|0|0|0|0|0|0|0|0
KAN|5|5|YJL171C|767|770|696|762|514|652|0|0|0|0|0|0|0|0|0|0
KAN|5|6|YKL094W|760|747|670|753|696|693|0|0|0|0|0|0|0|0|0|0
KAN|5|7|YJL168C|648|701|627|719|595|618|0|0|0|0|0|0|0|0|0|0
KAN|5|8|YKL212W|408|358|426|434|354|342|0|0|0|0|0|0|0|0|0|0
KAN|5|9|YJL192C|742|694|662|686|693|668|0|0|0|0|0|0|0|0|0|0
KAN|5|10|YKL073W|755|742|677|738|666|713|0|0|0|0|0|0|0|0|0|0
KAN|5|11|YKL179C|844|864|783|873|770|721|0|0|0|0|0|0|0|0|0|0
KAN|5|12|YLL043W|771|747|691|706|739|716|0|0|0|0|0|0|0|0|0|0
KAN|5|13|YLL052C|802|806|729|799|760|805|0|0|0|0|0|0|0|0|0|0
KAN|5|14|YLL055W|814|864|732|819|787|821|0|0|0|0|0|0|0|0|0|0
KAN|5|15|YKL063C|701|693|708|830|754|794|0|0|0|0|0|0|0|0|0|0
KAN|5|16|YKL065C|875|850|865|935|881|875|0|0|0|0|0|0|0|0|0|0
KAN|5|17|YJL198W|755|776|758|776|732|735|0|0|0|0|0|0|0|0|0|0
KAN|5|18|YJL196C|725|789|738|758|719|739|0|0|0|0|0|0|0|0|0|0
KAN|5|19|YLL023C|704|795|773|844|718|743|0|0|0|0|0|0|0|0|0|0
KAN|5|20|YLL028W|906|884|897|948|745|795|0|0|0|0|0|0|0|0|0|0
KAN|5|21|YJL212C|849|844|886|918|762|876|0|0|0|0|0|0|0|0|0|0
KAN|5|22|YMR022W|857|887|961|996|795|849|0|0|0|0|0|0|0|0|0|0
KAN|5|23|YMR214W|565|558|621|598|541|567|0|0|0|0|0|0|0|0|0|0
KAN|5|24|YMR215W|964|1171|920|1111|940|1076|0|0|0|0|0|0|0|0|0|0
KAN|6|1|YMR010W|1130|888|871|759|1059|844|0|0|0|0|0|0|0|0|0|0
KAN|6|2|YMR015C|729|651|548|581|647|453|0|0|0|0|0|0|0|0|0|0
KAN|6|3|YLR207W|785|704|682|700|677|634|0|0|0|0|0|0|0|0|0|0
KAN|6|4|YLR350W|722|684|661|705|722|722|0|0|0|0|0|0|0|0|0|0
KAN|6|5|YLR220W|774|771|648|690|641|562|0|0|0|0|0|0|0|0|0|0
KAN|6|6|YML012W|753|721|708|755|746|723|0|0|0|0|0|0|0|0|0|0
KAN|6|7|YML008C|652|645|647|674|661|607|0|0|0|0|0|0|0|0|0|0
KAN|6|8|YMR202W|217|219|364|297|306|270|0|0|0|0|0|0|0|0|0|0
KAN|6|9|YLR194C|834|828|806|890|801|781|0|0|0|0|0|0|0|0|0|0
KAN|6|10|YMR183C|872|841|836|915|823|837|0|0|0|0|0|0|0|0|0|0
KAN|6|11|YML019W|619|602|593|647|662|642|0|0|0|0|0|0|0|0|0|0
KAN|6|12|YML013W|686|707|669|721|639|623|0|0|0|0|0|0|0|0|0|0
KAN|6|13|YLR292C|875|876|818|891|798|784|0|0|0|0|0|0|0|0|0|0
KAN|6|14|YMR161W|785|821|778|822|781|794|0|0|0|0|0|0|0|0|0|0
KAN|6|15|YMR163C|753|744|677|752|748|754|0|0|0|0|0|0|0|0|0|0
KAN|6|16|YLR396C|62|45|0|0|0|0|0|0|0|0|0|0|0|0|0|0
KAN|6|17|YMR152W|848|876|757|775|813|824|0|0|0|0|0|0|0|0|0|0
KAN|6|18|YLR130C|805|861|846|903|846|855|0|0|0|0|0|0|0|0|0|0
KAN|6|19|YLR268W|605|601|558|591|620|551|0|0|0|0|0|0|0|0|0|0
KAN|6|20|YMR029C|854|885|796|828|810|807|0|0|0|0|0|0|0|0|0|0
KAN|6|21|YMR031C|925|935|949|972|887|855|0|0|0|0|0|0|0|0|0|0
KAN|6|22|YLR372W|807|848|840|863|763|751|0|0|0|0|0|0|0|0|0|0
KAN|6|23|YLR242C|609|572|697|776|669|668|0|0|0|0|0|0|0|0|0|0
KAN|6|24|YLR250W|991|1175|933|1149|887|1078|0|0|0|0|0|0|0|0|0|0
KAN|7|1|YLR120C|1023|804|1007|832|1046|791|0|0|0|0|0|0|0|0|0|0
KAN|7|2|YOR245C|825|720|693|674|697|610|0|0|0|0|0|0|0|0|0|0
KAN|7|3|YOR115C|658|634|543|600|571|536|0|0|0|0|0|0|0|0|0|0
KAN|7|4|YNL297C|544|499|456|487|451|453|0|0|0|0|0|0|0|0|0|0
KAN|7|5|YNL156C|792|736|665|721|619|620|0|0|0|0|0|0|0|0|0|0
KAN|7|6|YNL153C|664|652|633|696|561|634|0|0|0|0|0|0|0|0|0|0
KAN|7|7|YOR002W|778|755|670|681|743|712|0|0|0|0|0|0|0|0|0|0
KAN|7|8|YOR092W|867|850|821|873|847|828|0|0|0|0|0|0|0|0|0|0
KAN|7|9|YOR214C|842|802|710|773|763|762|0|0|0|0|0|0|0|0|0|0
KAN|7|10|YOR216C|635|643|516|572|556|617|0|0|0|0|0|0|0|0|0|0
KAN|7|11|YOR085W|689|669|585|550|514|449|0|0|0|0|0|0|0|0|0|0
KAN|7|12|YOR089C|493|500|606|655|567|582|0|0|0|0|0|0|0|0|0|0
KAN|7|13|YNL194C|721|755|633|653|708|723|0|0|0|0|0|0|0|0|0|0
KAN|7|14|YNL327W|812|816|749|810|752|806|0|0|0|0|0|0|0|0|0|0
KAN|7|15|YNL190W|771|781|768|773|747|772|0|0|0|0|0|0|0|0|0|0
KAN|7|16|YNL323W|797|804|789|815|764|780|0|0|0|0|0|0|0|0|0|0
KAN|7|17|YOR198C|52|0|649|630|56|27|0|0|0|0|0|0|0|0|0|0
KAN|7|18|YOR067C|827|827|839|871|820|808|0|0|0|0|0|0|0|0|0|0
KAN|7|19|YOR070C|461|501|547|580|577|582|0|0|0|0|0|0|0|0|0|0
KAN|7|20|YOR079C|818|894|818|894|753|773|0|0|0|0|0|0|0|0|0|0
KAN|7|21|YMR307W|175|140|249|229|267|254|0|0|0|0|0|0|0|0|0|0
KAN|7|22|YOR049C|942|891|920|867|838|774|0|0|0|0|0|0|0|0|0|0
KAN|7|23|YMR292W|933|880|862|860|735|737|0|0|0|0|0|0|0|0|0|0
KAN|7|24|YNL219C|806|938|829|1034|779|961|0|0|0|0|0|0|0|0|0|0
KAN|8|1|YMR299C|1131|846|1025|792|1156|886|0|0|0|0|0|0|0|0|0|0
KAN|8|2|YOR165W|716|655|756|672|646|588|0|0|0|0|0|0|0|0|0|0
KAN|8|3|YOR036W|184|158|600|660|175|98|0|0|0|0|0|0|0|0|0|0
KAN|8|4|YOR171C|707|672|600|657|613|592|0|0|0|0|0|0|0|0|0|0
KAN|8|5|YOR175C|649|681|569|663|536|497|0|0|0|0|0|0|0|0|0|0
KAN|8|6|YOR042W|696|699|666|709|646|662|0|0|0|0|0|0|0|0|0|0
KAN|8|7|YOR044W|811|767|732|814|724|698|0|0|0|0|0|0|0|0|0|0
KAN|8|8|YNL238W|717|632|661|642|600|567|0|0|0|0|0|0|0|0|0|0
KAN|8|9|YMR264W|801|822|762|827|839|849|0|0|0|0|0|0|0|0|0|0
KAN|8|10|YMR272C|487|480|540|565|492|467|0|0|0|0|0|0|0|0|0|0
KAN|8|11|YMR274C|799|808|791|788|807|844|0|0|0|0|0|0|0|0|0|0
KAN|8|12|YOR016C|740|746|771|826|765|764|0|0|0|0|0|0|0|0|0|0
KAN|8|13|YNL280C|548|583|594|630|595|560|0|0|0|0|0|0|0|0|0|0
KAN|8|14|YMR251W-A|773|809|766|838|714|758|0|0|0|0|0|0|0|0|0|0
KAN|8|15|YMR253C|830|830|877|876|837|835|0|0|0|0|0|0|0|0|0|0
KAN|8|16|YPR028W|830|795|820|825|789|797|0|0|0|0|0|0|0|0|0|0
KAN|8|17|YPL227C|708|681|760|782|788|719|0|0|0|0|0|0|0|0|0|0
KAN|8|18|YOL013C|992|916|841|857|898|887|0|0|0|0|0|0|0|0|0|0
KAN|8|19|YOL018C|462|496|496|516|553|587|0|0|0|0|0|0|0|0|0|0
KAN|8|20|YPR003C|811|823|846|836|852|832|0|0|0|0|0|0|0|0|0|0
KAN|8|21|YPL246C|788|795|787|813|834|801|0|0|0|0|0|0|0|0|0|0
KAN|8|22|YOR377W|861|875|799|830|804|801|0|0|0|0|0|0|0|0|0|0
KAN|8|23|YPL274W|751|812|813|895|824|850|0|0|0|0|0|0|0|0|0|0
KAN|8|24|YPL051W|798|959|874|1052|857|975|0|0|0|0|0|0|0|0|0|0
KAN|9|1|YPL170W|1010|775|898|761|863|655|0|0|0|0|0|0|0|0|0|0
KAN|9|2|YOL065C|796|696|706|741|702|599|0|0|0|0|0|0|0|0|0|0
KAN|9|3|YOR311C|673|632|622|640|622|572|0|0|0|0|0|0|0|0|0|0
KAN|9|4|YOR321W|756|709|654|700|687|652|0|0|0|0|0|0|0|0|0|0
KAN|9|5|YPL195W|646|615|537|581|562|567|0|0|0|0|0|0|0|0|0|0
KAN|9|6|YOL047C|693|666|623|664|634|627|0|0|0|0|0|0|0|0|0|0
KAN|9|7|YOR307C|755|755|711|740|745|734|0|0|0|0|0|0|0|0|0|0
KAN|9|8|YPL087W|777|785|705|744|695|677|0|0|0|0|0|0|0|0|0|0
KAN|9|9|YPL207W|756|686|724|780|777|754|0|0|0|0|0|0|0|0|0|0
KAN|9|10|YPL206C|821|773|765|774|718|698|0|0|0|0|0|0|0|0|0|0
KAN|9|11|YOR284W|726|714|731|803|739|727|0|0|0|0|0|0|0|0|0|0
KAN|9|12|YOR285W|722|761|722|804|692|770|0|0|0|0|0|0|0|0|0|0
KAN|9|13|YOR288C|783|769|719|808|717|734|0|0|0|0|0|0|0|0|0|0
KAN|9|14|YOL030W|804|827|809|832|759|776|0|0|0|0|0|0|0|0|0|0
KAN|9|15|YOL031C|677|742|693|750|726|825|0|0|0|0|0|0|0|0|0|0
KAN|9|16|YOR291W|812|848|731|839|786|815|0|0|0|0|0|0|0|0|0|0
KAN|9|17|YCL025C|778|759|758|792|775|820|0|0|0|0|0|0|0|0|0|0
KAN|9|18|YDL052C|819|834|883|911|734|796|0|0|0|0|0|0|0|0|0|0
KAN|9|19|YPR173C|567|559|555|550|498|513|0|0|0|0|0|0|0|0|0|0
KAN|9|20|YCL001W|731|722|736|714|686|700|0|0|0|0|0|0|0|0|0|0
KAN|9|21|YPR148C|852|847|754|793|890|893|0|0|0|0|0|0|0|0|0|0
KAN|9|22|YPR149W|734|781|727|750|738|756|0|0|0|0|0|0|0|0|0|0
KAN|9|23|YDL018C|858|912|900|1006|825|819|0|0|0|0|0|0|0|0|0|0
KAN|9|24|YBR067C|1003|1229|1108|1342|1042|1233|0|0|0|0|0|0|0|0|0|0
KAN|10|1|YDL019C|1049|783|872|705|988|759|0|0|0|0|0|0|0|0|0|0
KAN|10|2|YPR135W|626|580|688|648|607|509|0|0|0|0|0|0|0|0|0|0
KAN|10|3|YGR227W|680|603|596|582|632|572|0|0|0|0|0|0|0|0|0|0
KAN|10|4|YBR162W-A|723|606|598|577|574|603|0|0|0|0|0|0|0|0|0|0
KAN|10|5|YBR164C|610|588|549|601|523|488|0|0|0|0|0|0|0|0|0|0
KAN|10|6|YBR052C|769|737|679|737|698|708|0|0|0|0|0|0|0|0|0|0
KAN|10|7|YBR171W|505|501|420|469|378|390|0|0|0|0|0|0|0|0|0|0
KAN|10|8|YBR036C|252|316|184|157|28|8|0|0|0|0|0|0|0|0|0|0
KAN|10|9|YPR114W|796|781|704|706|760|707|0|0|0|0|0|0|0|0|0|0
KAN|10|10|YFR041C|721|701|653|670|659|648|0|0|0|0|0|0|0|0|0|0
KAN|10|11|YBR132C|813|795|749|767|790|812|0|0|0|0|0|0|0|0|0|0
KAN|10|12|YBR106W|590|556|640|664|555|539|0|0|0|0|0|0|0|0|0|0
KAN|10|13|YPR063C|814|777|703|804|756|776|0|0|0|0|0|0|0|0|0|0
KAN|10|14|YPR071W|766|763|762|814|729|724|0|0|0|0|0|0|0|0|0|0
KAN|10|15|YBL102W|768|837|769|850|828|889|0|0|0|0|0|0|0|0|0|0
KAN|10|16|YBR097W|0|0|46|11|0|0|0|0|0|0|0|0|0|0|0|0
KAN|10|17|YDL121C|992|904|865|920|864|856|0|0|0|0|0|0|0|0|0|0
KAN|10|18|YDR518W|947|882|837|834|838|810|0|0|0|0|0|0|0|0|0|0
KAN|10|19|YDR519W|820|768|868|840|772|790|0|0|0|0|0|0|0|0|0|0
KAN|10|20|YDR524C|784|742|859|806|846|790|0|0|0|0|0|0|0|0|0|0
KAN|10|21|YML048W|745|748|756|702|674|662|0|0|0|0|0|0|0|0|0|0
KAN|10|22|YJR073C|609|595|572|622|530|598|0|0|0|0|0|0|0|0|0|0
KAN|10|23|wt_blank_sean|0|0|26|11|0|0|0|0|0|0|0|0|0|0|0|0
KAN|10|24|YJR088C|864|1006|965|1115|1027|1230|0|0|0|0|0|0|0|0|0|0
KAN|11|1|YDR503C|1019|838|1009|836|912|740|0|0|0|0|0|0|0|0|0|0
KAN|11|2|YML059C|672|628|607|578|677|563|0|0|0|0|0|0|0|0|0|0
KAN|11|3|YML055W|577|515|512|508|500|435|0|0|0|0|0|0|0|0|0|0
KAN|11|4|YDL099W|655|644|571|628|627|654|0|0|0|0|0|0|0|0|0|0
KAN|11|5|YDL100C|589|579|582|607|547|558|0|0|0|0|0|0|0|0|0|0
KAN|11|6|YDR484W|194|162|210|151|144|170|0|0|0|0|0|0|0|0|0|0
KAN|11|7|YDR492W|862|800|796|778|797|703|0|0|0|0|0|0|0|0|0|0
KAN|11|8|YGL126W|763|671|744|734|748|661|0|0|0|0|0|0|0|0|0|0
KAN|11|9|YIL124W|898|842|794|826|838|832|0|0|0|0|0|0|0|0|0|0
KAN|11|10|YDL091C|794|758|725|765|624|604|0|0|0|0|0|0|0|0|0|0
KAN|11|11|YDL093W|763|702|687|737|739|751|0|0|0|0|0|0|0|0|0|0
KAN|11|12|YFL048C|759|747|711|768|717|730|0|0|0|0|0|0|0|0|0|0
KAN|11|13|YDL095W|782|736|739|760|779|735|0|0|0|0|0|0|0|0|0|0
KAN|11|14|YFL025C|715|679|648|678|637|600|0|0|0|0|0|0|0|0|0|0
KAN|11|15|YGL161C|512|542|513|553|622|672|0|0|0|0|0|0|0|0|0|0
KAN|11|16|YGL167C|431|388|474|485|386|380|0|0|0|0|0|0|0|0|0|0
KAN|11|17|YGR261C|695|664|733|755|652|571|0|0|0|0|0|0|0|0|0|0
KAN|11|18|YGR263C|935|862|779|815|826|830|0|0|0|0|0|0|0|0|0|0
KAN|11|19|YGR266W|853|837|840|848|842|858|0|0|0|0|0|0|0|0|0|0
KAN|11|20|YNR039C|768|743|746|770|777|739|0|0|0|0|0|0|0|0|0|0
KAN|11|21|YNL146W|831|836|825|858|771|740|0|0|0|0|0|0|0|0|0|0
KAN|11|22|YNR019W|715|674|706|659|753|757|0|0|0|0|0|0|0|0|0|0
KAN|11|23|YCR043C|984|887|966|951|927|928|0|0|0|0|0|0|0|0|0|0
KAN|11|24|YNR021W|910|996|995|1184|986|1098|0|0|0|0|0|0|0|0|0|0
KAN|12|1|YCR044C|975|785|896|706|801|652|0|0|0|0|0|0|0|0|0|0
KAN|12|2|YCR061W|647|604|650|608|644|568|0|0|0|0|0|0|0|0|0|0
KAN|12|3|YNR030W|659|601|521|523|559|544|0|0|0|0|0|0|0|0|0|0
KAN|12|4|YBR177C|648|620|599|591|590|532|0|0|0|0|0|0|0|0|0|0
KAN|12|5|YNR008W|717|652|582|606|574|559|0|0|0|0|0|0|0|0|0|0
KAN|12|6|YNR013C|754|697|729|728|704|647|0|0|0|0|0|0|0|0|0|0
KAN|12|7|YBR283C|607|591|618|592|623|577|0|0|0|0|0|0|0|0|0|0
KAN|12|8|YNL041C|671|582|595|571|604|537|0|0|0|0|0|0|0|0|0|0
KAN|12|9|YNL044W|703|687|619|624|652|659|0|0|0|0|0|0|0|0|0|0
KAN|12|10|YBR290W|762|712|750|767|702|673|0|0|0|0|0|0|0|0|0|0
KAN|12|11|YNL046W|688|598|572|578|554|526|0|0|0|0|0|0|0|0|0|0
KAN|12|12|YNL049C|807|769|807|853|812|772|0|0|0|0|0|0|0|0|0|0
KAN|12|13|YBR273C|766|742|710|769|697|674|0|0|0|0|0|0|0|0|0|0
KAN|12|14|YBR264C|771|702|648|719|674|598|0|0|0|0|0|0|0|0|0|0
KAN|12|15|YNL008C|822|789|769|820|802|813|0|0|0|0|0|0|0|0|0|0
KAN|12|16|YDL137W|810|762|752|824|753|743|0|0|0|0|0|0|0|0|0|0
KAN|12|17|YJL024C|686|670|672|701|717|755|0|0|0|0|0|0|0|0|0|0
KAN|12|18|YJL029C|501|527|392|366|273|204|0|0|0|0|0|0|0|0|0|0
KAN|12|19|YML067C|756|769|703|702|701|713|0|0|0|0|0|0|0|0|0|0
KAN|12|20|YJL004C|745|713|719|718|698|707|0|0|0|0|0|0|0|0|0|0
KAN|12|21|YML038C|658|698|700|724|660|629|0|0|0|0|0|0|0|0|0|0
KAN|12|22|YER151C|360|385|450|500|396|422|0|0|0|0|0|0|0|0|0|0
KAN|12|23|YML075C|890|845|881|879|757|710|0|0|0|0|0|0|0|0|0|0
KAN|12|24|YGR086C|992|1144|1003|1174|1035|1174|0|0|0|0|0|0|0|0|0|0
KAN|13|1|YGR089W|890|713|944|704|865|678|0|0|0|0|0|0|0|0|0|0
KAN|13|2|YGR106C|676|599|595|530|676|597|0|0|0|0|0|0|0|0|0|0
KAN|13|3|YLR246W|698|658|673|615|591|516|0|0|0|0|0|0|0|0|0|0
KAN|13|4|YJR118C|661|629|679|670|569|496|0|0|0|0|0|0|0|0|0|0
KAN|13|5|YDR205W|722|643|632|607|642|574|0|0|0|0|0|0|0|0|0|0
KAN|13|6|YGR038W|677|615|559|588|591|579|0|0|0|0|0|0|0|0|0|0
KAN|13|7|YJR131W|680|632|575|600|585|581|0|0|0|0|0|0|0|0|0|0
KAN|13|8|YJR134C|781|734|693|709|650|627|0|0|0|0|0|0|0|0|0|0
KAN|13|9|YER120W|632|630|616|638|604|567|0|0|0|0|0|0|0|0|0|0
KAN|13|10|YER122C|764|712|661|726|697|721|0|0|0|0|0|0|0|0|0|0
KAN|13|11|YJR117W|511|442|479|482|467|445|0|0|0|0|0|0|0|0|0|0
KAN|13|12|YER113C|619|584|594|567|536|483|0|0|0|0|0|0|0|0|0|0
KAN|13|13|YJR040W|673|642|732|770|757|719|0|0|0|0|0|0|0|0|0|0
KAN|13|14|YKR067W|743|672|624|667|673|651|0|0|0|0|0|0|0|0|0|0
KAN|13|15|YJR031C|746|702|715|759|713|698|0|0|0|0|0|0|0|0|0|0
KAN|13|16|YMR054W|658|674|661|686|626|616|0|0|0|0|0|0|0|0|0|0
KAN|13|17|YIR033W|557|529|645|742|684|619|0|0|0|0|0|0|0|0|0|0
KAN|13|18|YJR010C-A|758|714|680|755|776|730|0|0|0|0|0|0|0|0|0|0
KAN|13|19|YJR015W|877|796|679|687|713|706|0|0|0|0|0|0|0|0|0|0
KAN|13|20|YMR052W|650|645|652|667|663|652|0|0|0|0|0|0|0|0|0|0
KAN|13|21|YBR287W|870|807|703|752|805|807|0|0|0|0|0|0|0|0|0|0
KAN|13|22|YBR288C|660|607|640|632|736|675|0|0|0|0|0|0|0|0|0|0
KAN|13|23|YAR002C-A|501|548|632|602|608|480|0|0|0|0|0|0|0|0|0|0
KAN|13|24|YMR119W|930|1031|1027|1136|977|1260|0|0|0|0|0|0|0|0|0|0
KAN|14|1|YNL125C|253|218|481|383|954|741|0|0|0|0|0|0|0|0|0|0
KAN|14|2|YNL130C|763|651|677|576|648|555|0|0|0|0|0|0|0|0|0|0
KAN|14|3|YIL030C|567|560|549|519|545|500|0|0|0|0|0|0|0|0|0|0
KAN|14|4|YNL085W|699|655|681|693|716|660|0|0|0|0|0|0|0|0|0|0
KAN|14|5|YNL095C|585|550|492|515|526|518|0|0|0|0|0|0|0|0|0|0
KAN|14|6|YLR390W-A|599|563|588|575|511|502|0|0|0|0|0|0|0|0|0|0
KAN|14|7|YJL078C|593|572|544|551|614|576|0|0|0|0|0|0|0|0|0|0
KAN|14|8|YKR053C|573|566|563|589|565|567|0|0|0|0|0|0|0|0|0|0
KAN|14|9|YNL051W|549|499|563|569|583|537|0|0|0|0|0|0|0|0|0|0
KAN|14|10|YPL137C|654|568|599|597|614|539|0|0|0|0|0|0|0|0|0|0
KAN|14|11|YDL072C|692|689|689|692|701|626|0|0|0|0|0|0|0|0|0|0
KAN|14|12|YCR048W|787|716|696|759|747|709|0|0|0|0|0|0|0|0|0|0
KAN|14|13|YCR067C|659|599|594|649|528|527|0|0|0|0|0|0|0|0|0|0
KAN|14|14|YCR034W|684|645|688|722|704|700|0|0|0|0|0|0|0|0|0|0
KAN|14|15|YGR130C|827|743|783|823|704|726|0|0|0|0|0|0|0|0|0|0
KAN|14|16|YGL223C|818|763|727|797|698|728|0|0|0|0|0|0|0|0|0|0
KAN|14|17|YBR255W|725|669|702|752|751|728|0|0|0|0|0|0|0|0|0|0
KAN|14|18|YER087C-B|831|733|758|837|731|770|0|0|0|0|0|0|0|0|0|0
KAN|14|19|YIL105C|720|675|798|785|683|678|0|0|0|0|0|0|0|0|0|0
KAN|14|20|YDR476C|887|902|803|694|762|717|0|0|0|0|0|0|0|0|0|0
KAN|14|21|YDR525W|622|584|558|523|479|412|0|0|0|0|0|0|0|0|0|0
KAN|14|22|YDR057W|783|762|783|874|806|715|0|0|0|0|0|0|0|0|0|0
KAN|14|23|YBR159W|636|737|576|722|657|737|0|0|0|0|0|0|0|0|0|0
KAN|14|24|YHR123W|783|997|1001|1261|1022|1270|0|0|0|0|0|0|0|0|0|0
KAN|15|1|YGR284C|1112|804|912|721|1035|739|0|0|0|0|0|0|0|0|0|0
KAN|15|2|YOL101C|644|468|612|446|632|480|0|0|0|0|0|0|0|0|0|0
KAN|15|3|YOL107W|524|462|565|497|575|420|0|0|0|0|0|0|0|0|0|0
KAN|15|4|YNL300W|563|518|466|410|563|469|0|0|0|0|0|0|0|0|0|0
KAN|15|5|YOL110W|499|498|495|500|506|474|0|0|0|0|0|0|0|0|0|0
KAN|15|6|YOR317W|565|544|514|536|529|533|0|0|0|0|0|0|0|0|0|0
KAN|15|7|YML071C|499|457|455|425|484|441|0|0|0|0|0|0|0|0|0|0
KAN|15|8|YIR038C|585|552|561|489|575|503|0|0|0|0|0|0|0|0|0|0
KAN|15|9|YML101C|631|572|573|531|655|582|0|0|0|0|0|0|0|0|0|0
KAN|15|10|YOL137W|623|593|553|583|513|472|0|0|0|0|0|0|0|0|0|0
KAN|15|11|YDR424C|583|527|473|491|540|566|0|0|0|0|0|0|0|0|0|0
KAN|15|12|YMR065W|759|651|550|624|642|640|0|0|0|0|0|0|0|0|0|0
KAN|15|13|YML128C|278|229|241|227|106|242|0|0|0|0|0|0|0|0|0|0
KAN|15|14|YHR045W|656|585|648|645|600|564|0|0|0|0|0|0|0|0|0|0
KAN|15|15|YHR181W|650|576|546|573|540|553|0|0|0|0|0|0|0|0|0|0
KAN|15|16|YMR123W|532|505|460|513|439|429|0|0|0|0|0|0|0|0|0|0
KAN|15|17|YLR039C|228|133|339|306|198|187|0|0|0|0|0|0|0|0|0|0
KAN|15|18|YLR050C|710|662|734|842|500|498|0|0|0|0|0|0|0|0|0|0
KAN|15|19|YNR075W|690|626|597|676|668|641|0|0|0|0|0|0|0|0|0|0
KAN|15|20|YOL088C|784|641|647|632|682|620|0|0|0|0|0|0|0|0|0|0
KAN|15|21|YMR313C|703|662|606|522|518|562|0|0|0|0|0|0|0|0|0|0
KAN|15|22|YHR004C|588|583|567|563|680|658|0|0|0|0|0|0|0|0|0|0
KAN|15|23|YLR450W|702|761|611|798|665|827|0|0|0|0|0|0|0|0|0|0
KAN|15|24|YDL192W|625|762|557|750|665|895|0|0|0|0|0|0|0|0|0|0
KAN|16|1|YNR051C|559|762|532|785|638|813|0|0|0|0|0|0|0|0|0|0
KAN|16|2|YJL123C|510|429|498|825|404|866|0|0|0|0|0|0|0|0|0|0
KAN|16|3|YJL117W|461|546|442|630|482|536|0|0|0|0|0|0|0|0|0|0
KAN|16|4|YDL222C|566|703|424|741|516|813|0|0|0|0|0|0|0|0|0|0
KAN|16|5|YDL226C|578|649|505|602|543|547|0|0|0|0|0|0|0|0|0|0
KAN|16|6|YDL231C|605|602|531|665|534|578|0|0|0|0|0|0|0|0|0|0
KAN|16|7|YDL232W|611|720|458|834|518|952|0|0|0|0|0|0|0|0|0|0
KAN|16|8|YJL079C|560|619|400|729|489|522|0|0|0|0|0|0|0|0|0|0
KAN|16|9|YKR088C|523|632|416|647|539|827|0|0|0|0|0|0|0|0|0|0
KAN|16|10|YJL073W|545|794|556|746|541|620|0|0|0|0|0|0|0|0|0|0
KAN|16|11|YJL062W|319|575|265|539|270|565|0|0|0|0|0|0|0|0|0|0
KAN|16|12|YJR066W|543|990|523|755|491|612|0|0|0|0|0|0|0|0|0|0
KAN|16|13|YDR483W|666|1025|628|1119|666|1275|0|0|0|0|0|0|0|0|0|0
KAN|16|14|YER044C|105|0|117|0|95|75|0|0|0|0|0|0|0|0|0|0
KAN|16|15|YDL204W|695|1146|543|1006|629|1039|0|0|0|0|0|0|0|0|0|0
KAN|16|16|YBR058C-A|0|13|41|0|0|87|0|0|0|0|0|0|0|0|0|0
KAN|16|17|YBR096W|743|972|734|815|673|1132|0|0|0|0|0|0|0|0|0|0
KAN|16|18|YBR234C|79|0|0|0|322|503|0|0|0|0|0|0|0|0|0|0
KAN|16|19|YDR027C|2|0|2|0|0|0|0|0|0|0|0|0|0|0|0|0
KAN|16|20|YDR032C|625|966|573|1213|720|852|0|0|0|0|0|0|0|0|0|0
KAN|16|21|YEL022W|651|803|489|807|579|797|0|0|0|0|0|0|0|0|0|0
KAN|16|22|YER053C-A|541|1197|642|1100|679|988|0|0|0|0|0|0|0|0|0|0
KAN|16|23|YER100W|68|140|87|263|51|524|0|0|0|0|0|0|0|0|0|0
KAN|16|24|YGL095C|580|953|486|162|10|0|0|0|0|0|0|0|0|0|0|0
NAT|YEL003W
KAN|1|1|YCR017C|1334|906|1385|845|1457|746|NaN|NaN|NaN|NaN|NaN|NaN|NaN|NaN|NaN|NaN
KAN|1|2|YDR056C|1113|797|1152|903|949|889|NaN|NaN|NaN|NaN|NaN|NaN|NaN|NaN|NaN|NaN
KAN|1|3|YBR229C|865|774|823|579|1074|907|NaN|NaN|NaN|NaN|NaN|NaN|NaN|NaN|NaN|NaN
KAN|1|4|YCR011C|1004|796|1342|958|1113|892|NaN|NaN|NaN|NaN|NaN|NaN|NaN|NaN|NaN|NaN
KAN|1|5|YBL011W|926|748|1075|914|1262|1192|NaN|NaN|NaN|NaN|NaN|NaN|NaN|NaN|NaN|NaN
KAN|1|6|YBL017C|747|568|1047|791|1017|903|NaN|NaN|NaN|NaN|NaN|NaN|NaN|NaN|NaN|NaN
KAN|1|7|YCL056C|1417|1244|1337|1165|1082|943|NaN|NaN|NaN|NaN|NaN|NaN|NaN|NaN|NaN|NaN
KAN|1|8|YDR137W|369|299|239|172|335|283|NaN|NaN|NaN|NaN|NaN|NaN|NaN|NaN|NaN|NaN
KAN|1|9|YAR042W|1075|864|1450|1146|1248|997|NaN|NaN|NaN|NaN|NaN|NaN|NaN|NaN|NaN|NaN
KAN|1|10|YBR201W|955|815|960|753|1135|944|NaN|NaN|NaN|NaN|NaN|NaN|NaN|NaN|NaN|NaN
KAN|1|11|YCL045C|1017|916|1340|1055|1164|879|NaN|NaN|NaN|NaN|NaN|NaN|NaN|NaN|NaN|NaN
KAN|1|12|YBR183W|1018|923|1145|1004|1055|950|NaN|NaN|NaN|NaN|NaN|NaN|NaN|NaN|NaN|NaN
KAN|1|13|YDR108W|1227|994|1608|1388|1371|1193|NaN|NaN|NaN|NaN|NaN|NaN|NaN|NaN|NaN|NaN
KAN|1|14|YAL007C|713|610|1312|1004|725|572|NaN|NaN|NaN|NaN|NaN|NaN|NaN|NaN|NaN|NaN
KAN|1|15|YDR100W|902|883|1440|1244|1127|857|NaN|NaN|NaN|NaN|NaN|NaN|NaN|NaN|NaN|NaN
KAN|1|16|YAL026C|629|396|356|308|677|462|NaN|NaN|NaN|NaN|NaN|NaN|NaN|NaN|NaN|NaN
KAN|1|17|YAL023C|1064|943|1403|1166|1433|1302|NaN|NaN|NaN|NaN|NaN|NaN|NaN|NaN|NaN|NaN
KAN|1|18|YBL082C|862|673|1203|1047|1362|1243|NaN|NaN|NaN|NaN|NaN|NaN|NaN|NaN|NaN|NaN
KAN|1|19|YDR084C|930|636|1514|1382|950|774|NaN|NaN|NaN|NaN|NaN|NaN|NaN|NaN|NaN|NaN
KAN|1|20|YAL042W|797|762|582|494|1052|901|NaN|NaN|NaN|NaN|NaN|NaN|NaN|NaN|NaN|NaN
KAN|1|21|YAL058W|962|719|1292|1136|942|765|NaN|NaN|NaN|NaN|NaN|NaN|NaN|NaN|NaN|NaN
KAN|1|22|YGL200C|972|812|471|408|1352|1105|NaN|NaN|NaN|NaN|NaN|NaN|NaN|NaN|NaN|NaN
KAN|1|23|YGL203C|1080|915|1296|1020|1221|1108|NaN|NaN|NaN|NaN|NaN|NaN|NaN|NaN|NaN|NaN
KAN|1|24|YDR294C|963|1103|1478|1480|1430|1556|NaN|NaN|NaN|NaN|NaN|NaN|NaN|NaN|NaN|NaN
KAN|2|1|YDR297W|951|832|1655|1413|1167|1044|NaN|NaN|NaN|NaN|NaN|NaN|NaN|NaN|NaN|NaN
KAN|2|2|YEL001C|98|105|22|21|96|87|NaN|NaN|NaN|NaN|NaN|NaN|NaN|NaN|NaN|NaN
KAN|2|3|YEL003W|64|47|100|96|96|88|NaN|NaN|NaN|NaN|NaN|NaN|NaN|NaN|NaN|NaN
KAN|2|4|YDR304C|834|749|1160|1050|835|830|NaN|NaN|NaN|NaN|NaN|NaN|NaN|NaN|NaN|NaN
KAN|2|5|YEL004W|113|108|116|114|104|96|NaN|NaN|NaN|NaN|NaN|NaN|NaN|NaN|NaN|NaN
KAN|2|6|YEL005C|167|104|62|63|105|109|NaN|NaN|NaN|NaN|NaN|NaN|NaN|NaN|NaN|NaN
KAN|2|7|YDR307W|629|734|771|816|971|1017|NaN|NaN|NaN|NaN|NaN|NaN|NaN|NaN|NaN|NaN
KAN|2|8|YGL084C|64|300|795|782|429|357|NaN|NaN|NaN|NaN|NaN|NaN|NaN|NaN|NaN|NaN
KAN|2|9|YGL054C|946|924|902|963|1219|1280|NaN|NaN|NaN|NaN|NaN|NaN|NaN|NaN|NaN|NaN
KAN|2|10|YER019C-A|552|644|413|367|577|599|NaN|NaN|NaN|NaN|NaN|NaN|NaN|NaN|NaN|NaN
KAN|2|11|YDR270W|696|735|825|884|1034|1153|NaN|NaN|NaN|NaN|NaN|NaN|NaN|NaN|NaN|NaN
KAN|2|12|YDR410C|0|0|0|0|0|0|NaN|NaN|NaN|NaN|NaN|NaN|NaN|NaN|NaN|NaN
KAN|2|13|YDR411C|1079|1195|806|780|1342|1371|NaN|NaN|NaN|NaN|NaN|NaN|NaN|NaN|NaN|NaN
KAN|2|14|YER004W|497|646|1061|1353|1076|1210|NaN|NaN|NaN|NaN|NaN|NaN|NaN|NaN|NaN|NaN
KAN|2|15|YER005W|109|110|62|47|267|316|NaN|NaN|NaN|NaN|NaN|NaN|NaN|NaN|NaN|NaN
KAN|2|16|YGL020C|750|741|760|593|757|740|NaN|NaN|NaN|NaN|NaN|NaN|NaN|NaN|NaN|NaN
KAN|2|17|YEL064C|0|0|0|0|0|0|NaN|NaN|NaN|NaN|NaN|NaN|NaN|NaN|NaN|NaN
KAN|2|18|YGL027C|920|806|660|645|727|780|NaN|NaN|NaN|NaN|NaN|NaN|NaN|NaN|NaN|NaN
KAN|2|19|YDR233C|766|791|1003|938|643|691|NaN|NaN|NaN|NaN|NaN|NaN|NaN|NaN|NaN|NaN
KAN|2|20|YEL042W|681|747|407|406|168|215|NaN|NaN|NaN|NaN|NaN|NaN|NaN|NaN|NaN|NaN
KAN|2|21|YEL043W|553|601|171|133|428|351|NaN|NaN|NaN|NaN|NaN|NaN|NaN|NaN|NaN|NaN
KAN|2|22|YGL005C|911|916|961|836|1157|1073|NaN|NaN|NaN|NaN|NaN|NaN|NaN|NaN|NaN|NaN
KAN|2|23|YGL010W|669|800|951|1035|961|1147|NaN|NaN|NaN|NaN|NaN|NaN|NaN|NaN|NaN|NaN
KAN|2|24|YGL012W|327|402|144|140|180|187|NaN|NaN|NaN|NaN|NaN|NaN|NaN|NaN|NaN|NaN
KAN|3|1|YDR349C|954|856|1271|1122|1406|1140|NaN|NaN|NaN|NaN|NaN|NaN|NaN|NaN|NaN|NaN
KAN|3|2|YDR221W|878|807|716|678|910|864|NaN|NaN|NaN|NaN|NaN|NaN|NaN|NaN|NaN|NaN
KAN|3|3|YDR222W|637|552|1108|1012|1072|1041|NaN|NaN|NaN|NaN|NaN|NaN|NaN|NaN|NaN|NaN
KAN|3|4|YDR357C|580|489|760|667|706|639|NaN|NaN|NaN|NaN|NaN|NaN|NaN|NaN|NaN|NaN
KAN|3|5|YEL031W|522|447|751|706|295|294|NaN|NaN|NaN|NaN|NaN|NaN|NaN|NaN|NaN|NaN
KAN|3|6|YER083C|781|745|1057|1041|997|885|NaN|NaN|NaN|NaN|NaN|NaN|NaN|NaN|NaN|NaN
KAN|3|7|YDR344C|743|734|729|693|879|949|NaN|NaN|NaN|NaN|NaN|NaN|NaN|NaN|NaN|NaN
KAN|3|8|YEL013W|64|45|5|31|82|77|NaN|NaN|NaN|NaN|NaN|NaN|NaN|NaN|NaN|NaN
KAN|3|9|YEL015W|447|408|73|41|174|171|NaN|NaN|NaN|NaN|NaN|NaN|NaN|NaN|NaN|NaN
KAN|3|10|YER071C|690|675|1044|931|795|769|NaN|NaN|NaN|NaN|NaN|NaN|NaN|NaN|NaN|NaN
KAN|3|11|YDR320C|0|0|419|302|160|107|NaN|NaN|NaN|NaN|NaN|NaN|NaN|NaN|NaN|NaN
KAN|3|12|YHR110W|737|789|488|493|771|872|NaN|NaN|NaN|NaN|NaN|NaN|NaN|NaN|NaN|NaN
KAN|3|13|YIL076W|358|368|459|383|287|356|NaN|NaN|NaN|NaN|NaN|NaN|NaN|NaN|NaN|NaN
KAN|3|14|YIL090W|424|431|468|425|211|233|NaN|NaN|NaN|NaN|NaN|NaN|NaN|NaN|NaN|NaN
KAN|3|15|YIL039W|662|629|1195|1224|959|904|NaN|NaN|NaN|NaN|NaN|NaN|NaN|NaN|NaN|NaN
KAN|3|16|YIL040W|1022|932|811|890|1177|1042|NaN|NaN|NaN|NaN|NaN|NaN|NaN|NaN|NaN|NaN
KAN|3|17|YIL043C|655|623|1116|1123|875|816|NaN|NaN|NaN|NaN|NaN|NaN|NaN|NaN|NaN|NaN
KAN|3|18|YIL044C|845|866|688|659|507|444|NaN|NaN|NaN|NaN|NaN|NaN|NaN|NaN|NaN|NaN
KAN|3|19|YGR199W|692|711|822|754|900|778|NaN|NaN|NaN|NaN|NaN|NaN|NaN|NaN|NaN|NaN
KAN|3|20|YGR202C|484|538|929|882|1161|1062|NaN|NaN|NaN|NaN|NaN|NaN|NaN|NaN|NaN|NaN
KAN|3|21|YHR060W|0|0|0|0|0|0|NaN|NaN|NaN|NaN|NaN|NaN|NaN|NaN|NaN|NaN
KAN|3|22|YIL027C|932|966|1524|1326|1209|1199|NaN|NaN|NaN|NaN|NaN|NaN|NaN|NaN|NaN|NaN
KAN|3|23|YHR079C|673|789|1102|1170|830|1046|NaN|NaN|NaN|NaN|NaN|NaN|NaN|NaN|NaN|NaN
KAN|3|24|YGR177C|1021|1268|1533|1703|1138|1380|NaN|NaN|NaN|NaN|NaN|NaN|NaN|NaN|NaN|NaN
KAN|4|1|YGR036C|827|686|11|0|549|502|NaN|NaN|NaN|NaN|NaN|NaN|NaN|NaN|NaN|NaN
KAN|4|2|YHR039C|762|821|921|750|1106|1034|NaN|NaN|NaN|NaN|NaN|NaN|NaN|NaN|NaN|NaN
KAN|4|3|YIL005W|753|727|953|860|662|651|NaN|NaN|NaN|NaN|NaN|NaN|NaN|NaN|NaN|NaN
KAN|4|4|YIL016W|771|758|779|798|852|907|NaN|NaN|NaN|NaN|NaN|NaN|NaN|NaN|NaN|NaN
KAN|4|5|YGR170W|731|620|698|683|806|778|NaN|NaN|NaN|NaN|NaN|NaN|NaN|NaN|NaN|NaN
KAN|4|6|YHR204W|468|428|857|820|958|992|NaN|NaN|NaN|NaN|NaN|NaN|NaN|NaN|NaN|NaN
KAN|4|7|YGR157W|626|606|382|358|655|666|NaN|NaN|NaN|NaN|NaN|NaN|NaN|NaN|NaN|NaN
KAN|4|8|YHL003C|462|365|972|877|765|798|NaN|NaN|NaN|NaN|NaN|NaN|NaN|NaN|NaN|NaN
KAN|4|9|YHR176W|795|776|843|727|806|777|NaN|NaN|NaN|NaN|NaN|NaN|NaN|NaN|NaN|NaN
KAN|4|10|YHR142W|918|881|735|720|824|765|NaN|NaN|NaN|NaN|NaN|NaN|NaN|NaN|NaN|NaN
KAN|4|11|YGL226C-A|912|979|1039|968|992|984|NaN|NaN|NaN|NaN|NaN|NaN|NaN|NaN|NaN|NaN
KAN|4|12|YGL231C|741|732|862|806|875|955|NaN|NaN|NaN|NaN|NaN|NaN|NaN|NaN|NaN|NaN
KAN|4|13|YHL031C|580|476|890|843|422|460|NaN|NaN|NaN|NaN|NaN|NaN|NaN|NaN|NaN|NaN
KAN|4|14|YHR135C|728|689|846|845|983|902|NaN|NaN|NaN|NaN|NaN|NaN|NaN|NaN|NaN|NaN
KAN|4|15|YHR136C|743|683|926|1002|745|695|NaN|NaN|NaN|NaN|NaN|NaN|NaN|NaN|NaN|NaN
KAN|4|16|YGR105W|252|190|128|99|140|138|NaN|NaN|NaN|NaN|NaN|NaN|NaN|NaN|NaN|NaN
KAN|4|17|YLL014W|915|892|1066|1055|976|835|NaN|NaN|NaN|NaN|NaN|NaN|NaN|NaN|NaN|NaN
KAN|4|18|YKL020C|523|589|683|639|825|809|NaN|NaN|NaN|NaN|NaN|NaN|NaN|NaN|NaN|NaN
KAN|4|19|YLR080W|526|554|743|832|1207|1186|NaN|NaN|NaN|NaN|NaN|NaN|NaN|NaN|NaN|NaN
KAN|4|20|YKL140W|768|731|771|708|670|648|NaN|NaN|NaN|NaN|NaN|NaN|NaN|NaN|NaN|NaN
KAN|4|21|YKL008C|758|714|891|883|1090|1089|NaN|NaN|NaN|NaN|NaN|NaN|NaN|NaN|NaN|NaN
KAN|4|22|YLR056W|275|259|383|300|406|468|NaN|NaN|NaN|NaN|NaN|NaN|NaN|NaN|NaN|NaN
KAN|4|23|YLR064W|836|992|1141|1044|1256|1414|NaN|NaN|NaN|NaN|NaN|NaN|NaN|NaN|NaN|NaN
KAN|4|24|YKL119C|61|63|269|333|65|45|NaN|NaN|NaN|NaN|NaN|NaN|NaN|NaN|NaN|NaN
KAN|5|1|YJL134W|1061|831|1233|1088|1164|1044|NaN|NaN|NaN|NaN|NaN|NaN|NaN|NaN|NaN|NaN
KAN|5|2|YLR042C|647|642|851|647|848|797|NaN|NaN|NaN|NaN|NaN|NaN|NaN|NaN|NaN|NaN
KAN|5|3|YLR023C|428|657|755|765|583|555|NaN|NaN|NaN|NaN|NaN|NaN|NaN|NaN|NaN|NaN
KAN|5|4|YJL178C|643|595|920|794|789|744|NaN|NaN|NaN|NaN|NaN|NaN|NaN|NaN|NaN|NaN
KAN|5|5|YJL171C|727|760|964|869|659|661|NaN|NaN|NaN|NaN|NaN|NaN|NaN|NaN|NaN|NaN
KAN|5|6|YKL094W|466|454|767|701|701|631|NaN|NaN|NaN|NaN|NaN|NaN|NaN|NaN|NaN|NaN
KAN|5|7|YJL168C|423|418|554|585|520|556|NaN|NaN|NaN|NaN|NaN|NaN|NaN|NaN|NaN|NaN
KAN|5|8|YKL212W|358|277|276|342|310|408|NaN|NaN|NaN|NaN|NaN|NaN|NaN|NaN|NaN|NaN
KAN|5|9|YJL192C|930|980|1065|1007|847|830|NaN|NaN|NaN|NaN|NaN|NaN|NaN|NaN|NaN|NaN
KAN|5|10|YKL073W|508|541|687|628|663|707|NaN|NaN|NaN|NaN|NaN|NaN|NaN|NaN|NaN|NaN
KAN|5|11|YKL179C|697|672|996|905|851|820|NaN|NaN|NaN|NaN|NaN|NaN|NaN|NaN|NaN|NaN
KAN|5|12|YLL043W|487|443|650|601|466|432|NaN|NaN|NaN|NaN|NaN|NaN|NaN|NaN|NaN|NaN
KAN|5|13|YLL052C|740|729|998|1068|1123|1066|NaN|NaN|NaN|NaN|NaN|NaN|NaN|NaN|NaN|NaN
KAN|5|14|YLL055W|733|727|1061|1046|792|784|NaN|NaN|NaN|NaN|NaN|NaN|NaN|NaN|NaN|NaN
KAN|5|15|YKL063C|750|793|705|786|766|777|NaN|NaN|NaN|NaN|NaN|NaN|NaN|NaN|NaN|NaN
KAN|5|16|YKL065C|550|516|365|390|859|891|NaN|NaN|NaN|NaN|NaN|NaN|NaN|NaN|NaN|NaN
KAN|5|17|YJL198W|573|614|827|717|797|766|NaN|NaN|NaN|NaN|NaN|NaN|NaN|NaN|NaN|NaN
KAN|5|18|YJL196C|726|778|1159|1148|754|789|NaN|NaN|NaN|NaN|NaN|NaN|NaN|NaN|NaN|NaN
KAN|5|19|YLL023C|543|614|690|834|589|681|NaN|NaN|NaN|NaN|NaN|NaN|NaN|NaN|NaN|NaN
KAN|5|20|YLL028W|596|525|592|570|587|545|NaN|NaN|NaN|NaN|NaN|NaN|NaN|NaN|NaN|NaN
KAN|5|21|YJL212C|844|923|1032|1156|1099|1051|NaN|NaN|NaN|NaN|NaN|NaN|NaN|NaN|NaN|NaN
KAN|5|22|YMR022W|382|311|553|490|499|535|NaN|NaN|NaN|NaN|NaN|NaN|NaN|NaN|NaN|NaN
KAN|5|23|YMR214W|756|816|1264|1291|1020|1186|NaN|NaN|NaN|NaN|NaN|NaN|NaN|NaN|NaN|NaN
KAN|5|24|YMR215W|779|959|1008|1290|858|919|NaN|NaN|NaN|NaN|NaN|NaN|NaN|NaN|NaN|NaN
KAN|6|1|YMR010W|1137|932|1175|976|1178|978|NaN|NaN|NaN|NaN|NaN|NaN|NaN|NaN|NaN|NaN
KAN|6|2|YMR015C|766|692|1101|1000|1087|1081|NaN|NaN|NaN|NaN|NaN|NaN|NaN|NaN|NaN|NaN
KAN|6|3|YLR207W|789|700|826|743|787|840|NaN|NaN|NaN|NaN|NaN|NaN|NaN|NaN|NaN|NaN
KAN|6|4|YLR350W|717|669|85|99|912|881|NaN|NaN|NaN|NaN|NaN|NaN|NaN|NaN|NaN|NaN
KAN|6|5|YLR220W|708|650|1051|934|663|679|NaN|NaN|NaN|NaN|NaN|NaN|NaN|NaN|NaN|NaN
KAN|6|6|YML012W|882|1003|1236|1133|973|1058|NaN|NaN|NaN|NaN|NaN|NaN|NaN|NaN|NaN|NaN
KAN|6|7|YML008C|957|1015|894|867|803|804|NaN|NaN|NaN|NaN|NaN|NaN|NaN|NaN|NaN|NaN
KAN|6|8|YMR202W|226|171|0|0|397|413|NaN|NaN|NaN|NaN|NaN|NaN|NaN|NaN|NaN|NaN
KAN|6|9|YLR194C|506|483|737|688|829|850|NaN|NaN|NaN|NaN|NaN|NaN|NaN|NaN|NaN|NaN
KAN|6|10|YMR183C|507|516|799|798|776|840|NaN|NaN|NaN|NaN|NaN|NaN|NaN|NaN|NaN|NaN
KAN|6|11|YML019W|638|652|698|625|817|835|NaN|NaN|NaN|NaN|NaN|NaN|NaN|NaN|NaN|NaN
KAN|6|12|YML013W|465|507|653|586|926|931|NaN|NaN|NaN|NaN|NaN|NaN|NaN|NaN|NaN|NaN
KAN|6|13|YLR292C|387|344|309|306|293|254|NaN|NaN|NaN|NaN|NaN|NaN|NaN|NaN|NaN|NaN
KAN|6|14|YMR161W|769|772|888|894|833|855|NaN|NaN|NaN|NaN|NaN|NaN|NaN|NaN|NaN|NaN
KAN|6|15|YMR163C|519|586|712|934|875|860|NaN|NaN|NaN|NaN|NaN|NaN|NaN|NaN|NaN|NaN
KAN|6|16|YLR396C|0|0|0|0|0|24|NaN|NaN|NaN|NaN|NaN|NaN|NaN|NaN|NaN|NaN
KAN|6|17|YMR152W|702|671|958|940|1001|1026|NaN|NaN|NaN|NaN|NaN|NaN|NaN|NaN|NaN|NaN
KAN|6|18|YLR130C|641|727|919|1046|823|859|NaN|NaN|NaN|NaN|NaN|NaN|NaN|NaN|NaN|NaN
KAN|6|19|YLR268W|357|358|149|263|114|174|NaN|NaN|NaN|NaN|NaN|NaN|NaN|NaN|NaN|NaN
KAN|6|20|YMR029C|774|686|1026|977|785|670|NaN|NaN|NaN|NaN|NaN|NaN|NaN|NaN|NaN|NaN
KAN|6|21|YMR031C|482|555|630|614|1031|1044|NaN|NaN|NaN|NaN|NaN|NaN|NaN|NaN|NaN|NaN
KAN|6|22|YLR372W|549|522|771|672|950|969|NaN|NaN|NaN|NaN|NaN|NaN|NaN|NaN|NaN|NaN
KAN|6|23|YLR242C|786|790|607|577|740|912|NaN|NaN|NaN|NaN|NaN|NaN|NaN|NaN|NaN|NaN
KAN|6|24|YLR250W|807|999|774|917|873|1357|NaN|NaN|NaN|NaN|NaN|NaN|NaN|NaN|NaN|NaN
KAN|7|1|YLR120C|1034|989|1149|981|732|651|NaN|NaN|NaN|NaN|NaN|NaN|NaN|NaN|NaN|NaN
KAN|7|2|YOR245C|779|642|831|663|874|766|NaN|NaN|NaN|NaN|NaN|NaN|NaN|NaN|NaN|NaN
KAN|7|3|YOR115C|659|711|1076|1022|783|818|NaN|NaN|NaN|NaN|NaN|NaN|NaN|NaN|NaN|NaN
KAN|7|4|YNL297C|665|573|802|667|885|874|NaN|NaN|NaN|NaN|NaN|NaN|NaN|NaN|NaN|NaN
KAN|7|5|YNL156C|697|676|597|491|675|723|NaN|NaN|NaN|NaN|NaN|NaN|NaN|NaN|NaN|NaN
KAN|7|6|YNL153C|650|732|748|690|620|729|NaN|NaN|NaN|NaN|NaN|NaN|NaN|NaN|NaN|NaN
KAN|7|7|YOR002W|747|747|956|922|774|827|NaN|NaN|NaN|NaN|NaN|NaN|NaN|NaN|NaN|NaN
KAN|7|8|YOR092W|0|0|0|0|0|0|NaN|NaN|NaN|NaN|NaN|NaN|NaN|NaN|NaN|NaN
KAN|7|9|YOR214C|809|850|1085|992|703|627|NaN|NaN|NaN|NaN|NaN|NaN|NaN|NaN|NaN|NaN
KAN|7|10|YOR216C|528|507|567|577|750|755|NaN|NaN|NaN|NaN|NaN|NaN|NaN|NaN|NaN|NaN
KAN|7|11|YOR085W|673|640|862|831|802|761|NaN|NaN|NaN|NaN|NaN|NaN|NaN|NaN|NaN|NaN
KAN|7|12|YOR089C|433|338|536|527|349|376|NaN|NaN|NaN|NaN|NaN|NaN|NaN|NaN|NaN|NaN
KAN|7|13|YNL194C|633|625|660|751|544|624|NaN|NaN|NaN|NaN|NaN|NaN|NaN|NaN|NaN|NaN
KAN|7|14|YNL327W|729|753|897|819|993|950|NaN|NaN|NaN|NaN|NaN|NaN|NaN|NaN|NaN|NaN
KAN|7|15|YNL190W|780|685|661|715|671|637|NaN|NaN|NaN|NaN|NaN|NaN|NaN|NaN|NaN|NaN
KAN|7|16|YNL323W|775|718|889|892|775|756|NaN|NaN|NaN|NaN|NaN|NaN|NaN|NaN|NaN|NaN
KAN|7|17|YOR198C|0|0|0|0|0|0|NaN|NaN|NaN|NaN|NaN|NaN|NaN|NaN|NaN|NaN
KAN|7|18|YOR067C|773|659|959|917|685|660|NaN|NaN|NaN|NaN|NaN|NaN|NaN|NaN|NaN|NaN
KAN|7|19|YOR070C|734|608|513|550|578|547|NaN|NaN|NaN|NaN|NaN|NaN|NaN|NaN|NaN|NaN
KAN|7|20|YOR079C|632|628|859|1016|891|944|NaN|NaN|NaN|NaN|NaN|NaN|NaN|NaN|NaN|NaN
KAN|7|21|YMR307W|493|521|521|519|706|728|NaN|NaN|NaN|NaN|NaN|NaN|NaN|NaN|NaN|NaN
KAN|7|22|YOR049C|696|713|933|914|506|526|NaN|NaN|NaN|NaN|NaN|NaN|NaN|NaN|NaN|NaN
KAN|7|23|YMR292W|808|811|549|582|1181|1001|NaN|NaN|NaN|NaN|NaN|NaN|NaN|NaN|NaN|NaN
KAN|7|24|YNL219C|869|1184|879|1137|824|1155|NaN|NaN|NaN|NaN|NaN|NaN|NaN|NaN|NaN|NaN
KAN|8|1|YMR299C|590|514|934|825|1144|968|NaN|NaN|NaN|NaN|NaN|NaN|NaN|NaN|NaN|NaN
KAN|8|2|YOR165W|610|626|884|841|474|506|NaN|NaN|NaN|NaN|NaN|NaN|NaN|NaN|NaN|NaN
KAN|8|3|YOR036W|0|0|4|0|167|193|NaN|NaN|NaN|NaN|NaN|NaN|NaN|NaN|NaN|NaN
KAN|8|4|YOR171C|711|649|1083|1035|947|975|NaN|NaN|NaN|NaN|NaN|NaN|NaN|NaN|NaN|NaN
KAN|8|5|YOR175C|433|422|610|590|654|588|NaN|NaN|NaN|NaN|NaN|NaN|NaN|NaN|NaN|NaN
KAN|8|6|YOR042W|838|817|1165|1061|1077|1072|NaN|NaN|NaN|NaN|NaN|NaN|NaN|NaN|NaN|NaN
KAN|8|7|YOR044W|366|488|826|928|590|511|NaN|NaN|NaN|NaN|NaN|NaN|NaN|NaN|NaN|NaN
KAN|8|8|YNL238W|670|635|602|702|760|746|NaN|NaN|NaN|NaN|NaN|NaN|NaN|NaN|NaN|NaN
KAN|8|9|YMR264W|471|427|860|896|597|646|NaN|NaN|NaN|NaN|NaN|NaN|NaN|NaN|NaN|NaN
KAN|8|10|YMR272C|482|439|566|496|566|534|NaN|NaN|NaN|NaN|NaN|NaN|NaN|NaN|NaN|NaN
KAN|8|11|YMR274C|800|639|933|895|772|686|NaN|NaN|NaN|NaN|NaN|NaN|NaN|NaN|NaN|NaN
KAN|8|12|YOR016C|725|723|781|801|965|950|NaN|NaN|NaN|NaN|NaN|NaN|NaN|NaN|NaN|NaN
KAN|8|13|YNL280C|502|517|1194|1258|850|802|NaN|NaN|NaN|NaN|NaN|NaN|NaN|NaN|NaN|NaN
KAN|8|14|YMR251W-A|573|657|683|717|701|619|NaN|NaN|NaN|NaN|NaN|NaN|NaN|NaN|NaN|NaN
KAN|8|15|YMR253C|497|520|767|759|716|686|NaN|NaN|NaN|NaN|NaN|NaN|NaN|NaN|NaN|NaN
KAN|8|16|YPR028W|646|680|574|605|899|809|NaN|NaN|NaN|NaN|NaN|NaN|NaN|NaN|NaN|NaN
KAN|8|17|YPL227C|964|993|857|1054|805|701|NaN|NaN|NaN|NaN|NaN|NaN|NaN|NaN|NaN|NaN
KAN|8|18|YOL013C|452|476|711|673|726|714|NaN|NaN|NaN|NaN|NaN|NaN|NaN|NaN|NaN|NaN
KAN|8|19|YOL018C|576|529|819|789|553|531|NaN|NaN|NaN|NaN|NaN|NaN|NaN|NaN|NaN|NaN
KAN|8|20|YPR003C|354|331|714|701|576|564|NaN|NaN|NaN|NaN|NaN|NaN|NaN|NaN|NaN|NaN
KAN|8|21|YPL246C|574|573|873|671|663|535|NaN|NaN|NaN|NaN|NaN|NaN|NaN|NaN|NaN|NaN
KAN|8|22|YOR377W|667|688|909|1015|836|807|NaN|NaN|NaN|NaN|NaN|NaN|NaN|NaN|NaN|NaN
KAN|8|23|YPL274W|614|744|721|841|803|988|NaN|NaN|NaN|NaN|NaN|NaN|NaN|NaN|NaN|NaN
KAN|8|24|YPL051W|776|957|914|1423|1183|1534|NaN|NaN|NaN|NaN|NaN|NaN|NaN|NaN|NaN|NaN
KAN|9|1|YPL170W|956|890|1397|1045|1380|1325|NaN|NaN|NaN|NaN|NaN|NaN|NaN|NaN|NaN|NaN
KAN|9|2|YOL065C|754|734|907|892|711|761|NaN|NaN|NaN|NaN|NaN|NaN|NaN|NaN|NaN|NaN
KAN|9|3|YOR311C|519|473|595|517|637|581|NaN|NaN|NaN|NaN|NaN|NaN|NaN|NaN|NaN|NaN
KAN|9|4|YOR321W|693|690|654|669|691|773|NaN|NaN|NaN|NaN|NaN|NaN|NaN|NaN|NaN|NaN
KAN|9|5|YPL195W|659|664|685|660|664|627|NaN|NaN|NaN|NaN|NaN|NaN|NaN|NaN|NaN|NaN
KAN|9|6|YOL047C|404|378|830|812|486|589|NaN|NaN|NaN|NaN|NaN|NaN|NaN|NaN|NaN|NaN
KAN|9|7|YOR307C|839|576|731|670|879|729|NaN|NaN|NaN|NaN|NaN|NaN|NaN|NaN|NaN|NaN
KAN|9|8|YPL087W|726|784|888|961|594|719|NaN|NaN|NaN|NaN|NaN|NaN|NaN|NaN|NaN|NaN
KAN|9|9|YPL207W|674|610|539|505|792|770|NaN|NaN|NaN|NaN|NaN|NaN|NaN|NaN|NaN|NaN
KAN|9|10|YPL206C|642|636|755|709|729|732|NaN|NaN|NaN|NaN|NaN|NaN|NaN|NaN|NaN|NaN
KAN|9|11|YOR284W|543|569|608|583|692|723|NaN|NaN|NaN|NaN|NaN|NaN|NaN|NaN|NaN|NaN
KAN|9|12|YOR285W|568|546|673|684|832|783|NaN|NaN|NaN|NaN|NaN|NaN|NaN|NaN|NaN|NaN
KAN|9|13|YOR288C|757|751|729|801|755|737|NaN|NaN|NaN|NaN|NaN|NaN|NaN|NaN|NaN|NaN
KAN|9|14|YOL030W|482|520|789|690|792|883|NaN|NaN|NaN|NaN|NaN|NaN|NaN|NaN|NaN|NaN
KAN|9|15|YOL031C|504|482|609|572|712|793|NaN|NaN|NaN|NaN|NaN|NaN|NaN|NaN|NaN|NaN
KAN|9|16|YOR291W|714|688|1025|979|652|697|NaN|NaN|NaN|NaN|NaN|NaN|NaN|NaN|NaN|NaN
KAN|9|17|YCL025C|519|487|595|611|729|661|NaN|NaN|NaN|NaN|NaN|NaN|NaN|NaN|NaN|NaN
KAN|9|18|YDL052C|823|727|808|748|933|816|NaN|NaN|NaN|NaN|NaN|NaN|NaN|NaN|NaN|NaN
KAN|9|19|YPR173C|202|253|121|175|153|201|NaN|NaN|NaN|NaN|NaN|NaN|NaN|NaN|NaN|NaN
KAN|9|20|YCL001W|701|759|992|929|714|694|NaN|NaN|NaN|NaN|NaN|NaN|NaN|NaN|NaN|NaN
KAN|9|21|YPR148C|701|634|1122|1126|955|926|NaN|NaN|NaN|NaN|NaN|NaN|NaN|NaN|NaN|NaN
KAN|9|22|YPR149W|816|913|831|1087|1019|1139|NaN|NaN|NaN|NaN|NaN|NaN|NaN|NaN|NaN|NaN
KAN|9|23|YDL018C|624|673|1150|1195|940|1057|NaN|NaN|NaN|NaN|NaN|NaN|NaN|NaN|NaN|NaN
KAN|9|24|YBR067C|879|1027|1055|1253|780|1001|NaN|NaN|NaN|NaN|NaN|NaN|NaN|NaN|NaN|NaN
KAN|10|1|YDL019C|1081|935|1348|1250|1036|898|NaN|NaN|NaN|NaN|NaN|NaN|NaN|NaN|NaN|NaN
KAN|10|2|YPR135W|430|391|391|268|359|377|NaN|NaN|NaN|NaN|NaN|NaN|NaN|NaN|NaN|NaN
KAN|10|3|YGR227W|781|702|979|898|769|816|NaN|NaN|NaN|NaN|NaN|NaN|NaN|NaN|NaN|NaN
KAN|10|4|YBR162W-A|762|767|676|593|861|857|NaN|NaN|NaN|NaN|NaN|NaN|NaN|NaN|NaN|NaN
KAN|10|5|YBR164C|587|607|811|930|655|711|NaN|NaN|NaN|NaN|NaN|NaN|NaN|NaN|NaN|NaN
KAN|10|6|YBR052C|559|626|675|712|620|661|NaN|NaN|NaN|NaN|NaN|NaN|NaN|NaN|NaN|NaN
KAN|10|7|YBR171W|268|300|345|353|369|429|NaN|NaN|NaN|NaN|NaN|NaN|NaN|NaN|NaN|NaN
KAN|10|8|YBR036C|0|0|2|26|0|0|NaN|NaN|NaN|NaN|NaN|NaN|NaN|NaN|NaN|NaN
KAN|10|9|YPR114W|650|590|692|598|689|600|NaN|NaN|NaN|NaN|NaN|NaN|NaN|NaN|NaN|NaN
KAN|10|10|YFR041C|772|799|1023|1115|687|740|NaN|NaN|NaN|NaN|NaN|NaN|NaN|NaN|NaN|NaN
KAN|10|11|YBR132C|575|630|726|739|620|734|NaN|NaN|NaN|NaN|NaN|NaN|NaN|NaN|NaN|NaN
KAN|10|12|YBR106W|724|637|647|574|842|800|NaN|NaN|NaN|NaN|NaN|NaN|NaN|NaN|NaN|NaN
KAN|10|13|YPR063C|760|738|703|678|770|874|NaN|NaN|NaN|NaN|NaN|NaN|NaN|NaN|NaN|NaN
KAN|10|14|YPR071W|621|644|794|747|752|707|NaN|NaN|NaN|NaN|NaN|NaN|NaN|NaN|NaN|NaN
KAN|10|15|YBL102W|480|456|659|723|402|444|NaN|NaN|NaN|NaN|NaN|NaN|NaN|NaN|NaN|NaN
KAN|10|16|YBR097W|0|0|0|0|0|0|NaN|NaN|NaN|NaN|NaN|NaN|NaN|NaN|NaN|NaN
KAN|10|17|YDL121C|1011|1064|1068|953|1146|1014|NaN|NaN|NaN|NaN|NaN|NaN|NaN|NaN|NaN|NaN
KAN|10|18|YDR518W|615|553|872|786|853|840|NaN|NaN|NaN|NaN|NaN|NaN|NaN|NaN|NaN|NaN
KAN|10|19|YDR519W|828|783|1075|1156|845|831|NaN|NaN|NaN|NaN|NaN|NaN|NaN|NaN|NaN|NaN
KAN|10|20|YDR524C|448|431|652|548|800|663|NaN|NaN|NaN|NaN|NaN|NaN|NaN|NaN|NaN|NaN
KAN|10|21|YML048W|521|499|637|573|562|514|NaN|NaN|NaN|NaN|NaN|NaN|NaN|NaN|NaN|NaN
KAN|10|22|YJR073C|650|583|831|971|547|482|NaN|NaN|NaN|NaN|NaN|NaN|NaN|NaN|NaN|NaN
KAN|10|23|wt_blank_sean|0|0|7|10|0|0|NaN|NaN|NaN|NaN|NaN|NaN|NaN|NaN|NaN|NaN
KAN|10|24|YJR088C|1058|1330|959|1116|1244|1370|NaN|NaN|NaN|NaN|NaN|NaN|NaN|NaN|NaN|NaN
KAN|11|1|YDR503C|970|677|1014|711|1016|898|NaN|NaN|NaN|NaN|NaN|NaN|NaN|NaN|NaN|NaN
KAN|11|2|YML059C|819|793|751|652|973|911|NaN|NaN|NaN|NaN|NaN|NaN|NaN|NaN|NaN|NaN
KAN|11|3|YML055W|524|499|802|716|595|599|NaN|NaN|NaN|NaN|NaN|NaN|NaN|NaN|NaN|NaN
KAN|11|4|YDL099W|820|846|772|974|842|887|NaN|NaN|NaN|NaN|NaN|NaN|NaN|NaN|NaN|NaN
KAN|11|5|YDL100C|520|466|519|493|621|638|NaN|NaN|NaN|NaN|NaN|NaN|NaN|NaN|NaN|NaN
KAN|11|6|YDR484W|412|388|424|419|492|448|NaN|NaN|NaN|NaN|NaN|NaN|NaN|NaN|NaN|NaN
KAN|11|7|YDR492W|404|404|547|505|694|801|NaN|NaN|NaN|NaN|NaN|NaN|NaN|NaN|NaN|NaN
KAN|11|8|YGL126W|790|741|825|660|753|754|NaN|NaN|NaN|NaN|NaN|NaN|NaN|NaN|NaN|NaN
KAN|11|9|YIL124W|620|616|848|860|767|758|NaN|NaN|NaN|NaN|NaN|NaN|NaN|NaN|NaN|NaN
KAN|11|10|YDL091C|920|936|844|864|933|932|NaN|NaN|NaN|NaN|NaN|NaN|NaN|NaN|NaN|NaN
KAN|11|11|YDL093W|470|436|624|659|838|809|NaN|NaN|NaN|NaN|NaN|NaN|NaN|NaN|NaN|NaN
KAN|11|12|YFL048C|686|706|652|755|843|896|NaN|NaN|NaN|NaN|NaN|NaN|NaN|NaN|NaN|NaN
KAN|11|13|YDL095W|952|1090|829|911|747|777|NaN|NaN|NaN|NaN|NaN|NaN|NaN|NaN|NaN|NaN
KAN|11|14|YFL025C|566|546|765|649|417|430|NaN|NaN|NaN|NaN|NaN|NaN|NaN|NaN|NaN|NaN
KAN|11|15|YGL161C|866|768|906|896|801|769|NaN|NaN|NaN|NaN|NaN|NaN|NaN|NaN|NaN|NaN
KAN|11|16|YGL167C|545|459|551|525|421|346|NaN|NaN|NaN|NaN|NaN|NaN|NaN|NaN|NaN|NaN
KAN|11|17|YGR261C|684|680|554|523|763|694|NaN|NaN|NaN|NaN|NaN|NaN|NaN|NaN|NaN|NaN
KAN|11|18|YGR263C|581|524|686|574|766|772|NaN|NaN|NaN|NaN|NaN|NaN|NaN|NaN|NaN|NaN
KAN|11|19|YGR266W|617|558|711|650|857|807|NaN|NaN|NaN|NaN|NaN|NaN|NaN|NaN|NaN|NaN
KAN|11|20|YNR039C|572|629|1038|1043|794|756|NaN|NaN|NaN|NaN|NaN|NaN|NaN|NaN|NaN|NaN
KAN|11|21|YNL146W|632|578|840|778|914|968|NaN|NaN|NaN|NaN|NaN|NaN|NaN|NaN|NaN|NaN
KAN|11|22|YNR019W|561|506|1007|982|853|859|NaN|NaN|NaN|NaN|NaN|NaN|NaN|NaN|NaN|NaN
KAN|11|23|YCR043C|996|1056|1006|1034|1310|1330|NaN|NaN|NaN|NaN|NaN|NaN|NaN|NaN|NaN|NaN
KAN|11|24|YNR021W|1069|1434|1385|1617|1225|1476|NaN|NaN|NaN|NaN|NaN|NaN|NaN|NaN|NaN|NaN
KAN|12|1|YCR044C|1095|937|1293|1084|926|874|NaN|NaN|NaN|NaN|NaN|NaN|NaN|NaN|NaN|NaN
KAN|12|2|YCR061W|714|659|868|782|538|562|NaN|NaN|NaN|NaN|NaN|NaN|NaN|NaN|NaN|NaN
KAN|12|3|YNR030W|596|638|849|887|787|865|NaN|NaN|NaN|NaN|NaN|NaN|NaN|NaN|NaN|NaN
KAN|12|4|YBR177C|688|724|910|834|818|892|NaN|NaN|NaN|NaN|NaN|NaN|NaN|NaN|NaN|NaN
KAN|12|5|YNR008W|718|714|534|507|732|875|NaN|NaN|NaN|NaN|NaN|NaN|NaN|NaN|NaN|NaN
KAN|12|6|YNR013C|588|521|887|793|689|707|NaN|NaN|NaN|NaN|NaN|NaN|NaN|NaN|NaN|NaN
KAN|12|7|YBR283C|697|620|1005|1022|729|760|NaN|NaN|NaN|NaN|NaN|NaN|NaN|NaN|NaN|NaN
KAN|12|8|YNL041C|532|398|497|517|477|563|NaN|NaN|NaN|NaN|NaN|NaN|NaN|NaN|NaN|NaN
KAN|12|9|YNL044W|669|627|762|728|632|602|NaN|NaN|NaN|NaN|NaN|NaN|NaN|NaN|NaN|NaN
KAN|12|10|YBR290W|507|505|633|585|653|725|NaN|NaN|NaN|NaN|NaN|NaN|NaN|NaN|NaN|NaN
KAN|12|11|YNL046W|669|604|593|516|752|751|NaN|NaN|NaN|NaN|NaN|NaN|NaN|NaN|NaN|NaN
KAN|12|12|YNL049C|639|605|593|662|619|702|NaN|NaN|NaN|NaN|NaN|NaN|NaN|NaN|NaN|NaN
KAN|12|13|YBR273C|472|504|877|972|427|494|NaN|NaN|NaN|NaN|NaN|NaN|NaN|NaN|NaN|NaN
KAN|12|14|YBR264C|531|553|1054|956|858|864|NaN|NaN|NaN|NaN|NaN|NaN|NaN|NaN|NaN|NaN
KAN|12|15|YNL008C|577|536|793|790|740|707|NaN|NaN|NaN|NaN|NaN|NaN|NaN|NaN|NaN|NaN
KAN|12|16|YDL137W|785|842|1065|1081|1037|1065|NaN|NaN|NaN|NaN|NaN|NaN|NaN|NaN|NaN|NaN
KAN|12|17|YJL024C|805|856|862|803|1212|1115|NaN|NaN|NaN|NaN|NaN|NaN|NaN|NaN|NaN|NaN
KAN|12|18|YJL029C|354|234|756|729|219|245|NaN|NaN|NaN|NaN|NaN|NaN|NaN|NaN|NaN|NaN
KAN|12|19|YML067C|737|764|679|675|564|617|NaN|NaN|NaN|NaN|NaN|NaN|NaN|NaN|NaN|NaN
KAN|12|20|YJL004C|783|783|668|591|786|901|NaN|NaN|NaN|NaN|NaN|NaN|NaN|NaN|NaN|NaN
KAN|12|21|YML038C|850|873|1195|1147|1040|1021|NaN|NaN|NaN|NaN|NaN|NaN|NaN|NaN|NaN|NaN
KAN|12|22|YER151C|754|686|782|876|742|834|NaN|NaN|NaN|NaN|NaN|NaN|NaN|NaN|NaN|NaN
KAN|12|23|YML075C|473|411|566|509|606|604|NaN|NaN|NaN|NaN|NaN|NaN|NaN|NaN|NaN|NaN
KAN|12|24|YGR086C|625|824|647|825|628|879|NaN|NaN|NaN|NaN|NaN|NaN|NaN|NaN|NaN|NaN
KAN|13|1|YGR089W|831|776|1009|895|1160|1041|NaN|NaN|NaN|NaN|NaN|NaN|NaN|NaN|NaN|NaN
KAN|13|2|YGR106C|798|781|889|936|875|970|NaN|NaN|NaN|NaN|NaN|NaN|NaN|NaN|NaN|NaN
KAN|13|3|YLR246W|623|613|813|789|617|685|NaN|NaN|NaN|NaN|NaN|NaN|NaN|NaN|NaN|NaN
KAN|13|4|YJR118C|429|437|676|721|614|690|NaN|NaN|NaN|NaN|NaN|NaN|NaN|NaN|NaN|NaN
KAN|13|5|YDR205W|707|716|868|822|753|799|NaN|NaN|NaN|NaN|NaN|NaN|NaN|NaN|NaN|NaN
KAN|13|6|YGR038W|594|561|869|859|508|661|NaN|NaN|NaN|NaN|NaN|NaN|NaN|NaN|NaN|NaN
KAN|13|7|YJR131W|581|523|616|632|700|763|NaN|NaN|NaN|NaN|NaN|NaN|NaN|NaN|NaN|NaN
KAN|13|8|YJR134C|734|813|729|760|1061|1102|NaN|NaN|NaN|NaN|NaN|NaN|NaN|NaN|NaN|NaN
KAN|13|9|YER120W|665|617|736|737|644|564|NaN|NaN|NaN|NaN|NaN|NaN|NaN|NaN|NaN|NaN
KAN|13|10|YER122C|729|759|1029|883|743|835|NaN|NaN|NaN|NaN|NaN|NaN|NaN|NaN|NaN|NaN
KAN|13|11|YJR117W|125|104|200|117|89|73|NaN|NaN|NaN|NaN|NaN|NaN|NaN|NaN|NaN|NaN
KAN|13|12|YER113C|610|598|853|758|846|902|NaN|NaN|NaN|NaN|NaN|NaN|NaN|NaN|NaN|NaN
KAN|13|13|YJR040W|514|495|919|913|721|730|NaN|NaN|NaN|NaN|NaN|NaN|NaN|NaN|NaN|NaN
KAN|13|14|YKR067W|630|614|872|807|644|646|NaN|NaN|NaN|NaN|NaN|NaN|NaN|NaN|NaN|NaN
KAN|13|15|YJR031C|716|731|704|727|686|773|NaN|NaN|NaN|NaN|NaN|NaN|NaN|NaN|NaN|NaN
KAN|13|16|YMR054W|395|471|608|604|782|836|NaN|NaN|NaN|NaN|NaN|NaN|NaN|NaN|NaN|NaN
KAN|13|17|YIR033W|532|513|520|529|621|673|NaN|NaN|NaN|NaN|NaN|NaN|NaN|NaN|NaN|NaN
KAN|13|18|YJR010C-A|644|610|528|409|883|831|NaN|NaN|NaN|NaN|NaN|NaN|NaN|NaN|NaN|NaN
KAN|13|19|YJR015W|770|588|972|942|760|742|NaN|NaN|NaN|NaN|NaN|NaN|NaN|NaN|NaN|NaN
KAN|13|20|YMR052W|619|622|772|758|646|639|NaN|NaN|NaN|NaN|NaN|NaN|NaN|NaN|NaN|NaN
KAN|13|21|YBR287W|626|693|684|696|901|853|NaN|NaN|NaN|NaN|NaN|NaN|NaN|NaN|NaN|NaN
KAN|13|22|YBR288C|492|792|724|758|896|990|NaN|NaN|NaN|NaN|NaN|NaN|NaN|NaN|NaN|NaN
KAN|13|23|YAR002C-A|1019|1124|1008|1128|1068|1180|NaN|NaN|NaN|NaN|NaN|NaN|NaN|NaN|NaN|NaN
KAN|13|24|YMR119W|767|1213|615|626|973|1251|NaN|NaN|NaN|NaN|NaN|NaN|NaN|NaN|NaN|NaN
KAN|14|1|YNL125C|47|218|0|0|928|882|NaN|NaN|NaN|NaN|NaN|NaN|NaN|NaN|NaN|NaN
KAN|14|2|YNL130C|961|791|1250|1113|959|994|NaN|NaN|NaN|NaN|NaN|NaN|NaN|NaN|NaN|NaN
KAN|14|3|YIL030C|358|380|887|862|250|173|NaN|NaN|NaN|NaN|NaN|NaN|NaN|NaN|NaN|NaN
KAN|14|4|YNL085W|809|712|776|692|789|763|NaN|NaN|NaN|NaN|NaN|NaN|NaN|NaN|NaN|NaN
KAN|14|5|YNL095C|594|615|663|619|827|869|NaN|NaN|NaN|NaN|NaN|NaN|NaN|NaN|NaN|NaN
KAN|14|6|YLR390W-A|603|579|575|536|576|640|NaN|NaN|NaN|NaN|NaN|NaN|NaN|NaN|NaN|NaN
KAN|14|7|YJL078C|648|615|691|680|721|694|NaN|NaN|NaN|NaN|NaN|NaN|NaN|NaN|NaN|NaN
KAN|14|8|YKR053C|511|500|748|660|723|741|NaN|NaN|NaN|NaN|NaN|NaN|NaN|NaN|NaN|NaN
KAN|14|9|YNL051W|519|476|724|626|652|684|NaN|NaN|NaN|NaN|NaN|NaN|NaN|NaN|NaN|NaN
KAN|14|10|YPL137C|452|463|751|711|744|628|NaN|NaN|NaN|NaN|NaN|NaN|NaN|NaN|NaN|NaN
KAN|14|11|YDL072C|386|400|815|812|457|497|NaN|NaN|NaN|NaN|NaN|NaN|NaN|NaN|NaN|NaN
KAN|14|12|YCR048W|633|634|655|676|870|892|NaN|NaN|NaN|NaN|NaN|NaN|NaN|NaN|NaN|NaN
KAN|14|13|YCR067C|594|593|844|859|771|908|NaN|NaN|NaN|NaN|NaN|NaN|NaN|NaN|NaN|NaN
KAN|14|14|YCR034W|592|595|844|791|751|820|NaN|NaN|NaN|NaN|NaN|NaN|NaN|NaN|NaN|NaN
KAN|14|15|YGR130C|808|776|925|833|741|855|NaN|NaN|NaN|NaN|NaN|NaN|NaN|NaN|NaN|NaN
KAN|14|16|YGL223C|563|587|586|554|774|803|NaN|NaN|NaN|NaN|NaN|NaN|NaN|NaN|NaN|NaN
KAN|14|17|YBR255W|563|540|1017|1069|708|782|NaN|NaN|NaN|NaN|NaN|NaN|NaN|NaN|NaN|NaN
KAN|14|18|YER087C-B|496|567|651|633|572|665|NaN|NaN|NaN|NaN|NaN|NaN|NaN|NaN|NaN|NaN
KAN|14|19|YIL105C|488|420|918|905|856|878|NaN|NaN|NaN|NaN|NaN|NaN|NaN|NaN|NaN|NaN
KAN|14|20|YDR476C|545|464|446|462|696|680|NaN|NaN|NaN|NaN|NaN|NaN|NaN|NaN|NaN|NaN
KAN|14|21|YDR525W|418|476|638|688|625|710|NaN|NaN|NaN|NaN|NaN|NaN|NaN|NaN|NaN|NaN
KAN|14|22|YDR057W|483|631|709|731|933|978|NaN|NaN|NaN|NaN|NaN|NaN|NaN|NaN|NaN|NaN
KAN|14|23|YBR159W|491|493|737|771|858|985|NaN|NaN|NaN|NaN|NaN|NaN|NaN|NaN|NaN|NaN
KAN|14|24|YHR123W|839|1082|1038|1263|437|771|NaN|NaN|NaN|NaN|NaN|NaN|NaN|NaN|NaN|NaN
KAN|15|1|YGR284C|1118|928|906|786|1279|988|NaN|NaN|NaN|NaN|NaN|NaN|NaN|NaN|NaN|NaN
KAN|15|2|YOL101C|573|433|536|423|847|777|NaN|NaN|NaN|NaN|NaN|NaN|NaN|NaN|NaN|NaN
KAN|15|3|YOL107W|370|416|520|503|769|736|NaN|NaN|NaN|NaN|NaN|NaN|NaN|NaN|NaN|NaN
KAN|15|4|YNL300W|280|289|500|389|479|423|NaN|NaN|NaN|NaN|NaN|NaN|NaN|NaN|NaN|NaN
KAN|15|5|YOL110W|323|317|632|518|650|680|NaN|NaN|NaN|NaN|NaN|NaN|NaN|NaN|NaN|NaN
KAN|15|6|YOR317W|503|546|816|731|393|481|NaN|NaN|NaN|NaN|NaN|NaN|NaN|NaN|NaN|NaN
KAN|15|7|YML071C|439|390|481|408|462|395|NaN|NaN|NaN|NaN|NaN|NaN|NaN|NaN|NaN|NaN
KAN|15|8|YIR038C|571|395|737|607|720|737|NaN|NaN|NaN|NaN|NaN|NaN|NaN|NaN|NaN|NaN
KAN|15|9|YML101C|655|680|438|405|545|485|NaN|NaN|NaN|NaN|NaN|NaN|NaN|NaN|NaN|NaN
KAN|15|10|YOL137W|742|813|829|916|663|689|NaN|NaN|NaN|NaN|NaN|NaN|NaN|NaN|NaN|NaN
KAN|15|11|YDR424C|259|196|249|335|362|414|NaN|NaN|NaN|NaN|NaN|NaN|NaN|NaN|NaN|NaN
KAN|15|12|YMR065W|446|377|473|435|710|765|NaN|NaN|NaN|NaN|NaN|NaN|NaN|NaN|NaN|NaN
KAN|15|13|YML128C|470|554|0|43|101|137|NaN|NaN|NaN|NaN|NaN|NaN|NaN|NaN|NaN|NaN
KAN|15|14|YHR045W|585|559|634|631|469|537|NaN|NaN|NaN|NaN|NaN|NaN|NaN|NaN|NaN|NaN
KAN|15|15|YHR181W|615|513|734|722|591|700|NaN|NaN|NaN|NaN|NaN|NaN|NaN|NaN|NaN|NaN
KAN|15|16|YMR123W|474|508|358|404|383|368|NaN|NaN|NaN|NaN|NaN|NaN|NaN|NaN|NaN|NaN
KAN|15|17|YLR039C|521|447|564|457|514|535|NaN|NaN|NaN|NaN|NaN|NaN|NaN|NaN|NaN|NaN
KAN|15|18|YLR050C|421|435|609|579|661|676|NaN|NaN|NaN|NaN|NaN|NaN|NaN|NaN|NaN|NaN
KAN|15|19|YNR075W|812|666|999|1016|763|581|NaN|NaN|NaN|NaN|NaN|NaN|NaN|NaN|NaN|NaN
KAN|15|20|YOL088C|943|920|991|1161|960|1169|NaN|NaN|NaN|NaN|NaN|NaN|NaN|NaN|NaN|NaN
KAN|15|21|YMR313C|512|525|707|741|676|866|NaN|NaN|NaN|NaN|NaN|NaN|NaN|NaN|NaN|NaN
KAN|15|22|YHR004C|447|488|1104|1082|615|671|NaN|NaN|NaN|NaN|NaN|NaN|NaN|NaN|NaN|NaN
KAN|15|23|YLR450W|426|710|708|839|1077|1237|NaN|NaN|NaN|NaN|NaN|NaN|NaN|NaN|NaN|NaN
KAN|15|24|YDL192W|885|1301|969|1207|1237|1830|NaN|NaN|NaN|NaN|NaN|NaN|NaN|NaN|NaN|NaN
KAN|16|1|YNR051C|1058|1021|1453|1118|922|998|NaN|NaN|NaN|NaN|NaN|NaN|NaN|NaN|NaN|NaN
KAN|16|2|YJL123C|588|743|823|1139|541|748|NaN|NaN|NaN|NaN|NaN|NaN|NaN|NaN|NaN|NaN
KAN|16|3|YJL117W|564|1001|790|800|858|933|NaN|NaN|NaN|NaN|NaN|NaN|NaN|NaN|NaN|NaN
KAN|16|4|YDL222C|432|539|618|518|722|791|NaN|NaN|NaN|NaN|NaN|NaN|NaN|NaN|NaN|NaN
KAN|16|5|YDL226C|412|641|457|511|479|925|NaN|NaN|NaN|NaN|NaN|NaN|NaN|NaN|NaN|NaN
KAN|16|6|YDL231C|731|1001|909|803|587|789|NaN|NaN|NaN|NaN|NaN|NaN|NaN|NaN|NaN|NaN
KAN|16|7|YDL232W|584|651|503|517|710|542|NaN|NaN|NaN|NaN|NaN|NaN|NaN|NaN|NaN|NaN
KAN|16|8|YJL079C|495|601|1017|595|636|700|NaN|NaN|NaN|NaN|NaN|NaN|NaN|NaN|NaN|NaN
KAN|16|9|YKR088C|475|841|707|891|500|832|NaN|NaN|NaN|NaN|NaN|NaN|NaN|NaN|NaN|NaN
KAN|16|10|YJL073W|516|705|705|1043|652|693|NaN|NaN|NaN|NaN|NaN|NaN|NaN|NaN|NaN|NaN
KAN|16|11|YJL062W|579|655|674|955|698|809|NaN|NaN|NaN|NaN|NaN|NaN|NaN|NaN|NaN|NaN
KAN|16|12|YJR066W|473|621|487|605|540|797|NaN|NaN|NaN|NaN|NaN|NaN|NaN|NaN|NaN|NaN
KAN|16|13|YDR483W|420|666|527|711|548|833|NaN|NaN|NaN|NaN|NaN|NaN|NaN|NaN|NaN|NaN
KAN|16|14|YER044C|161|194|113|435|0|189|NaN|NaN|NaN|NaN|NaN|NaN|NaN|NaN|NaN|NaN
KAN|16|15|YDL204W|742|1102|908|1284|719|849|NaN|NaN|NaN|NaN|NaN|NaN|NaN|NaN|NaN|NaN
KAN|16|16|YBR058C-A|0|29|149|81|0|9|NaN|NaN|NaN|NaN|NaN|NaN|NaN|NaN|NaN|NaN
KAN|16|17|YBR096W|634|792|570|446|685|921|NaN|NaN|NaN|NaN|NaN|NaN|NaN|NaN|NaN|NaN
KAN|16|18|YBR234C|615|901|930|991|853|1090|NaN|NaN|NaN|NaN|NaN|NaN|NaN|NaN|NaN|NaN
KAN|16|19|YDR027C|149|9|5|5|0|12|NaN|NaN|NaN|NaN|NaN|NaN|NaN|NaN|NaN|NaN
KAN|16|20|YDR032C|526|1000|593|577|551|955|NaN|NaN|NaN|NaN|NaN|NaN|NaN|NaN|NaN|NaN
KAN|16|21|YEL022W|338|418|697|880|114|366|NaN|NaN|NaN|NaN|NaN|NaN|NaN|NaN|NaN|NaN
KAN|16|22|YER053C-A|700|813|580|654|552|730|NaN|NaN|NaN|NaN|NaN|NaN|NaN|NaN|NaN|NaN
KAN|16|23|YER100W|550|820|952|1246|549|1321|NaN|NaN|NaN|NaN|NaN|NaN|NaN|NaN|NaN|NaN
KAN|16|24|YGL095C|10|797|5|133|0|14|NaN|NaN|NaN|NaN|NaN|NaN|NaN|NaN|NaN|NaN
NAT|YDR304C
KAN|1|1|YCR017C|983|955|1030|978|846|827|0|0|0|0|0|0|0|0|0|0
KAN|1|2|YDR056C|1004|836|947|735|865|766|0|0|0|0|0|0|0|0|0|0
KAN|1|3|YBR229C|795|706|738|616|716|643|0|0|0|0|0|0|0|0|0|0
KAN|1|4|YCR011C|844|756|790|740|768|732|0|0|0|0|0|0|0|0|0|0
KAN|1|5|YBL011W|903|818|822|785|829|712|0|0|0|0|0|0|0|0|0|0
KAN|1|6|YBL017C|809|720|723|676|731|658|0|0|0|0|0|0|0|0|0|0
KAN|1|7|YCL056C|927|802|988|880|841|772|0|0|0|0|0|0|0|0|0|0
KAN|1|8|YDR137W|748|622|547|502|549|502|0|0|0|0|0|0|0|0|0|0
KAN|1|9|YAR042W|816|705|737|696|703|644|0|0|0|0|0|0|0|0|0|0
KAN|1|10|YBR201W|926|791|839|759|791|772|0|0|0|0|0|0|0|0|0|0
KAN|1|11|YCL045C|862|742|809|800|721|672|0|0|0|0|0|0|0|0|0|0
KAN|1|12|YBR183W|851|791|769|722|728|702|0|0|0|0|0|0|0|0|0|0
KAN|1|13|YDR108W|708|624|625|607|649|593|0|0|0|0|0|0|0|0|0|0
KAN|1|14|YAL007C|827|697|863|772|761|699|0|0|0|0|0|0|0|0|0|0
KAN|1|15|YDR100W|762|683|690|666|718|672|0|0|0|0|0|0|0|0|0|0
KAN|1|16|YAL026C|588|484|516|521|581|518|0|0|0|0|0|0|0|0|0|0
KAN|1|17|YAL023C|849|699|828|756|825|693|0|0|0|0|0|0|0|0|0|0
KAN|1|18|YBL082C|801|731|697|677|751|668|0|0|0|0|0|0|0|0|0|0
KAN|1|19|YDR084C|777|671|680|621|715|654|0|0|0|0|0|0|0|0|0|0
KAN|1|20|YAL042W|893|743|791|732|741|680|0|0|0|0|0|0|0|0|0|0
KAN|1|21|YAL058W|781|685|699|666|749|691|0|0|0|0|0|0|0|0|0|0
KAN|1|22|YGL200C|851|730|815|772|797|719|0|0|0|0|0|0|0|0|0|0
KAN|1|23|YGL203C|810|738|771|727|726|718|0|0|0|0|0|0|0|0|0|0
KAN|1|24|YDR294C|745|700|664|634|661|633|0|0|0|0|0|0|0|0|0|0
KAN|2|1|YDR297W|915|725|810|638|764|654|0|0|0|0|0|0|0|0|0|0
KAN|2|2|YEL001C|744|713|679|617|603|592|0|0|0|0|0|0|0|0|0|0
KAN|2|3|YEL003W|796|742|676|624|590|583|0|0|0|0|0|0|0|0|0|0
KAN|2|4|YDR304C|287|280|242|221|209|178|0|0|0|0|0|0|0|0|0|0
KAN|2|5|YEL004W|782|731|672|604|650|591|0|0|0|0|0|0|0|0|0|0
KAN|2|6|YEL005C|779|761|696|676|610|612|0|0|0|0|0|0|0|0|0|0
KAN|2|7|YDR307W|366|341|344|303|322|306|0|0|0|0|0|0|0|0|0|0
KAN|2|8|YGL084C|681|669|526|506|429|416|0|0|0|0|0|0|0|0|0|0
KAN|2|9|YGL054C|857|772|704|633|688|610|0|0|0|0|0|0|0|0|0|0
KAN|2|10|YER019C-A|678|635|637|599|552|518|0|0|0|0|0|0|0|0|0|0
KAN|2|11|YDR270W|727|700|628|604|560|559|0|0|0|0|0|0|0|0|0|0
KAN|2|12|YDR410C|0|0|28|3|153|126|0|0|0|0|0|0|0|0|0|0
KAN|2|13|YDR411C|957|849|680|645|627|636|0|0|0|0|0|0|0|0|0|0
KAN|2|14|YER004W|817|742|676|637|664|646|0|0|0|0|0|0|0|0|0|0
KAN|2|15|YER005W|711|661|603|593|587|579|0|0|0|0|0|0|0|0|0|0
KAN|2|16|YGL020C|696|640|601|562|537|530|0|0|0|0|0|0|0|0|0|0
KAN|2|17|YEL064C|637|652|407|405|690|630|0|0|0|0|0|0|0|0|0|0
KAN|2|18|YGL027C|709|674|579|590|541|524|0|0|0|0|0|0|0|0|0|0
KAN|2|19|YDR233C|708|649|554|583|533|531|0|0|0|0|0|0|0|0|0|0
KAN|2|20|YEL042W|593|592|500|500|489|523|0|0|0|0|0|0|0|0|0|0
KAN|2|21|YEL043W|562|527|511|541|522|531|0|0|0|0|0|0|0|0|0|0
KAN|2|22|YGL005C|658|643|596|590|577|543|0|0|0|0|0|0|0|0|0|0
KAN|2|23|YGL010W|661|724|581|659|579|564|0|0|0|0|0|0|0|0|0|0
KAN|2|24|YGL012W|827|1026|811|1019|762|904|0|0|0|0|0|0|0|0|0|0
KAN|3|1|YDR349C|938|802|886|740|859|709|0|0|0|0|0|0|0|0|0|0
KAN|3|2|YDR221W|929|848|782|711|694|655|0|0|0|0|0|0|0|0|0|0
KAN|3|3|YDR222W|767|697|701|679|629|591|0|0|0|0|0|0|0|0|0|0
KAN|3|4|YDR357C|799|803|560|541|486|470|0|0|0|0|0|0|0|0|0|0
KAN|3|5|YEL031W|699|675|673|657|542|563|0|0|0|0|0|0|0|0|0|0
KAN|3|6|YER083C|788|782|705|687|673|632|0|0|0|0|0|0|0|0|0|0
KAN|3|7|YDR344C|564|557|574|573|491|471|0|0|0|0|0|0|0|0|0|0
KAN|3|8|YEL013W|615|587|520|454|473|447|0|0|0|0|0|0|0|0|0|0
KAN|3|9|YEL015W|641|604|622|574|600|548|0|0|0|0|0|0|0|0|0|0
KAN|3|10|YER071C|760|727|724|688|650|633|0|0|0|0|0|0|0|0|0|0
KAN|3|11|YDR320C|341|323|200|228|365|338|0|0|0|0|0|0|0|0|0|0
KAN|3|12|YHR110W|781|712|664|634|603|591|0|0|0|0|0|0|0|0|0|0
KAN|3|13|YIL076W|453|454|426|406|560|515|0|0|0|0|0|0|0|0|0|0
KAN|3|14|YIL090W|447|467|390|406|385|404|0|0|0|0|0|0|0|0|0|0
KAN|3|15|YIL039W|709|681|547|545|587|578|0|0|0|0|0|0|0|0|0|0
KAN|3|16|YIL040W|570|551|484|461|469|484|0|0|0|0|0|0|0|0|0|0
KAN|3|17|YIL043C|698|673|603|586|612|591|0|0|0|0|0|0|0|0|0|0
KAN|3|18|YIL044C|687|676|559|559|570|569|0|0|0|0|0|0|0|0|0|0
KAN|3|19|YGR199W|687|698|543|571|613|600|0|0|0|0|0|0|0|0|0|0
KAN|3|20|YGR202C|633|622|537|586|533|543|0|0|0|0|0|0|0|0|0|0
KAN|3|21|YHR060W|183|245|224|249|224|255|0|0|0|0|0|0|0|0|0|0
KAN|3|22|YIL027C|703|696|543|588|542|571|0|0|0|0|0|0|0|0|0|0
KAN|3|23|YHR079C|639|721|563|641|570|571|0|0|0|0|0|0|0|0|0|0
KAN|3|24|YGR177C|752|939|667|886|705|840|0|0|0|0|0|0|0|0|0|0
KAN|4|1|YGR036C|831|672|776|683|638|552|0|0|0|0|0|0|0|0|0|0
KAN|4|2|YHR039C|794|753|704|657|635|577|0|0|0|0|0|0|0|0|0|0
KAN|4|3|YIL005W|714|662|592|579|530|485|0|0|0|0|0|0|0|0|0|0
KAN|4|4|YIL016W|693|686|657|626|568|536|0|0|0|0|0|0|0|0|0|0
KAN|4|5|YGR170W|647|660|574|569|580|605|0|0|0|0|0|0|0|0|0|0
KAN|4|6|YHR204W|736|731|638|653|586|563|0|0|0|0|0|0|0|0|0|0
KAN|4|7|YGR157W|506|536|599|620|434|395|0|0|0|0|0|0|0|0|0|0
KAN|4|8|YHL003C|782|766|712|673|591|587|0|0|0|0|0|0|0|0|0|0
KAN|4|9|YHR176W|752|792|682|640|576|585|0|0|0|0|0|0|0|0|0|0
KAN|4|10|YHR142W|768|769|669|625|601|600|0|0|0|0|0|0|0|0|0|0
KAN|4|11|YGL226C-A|776|750|705|684|668|632|0|0|0|0|0|0|0|0|0|0
KAN|4|12|YGL231C|694|661|592|579|555|562|0|0|0|0|0|0|0|0|0|0
KAN|4|13|YHL031C|647|654|532|495|548|574|0|0|0|0|0|0|0|0|0|0
KAN|4|14|YHR135C|779|778|695|671|681|631|0|0|0|0|0|0|0|0|0|0
KAN|4|15|YHR136C|774|767|649|617|606|609|0|0|0|0|0|0|0|0|0|0
KAN|4|16|YGR105W|236|337|270|307|215|256|0|0|0|0|0|0|0|0|0|0
KAN|4|17|YLL014W|706|664|620|616|595|603|0|0|0|0|0|0|0|0|0|0
KAN|4|18|YKL020C|677|662|540|540|538|536|0|0|0|0|0|0|0|0|0|0
KAN|4|19|YLR080W|609|618|509|524|568|557|0|0|0|0|0|0|0|0|0|0
KAN|4|20|YKL140W|629|623|522|552|512|514|0|0|0|0|0|0|0|0|0|0
KAN|4|21|YKL008C|628|624|497|516|529|533|0|0|0|0|0|0|0|0|0|0
KAN|4|22|YLR056W|675|698|569|609|594|611|0|0|0|0|0|0|0|0|0|0
KAN|4|23|YLR064W|642|761|510|601|566|568|0|0|0|0|0|0|0|0|0|0
KAN|4|24|YKL119C|376|528|623|616|722|976|0|0|0|0|0|0|0|0|0|0
KAN|5|1|YJL134W|1033|876|1026|859|921|736|0|0|0|0|0|0|0|0|0|0
KAN|5|2|YLR042C|851|786|765|727|728|655|0|0|0|0|0|0|0|0|0|0
KAN|5|3|YLR023C|761|721|672|661|572|552|0|0|0|0|0|0|0|0|0|0
KAN|5|4|YJL178C|746|734|626|621|600|580|0|0|0|0|0|0|0|0|0|0
KAN|5|5|YJL171C|706|703|596|643|553|543|0|0|0|0|0|0|0|0|0|0
KAN|5|6|YKL094W|704|725|648|624|629|607|0|0|0|0|0|0|0|0|0|0
KAN|5|7|YJL168C|612|644|564|618|509|521|0|0|0|0|0|0|0|0|0|0
KAN|5|8|YKL212W|455|493|381|440|375|385|0|0|0|0|0|0|0|0|0|0
KAN|5|9|YJL192C|715|749|625|639|605|586|0|0|0|0|0|0|0|0|0|0
KAN|5|10|YKL073W|739|770|634|613|625|603|0|0|0|0|0|0|0|0|0|0
KAN|5|11|YKL179C|706|715|710|714|614|577|0|0|0|0|0|0|0|0|0|0
KAN|5|12|YLL043W|806|822|619|606|619|620|0|0|0|0|0|0|0|0|0|0
KAN|5|13|YLL052C|711|759|588|562|575|587|0|0|0|0|0|0|0|0|0|0
KAN|5|14|YLL055W|721|729|629|606|567|557|0|0|0|0|0|0|0|0|0|0
KAN|5|15|YKL063C|726|792|616|662|634|648|0|0|0|0|0|0|0|0|0|0
KAN|5|16|YKL065C|740|747|669|654|640|632|0|0|0|0|0|0|0|0|0|0
KAN|5|17|YJL198W|660|683|535|543|551|529|0|0|0|0|0|0|0|0|0|0
KAN|5|18|YJL196C|670|654|536|536|592|610|0|0|0|0|0|0|0|0|0|0
KAN|5|19|YLL023C|634|620|517|544|559|532|0|0|0|0|0|0|0|0|0|0
KAN|5|20|YLL028W|687|676|554|577|550|561|0|0|0|0|0|0|0|0|0|0
KAN|5|21|YJL212C|697|666|541|569|619|595|0|0|0|0|0|0|0|0|0|0
KAN|5|22|YMR022W|665|655|554|578|557|605|0|0|0|0|0|0|0|0|0|0
KAN|5|23|YMR214W|634|673|554|624|560|600|0|0|0|0|0|0|0|0|0|0
KAN|5|24|YMR215W|754|953|732|945|715|850|0|0|0|0|0|0|0|0|0|0
KAN|6|1|YMR010W|1106|922|1114|903|991|815|0|0|0|0|0|0|0|0|0|0
KAN|6|2|YMR015C|681|613|599|626|582|560|0|0|0|0|0|0|0|0|0|0
KAN|6|3|YLR207W|806|777|655|682|591|566|0|0|0|0|0|0|0|0|0|0
KAN|6|4|YLR350W|774|784|587|551|595|603|0|0|0|0|0|0|0|0|0|0
KAN|6|5|YLR220W|731|742|641|633|600|585|0|0|0|0|0|0|0|0|0|0
KAN|6|6|YML012W|774|816|656|692|608|621|0|0|0|0|0|0|0|0|0|0
KAN|6|7|YML008C|674|711|559|604|510|538|0|0|0|0|0|0|0|0|0|0
KAN|6|8|YMR202W|582|659|382|487|465|484|0|0|0|0|0|0|0|0|0|0
KAN|6|9|YLR194C|757|818|662|658|566|609|0|0|0|0|0|0|0|0|0|0
KAN|6|10|YMR183C|724|750|735|736|528|559|0|0|0|0|0|0|0|0|0|0
KAN|6|11|YML019W|703|763|650|629|542|537|0|0|0|0|0|0|0|0|0|0
KAN|6|12|YML013W|611|653|573|596|541|552|0|0|0|0|0|0|0|0|0|0
KAN|6|13|YLR292C|759|784|699|688|635|632|0|0|0|0|0|0|0|0|0|0
KAN|6|14|YMR161W|692|735|639|638|611|604|0|0|0|0|0|0|0|0|0|0
KAN|6|15|YMR163C|619|668|581|586|541|526|0|0|0|0|0|0|0|0|0|0
KAN|6|16|YLR396C|0|0|0|0|0|0|0|0|0|0|0|0|0|0|0|0
KAN|6|17|YMR152W|683|663|623|608|662|656|0|0|0|0|0|0|0|0|0|0
KAN|6|18|YLR130C|697|718|633|635|640|619|0|0|0|0|0|0|0|0|0|0
KAN|6|19|YLR268W|514|513|457|526|488|457|0|0|0|0|0|0|0|0|0|0
KAN|6|20|YMR029C|647|655|521|520|562|539|0|0|0|0|0|0|0|0|0|0
KAN|6|21|YMR031C|629|642|550|580|561|562|0|0|0|0|0|0|0|0|0|0
KAN|6|22|YLR372W|655|684|495|578|571|605|0|0|0|0|0|0|0|0|0|0
KAN|6|23|YLR242C|715|786|560|645|636|679|0|0|0|0|0|0|0|0|0|0
KAN|6|24|YLR250W|722|931|715|918|695|839|0|0|0|0|0|0|0|0|0|0
KAN|7|1|YLR120C|948|769|1034|860|888|712|0|0|0|0|0|0|0|0|0|0
KAN|7|2|YOR245C|934|862|770|801|686|601|0|0|0|0|0|0|0|0|0|0
KAN|7|3|YOR115C|711|716|600|627|598|605|0|0|0|0|0|0|0|0|0|0
KAN|7|4|YNL297C|622|612|475|532|448|485|0|0|0|0|0|0|0|0|0|0
KAN|7|5|YNL156C|713|725|684|664|588|581|0|0|0|0|0|0|0|0|0|0
KAN|7|6|YNL153C|732|732|628|642|586|581|0|0|0|0|0|0|0|0|0|0
KAN|7|7|YOR002W|718|719|627|675|606|634|0|0|0|0|0|0|0|0|0|0
KAN|7|8|YOR092W|694|685|601|588|495|457|0|0|0|0|0|0|0|0|0|0
KAN|7|9|YOR214C|686|714|635|632|561|601|0|0|0|0|0|0|0|0|0|0
KAN|7|10|YOR216C|659|683|579|639|536|530|0|0|0|0|0|0|0|0|0|0
KAN|7|11|YOR085W|697|730|627|619|547|541|0|0|0|0|0|0|0|0|0|0
KAN|7|12|YOR089C|568|642|529|530|517|530|0|0|0|0|0|0|0|0|0|0
KAN|7|13|YNL194C|656|673|577|548|535|532|0|0|0|0|0|0|0|0|0|0
KAN|7|14|YNL327W|721|755|637|617|620|605|0|0|0|0|0|0|0|0|0|0
KAN|7|15|YNL190W|714|712|619|619|588|605|0|0|0|0|0|0|0|0|0|0
KAN|7|16|YNL323W|798|811|716|670|726|710|0|0|0|0|0|0|0|0|0|0
KAN|7|17|YOR198C|646|642|729|727|0|0|0|0|0|0|0|0|0|0|0|0
KAN|7|18|YOR067C|694|720|586|644|643|604|0|0|0|0|0|0|0|0|0|0
KAN|7|19|YOR070C|542|587|450|487|517|540|0|0|0|0|0|0|0|0|0|0
KAN|7|20|YOR079C|662|691|565|633|563|567|0|0|0|0|0|0|0|0|0|0
KAN|7|21|YMR307W|608|629|478|510|611|592|0|0|0|0|0|0|0|0|0|0
KAN|7|22|YOR049C|644|684|545|574|590|606|0|0|0|0|0|0|0|0|0|0
KAN|7|23|YMR292W|656|697|569|650|544|565|0|0|0|0|0|0|0|0|0|0
KAN|7|24|YNL219C|711|954|645|835|680|813|0|0|0|0|0|0|0|0|0|0
KAN|8|1|YMR299C|1168|949|1020|859|916|778|0|0|0|0|0|0|0|0|0|0
KAN|8|2|YOR165W|870|814|685|682|635|610|0|0|0|0|0|0|0|0|0|0
KAN|8|3|YOR036W|420|460|283|378|337|352|0|0|0|0|0|0|0|0|0|0
KAN|8|4|YOR171C|711|736|651|673|595|572|0|0|0|0|0|0|0|0|0|0
KAN|8|5|YOR175C|715|677|656|672|521|516|0|0|0|0|0|0|0|0|0|0
KAN|8|6|YOR042W|783|820|646|672|579|603|0|0|0|0|0|0|0|0|0|0
KAN|8|7|YOR044W|748|776|613|679|601|620|0|0|0|0|0|0|0|0|0|0
KAN|8|8|YNL238W|667|691|680|701|584|590|0|0|0|0|0|0|0|0|0|0
KAN|8|9|YMR264W|731|747|705|673|606|607|0|0|0|0|0|0|0|0|0|0
KAN|8|10|YMR272C|621|658|537|543|465|485|0|0|0|0|0|0|0|0|0|0
KAN|8|11|YMR274C|698|726|673|634|569|585|0|0|0|0|0|0|0|0|0|0
KAN|8|12|YOR016C|722|701|697|673|625|615|0|0|0|0|0|0|0|0|0|0
KAN|8|13|YNL280C|620|650|595|568|513|512|0|0|0|0|0|0|0|0|0|0
KAN|8|14|YMR251W-A|703|732|666|650|609|593|0|0|0|0|0|0|0|0|0|0
KAN|8|15|YMR253C|717|737|646|674|622|622|0|0|0|0|0|0|0|0|0|0
KAN|8|16|YPR028W|672|739|633|605|583|602|0|0|0|0|0|0|0|0|0|0
KAN|8|17|YPL227C|660|671|598|579|604|562|0|0|0|0|0|0|0|0|0|0
KAN|8|18|YOL013C|701|635|634|642|650|605|0|0|0|0|0|0|0|0|0|0
KAN|8|19|YOL018C|501|499|411|454|485|502|0|0|0|0|0|0|0|0|0|0
KAN|8|20|YPR003C|679|681|590|617|653|627|0|0|0|0|0|0|0|0|0|0
KAN|8|21|YPL246C|693|674|575|595|629|639|0|0|0|0|0|0|0|0|0|0
KAN|8|22|YOR377W|612|596|521|605|569|596|0|0|0|0|0|0|0|0|0|0
KAN|8|23|YPL274W|668|705|573|673|575|569|0|0|0|0|0|0|0|0|0|0
KAN|8|24|YPL051W|776|1013|727|940|704|846|0|0|0|0|0|0|0|0|0|0
KAN|9|1|YPL170W|1100|942|1037|880|981|823|0|0|0|0|0|0|0|0|0|0
KAN|9|2|YOL065C|882|820|664|683|629|596|0|0|0|0|0|0|0|0|0|0
KAN|9|3|YOR311C|798|777|649|655|647|630|0|0|0|0|0|0|0|0|0|0
KAN|9|4|YOR321W|722|719|637|659|616|638|0|0|0|0|0|0|0|0|0|0
KAN|9|5|YPL195W|711|728|612|598|544|570|0|0|0|0|0|0|0|0|0|0
KAN|9|6|YOL047C|707|711|670|679|579|587|0|0|0|0|0|0|0|0|0|0
KAN|9|7|YOR307C|710|750|686|702|624|652|0|0|0|0|0|0|0|0|0|0
KAN|9|8|YPL087W|708|747|649|647|581|602|0|0|0|0|0|0|0|0|0|0
KAN|9|9|YPL207W|775|816|612|637|558|583|0|0|0|0|0|0|0|0|0|0
KAN|9|10|YPL206C|725|733|734|759|629|608|0|0|0|0|0|0|0|0|0|0
KAN|9|11|YOR284W|724|766|677|686|579|597|0|0|0|0|0|0|0|0|0|0
KAN|9|12|YOR285W|709|729|658|689|571|579|0|0|0|0|0|0|0|0|0|0
KAN|9|13|YOR288C|738|763|690|648|597|571|0|0|0|0|0|0|0|0|0|0
KAN|9|14|YOL030W|728|757|666|707|602|596|0|0|0|0|0|0|0|0|0|0
KAN|9|15|YOL031C|691|753|526|562|569|584|0|0|0|0|0|0|0|0|0|0
KAN|9|16|YOR291W|710|760|631|628|633|668|0|0|0|0|0|0|0|0|0|0
KAN|9|17|YCL025C|675|721|635|601|593|565|0|0|0|0|0|0|0|0|0|0
KAN|9|18|YDL052C|624|652|622|580|594|571|0|0|0|0|0|0|0|0|0|0
KAN|9|19|YPR173C|487|461|460|485|434|484|0|0|0|0|0|0|0|0|0|0
KAN|9|20|YCL001W|638|639|578|618|629|638|0|0|0|0|0|0|0|0|0|0
KAN|9|21|YPR148C|673|688|510|477|605|614|0|0|0|0|0|0|0|0|0|0
KAN|9|22|YPR149W|647|672|504|580|519|533|0|0|0|0|0|0|0|0|0|0
KAN|9|23|YDL018C|790|840|645|742|695|683|0|0|0|0|0|0|0|0|0|0
KAN|9|24|YBR067C|857|1063|798|1001|728|852|0|0|0|0|0|0|0|0|0|0
KAN|10|1|YDL019C|1069|868|1046|885|935|765|0|0|0|0|0|0|0|0|0|0
KAN|10|2|YPR135W|710|565|583|607|619|609|0|0|0|0|0|0|0|0|0|0
KAN|10|3|YGR227W|856|826|689|688|674|647|0|0|0|0|0|0|0|0|0|0
KAN|10|4|YBR162W-A|682|660|635|655|562|591|0|0|0|0|0|0|0|0|0|0
KAN|10|5|YBR164C|685|704|615|662|516|564|0|0|0|0|0|0|0|0|0|0
KAN|10|6|YBR052C|686|761|656|691|600|631|0|0|0|0|0|0|0|0|0|0
KAN|10|7|YBR171W|742|729|589|651|529|560|0|0|0|0|0|0|0|0|0|0
KAN|10|8|YBR036C|370|438|207|268|239|308|0|0|0|0|0|0|0|0|0|0
KAN|10|9|YPR114W|723|727|716|682|549|561|0|0|0|0|0|0|0|0|0|0
KAN|10|10|YFR041C|725|687|668|637|569|577|0|0|0|0|0|0|0|0|0|0
KAN|10|11|YBR132C|705|723|702|729|602|575|0|0|0|0|0|0|0|0|0|0
KAN|10|12|YBR106W|600|623|511|549|521|528|0|0|0|0|0|0|0|0|0|0
KAN|10|13|YPR063C|698|780|687|712|569|581|0|0|0|0|0|0|0|0|0|0
KAN|10|14|YPR071W|583|617|616|600|591|595|0|0|0|0|0|0|0|0|0|0
KAN|10|15|YBL102W|755|805|676|711|570|564|0|0|0|0|0|0|0|0|0|0
KAN|10|16|YBR097W|0|0|0|0|0|0|0|0|0|0|0|0|0|0|0|0
KAN|10|17|YDL121C|758|751|709|658|667|648|0|0|0|0|0|0|0|0|0|0
KAN|10|18|YDR518W|785|818|664|638|607|589|0|0|0|0|0|0|0|0|0|0
KAN|10|19|YDR519W|713|664|647|615|640|649|0|0|0|0|0|0|0|0|0|0
KAN|10|20|YDR524C|550|602|517|589|548|552|0|0|0|0|0|0|0|0|0|0
KAN|10|21|YML048W|601|625|476|531|513|516|0|0|0|0|0|0|0|0|0|0
KAN|10|22|YJR073C|572|578|500|521|545|564|0|0|0|0|0|0|0|0|0|0
KAN|10|23|wt_blank_sean|0|0|0|0|33|0|0|0|0|0|0|0|0|0|0|0
KAN|10|24|YJR088C|787|973|723|899|787|868|0|0|0|0|0|0|0|0|0|0
KAN|11|1|YDR503C|1133|939|1081|912|983|801|0|0|0|0|0|0|0|0|0|0
KAN|11|2|YML059C|830|763|729|659|682|647|0|0|0|0|0|0|0|0|0|0
KAN|11|3|YML055W|675|658|677|676|626|644|0|0|0|0|0|0|0|0|0|0
KAN|11|4|YDL099W|739|727|619|603|550|578|0|0|0|0|0|0|0|0|0|0
KAN|11|5|YDL100C|763|790|678|664|566|573|0|0|0|0|0|0|0|0|0|0
KAN|11|6|YDR484W|302|383|256|299|275|298|0|0|0|0|0|0|0|0|0|0
KAN|11|7|YDR492W|795|826|720|697|644|655|0|0|0|0|0|0|0|0|0|0
KAN|11|8|YGL126W|775|755|691|674|606|620|0|0|0|0|0|0|0|0|0|0
KAN|11|9|YIL124W|755|742|699|658|557|569|0|0|0|0|0|0|0|0|0|0
KAN|11|10|YDL091C|640|767|656|634|582|596|0|0|0|0|0|0|0|0|0|0
KAN|11|11|YDL093W|676|677|636|650|571|574|0|0|0|0|0|0|0|0|0|0
KAN|11|12|YFL048C|673|656|673|603|545|544|0|0|0|0|0|0|0|0|0|0
KAN|11|13|YDL095W|741|755|651|702|593|549|0|0|0|0|0|0|0|0|0|0
KAN|11|14|YFL025C|786|837|651|650|589|615|0|0|0|0|0|0|0|0|0|0
KAN|11|15|YGL161C|579|600|491|489|464|509|0|0|0|0|0|0|0|0|0|0
KAN|11|16|YGL167C|568|585|491|490|484|493|0|0|0|0|0|0|0|0|0|0
KAN|11|17|YGR261C|726|731|590|617|560|547|0|0|0|0|0|0|0|0|0|0
KAN|11|18|YGR263C|763|760|627|633|592|581|0|0|0|0|0|0|0|0|0|0
KAN|11|19|YGR266W|664|697|628|608|617|621|0|0|0|0|0|0|0|0|0|0
KAN|11|20|YNR039C|651|671|582|582|556|587|0|0|0|0|0|0|0|0|0|0
KAN|11|21|YNL146W|648|639|566|554|585|595|0|0|0|0|0|0|0|0|0|0
KAN|11|22|YNR019W|677|654|537|570|571|569|0|0|0|0|0|0|0|0|0|0
KAN|11|23|YCR043C|845|864|742|760|721|687|0|0|0|0|0|0|0|0|0|0
KAN|11|24|YNR021W|791|961|747|947|793|843|0|0|0|0|0|0|0|0|0|0
KAN|12|1|YCR044C|1028|872|1031|892|910|749|0|0|0|0|0|0|0|0|0|0
KAN|12|2|YCR061W|813|762|732|729|708|663|0|0|0|0|0|0|0|0|0|0
KAN|12|3|YNR030W|770|713|654|683|543|568|0|0|0|0|0|0|0|0|0|0
KAN|12|4|YBR177C|716|710|637|635|554|593|0|0|0|0|0|0|0|0|0|0
KAN|12|5|YNR008W|722|722|659|667|558|586|0|0|0|0|0|0|0|0|0|0
KAN|12|6|YNR013C|750|787|676|671|588|625|0|0|0|0|0|0|0|0|0|0
KAN|12|7|YBR283C|732|752|665|686|590|624|0|0|0|0|0|0|0|0|0|0
KAN|12|8|YNL041C|693|683|632|623|492|513|0|0|0|0|0|0|0|0|0|0
KAN|12|9|YNL044W|678|669|624|612|532|562|0|0|0|0|0|0|0|0|0|0
KAN|12|10|YBR290W|723|749|673|642|577|594|0|0|0|0|0|0|0|0|0|0
KAN|12|11|YNL046W|668|679|694|644|487|473|0|0|0|0|0|0|0|0|0|0
KAN|12|12|YNL049C|722|749|691|646|588|612|0|0|0|0|0|0|0|0|0|0
KAN|12|13|YBR273C|680|706|620|626|582|572|0|0|0|0|0|0|0|0|0|0
KAN|12|14|YBR264C|666|682|629|609|543|547|0|0|0|0|0|0|0|0|0|0
KAN|12|15|YNL008C|749|794|661|646|611|611|0|0|0|0|0|0|0|0|0|0
KAN|12|16|YDL137W|742|759|681|680|597|590|0|0|0|0|0|0|0|0|0|0
KAN|12|17|YJL024C|642|642|583|588|544|537|0|0|0|0|0|0|0|0|0|0
KAN|12|18|YJL029C|539|563|447|503|489|496|0|0|0|0|0|0|0|0|0|0
KAN|12|19|YML067C|712|726|616|621|554|521|0|0|0|0|0|0|0|0|0|0
KAN|12|20|YJL004C|669|706|605|612|535|568|0|0|0|0|0|0|0|0|0|0
KAN|12|21|YML038C|576|598|501|517|501|517|0|0|0|0|0|0|0|0|0|0
KAN|12|22|YER151C|449|468|361|404|434|439|0|0|0|0|0|0|0|0|0|0
KAN|12|23|YML075C|692|697|533|611|612|604|0|0|0|0|0|0|0|0|0|0
KAN|12|24|YGR086C|848|1058|778|1022|715|886|0|0|0|0|0|0|0|0|0|0
KAN|13|1|YGR089W|1038|882|976|871|820|684|0|0|0|0|0|0|0|0|0|0
KAN|13|2|YGR106C|803|750|696|698|684|642|0|0|0|0|0|0|0|0|0|0
KAN|13|3|YLR246W|806|772|695|672|599|609|0|0|0|0|0|0|0|0|0|0
KAN|13|4|YJR118C|726|720|699|647|606|641|0|0|0|0|0|0|0|0|0|0
KAN|13|5|YDR205W|776|788|698|744|569|618|0|0|0|0|0|0|0|0|0|0
KAN|13|6|YGR038W|699|690|640|611|535|582|0|0|0|0|0|0|0|0|0|0
KAN|13|7|YJR131W|685|666|658|625|521|528|0|0|0|0|0|0|0|0|0|0
KAN|13|8|YJR134C|784|785|676|646|612|641|0|0|0|0|0|0|0|0|0|0
KAN|13|9|YER120W|694|733|615|595|563|586|0|0|0|0|0|0|0|0|0|0
KAN|13|10|YER122C|742|746|626|586|544|566|0|0|0|0|0|0|0|0|0|0
KAN|13|11|YJR117W|670|676|610|580|519|535|0|0|0|0|0|0|0|0|0|0
KAN|13|12|YER113C|701|720|603|561|540|548|0|0|0|0|0|0|0|0|0|0
KAN|13|13|YJR040W|759|757|664|670|544|548|0|0|0|0|0|0|0|0|0|0
KAN|13|14|YKR067W|686|696|594|572|513|534|0|0|0|0|0|0|0|0|0|0
KAN|13|15|YJR031C|678|691|673|648|549|572|0|0|0|0|0|0|0|0|0|0
KAN|13|16|YMR054W|636|658|655|636|529|567|0|0|0|0|0|0|0|0|0|0
KAN|13|17|YIR033W|582|584|528|544|467|508|0|0|0|0|0|0|0|0|0|0
KAN|13|18|YJR010C-A|680|690|665|661|548|554|0|0|0|0|0|0|0|0|0|0
KAN|13|19|YJR015W|695|701|629|659|573|614|0|0|0|0|0|0|0|0|0|0
KAN|13|20|YMR052W|614|634|535|531|529|555|0|0|0|0|0|0|0|0|0|0
KAN|13|21|YBR287W|656|668|564|571|598|590|0|0|0|0|0|0|0|0|0|0
KAN|13|22|YBR288C|587|641|558|583|521|551|0|0|0|0|0|0|0|0|0|0
KAN|13|23|YAR002C-A|705|718|584|660|573|604|0|0|0|0|0|0|0|0|0|0
KAN|13|24|YMR119W|916|1114|761|1014|782|924|0|0|0|0|0|0|0|0|0|0
KAN|14|1|YNL125C|1211|1022|757|549|814|748|0|0|0|0|0|0|0|0|0|0
KAN|14|2|YNL130C|877|880|845|855|720|686|0|0|0|0|0|0|0|0|0|0
KAN|14|3|YIL030C|725|728|652|617|601|610|0|0|0|0|0|0|0|0|0|0
KAN|14|4|YNL085W|747|776|679|692|607|635|0|0|0|0|0|0|0|0|0|0
KAN|14|5|YNL095C|674|717|610|616|509|569|0|0|0|0|0|0|0|0|0|0
KAN|14|6|YLR390W-A|721|747|651|621|530|579|0|0|0|0|0|0|0|0|0|0
KAN|14|7|YJL078C|656|655|612|578|541|577|0|0|0|0|0|0|0|0|0|0
KAN|14|8|YKR053C|712|693|623|649|518|556|0|0|0|0|0|0|0|0|0|0
KAN|14|9|YNL051W|696|674|593|603|510|556|0|0|0|0|0|0|0|0|0|0
KAN|14|10|YPL137C|664|686|650|611|502|527|0|0|0|0|0|0|0|0|0|0
KAN|14|11|YDL072C|700|744|757|786|586|609|0|0|0|0|0|0|0|0|0|0
KAN|14|12|YCR048W|731|797|647|692|560|590|0|0|0|0|0|0|0|0|0|0
KAN|14|13|YCR067C|653|702|583|598|526|575|0|0|0|0|0|0|0|0|0|0
KAN|14|14|YCR034W|714|762|642|674|565|578|0|0|0|0|0|0|0|0|0|0
KAN|14|15|YGR130C|760|839|722|730|608|644|0|0|0|0|0|0|0|0|0|0
KAN|14|16|YGL223C|735|791|625|701|557|598|0|0|0|0|0|0|0|0|0|0
KAN|14|17|YBR255W|719|796|633|660|583|623|0|0|0|0|0|0|0|0|0|0
KAN|14|18|YER087C-B|756|796|711|758|586|632|0|0|0|0|0|0|0|0|0|0
KAN|14|19|YIL105C|802|859|645|717|637|682|0|0|0|0|0|0|0|0|0|0
KAN|14|20|YDR476C|738|770|634|663|621|600|0|0|0|0|0|0|0|0|0|0
KAN|14|21|YDR525W|712|735|611|656|572|602|0|0|0|0|0|0|0|0|0|0
KAN|14|22|YDR057W|727|805|627|691|575|645|0|0|0|0|0|0|0|0|0|0
KAN|14|23|YBR159W|579|669|485|582|481|544|0|0|0|0|0|0|0|0|0|0
KAN|14|24|YHR123W|898|1173|816|1116|758|909|0|0|0|0|0|0|0|0|0|0
KAN|15|1|YGR284C|1132|1031|1108|998|1035|930|0|0|0|0|0|0|0|0|0|0
KAN|15|2|YOL101C|805|802|799|787|807|752|0|0|0|0|0|0|0|0|0|0
KAN|15|3|YOL107W|752|760|647|698|589|634|0|0|0|0|0|0|0|0|0|0
KAN|15|4|YNL300W|658|721|635|708|557|614|0|0|0|0|0|0|0|0|0|0
KAN|15|5|YOL110W|659|728|597|636|573|635|0|0|0|0|0|0|0|0|0|0
KAN|15|6|YOR317W|708|760|598|664|561|635|0|0|0|0|0|0|0|0|0|0
KAN|15|7|YML071C|622|695|526|510|539|588|0|0|0|0|0|0|0|0|0|0
KAN|15|8|YIR038C|680|765|687|746|601|634|0|0|0|0|0|0|0|0|0|0
KAN|15|9|YML101C|734|785|706|694|592|638|0|0|0|0|0|0|0|0|0|0
KAN|15|10|YOL137W|674|726|668|710|561|611|0|0|0|0|0|0|0|0|0|0
KAN|15|11|YDR424C|621|686|584|615|530|585|0|0|0|0|0|0|0|0|0|0
KAN|15|12|YMR065W|727|797|632|724|613|673|0|0|0|0|0|0|0|0|0|0
KAN|15|13|YML128C|511|627|379|480|450|542|0|0|0|0|0|0|0|0|0|0
KAN|15|14|YHR045W|723|835|647|697|578|639|0|0|0|0|0|0|0|0|0|0
KAN|15|15|YHR181W|669|781|618|716|602|680|0|0|0|0|0|0|0|0|0|0
KAN|15|16|YMR123W|671|807|629|787|608|690|0|0|0|0|0|0|0|0|0|0
KAN|15|17|YLR039C|606|699|476|531|395|476|0|0|0|0|0|0|0|0|0|0
KAN|15|18|YLR050C|719|861|653|809|633|748|0|0|0|0|0|0|0|0|0|0
KAN|15|19|YNR075W|664|805|670|832|590|678|0|0|0|0|0|0|0|0|0|0
KAN|15|20|YOL088C|747|827|667|758|615|668|0|0|0|0|0|0|0|0|0|0
KAN|15|21|YMR313C|676|739|558|635|563|616|0|0|0|0|0|0|0|0|0|0
KAN|15|22|YHR004C|648|733|547|643|508|553|0|0|0|0|0|0|0|0|0|0
KAN|15|23|YLR450W|733|823|635|795|582|617|0|0|0|0|0|0|0|0|0|0
KAN|15|24|YDL192W|824|1117|695|994|686|842|0|0|0|0|0|0|0|0|0|0
KAN|16|1|YNR051C|828|883|808|913|815|892|0|0|0|0|0|0|0|0|0|0
KAN|16|2|YJL123C|852|865|845|931|889|945|0|0|0|0|0|0|0|0|0|0
KAN|16|3|YJL117W|743|850|702|799|634|783|0|0|0|0|0|0|0|0|0|0
KAN|16|4|YDL222C|799|893|769|862|656|794|0|0|0|0|0|0|0|0|0|0
KAN|16|5|YDL226C|712|799|602|726|589|692|0|0|0|0|0|0|0|0|0|0
KAN|16|6|YDL231C|760|853|699|799|602|739|0|0|0|0|0|0|0|0|0|0
KAN|16|7|YDL232W|721|790|667|742|605|732|0|0|0|0|0|0|0|0|0|0
KAN|16|8|YJL079C|775|836|730|800|632|756|0|0|0|0|0|0|0|0|0|0
KAN|16|9|YKR088C|643|738|603|696|582|714|0|0|0|0|0|0|0|0|0|0
KAN|16|10|YJL073W|702|799|648|775|618|783|0|0|0|0|0|0|0|0|0|0
KAN|16|11|YJL062W|766|878|770|878|710|896|0|0|0|0|0|0|0|0|0|0
KAN|16|12|YJR066W|645|753|583|690|554|728|0|0|0|0|0|0|0|0|0|0
KAN|16|13|YDR483W|845|1001|765|977|674|891|0|0|0|0|0|0|0|0|0|0
KAN|16|14|YER044C|180|151|170|169|167|162|0|0|0|0|0|0|0|0|0|0
KAN|16|15|YDL204W|783|925|763|915|663|924|0|0|0|0|0|0|0|0|0|0
KAN|16|16|YBR058C-A|0|0|0|0|0|0|0|0|0|0|0|0|0|0|0|0
KAN|16|17|YBR096W|931|1101|935|1118|807|1049|0|0|0|0|0|0|0|0|0|0
KAN|16|18|YBR234C|0|0|0|0|184|231|0|0|0|0|0|0|0|0|0|0
KAN|16|19|YDR027C|0|0|0|0|11|4|0|0|0|0|0|0|0|0|0|0
KAN|16|20|YDR032C|891|979|824|929|804|931|0|0|0|0|0|0|0|0|0|0
KAN|16|21|YEL022W|583|704|637|738|597|719|0|0|0|0|0|0|0|0|0|0
KAN|16|22|YER053C-A|775|895|788|924|709|857|0|0|0|0|0|0|0|0|0|0
KAN|16|23|YER100W|817|1077|899|1282|736|933|0|0|0|0|0|0|0|0|0|0
KAN|16|24|YGL095C|145|145|0|229|831|1136|0|0|0|0|0|0|0|0|0|0
NAT|YGL084C
KAN|1|1|YCR017C|502|349|529|252|545|248|0|0|0|0|0|0|0|0|0|0
KAN|1|2|YDR056C|807|712|615|535|627|569|0|0|0|0|0|0|0|0|0|0
KAN|1|3|YBR229C|251|193|102|145|124|95|0|0|0|0|0|0|0|0|0|0
KAN|1|4|YCR011C|794|709|580|503|739|640|0|0|0|0|0|0|0|0|0|0
KAN|1|5|YBL011W|801|744|605|509|651|613|0|0|0|0|0|0|0|0|0|0
KAN|1|6|YBL017C|668|582|547|467|574|473|0|0|0|0|0|0|0|0|0|0
KAN|1|7|YCL056C|693|641|658|626|736|654|0|0|0|0|0|0|0|0|0|0
KAN|1|8|YDR137W|330|309|212|187|268|219|0|0|0|0|0|0|0|0|0|0
KAN|1|9|YAR042W|499|519|536|448|583|465|0|0|0|0|0|0|0|0|0|0
KAN|1|10|YBR201W|782|723|685|626|818|678|0|0|0|0|0|0|0|0|0|0
KAN|1|11|YCL045C|542|581|519|523|540|489|0|0|0|0|0|0|0|0|0|0
KAN|1|12|YBR183W|640|658|586|558|710|662|0|0|0|0|0|0|0|0|0|0
KAN|1|13|YDR108W|516|489|446|384|427|364|0|0|0|0|0|0|0|0|0|0
KAN|1|14|YAL007C|749|672|782|698|803|671|0|0|0|0|0|0|0|0|0|0
KAN|1|15|YDR100W|600|580|615|592|731|626|0|0|0|0|0|0|0|0|0|0
KAN|1|16|YAL026C|749|659|672|575|653|636|0|0|0|0|0|0|0|0|0|0
KAN|1|17|YAL023C|363|277|379|267|398|280|0|0|0|0|0|0|0|0|0|0
KAN|1|18|YBL082C|586|478|651|514|683|542|0|0|0|0|0|0|0|0|0|0
KAN|1|19|YDR084C|871|707|888|756|825|723|0|0|0|0|0|0|0|0|0|0
KAN|1|20|YAL042W|883|701|937|795|896|783|0|0|0|0|0|0|0|0|0|0
KAN|1|21|YAL058W|528|314|583|410|664|432|0|0|0|0|0|0|0|0|0|0
KAN|1|22|YGL200C|943|688|856|648|956|809|0|0|0|0|0|0|0|0|0|0
KAN|1|23|YGL203C|627|564|803|677|721|652|0|0|0|0|0|0|0|0|0|0
KAN|1|24|YDR294C|842|802|832|971|898|1036|0|0|0|0|0|0|0|0|0|0
KAN|2|1|YDR297W|952|742|713|589|747|630|0|0|0|0|0|0|0|0|0|0
KAN|2|2|YEL001C|575|553|0|0|437|440|0|0|0|0|0|0|0|0|0|0
KAN|2|3|YEL003W|492|448|515|494|395|421|0|0|0|0|0|0|0|0|0|0
KAN|2|4|YDR304C|569|500|524|542|509|473|0|0|0|0|0|0|0|0|0|0
KAN|2|5|YEL004W|636|595|492|501|447|496|0|0|0|0|0|0|0|0|0|0
KAN|2|6|YEL005C|625|608|566|574|512|540|0|0|0|0|0|0|0|0|0|0
KAN|2|7|YDR307W|564|513|523|519|569|565|0|0|0|0|0|0|0|0|0|0
KAN|2|8|YGL084C|170|181|178|183|127|112|0|0|0|0|0|0|0|0|0|0
KAN|2|9|YGL054C|327|321|413|431|471|427|0|0|0|0|0|0|0|0|0|0
KAN|2|10|YER019C-A|440|488|449|446|444|447|0|0|0|0|0|0|0|0|0|0
KAN|2|11|YDR270W|687|656|494|549|614|686|0|0|0|0|0|0|0|0|0|0
KAN|2|12|YDR410C|0|0|0|0|0|0|0|0|0|0|0|0|0|0|0|0
KAN|2|13|YDR411C|597|548|720|715|560|620|0|0|0|0|0|0|0|0|0|0
KAN|2|14|YER004W|672|662|625|659|733|705|0|0|0|0|0|0|0|0|0|0
KAN|2|15|YER005W|514|476|458|521|492|477|0|0|0|0|0|0|0|0|0|0
KAN|2|16|YGL020C|377|406|546|568|585|567|0|0|0|0|0|0|0|0|0|0
KAN|2|17|YEL064C|879|829|0|0|727|682|0|0|0|0|0|0|0|0|0|0
KAN|2|18|YGL027C|244|231|304|286|259|231|0|0|0|0|0|0|0|0|0|0
KAN|2|19|YDR233C|599|602|637|664|761|741|0|0|0|0|0|0|0|0|0|0
KAN|2|20|YEL042W|417|418|428|489|359|371|0|0|0|0|0|0|0|0|0|0
KAN|2|21|YEL043W|521|542|575|651|621|625|0|0|0|0|0|0|0|0|0|0
KAN|2|22|YGL005C|542|536|592|636|665|610|0|0|0|0|0|0|0|0|0|0
KAN|2|23|YGL010W|640|651|491|586|626|652|0|0|0|0|0|0|0|0|0|0
KAN|2|24|YGL012W|420|354|274|404|397|451|0|0|0|0|0|0|0|0|0|0
KAN|3|1|YDR349C|598|483|501|446|500|357|0|0|0|0|0|0|0|0|0|0
KAN|3|2|YDR221W|649|578|455|433|378|332|0|0|0|0|0|0|0|0|0|0
KAN|3|3|YDR222W|600|634|442|474|367|410|0|0|0|0|0|0|0|0|0|0
KAN|3|4|YDR357C|637|622|465|498|471|488|0|0|0|0|0|0|0|0|0|0
KAN|3|5|YEL031W|258|262|205|206|116|129|0|0|0|0|0|0|0|0|0|0
KAN|3|6|YER083C|688|678|631|640|491|490|0|0|0|0|0|0|0|0|0|0
KAN|3|7|YDR344C|465|464|519|539|534|573|0|0|0|0|0|0|0|0|0|0
KAN|3|8|YEL013W|491|462|338|381|397|404|0|0|0|0|0|0|0|0|0|0
KAN|3|9|YEL015W|422|483|516|514|401|413|0|0|0|0|0|0|0|0|0|0
KAN|3|10|YER071C|717|715|619|653|602|673|0|0|0|0|0|0|0|0|0|0
KAN|3|11|YDR320C|90|79|83|91|74|47|0|0|0|0|0|0|0|0|0|0
KAN|3|12|YHR110W|633|628|568|590|580|589|0|0|0|0|0|0|0|0|0|0
KAN|3|13|YIL076W|359|323|608|720|375|345|0|0|0|0|0|0|0|0|0|0
KAN|3|14|YIL090W|333|401|363|327|324|338|0|0|0|0|0|0|0|0|0|0
KAN|3|15|YIL039W|535|510|548|553|598|555|0|0|0|0|0|0|0|0|0|0
KAN|3|16|YIL040W|618|591|578|588|608|674|0|0|0|0|0|0|0|0|0|0
KAN|3|17|YIL043C|658|646|742|731|712|723|0|0|0|0|0|0|0|0|0|0
KAN|3|18|YIL044C|450|486|501|502|434|442|0|0|0|0|0|0|0|0|0|0
KAN|3|19|YGR199W|682|688|726|754|749|767|0|0|0|0|0|0|0|0|0|0
KAN|3|20|YGR202C|586|561|687|712|650|682|0|0|0|0|0|0|0|0|0|0
KAN|3|21|YHR060W|136|116|230|204|300|264|0|0|0|0|0|0|0|0|0|0
KAN|3|22|YIL027C|639|625|693|731|702|714|0|0|0|0|0|0|0|0|0|0
KAN|3|23|YHR079C|378|358|428|510|479|478|0|0|0|0|0|0|0|0|0|0
KAN|3|24|YGR177C|594|616|598|775|667|806|0|0|0|0|0|0|0|0|0|0
KAN|4|1|YGR036C|169|137|164|104|246|105|0|0|0|0|0|0|0|0|0|0
KAN|4|2|YHR039C|437|422|385|438|418|388|0|0|0|0|0|0|0|0|0|0
KAN|4|3|YIL005W|322|315|351|327|368|390|0|0|0|0|0|0|0|0|0|0
KAN|4|4|YIL016W|410|443|433|504|403|429|0|0|0|0|0|0|0|0|0|0
KAN|4|5|YGR170W|450|485|400|480|445|474|0|0|0|0|0|0|0|0|0|0
KAN|4|6|YHR204W|574|580|435|517|421|451|0|0|0|0|0|0|0|0|0|0
KAN|4|7|YGR157W|619|681|552|614|465|467|0|0|0|0|0|0|0|0|0|0
KAN|4|8|YHL003C|737|712|655|701|772|774|0|0|0|0|0|0|0|0|0|0
KAN|4|9|YHR176W|700|682|583|626|702|690|0|0|0|0|0|0|0|0|0|0
KAN|4|10|YHR142W|489|488|539|530|402|427|0|0|0|0|0|0|0|0|0|0
KAN|4|11|YGL226C-A|660|639|603|621|613|664|0|0|0|0|0|0|0|0|0|0
KAN|4|12|YGL231C|577|545|518|521|588|613|0|0|0|0|0|0|0|0|0|0
KAN|4|13|YHL031C|448|455|444|464|501|495|0|0|0|0|0|0|0|0|0|0
KAN|4|14|YHR135C|582|550|647|627|622|615|0|0|0|0|0|0|0|0|0|0
KAN|4|15|YHR136C|722|710|671|720|738|795|0|0|0|0|0|0|0|0|0|0
KAN|4|16|YGR105W|201|221|194|149|236|216|0|0|0|0|0|0|0|0|0|0
KAN|4|17|YLL014W|620|632|656|670|682|714|0|0|0|0|0|0|0|0|0|0
KAN|4|18|YKL020C|647|688|651|644|825|859|0|0|0|0|0|0|0|0|0|0
KAN|4|19|YLR080W|554|551|705|733|604|631|0|0|0|0|0|0|0|0|0|0
KAN|4|20|YKL140W|475|542|597|610|654|636|0|0|0|0|0|0|0|0|0|0
KAN|4|21|YKL008C|606|601|624|671|741|705|0|0|0|0|0|0|0|0|0|0
KAN|4|22|YLR056W|616|615|682|697|799|802|0|0|0|0|0|0|0|0|0|0
KAN|4|23|YLR064W|666|594|618|674|695|766|0|0|0|0|0|0|0|0|0|0
KAN|4|24|YKL119C|345|256|1124|1294|131|76|0|0|0|0|0|0|0|0|0|0
KAN|5|1|YJL134W|723|601|692|570|518|399|0|0|0|0|0|0|0|0|0|0
KAN|5|2|YLR042C|707|688|554|536|513|457|0|0|0|0|0|0|0|0|0|0
KAN|5|3|YLR023C|511|480|465|508|314|314|0|0|0|0|0|0|0|0|0|0
KAN|5|4|YJL178C|590|553|412|439|428|425|0|0|0|0|0|0|0|0|0|0
KAN|5|5|YJL171C|465|479|623|721|584|580|0|0|0|0|0|0|0|0|0|0
KAN|5|6|YKL094W|407|494|493|512|455|487|0|0|0|0|0|0|0|0|0|0
KAN|5|7|YJL168C|504|534|401|476|334|409|0|0|0|0|0|0|0|0|0|0
KAN|5|8|YKL212W|371|356|367|384|329|283|0|0|0|0|0|0|0|0|0|0
KAN|5|9|YJL192C|552|582|571|606|824|843|0|0|0|0|0|0|0|0|0|0
KAN|5|10|YKL073W|559|589|629|674|536|578|0|0|0|0|0|0|0|0|0|0
KAN|5|11|YKL179C|654|704|694|708|648|671|0|0|0|0|0|0|0|0|0|0
KAN|5|12|YLL043W|635|627|671|641|599|622|0|0|0|0|0|0|0|0|0|0
KAN|5|13|YLL052C|583|589|613|604|602|596|0|0|0|0|0|0|0|0|0|0
KAN|5|14|YLL055W|610|623|621|644|585|608|0|0|0|0|0|0|0|0|0|0
KAN|5|15|YKL063C|639|662|580|636|524|571|0|0|0|0|0|0|0|0|0|0
KAN|5|16|YKL065C|548|554|691|716|718|701|0|0|0|0|0|0|0|0|0|0
KAN|5|17|YJL198W|652|670|680|684|633|645|0|0|0|0|0|0|0|0|0|0
KAN|5|18|YJL196C|573|617|623|646|637|652|0|0|0|0|0|0|0|0|0|0
KAN|5|19|YLL023C|556|587|623|638|612|605|0|0|0|0|0|0|0|0|0|0
KAN|5|20|YLL028W|659|656|656|703|747|788|0|0|0|0|0|0|0|0|0|0
KAN|5|21|YJL212C|675|638|729|758|696|703|0|0|0|0|0|0|0|0|0|0
KAN|5|22|YMR022W|503|547|664|696|828|807|0|0|0|0|0|0|0|0|0|0
KAN|5|23|YMR214W|374|388|499|538|501|513|0|0|0|0|0|0|0|0|0|0
KAN|5|24|YMR215W|603|589|634|854|640|807|0|0|0|0|0|0|0|0|0|0
KAN|6|1|YMR010W|752|675|568|454|618|499|0|0|0|0|0|0|0|0|0|0
KAN|6|2|YMR015C|433|367|265|259|271|234|0|0|0|0|0|0|0|0|0|0
KAN|6|3|YLR207W|570|559|493|520|451|448|0|0|0|0|0|0|0|0|0|0
KAN|6|4|YLR350W|552|558|534|529|447|449|0|0|0|0|0|0|0|0|0|0
KAN|6|5|YLR220W|628|634|497|542|477|474|0|0|0|0|0|0|0|0|0|0
KAN|6|6|YML012W|603|653|562|602|555|566|0|0|0|0|0|0|0|0|0|0
KAN|6|7|YML008C|365|384|294|363|307|348|0|0|0|0|0|0|0|0|0|0
KAN|6|8|YMR202W|264|245|314|286|690|653|0|0|0|0|0|0|0|0|0|0
KAN|6|9|YLR194C|668|653|641|689|585|614|0|0|0|0|0|0|0|0|0|0
KAN|6|10|YMR183C|753|726|734|747|744|780|0|0|0|0|0|0|0|0|0|0
KAN|6|11|YML019W|369|394|411|410|355|389|0|0|0|0|0|0|0|0|0|0
KAN|6|12|YML013W|696|687|624|645|579|615|0|0|0|0|0|0|0|0|0|0
KAN|6|13|YLR292C|529|556|579|633|536|517|0|0|0|0|0|0|0|0|0|0
KAN|6|14|YMR161W|588|656|650|661|574|556|0|0|0|0|0|0|0|0|0|0
KAN|6|15|YMR163C|577|628|641|712|701|692|0|0|0|0|0|0|0|0|0|0
KAN|6|16|YLR396C|0|0|0|0|0|0|0|0|0|0|0|0|0|0|0|0
KAN|6|17|YMR152W|609|683|716|770|718|751|0|0|0|0|0|0|0|0|0|0
KAN|6|18|YLR130C|681|708|725|770|697|742|0|0|0|0|0|0|0|0|0|0
KAN|6|19|YLR268W|420|360|665|675|483|528|0|0|0|0|0|0|0|0|0|0
KAN|6|20|YMR029C|646|663|664|746|776|831|0|0|0|0|0|0|0|0|0|0
KAN|6|21|YMR031C|663|681|685|719|767|809|0|0|0|0|0|0|0|0|0|0
KAN|6|22|YLR372W|806|812|909|980|982|964|0|0|0|0|0|0|0|0|0|0
KAN|6|23|YLR242C|208|197|259|236|303|221|0|0|0|0|0|0|0|0|0|0
KAN|6|24|YLR250W|608|605|631|808|656|818|0|0|0|0|0|0|0|0|0|0
KAN|7|1|YLR120C|723|585|600|542|542|453|0|0|0|0|0|0|0|0|0|0
KAN|7|2|YOR245C|676|603|455|515|507|505|0|0|0|0|0|0|0|0|0|0
KAN|7|3|YOR115C|442|446|368|414|324|341|0|0|0|0|0|0|0|0|0|0
KAN|7|4|YNL297C|414|437|370|389|209|196|0|0|0|0|0|0|0|0|0|0
KAN|7|5|YNL156C|611|636|569|606|529|511|0|0|0|0|0|0|0|0|0|0
KAN|7|6|YNL153C|494|513|520|562|428|455|0|0|0|0|0|0|0|0|0|0
KAN|7|7|YOR002W|355|382|361|378|266|234|0|0|0|0|0|0|0|0|0|0
KAN|7|8|YOR092W|741|812|651|613|495|476|0|0|0|0|0|0|0|0|0|0
KAN|7|9|YOR214C|579|550|646|684|563|559|0|0|0|0|0|0|0|0|0|0
KAN|7|10|YOR216C|471|466|474|524|471|455|0|0|0|0|0|0|0|0|0|0
KAN|7|11|YOR085W|261|227|312|279|253|214|0|0|0|0|0|0|0|0|0|0
KAN|7|12|YOR089C|399|381|479|453|370|362|0|0|0|0|0|0|0|0|0|0
KAN|7|13|YNL194C|663|641|752|707|662|646|0|0|0|0|0|0|0|0|0|0
KAN|7|14|YNL327W|615|640|718|745|660|704|0|0|0|0|0|0|0|0|0|0
KAN|7|15|YNL190W|551|548|562|579|520|560|0|0|0|0|0|0|0|0|0|0
KAN|7|16|YNL323W|856|822|847|868|920|910|0|0|0|0|0|0|0|0|0|0
KAN|7|17|YOR198C|0|0|12|0|0|0|0|0|0|0|0|0|0|0|0|0
KAN|7|18|YOR067C|364|342|481|494|420|430|0|0|0|0|0|0|0|0|0|0
KAN|7|19|YOR070C|363|371|921|911|403|426|0|0|0|0|0|0|0|0|0|0
KAN|7|20|YOR079C|648|751|695|792|728|768|0|0|0|0|0|0|0|0|0|0
KAN|7|21|YMR307W|225|196|281|281|213|193|0|0|0|0|0|0|0|0|0|0
KAN|7|22|YOR049C|571|557|673|728|768|791|0|0|0|0|0|0|0|0|0|0
KAN|7|23|YMR292W|503|554|593|651|644|702|0|0|0|0|0|0|0|0|0|0
KAN|7|24|YNL219C|475|567|604|764|591|724|0|0|0|0|0|0|0|0|0|0
KAN|8|1|YMR299C|789|675|616|486|568|467|0|0|0|0|0|0|0|0|0|0
KAN|8|2|YOR165W|474|474|351|410|355|374|0|0|0|0|0|0|0|0|0|0
KAN|8|3|YOR036W|0|0|11|1|0|0|0|0|0|0|0|0|0|0|0|0
KAN|8|4|YOR171C|614|626|421|474|547|546|0|0|0|0|0|0|0|0|0|0
KAN|8|5|YOR175C|579|556|458|532|402|417|0|0|0|0|0|0|0|0|0|0
KAN|8|6|YOR042W|649|714|556|632|612|613|0|0|0|0|0|0|0|0|0|0
KAN|8|7|YOR044W|647|656|519|610|572|609|0|0|0|0|0|0|0|0|0|0
KAN|8|8|YNL238W|426|423|526|498|451|423|0|0|0|0|0|0|0|0|0|0
KAN|8|9|YMR264W|638|632|679|662|617|591|0|0|0|0|0|0|0|0|0|0
KAN|8|10|YMR272C|636|642|683|651|559|577|0|0|0|0|0|0|0|0|0|0
KAN|8|11|YMR274C|573|527|630|614|616|582|0|0|0|0|0|0|0|0|0|0
KAN|8|12|YOR016C|698|711|720|714|678|655|0|0|0|0|0|0|0|0|0|0
KAN|8|13|YNL280C|460|507|635|621|476|511|0|0|0|0|0|0|0|0|0|0
KAN|8|14|YMR251W-A|660|664|661|669|707|711|0|0|0|0|0|0|0|0|0|0
KAN|8|15|YMR253C|566|607|733|731|701|700|0|0|0|0|0|0|0|0|0|0
KAN|8|16|YPR028W|713|762|714|704|701|718|0|0|0|0|0|0|0|0|0|0
KAN|8|17|YPL227C|350|354|435|450|357|367|0|0|0|0|0|0|0|0|0|0
KAN|8|18|YOL013C|695|621|710|698|780|775|0|0|0|0|0|0|0|0|0|0
KAN|8|19|YOL018C|287|303|329|298|286|354|0|0|0|0|0|0|0|0|0|0
KAN|8|20|YPR003C|631|673|706|780|722|769|0|0|0|0|0|0|0|0|0|0
KAN|8|21|YPL246C|675|684|798|833|691|684|0|0|0|0|0|0|0|0|0|0
KAN|8|22|YOR377W|511|590|635|667|627|628|0|0|0|0|0|0|0|0|0|0
KAN|8|23|YPL274W|489|478|584|640|602|637|0|0|0|0|0|0|0|0|0|0
KAN|8|24|YPL051W|590|596|541|742|544|764|0|0|0|0|0|0|0|0|0|0
KAN|9|1|YPL170W|606|512|494|460|442|389|0|0|0|0|0|0|0|0|0|0
KAN|9|2|YOL065C|735|717|492|485|518|486|0|0|0|0|0|0|0|0|0|0
KAN|9|3|YOR311C|871|846|548|541|571|532|0|0|0|0|0|0|0|0|0|0
KAN|9|4|YOR321W|523|528|589|583|548|508|0|0|0|0|0|0|0|0|0|0
KAN|9|5|YPL195W|442|460|416|449|370|380|0|0|0|0|0|0|0|0|0|0
KAN|9|6|YOL047C|515|559|509|607|476|472|0|0|0|0|0|0|0|0|0|0
KAN|9|7|YOR307C|588|623|652|689|633|644|0|0|0|0|0|0|0|0|0|0
KAN|9|8|YPL087W|626|597|572|621|508|510|0|0|0|0|0|0|0|0|0|0
KAN|9|9|YPL207W|748|719|722|701|574|593|0|0|0|0|0|0|0|0|0|0
KAN|9|10|YPL206C|544|532|673|676|644|627|0|0|0|0|0|0|0|0|0|0
KAN|9|11|YOR284W|636|587|651|663|662|675|0|0|0|0|0|0|0|0|0|0
KAN|9|12|YOR285W|666|670|629|664|631|648|0|0|0|0|0|0|0|0|0|0
KAN|9|13|YOR288C|560|584|685|717|574|587|0|0|0|0|0|0|0|0|0|0
KAN|9|14|YOL030W|660|711|675|676|626|705|0|0|0|0|0|0|0|0|0|0
KAN|9|15|YOL031C|542|574|701|673|581|606|0|0|0|0|0|0|0|0|0|0
KAN|9|16|YOR291W|607|588|708|739|749|761|0|0|0|0|0|0|0|0|0|0
KAN|9|17|YCL025C|653|657|695|688|727|752|0|0|0|0|0|0|0|0|0|0
KAN|9|18|YDL052C|631|619|721|725|700|705|0|0|0|0|0|0|0|0|0|0
KAN|9|19|YPR173C|829|915|420|528|518|605|0|0|0|0|0|0|0|0|0|0
KAN|9|20|YCL001W|447|468|549|563|399|407|0|0|0|0|0|0|0|0|0|0
KAN|9|21|YPR148C|619|675|781|814|680|692|0|0|0|0|0|0|0|0|0|0
KAN|9|22|YPR149W|581|605|554|614|698|724|0|0|0|0|0|0|0|0|0|0
KAN|9|23|YDL018C|615|617|724|857|710|791|0|0|0|0|0|0|0|0|0|0
KAN|9|24|YBR067C|737|774|761|981|846|1046|0|0|0|0|0|0|0|0|0|0
KAN|10|1|YDL019C|703|545|627|520|439|384|0|0|0|0|0|0|0|0|0|0
KAN|10|2|YPR135W|477|487|354|377|462|445|0|0|0|0|0|0|0|0|0|0
KAN|10|3|YGR227W|489|472|429|441|344|334|0|0|0|0|0|0|0|0|0|0
KAN|10|4|YBR162W-A|470|534|498|541|387|411|0|0|0|0|0|0|0|0|0|0
KAN|10|5|YBR164C|524|534|481|552|424|458|0|0|0|0|0|0|0|0|0|0
KAN|10|6|YBR052C|548|594|475|553|444|476|0|0|0|0|0|0|0|0|0|0
KAN|10|7|YBR171W|426|406|275|324|274|306|0|0|0|0|0|0|0|0|0|0
KAN|10|8|YBR036C|342|125|50|44|0|0|0|0|0|0|0|0|0|0|0|0
KAN|10|9|YPR114W|522|505|636|617|448|407|0|0|0|0|0|0|0|0|0|0
KAN|10|10|YFR041C|537|573|557|559|578|539|0|0|0|0|0|0|0|0|0|0
KAN|10|11|YBR132C|650|632|656|699|593|573|0|0|0|0|0|0|0|0|0|0
KAN|10|12|YBR106W|739|764|679|742|669|727|0|0|0|0|0|0|0|0|0|0
KAN|10|13|YPR063C|632|676|648|670|717|730|0|0|0|0|0|0|0|0|0|0
KAN|10|14|YPR071W|612|623|678|733|611|632|0|0|0|0|0|0|0|0|0|0
KAN|10|15|YBL102W|565|651|723|780|668|714|0|0|0|0|0|0|0|0|0|0
KAN|10|16|YBR097W|0|0|0|0|0|0|0|0|0|0|0|0|0|0|0|0
KAN|10|17|YDL121C|691|693|748|785|739|782|0|0|0|0|0|0|0|0|0|0
KAN|10|18|YDR518W|796|730|790|762|842|866|0|0|0|0|0|0|0|0|0|0
KAN|10|19|YDR519W|617|636|775|850|660|647|0|0|0|0|0|0|0|0|0|0
KAN|10|20|YDR524C|516|496|625|650|548|540|0|0|0|0|0|0|0|0|0|0
KAN|10|21|YML048W|502|504|572|593|919|920|0|0|0|0|0|0|0|0|0|0
KAN|10|22|YJR073C|117|140|286|240|266|270|0|0|0|0|0|0|0|0|0|0
KAN|10|23|wt_blank_sean|0|0|0|0|0|0|0|0|0|0|0|0|0|0|0|0
KAN|10|24|YJR088C|630|627|630|910|640|832|0|0|0|0|0|0|0|0|0|0
KAN|11|1|YDR503C|747|682|526|424|612|506|0|0|0|0|0|0|0|0|0|0
KAN|11|2|YML059C|595|593|457|436|454|454|0|0|0|0|0|0|0|0|0|0
KAN|11|3|YML055W|437|454|326|299|248|319|0|0|0|0|0|0|0|0|0|0
KAN|11|4|YDL099W|500|549|374|422|482|444|0|0|0|0|0|0|0|0|0|0
KAN|11|5|YDL100C|561|578|494|504|419|452|0|0|0|0|0|0|0|0|0|0
KAN|11|6|YDR484W|804|815|89|3|0|0|0|0|0|0|0|0|0|0|0|0
KAN|11|7|YDR492W|711|737|652|647|632|628|0|0|0|0|0|0|0|0|0|0
KAN|11|8|YGL126W|466|467|555|553|429|395|0|0|0|0|0|0|0|0|0|0
KAN|11|9|YIL124W|728|734|735|709|625|573|0|0|0|0|0|0|0|0|0|0
KAN|11|10|YDL091C|648|657|642|662|644|612|0|0|0|0|0|0|0|0|0|0
KAN|11|11|YDL093W|655|670|663|667|623|654|0|0|0|0|0|0|0|0|0|0
KAN|11|12|YFL048C|511|491|579|568|505|497|0|0|0|0|0|0|0|0|0|0
KAN|11|13|YDL095W|440|453|453|452|432|458|0|0|0|0|0|0|0|0|0|0
KAN|11|14|YFL025C|1042|1068|1027|1056|1142|1161|0|0|0|0|0|0|0|0|0|0
KAN|11|15|YGL161C|466|447|496|508|469|563|0|0|0|0|0|0|0|0|0|0
KAN|11|16|YGL167C|433|442|447|449|436|426|0|0|0|0|0|0|0|0|0|0
KAN|11|17|YGR261C|502|500|620|657|579|577|0|0|0|0|0|0|0|0|0|0
KAN|11|18|YGR263C|654|710|732|741|629|613|0|0|0|0|0|0|0|0|0|0
KAN|11|19|YGR266W|645|684|711|741|702|691|0|0|0|0|0|0|0|0|0|0
KAN|11|20|YNR039C|565|571|692|762|637|665|0|0|0|0|0|0|0|0|0|0
KAN|11|21|YNL146W|589|562|735|736|636|623|0|0|0|0|0|0|0|0|0|0
KAN|11|22|YNR019W|594|599|721|711|619|561|0|0|0|0|0|0|0|0|0|0
KAN|11|23|YCR043C|587|676|761|751|741|717|0|0|0|0|0|0|0|0|0|0
KAN|11|24|YNR021W|591|573|771|984|815|950|0|0|0|0|0|0|0|0|0|0
KAN|12|1|YCR044C|640|491|560|483|558|465|0|0|0|0|0|0|0|0|0|0
KAN|12|2|YCR061W|591|539|496|478|412|404|0|0|0|0|0|0|0|0|0|0
KAN|12|3|YNR030W|393|422|469|475|374|354|0|0|0|0|0|0|0|0|0|0
KAN|12|4|YBR177C|550|581|538|543|424|410|0|0|0|0|0|0|0|0|0|0
KAN|12|5|YNR008W|462|539|445|457|417|416|0|0|0|0|0|0|0|0|0|0
KAN|12|6|YNR013C|524|553|537|532|516|514|0|0|0|0|0|0|0|0|0|0
KAN|12|7|YBR283C|589|599|488|514|486|490|0|0|0|0|0|0|0|0|0|0
KAN|12|8|YNL041C|489|476|590|548|374|335|0|0|0|0|0|0|0|0|0|0
KAN|12|9|YNL044W|544|565|589|586|469|498|0|0|0|0|0|0|0|0|0|0
KAN|12|10|YBR290W|668|674|609|671|561|558|0|0|0|0|0|0|0|0|0|0
KAN|12|11|YNL046W|574|557|728|718|563|600|0|0|0|0|0|0|0|0|0|0
KAN|12|12|YNL049C|662|683|667|707|601|622|0|0|0|0|0|0|0|0|0|0
KAN|12|13|YBR273C|531|547|685|687|609|606|0|0|0|0|0|0|0|0|0|0
KAN|12|14|YBR264C|544|537|604|640|466|494|0|0|0|0|0|0|0|0|0|0
KAN|12|15|YNL008C|723|697|699|725|685|698|0|0|0|0|0|0|0|0|0|0
KAN|12|16|YDL137W|681|700|688|782|560|605|0|0|0|0|0|0|0|0|0|0
KAN|12|17|YJL024C|526|547|686|695|611|582|0|0|0|0|0|0|0|0|0|0
KAN|12|18|YJL029C|219|181|315|318|281|286|0|0|0|0|0|0|0|0|0|0
KAN|12|19|YML067C|654|644|769|844|705|681|0|0|0|0|0|0|0|0|0|0
KAN|12|20|YJL004C|512|501|615|646|630|604|0|0|0|0|0|0|0|0|0|0
KAN|12|21|YML038C|974|1055|1076|1166|1318|1329|0|0|0|0|0|0|0|0|0|0
KAN|12|22|YER151C|343|372|353|407|269|285|0|0|0|0|0|0|0|0|0|0
KAN|12|23|YML075C|604|651|746|734|643|596|0|0|0|0|0|0|0|0|0|0
KAN|12|24|YGR086C|716|797|923|1150|971|1121|0|0|0|0|0|0|0|0|0|0
KAN|13|1|YGR089W|608|522|527|444|570|473|0|0|0|0|0|0|0|0|0|0
KAN|13|2|YGR106C|493|535|368|368|436|427|0|0|0|0|0|0|0|0|0|0
KAN|13|3|YLR246W|577|589|555|526|500|505|0|0|0|0|0|0|0|0|0|0
KAN|13|4|YJR118C|493|496|553|523|496|470|0|0|0|0|0|0|0|0|0|0
KAN|13|5|YDR205W|604|556|538|572|497|492|0|0|0|0|0|0|0|0|0|0
KAN|13|6|YGR038W|525|569|439|428|382|424|0|0|0|0|0|0|0|0|0|0
KAN|13|7|YJR131W|448|506|695|684|460|506|0|0|0|0|0|0|0|0|0|0
KAN|13|8|YJR134C|681|661|661|645|658|673|0|0|0|0|0|0|0|0|0|0
KAN|13|9|YER120W|1049|1094|616|621|653|666|0|0|0|0|0|0|0|0|0|0
KAN|13|10|YER122C|496|541|590|573|418|429|0|0|0|0|0|0|0|0|0|0
KAN|13|11|YJR117W|464|472|516|471|482|451|0|0|0|0|0|0|0|0|0|0
KAN|13|12|YER113C|466|514|582|577|488|472|0|0|0|0|0|0|0|0|0|0
KAN|13|13|YJR040W|685|680|684|698|608|598|0|0|0|0|0|0|0|0|0|0
KAN|13|14|YKR067W|491|506|630|604|535|537|0|0|0|0|0|0|0|0|0|0
KAN|13|15|YJR031C|555|602|610|625|623|627|0|0|0|0|0|0|0|0|0|0
KAN|13|16|YMR054W|595|647|716|766|575|611|0|0|0|0|0|0|0|0|0|0
KAN|13|17|YIR033W|577|613|528|571|605|605|0|0|0|0|0|0|0|0|0|0
KAN|13|18|YJR010C-A|574|556|660|737|680|698|0|0|0|0|0|0|0|0|0|0
KAN|13|19|YJR015W|670|653|696|713|691|667|0|0|0|0|0|0|0|0|0|0
KAN|13|20|YMR052W|667|669|773|845|766|765|0|0|0|0|0|0|0|0|0|0
KAN|13|21|YBR287W|631|704|766|756|726|687|0|0|0|0|0|0|0|0|0|0
KAN|13|22|YBR288C|510|525|688|690|578|618|0|0|0|0|0|0|0|0|0|0
KAN|13|23|YAR002C-A|479|579|631|638|625|630|0|0|0|0|0|0|0|0|0|0
KAN|13|24|YMR119W|692|809|761|844|898|1067|0|0|0|0|0|0|0|0|0|0
KAN|14|1|YNL125C|870|698|319|248|14|0|0|0|0|0|0|0|0|0|0|0
KAN|14|2|YNL130C|548|519|565|573|410|420|0|0|0|0|0|0|0|0|0|0
KAN|14|3|YIL030C|448|440|508|484|319|361|0|0|0|0|0|0|0|0|0|0
KAN|14|4|YNL085W|481|520|556|530|495|470|0|0|0|0|0|0|0|0|0|0
KAN|14|5|YNL095C|335|455|464|461|411|432|0|0|0|0|0|0|0|0|0|0
KAN|14|6|YLR390W-A|514|556|466|474|426|461|0|0|0|0|0|0|0|0|0|0
KAN|14|7|YJL078C|432|492|538|505|465|457|0|0|0|0|0|0|0|0|0|0
KAN|14|8|YKR053C|470|500|521|528|376|391|0|0|0|0|0|0|0|0|0|0
KAN|14|9|YNL051W|422|438|623|613|474|464|0|0|0|0|0|0|0|0|0|0
KAN|14|10|YPL137C|573|572|520|516|470|486|0|0|0|0|0|0|0|0|0|0
KAN|14|11|YDL072C|666|637|676|652|511|519|0|0|0|0|0|0|0|0|0|0
KAN|14|12|YCR048W|691|724|636|665|646|640|0|0|0|0|0|0|0|0|0|0
KAN|14|13|YCR067C|460|472|510|558|477|504|0|0|0|0|0|0|0|0|0|0
KAN|14|14|YCR034W|818|842|852|946|860|858|0|0|0|0|0|0|0|0|0|0
KAN|14|15|YGR130C|675|693|687|718|644|646|0|0|0|0|0|0|0|0|0|0
KAN|14|16|YGL223C|611|649|698|795|596|632|0|0|0|0|0|0|0|0|0|0
KAN|14|17|YBR255W|736|731|755|808|704|699|0|0|0|0|0|0|0|0|0|0
KAN|14|18|YER087C-B|646|575|671|751|530|550|0|0|0|0|0|0|0|0|0|0
KAN|14|19|YIL105C|768|716|822|877|894|842|0|0|0|0|0|0|0|0|0|0
KAN|14|20|YDR476C|670|637|778|825|516|592|0|0|0|0|0|0|0|0|0|0
KAN|14|21|YDR525W|554|591|679|750|624|633|0|0|0|0|0|0|0|0|0|0
KAN|14|22|YDR057W|650|662|808|810|770|711|0|0|0|0|0|0|0|0|0|0
KAN|14|23|YBR159W|486|550|657|753|594|617|0|0|0|0|0|0|0|0|0|0
KAN|14|24|YHR123W|762|860|754|1041|833|1063|0|0|0|0|0|0|0|0|0|0
KAN|15|1|YGR284C|718|559|716|669|575|518|0|0|0|0|0|0|0|0|0|0
KAN|15|2|YOL101C|576|501|461|465|351|317|0|0|0|0|0|0|0|0|0|0
KAN|15|3|YOL107W|521|492|506|493|450|443|0|0|0|0|0|0|0|0|0|0
KAN|15|4|YNL300W|544|577|437|437|395|413|0|0|0|0|0|0|0|0|0|0
KAN|15|5|YOL110W|642|589|518|504|424|450|0|0|0|0|0|0|0|0|0|0
KAN|15|6|YOR317W|464|490|722|720|388|419|0|0|0|0|0|0|0|0|0|0
KAN|15|7|YML071C|364|469|453|414|356|357|0|0|0|0|0|0|0|0|0|0
KAN|15|8|YIR038C|562|608|701|726|485|499|0|0|0|0|0|0|0|0|0|0
KAN|15|9|YML101C|642|655|596|575|576|551|0|0|0|0|0|0|0|0|0|0
KAN|15|10|YOL137W|485|511|525|579|451|496|0|0|0|0|0|0|0|0|0|0
KAN|15|11|YDR424C|516|587|533|582|493|534|0|0|0|0|0|0|0|0|0|0
KAN|15|12|YMR065W|595|637|645|692|643|672|0|0|0|0|0|0|0|0|0|0
KAN|15|13|YML128C|272|312|326|407|212|242|0|0|0|0|0|0|0|0|0|0
KAN|15|14|YHR045W|580|641|665|771|617|660|0|0|0|0|0|0|0|0|0|0
KAN|15|15|YHR181W|570|606|554|672|555|612|0|0|0|0|0|0|0|0|0|0
KAN|15|16|YMR123W|453|455|479|527|395|474|0|0|0|0|0|0|0|0|0|0
KAN|15|17|YLR039C|232|213|292|326|223|220|0|0|0|0|0|0|0|0|0|0
KAN|15|18|YLR050C|669|732|555|682|751|808|0|0|0|0|0|0|0|0|0|0
KAN|15|19|YNR075W|546|604|592|699|593|618|0|0|0|0|0|0|0|0|0|0
KAN|15|20|YOL088C|722|684|771|948|836|793|0|0|0|0|0|0|0|0|0|0
KAN|15|21|YMR313C|487|533|701|841|653|693|0|0|0|0|0|0|0|0|0|0
KAN|15|22|YHR004C|536|569|640|690|663|702|0|0|0|0|0|0|0|0|0|0
KAN|15|23|YLR450W|580|640|749|838|702|749|0|0|0|0|0|0|0|0|0|0
KAN|15|24|YDL192W|338|426|563|730|510|649|0|0|0|0|0|0|0|0|0|0
KAN|16|1|YNR051C|512|572|289|340|113|173|0|0|0|0|0|0|0|0|0|0
KAN|16|2|YJL123C|651|765|562|662|608|698|0|0|0|0|0|0|0|0|0|0
KAN|16|3|YJL117W|575|690|462|591|480|563|0|0|0|0|0|0|0|0|0|0
KAN|16|4|YDL222C|566|727|619|887|514|640|0|0|0|0|0|0|0|0|0|0
KAN|16|5|YDL226C|480|589|519|642|414|541|0|0|0|0|0|0|0|0|0|0
KAN|16|6|YDL231C|605|770|528|638|636|672|0|0|0|0|0|0|0|0|0|0
KAN|16|7|YDL232W|516|696|520|677|438|626|0|0|0|0|0|0|0|0|0|0
KAN|16|8|YJL079C|596|779|710|813|516|581|0|0|0|0|0|0|0|0|0|0
KAN|16|9|YKR088C|497|666|574|661|413|499|0|0|0|0|0|0|0|0|0|0
KAN|16|10|YJL073W|669|891|676|899|610|791|0|0|0|0|0|0|0|0|0|0
KAN|16|11|YJL062W|306|441|357|477|342|429|0|0|0|0|0|0|0|0|0|0
KAN|16|12|YJR066W|477|708|557|734|536|744|0|0|0|0|0|0|0|0|0|0
KAN|16|13|YDR483W|535|794|588|858|414|638|0|0|0|0|0|0|0|0|0|0
KAN|16|14|YER044C|9|40|115|130|41|34|0|0|0|0|0|0|0|0|0|0
KAN|16|15|YDL204W|573|797|746|1065|632|873|0|0|0|0|0|0|0|0|0|0
KAN|16|16|YBR058C-A|0|0|0|0|0|0|0|0|0|0|0|0|0|0|0|0
KAN|16|17|YBR096W|853|1150|901|1332|929|1276|0|0|0|0|0|0|0|0|0|0
KAN|16|18|YBR234C|0|0|0|0|0|0|0|0|0|0|0|0|0|0|0|0
KAN|16|19|YDR027C|0|0|0|0|0|0|0|0|0|0|0|0|0|0|0|0
KAN|16|20|YDR032C|758|988|931|1010|747|928|0|0|0|0|0|0|0|0|0|0
KAN|16|21|YEL022W|498|770|709|696|807|1000|0|0|0|0|0|0|0|0|0|0
KAN|16|22|YER053C-A|650|996|1007|1659|874|1224|0|0|0|0|0|0|0|0|0|0
KAN|16|23|YER100W|0|0|0|137|0|0|0|0|0|0|0|0|0|0|0|0
KAN|16|24|YGL095C|0|15|0|197|0|37|0|0|0|0|0|0|0|0|0|0
NAT|YGL054C
KAN|1|1|YCR017C|1119|823|620|646|558|678|0|0|0|0|0|0|0|0|0|0
KAN|1|2|YDR056C|928|946|1018|736|711|479|0|0|0|0|0|0|0|0|0|0
KAN|1|3|YBR229C|702|635|756|556|621|476|0|0|0|0|0|0|0|0|0|0
KAN|1|4|YCR011C|966|875|1119|700|794|682|0|0|0|0|0|0|0|0|0|0
KAN|1|5|YBL011W|836|839|1010|627|577|472|0|0|0|0|0|0|0|0|0|0
KAN|1|6|YBL017C|987|919|1033|626|683|565|0|0|0|0|0|0|0|0|0|0
KAN|1|7|YCL056C|975|1047|942|711|1026|949|0|0|0|0|0|0|0|0|0|0
KAN|1|8|YDR137W|126|58|177|24|0|0|0|0|0|0|0|0|0|0|0|0
KAN|1|9|YAR042W|630|783|749|664|782|765|0|0|0|0|0|0|0|0|0|0
KAN|1|10|YBR201W|1215|1074|1265|935|1230|920|0|0|0|0|0|0|0|0|0|0
KAN|1|11|YCL045C|910|891|1018|786|1032|855|0|0|0|0|0|0|0|0|0|0
KAN|1|12|YBR183W|1019|1047|1143|941|1210|957|0|0|0|0|0|0|0|0|0|0
KAN|1|13|YDR108W|40|55|120|23|144|2|0|0|0|0|0|0|0|0|0|0
KAN|1|14|YAL007C|1068|961|1026|806|1048|874|0|0|0|0|0|0|0|0|0|0
KAN|1|15|YDR100W|973|928|1062|871|1117|928|0|0|0|0|0|0|0|0|0|0
KAN|1|16|YAL026C|11|259|109|9|560|491|0|0|0|0|0|0|0|0|0|0
KAN|1|17|YAL023C|1077|955|950|793|1102|846|0|0|0|0|0|0|0|0|0|0
KAN|1|18|YBL082C|869|962|1055|857|1053|847|0|0|0|0|0|0|0|0|0|0
KAN|1|19|YDR084C|967|985|1092|938|1142|1066|0|0|0|0|0|0|0|0|0|0
KAN|1|20|YAL042W|984|991|936|851|1176|959|0|0|0|0|0|0|0|0|0|0
KAN|1|21|YAL058W|1084|1095|1042|889|1433|962|0|0|0|0|0|0|0|0|0|0
KAN|1|22|YGL200C|247|240|289|220|333|193|0|0|0|0|0|0|0|0|0|0
KAN|1|23|YGL203C|847|838|824|728|1302|1017|0|0|0|0|0|0|0|0|0|0
KAN|1|24|YDR294C|1110|1236|923|976|1110|1006|0|0|0|0|0|0|0|0|0|0
KAN|2|1|YDR297W|944|848|1129|894|925|805|0|0|0|0|0|0|0|0|0|0
KAN|2|2|YEL001C|586|720|691|569|569|522|0|0|0|0|0|0|0|0|0|0
KAN|2|3|YEL003W|562|709|600|580|690|601|0|0|0|0|0|0|0|0|0|0
KAN|2|4|YDR304C|778|842|718|626|772|769|0|0|0|0|0|0|0|0|0|0
KAN|2|5|YEL004W|789|844|849|756|688|686|0|0|0|0|0|0|0|0|0|0
KAN|2|6|YEL005C|812|951|837|745|814|730|0|0|0|0|0|0|0|0|0|0
KAN|2|7|YDR307W|674|823|773|743|719|653|0|0|0|0|0|0|0|0|0|0
KAN|2|8|YGL084C|118|370|449|331|196|342|0|0|0|0|0|0|0|0|0|0
KAN|2|9|YGL054C|0|13|197|92|0|0|0|0|0|0|0|0|0|0|0|0
KAN|2|10|YER019C-A|841|948|875|803|702|624|0|0|0|0|0|0|0|0|0|0
KAN|2|11|YDR270W|853|1097|843|849|887|821|0|0|0|0|0|0|0|0|0|0
KAN|2|12|YDR410C|0|0|0|0|0|0|0|0|0|0|0|0|0|0|0|0
KAN|2|13|YDR411C|1018|1110|770|711|1023|856|0|0|0|0|0|0|0|0|0|0
KAN|2|14|YER004W|921|1058|993|916|1083|1021|0|0|0|0|0|0|0|0|0|0
KAN|2|15|YER005W|864|1007|743|740|916|865|0|0|0|0|0|0|0|0|0|0
KAN|2|16|YGL020C|0|42|114|50|41|335|0|0|0|0|0|0|0|0|0|0
KAN|2|17|YEL064C|640|961|1001|778|867|816|0|0|0|0|0|0|0|0|0|0
KAN|2|18|YGL027C|490|712|482|434|493|441|0|0|0|0|0|0|0|0|0|0
KAN|2|19|YDR233C|879|1035|814|751|885|936|0|0|0|0|0|0|0|0|0|0
KAN|2|20|YEL042W|739|1042|716|700|693|736|0|0|0|0|0|0|0|0|0|0
KAN|2|21|YEL043W|807|927|753|724|841|881|0|0|0|0|0|0|0|0|0|0
KAN|2|22|YGL005C|142|282|379|298|298|277|0|0|0|0|0|0|0|0|0|0
KAN|2|23|YGL010W|648|782|874|806|992|968|0|0|0|0|0|0|0|0|0|0
KAN|2|24|YGL012W|0|528|552|575|529|835|0|0|0|0|0|0|0|0|0|0
KAN|3|1|YDR349C|923|859|992|817|791|651|0|0|0|0|0|0|0|0|0|0
KAN|3|2|YDR221W|800|954|762|659|673|584|0|0|0|0|0|0|0|0|0|0
KAN|3|3|YDR222W|765|906|776|657|556|572|0|0|0|0|0|0|0|0|0|0
KAN|3|4|YDR357C|573|700|667|590|365|387|0|0|0|0|0|0|0|0|0|0
KAN|3|5|YEL031W|0|205|107|42|142|238|0|0|0|0|0|0|0|0|0|0
KAN|3|6|YER083C|812|968|873|751|791|725|0|0|0|0|0|0|0|0|0|0
KAN|3|7|YDR344C|635|829|774|686|676|677|0|0|0|0|0|0|0|0|0|0
KAN|3|8|YEL013W|421|663|768|639|642|613|0|0|0|0|0|0|0|0|0|0
KAN|3|9|YEL015W|754|729|748|610|705|592|0|0|0|0|0|0|0|0|0|0
KAN|3|10|YER071C|822|991|844|773|852|809|0|0|0|0|0|0|0|0|0|0
KAN|3|11|YDR320C|0|0|157|137|0|0|0|0|0|0|0|0|0|0|0|0
KAN|3|12|YHR110W|990|1003|898|833|853|797|0|0|0|0|0|0|0|0|0|0
KAN|3|13|YIL076W|0|32|130|119|642|601|0|0|0|0|0|0|0|0|0|0
KAN|3|14|YIL090W|638|910|842|715|954|998|0|0|0|0|0|0|0|0|0|0
KAN|3|15|YIL039W|307|395|383|330|203|212|0|0|0|0|0|0|0|0|0|0
KAN|3|16|YIL040W|989|1045|977|877|1069|1054|0|0|0|0|0|0|0|0|0|0
KAN|3|17|YIL043C|1013|1090|842|738|1044|939|0|0|0|0|0|0|0|0|0|0
KAN|3|18|YIL044C|463|696|714|601|679|689|0|0|0|0|0|0|0|0|0|0
KAN|3|19|YGR199W|840|958|857|802|1093|1004|0|0|0|0|0|0|0|0|0|0
KAN|3|20|YGR202C|746|906|782|774|880|964|0|0|0|0|0|0|0|0|0|0
KAN|3|21|YHR060W|0|85|0|0|0|0|0|0|0|0|0|0|0|0|0|0
KAN|3|22|YIL027C|1010|1097|939|864|1140|1080|0|0|0|0|0|0|0|0|0|0
KAN|3|23|YHR079C|351|383|431|383|309|352|0|0|0|0|0|0|0|0|0|0
KAN|3|24|YGR177C|1158|1396|996|1129|1129|1272|0|0|0|0|0|0|0|0|0|0
KAN|4|1|YGR036C|131|258|357|191|333|315|0|0|0|0|0|0|0|0|0|0
KAN|4|2|YHR039C|639|662|859|738|620|510|0|0|0|0|0|0|0|0|0|0
KAN|4|3|YIL005W|685|757|622|520|631|564|0|0|0|0|0|0|0|0|0|0
KAN|4|4|YIL016W|641|876|723|650|607|566|0|0|0|0|0|0|0|0|0|0
KAN|4|5|YGR170W|600|641|565|501|385|436|0|0|0|0|0|0|0|0|0|0
KAN|4|6|YHR204W|784|857|765|693|732|746|0|0|0|0|0|0|0|0|0|0
KAN|4|7|YGR157W|379|626|556|495|403|412|0|0|0|0|0|0|0|0|0|0
KAN|4|8|YHL003C|713|962|924|916|843|775|0|0|0|0|0|0|0|0|0|0
KAN|4|9|YHR176W|894|941|824|743|729|685|0|0|0|0|0|0|0|0|0|0
KAN|4|10|YHR142W|808|922|800|709|910|819|0|0|0|0|0|0|0|0|0|0
KAN|4|11|YGL226C-A|821|991|881|805|868|767|0|0|0|0|0|0|0|0|0|0
KAN|4|12|YGL231C|785|841|800|756|807|779|0|0|0|0|0|0|0|0|0|0
KAN|4|13|YHL031C|0|208|227|157|54|49|0|0|0|0|0|0|0|0|0|0
KAN|4|14|YHR135C|974|1015|1009|908|919|913|0|0|0|0|0|0|0|0|0|0
KAN|4|15|YHR136C|898|1040|888|886|883|975|0|0|0|0|0|0|0|0|0|0
KAN|4|16|YGR105W|0|0|158|88|0|0|0|0|0|0|0|0|0|0|0|0
KAN|4|17|YLL014W|780|894|795|707|896|918|0|0|0|0|0|0|0|0|0|0
KAN|4|18|YKL020C|842|947|860|781|911|928|0|0|0|0|0|0|0|0|0|0
KAN|4|19|YLR080W|614|798|665|649|924|893|0|0|0|0|0|0|0|0|0|0
KAN|4|20|YKL140W|627|805|653|636|919|980|0|0|0|0|0|0|0|0|0|0
KAN|4|21|YKL008C|736|809|770|682|928|957|0|0|0|0|0|0|0|0|0|0
KAN|4|22|YLR056W|939|925|883|766|1151|1084|0|0|0|0|0|0|0|0|0|0
KAN|4|23|YLR064W|971|1239|852|851|1179|1162|0|0|0|0|0|0|0|0|0|0
KAN|4|24|YKL119C|0|0|1216|1386|0|0|0|0|0|0|0|0|0|0|0|0
KAN|5|1|YJL134W|964|793|910|700|822|587|0|0|0|0|0|0|0|0|0|0
KAN|5|2|YLR042C|908|903|724|581|552|480|0|0|0|0|0|0|0|0|0|0
KAN|5|3|YLR023C|668|830|800|703|598|522|0|0|0|0|0|0|0|0|0|0
KAN|5|4|YJL178C|734|885|660|579|676|676|0|0|0|0|0|0|0|0|0|0
KAN|5|5|YJL171C|718|893|775|729|591|600|0|0|0|0|0|0|0|0|0|0
KAN|5|6|YKL094W|837|977|837|831|676|695|0|0|0|0|0|0|0|0|0|0
KAN|5|7|YJL168C|400|630|567|417|507|503|0|0|0|0|0|0|0|0|0|0
KAN|5|8|YKL212W|159|411|492|467|421|458|0|0|0|0|0|0|0|0|0|0
KAN|5|9|YJL192C|798|844|652|652|762|680|0|0|0|0|0|0|0|0|0|0
KAN|5|10|YKL073W|844|978|853|846|761|801|0|0|0|0|0|0|0|0|0|0
KAN|5|11|YKL179C|761|843|807|775|753|744|0|0|0|0|0|0|0|0|0|0
KAN|5|12|YLL043W|669|882|986|912|853|813|0|0|0|0|0|0|0|0|0|0
KAN|5|13|YLL052C|776|916|817|766|874|820|0|0|0|0|0|0|0|0|0|0
KAN|5|14|YLL055W|829|882|927|907|875|785|0|0|0|0|0|0|0|0|0|0
KAN|5|15|YKL063C|782|932|800|813|939|921|0|0|0|0|0|0|0|0|0|0
KAN|5|16|YKL065C|752|978|761|723|1075|984|0|0|0|0|0|0|0|0|0|0
KAN|5|17|YJL198W|724|845|640|549|918|866|0|0|0|0|0|0|0|0|0|0
KAN|5|18|YJL196C|877|1069|740|722|877|855|0|0|0|0|0|0|0|0|0|0
KAN|5|19|YLL023C|752|873|687|662|830|945|0|0|0|0|0|0|0|0|0|0
KAN|5|20|YLL028W|1083|1159|796|780|968|1043|0|0|0|0|0|0|0|0|0|0
KAN|5|21|YJL212C|989|1170|848|777|915|905|0|0|0|0|0|0|0|0|0|0
KAN|5|22|YMR022W|916|1135|735|748|981|1027|0|0|0|0|0|0|0|0|0|0
KAN|5|23|YMR214W|790|855|722|714|983|914|0|0|0|0|0|0|0|0|0|0
KAN|5|24|YMR215W|719|1001|941|1135|1425|1564|0|0|0|0|0|0|0|0|0|0
KAN|6|1|YMR010W|929|783|931|738|807|613|0|0|0|0|0|0|0|0|0|0
KAN|6|2|YMR015C|521|610|703|592|653|541|0|0|0|0|0|0|0|0|0|0
KAN|6|3|YLR207W|797|926|749|694|699|576|0|0|0|0|0|0|0|0|0|0
KAN|6|4|YLR350W|682|854|622|561|670|668|0|0|0|0|0|0|0|0|0|0
KAN|6|5|YLR220W|707|827|782|711|636|698|0|0|0|0|0|0|0|0|0|0
KAN|6|6|YML012W|167|277|307|311|157|160|0|0|0|0|0|0|0|0|0|0
KAN|6|7|YML008C|769|935|794|753|709|704|0|0|0|0|0|0|0|0|0|0
KAN|6|8|YMR202W|6|172|260|190|355|363|0|0|0|0|0|0|0|0|0|0
KAN|6|9|YLR194C|746|873|778|699|782|734|0|0|0|0|0|0|0|0|0|0
KAN|6|10|YMR183C|891|1040|855|840|841|883|0|0|0|0|0|0|0|0|0|0
KAN|6|11|YML019W|657|838|738|733|689|720|0|0|0|0|0|0|0|0|0|0
KAN|6|12|YML013W|687|819|676|605|695|757|0|0|0|0|0|0|0|0|0|0
KAN|6|13|YLR292C|568|803|764|772|795|807|0|0|0|0|0|0|0|0|0|0
KAN|6|14|YMR161W|754|912|780|727|753|771|0|0|0|0|0|0|0|0|0|0
KAN|6|15|YMR163C|740|801|749|722|769|856|0|0|0|0|0|0|0|0|0|0
KAN|6|16|YLR396C|0|0|0|0|0|0|0|0|0|0|0|0|0|0|0|0
KAN|6|17|YMR152W|759|953|877|876|926|949|0|0|0|0|0|0|0|0|0|0
KAN|6|18|YLR130C|878|1092|838|795|1004|1069|0|0|0|0|0|0|0|0|0|0
KAN|6|19|YLR268W|0|4|114|60|606|847|0|0|0|0|0|0|0|0|0|0
KAN|6|20|YMR029C|780|907|929|880|913|1005|0|0|0|0|0|0|0|0|0|0
KAN|6|21|YMR031C|913|1017|880|858|977|1025|0|0|0|0|0|0|0|0|0|0
KAN|6|22|YLR372W|569|909|809|830|894|968|0|0|0|0|0|0|0|0|0|0
KAN|6|23|YLR242C|233|374|408|432|424|451|0|0|0|0|0|0|0|0|0|0
KAN|6|24|YLR250W|1057|1243|612|652|992|1202|0|0|0|0|0|0|0|0|0|0
KAN|7|1|YLR120C|1069|832|951|799|695|538|0|0|0|0|0|0|0|0|0|0
KAN|7|2|YOR245C|803|872|795|712|634|618|0|0|0|0|0|0|0|0|0|0
KAN|7|3|YOR115C|537|626|558|507|491|446|0|0|0|0|0|0|0|0|0|0
KAN|7|4|YNL297C|424|623|467|398|490|530|0|0|0|0|0|0|0|0|0|0
KAN|7|5|YNL156C|780|914|714|654|546|595|0|0|0|0|0|0|0|0|0|0
KAN|7|6|YNL153C|576|831|711|598|714|713|0|0|0|0|0|0|0|0|0|0
KAN|7|7|YOR002W|747|936|801|729|646|660|0|0|0|0|0|0|0|0|0|0
KAN|7|8|YOR092W|788|847|834|770|744|724|0|0|0|0|0|0|0|0|0|0
KAN|7|9|YOR214C|880|913|825|741|806|677|0|0|0|0|0|0|0|0|0|0
KAN|7|10|YOR216C|545|747|567|588|690|624|0|0|0|0|0|0|0|0|0|0
KAN|7|11|YOR085W|711|909|791|756|748|685|0|0|0|0|0|0|0|0|0|0
KAN|7|12|YOR089C|651|762|752|714|747|808|0|0|0|0|0|0|0|0|0|0
KAN|7|13|YNL194C|798|874|777|733|853|838|0|0|0|0|0|0|0|0|0|0
KAN|7|14|YNL327W|703|879|823|808|786|872|0|0|0|0|0|0|0|0|0|0
KAN|7|15|YNL190W|779|844|892|869|816|844|0|0|0|0|0|0|0|0|0|0
KAN|7|16|YNL323W|790|899|895|891|1091|952|0|0|0|0|0|0|0|0|0|0
KAN|7|17|YOR198C|0|0|0|0|0|0|0|0|0|0|0|0|0|0|0|0
KAN|7|18|YOR067C|787|1059|812|734|890|943|0|0|0|0|0|0|0|0|0|0
KAN|7|19|YOR070C|343|528|479|432|597|587|0|0|0|0|0|0|0|0|0|0
KAN|7|20|YOR079C|769|847|822|706|798|822|0|0|0|0|0|0|0|0|0|0
KAN|7|21|YMR307W|241|539|481|466|529|709|0|0|0|0|0|0|0|0|0|0
KAN|7|22|YOR049C|953|1101|876|862|1122|1123|0|0|0|0|0|0|0|0|0|0
KAN|7|23|YMR292W|417|598|581|580|562|639|0|0|0|0|0|0|0|0|0|0
KAN|7|24|YNL219C|662|904|820|968|1280|1418|0|0|0|0|0|0|0|0|0|0
KAN|8|1|YMR299C|1357|1041|1140|962|1071|873|0|0|0|0|0|0|0|0|0|0
KAN|8|2|YOR165W|973|1023|561|524|638|522|0|0|0|0|0|0|0|0|0|0
KAN|8|3|YOR036W|0|0|0|0|0|0|0|0|0|0|0|0|0|0|0|0
KAN|8|4|YOR171C|896|963|655|554|623|619|0|0|0|0|0|0|0|0|0|0
KAN|8|5|YOR175C|654|722|654|607|571|573|0|0|0|0|0|0|0|0|0|0
KAN|8|6|YOR042W|950|1072|773|767|654|706|0|0|0|0|0|0|0|0|0|0
KAN|8|7|YOR044W|764|910|827|792|674|675|0|0|0|0|0|0|0|0|0|0
KAN|8|8|YNL238W|501|721|705|666|767|637|0|0|0|0|0|0|0|0|0|0
KAN|8|9|YMR264W|805|919|825|801|800|787|0|0|0|0|0|0|0|0|0|0
KAN|8|10|YMR272C|784|915|804|789|823|845|0|0|0|0|0|0|0|0|0|0
KAN|8|11|YMR274C|493|678|721|712|604|612|0|0|0|0|0|0|0|0|0|0
KAN|8|12|YOR016C|775|903|884|867|812|795|0|0|0|0|0|0|0|0|0|0
KAN|8|13|YNL280C|650|701|636|635|676|729|0|0|0|0|0|0|0|0|0|0
KAN|8|14|YMR251W-A|839|937|864|840|801|881|0|0|0|0|0|0|0|0|0|0
KAN|8|15|YMR253C|834|988|806|801|869|874|0|0|0|0|0|0|0|0|0|0
KAN|8|16|YPR028W|735|911|815|812|960|970|0|0|0|0|0|0|0|0|0|0
KAN|8|17|YPL227C|682|906|757|761|878|893|0|0|0|0|0|0|0|0|0|0
KAN|8|18|YOL013C|952|1123|907|869|1134|1103|0|0|0|0|0|0|0|0|0|0
KAN|8|19|YOL018C|0|0|58|43|48|1|0|0|0|0|0|0|0|0|0|0
KAN|8|20|YPR003C|892|957|895|853|1036|1061|0|0|0|0|0|0|0|0|0|0
KAN|8|21|YPL246C|1007|1128|802|709|1061|1092|0|0|0|0|0|0|0|0|0|0
KAN|8|22|YOR377W|429|761|732|648|941|958|0|0|0|0|0|0|0|0|0|0
KAN|8|23|YPL274W|755|858|788|819|1005|976|0|0|0|0|0|0|0|0|0|0
KAN|8|24|YPL051W|761|959|646|742|533|703|0|0|0|0|0|0|0|0|0|0
KAN|9|1|YPL170W|1038|854|875|713|829|556|0|0|0|0|0|0|0|0|0|0
KAN|9|2|YOL065C|786|816|781|687|723|655|0|0|0|0|0|0|0|0|0|0
KAN|9|3|YOR311C|593|734|916|787|658|616|0|0|0|0|0|0|0|0|0|0
KAN|9|4|YOR321W|846|968|795|731|779|766|0|0|0|0|0|0|0|0|0|0
KAN|9|5|YPL195W|555|709|671|681|548|576|0|0|0|0|0|0|0|0|0|0
KAN|9|6|YOL047C|694|881|697|712|608|652|0|0|0|0|0|0|0|0|0|0
KAN|9|7|YOR307C|560|766|798|827|637|662|0|0|0|0|0|0|0|0|0|0
KAN|9|8|YPL087W|641|785|766|780|720|753|0|0|0|0|0|0|0|0|0|0
KAN|9|9|YPL207W|817|890|783|784|754|747|0|0|0|0|0|0|0|0|0|0
KAN|9|10|YPL206C|638|784|753|726|775|718|0|0|0|0|0|0|0|0|0|0
KAN|9|11|YOR284W|666|777|821|823|755|760|0|0|0|0|0|0|0|0|0|0
KAN|9|12|YOR285W|807|930|819|796|796|797|0|0|0|0|0|0|0|0|0|0
KAN|9|13|YOR288C|775|898|734|721|863|867|0|0|0|0|0|0|0|0|0|0
KAN|9|14|YOL030W|777|881|748|779|818|839|0|0|0|0|0|0|0|0|0|0
KAN|9|15|YOL031C|623|837|682|655|827|867|0|0|0|0|0|0|0|0|0|0
KAN|9|16|YOR291W|319|725|892|869|775|886|0|0|0|0|0|0|0|0|0|0
KAN|9|17|YCL025C|876|940|670|631|950|970|0|0|0|0|0|0|0|0|0|0
KAN|9|18|YDL052C|695|878|875|852|807|798|0|0|0|0|0|0|0|0|0|0
KAN|9|19|YPR173C|242|449|397|330|913|862|0|0|0|0|0|0|0|0|0|0
KAN|9|20|YCL001W|713|868|749|697|943|939|0|0|0|0|0|0|0|0|0|0
KAN|9|21|YPR148C|834|1063|911|935|1004|1120|0|0|0|0|0|0|0|0|0|0
KAN|9|22|YPR149W|679|953|779|832|870|973|0|0|0|0|0|0|0|0|0|0
KAN|9|23|YDL018C|810|935|735|783|1180|1228|0|0|0|0|0|0|0|0|0|0
KAN|9|24|YBR067C|908|1231|1073|1251|1042|1361|0|0|0|0|0|0|0|0|0|0
KAN|10|1|YDL019C|943|829|808|678|1008|739|0|0|0|0|0|0|0|0|0|0
KAN|10|2|YPR135W|567|588|589|558|451|424|0|0|0|0|0|0|0|0|0|0
KAN|10|3|YGR227W|773|876|758|736|512|513|0|0|0|0|0|0|0|0|0|0
KAN|10|4|YBR162W-A|726|935|767|809|672|697|0|0|0|0|0|0|0|0|0|0
KAN|10|5|YBR164C|426|608|471|488|418|390|0|0|0|0|0|0|0|0|0|0
KAN|10|6|YBR052C|740|949|845|866|776|785|0|0|0|0|0|0|0|0|0|0
KAN|10|7|YBR171W|17|350|428|423|354|390|0|0|0|0|0|0|0|0|0|0
KAN|10|8|YBR036C|0|0|0|0|565|543|0|0|0|0|0|0|0|0|0|0
KAN|10|9|YPR114W|799|867|711|625|636|635|0|0|0|0|0|0|0|0|0|0
KAN|10|10|YFR041C|825|847|710|656|773|748|0|0|0|0|0|0|0|0|0|0
KAN|10|11|YBR132C|672|872|768|760|785|773|0|0|0|0|0|0|0|0|0|0
KAN|10|12|YBR106W|412|792|679|672|655|730|0|0|0|0|0|0|0|0|0|0
KAN|10|13|YPR063C|903|1017|828|828|827|866|0|0|0|0|0|0|0|0|0|0
KAN|10|14|YPR071W|737|901|761|783|751|817|0|0|0|0|0|0|0|0|0|0
KAN|10|15|YBL102W|696|848|899|910|702|853|0|0|0|0|0|0|0|0|0|0
KAN|10|16|YBR097W|0|0|0|0|0|0|0|0|0|0|0|0|0|0|0|0
KAN|10|17|YDL121C|755|878|811|784|970|993|0|0|0|0|0|0|0|0|0|0
KAN|10|18|YDR518W|907|1049|876|801|1044|1027|0|0|0|0|0|0|0|0|0|0
KAN|10|19|YDR519W|740|922|823|764|962|1057|0|0|0|0|0|0|0|0|0|0
KAN|10|20|YDR524C|789|910|846|810|973|1064|0|0|0|0|0|0|0|0|0|0
KAN|10|21|YML048W|576|773|612|613|762|805|0|0|0|0|0|0|0|0|0|0
KAN|10|22|YJR073C|0|0|111|69|102|0|0|0|0|0|0|0|0|0|0|0
KAN|10|23|wt_blank_sean|0|0|0|0|0|0|0|0|0|0|0|0|0|0|0|0
KAN|10|24|YJR088C|1063|1314|748|864|1338|1511|0|0|0|0|0|0|0|0|0|0
KAN|11|1|YDR503C|1051|905|1059|895|716|609|0|0|0|0|0|0|0|0|0|0
KAN|11|2|YML059C|748|794|725|672|612|535|0|0|0|0|0|0|0|0|0|0
KAN|11|3|YML055W|682|768|623|609|518|451|0|0|0|0|0|0|0|0|0|0
KAN|11|4|YDL099W|35|189|322|314|199|176|0|0|0|0|0|0|0|0|0|0
KAN|11|5|YDL100C|284|393|196|204|269|253|0|0|0|0|0|0|0|0|0|0
KAN|11|6|YDR484W|0|0|9|0|15|0|0|0|0|0|0|0|0|0|0|0
KAN|11|7|YDR492W|996|980|833|805|752|774|0|0|0|0|0|0|0|0|0|0
KAN|11|8|YGL126W|684|821|833|783|752|741|0|0|0|0|0|0|0|0|0|0
KAN|11|9|YIL124W|845|834|872|811|789|798|0|0|0|0|0|0|0|0|0|0
KAN|11|10|YDL091C|891|1014|778|742|781|774|0|0|0|0|0|0|0|0|0|0
KAN|11|11|YDL093W|635|789|808|809|737|713|0|0|0|0|0|0|0|0|0|0
KAN|11|12|YFL048C|676|802|654|658|783|791|0|0|0|0|0|0|0|0|0|0
KAN|11|13|YDL095W|656|814|716|734|813|817|0|0|0|0|0|0|0|0|0|0
KAN|11|14|YFL025C|276|346|641|635|480|425|0|0|0|0|0|0|0|0|0|0
KAN|11|15|YGL161C|524|665|566|585|754|800|0|0|0|0|0|0|0|0|0|0
KAN|11|16|YGL167C|746|1014|359|343|454|484|0|0|0|0|0|0|0|0|0|0
KAN|11|17|YGR261C|661|850|653|623|808|827|0|0|0|0|0|0|0|0|0|0
KAN|11|18|YGR263C|774|983|886|848|966|1078|0|0|0|0|0|0|0|0|0|0
KAN|11|19|YGR266W|714|958|787|746|910|954|0|0|0|0|0|0|0|0|0|0
KAN|11|20|YNR039C|741|847|669|658|869|984|0|0|0|0|0|0|0|0|0|0
KAN|11|21|YNL146W|756|944|733|726|966|1040|0|0|0|0|0|0|0|0|0|0
KAN|11|22|YNR019W|796|843|847|828|1024|1120|0|0|0|0|0|0|0|0|0|0
KAN|11|23|YCR043C|1013|1010|891|850|1097|1063|0|0|0|0|0|0|0|0|0|0
KAN|11|24|YNR021W|1032|1250|864|968|1098|1350|0|0|0|0|0|0|0|0|0|0
KAN|12|1|YCR044C|860|775|666|520|532|377|0|0|0|0|0|0|0|0|0|0
KAN|12|2|YCR061W|737|811|736|666|708|623|0|0|0|0|0|0|0|0|0|0
KAN|12|3|YNR030W|465|637|618|593|512|423|0|0|0|0|0|0|0|0|0|0
KAN|12|4|YBR177C|691|790|601|572|594|572|0|0|0|0|0|0|0|0|0|0
KAN|12|5|YNR008W|626|750|794|746|583|579|0|0|0|0|0|0|0|0|0|0
KAN|12|6|YNR013C|667|769|662|602|719|695|0|0|0|0|0|0|0|0|0|0
KAN|12|7|YBR283C|936|1037|862|801|602|612|0|0|0|0|0|0|0|0|0|0
KAN|12|8|YNL041C|0|41|150|120|131|85|0|0|0|0|0|0|0|0|0|0
KAN|12|9|YNL044W|652|740|600|579|779|767|0|0|0|0|0|0|0|0|0|0
KAN|12|10|YBR290W|839|937|864|849|802|757|0|0|0|0|0|0|0|0|0|0
KAN|12|11|YNL046W|574|779|708|692|697|731|0|0|0|0|0|0|0|0|0|0
KAN|12|12|YNL049C|562|638|546|534|689|664|0|0|0|0|0|0|0|0|0|0
KAN|12|13|YBR273C|803|865|693|669|753|824|0|0|0|0|0|0|0|0|0|0
KAN|12|14|YBR264C|603|770|690|658|731|774|0|0|0|0|0|0|0|0|0|0
KAN|12|15|YNL008C|864|920|860|834|848|832|0|0|0|0|0|0|0|0|0|0
KAN|12|16|YDL137W|879|1031|823|787|957|958|0|0|0|0|0|0|0|0|0|0
KAN|12|17|YJL024C|548|734|619|615|854|844|0|0|0|0|0|0|0|0|0|0
KAN|12|18|YJL029C|0|0|994|966|6|0|0|0|0|0|0|0|0|0|0|0
KAN|12|19|YML067C|816|926|690|706|954|977|0|0|0|0|0|0|0|0|0|0
KAN|12|20|YJL004C|517|668|551|499|415|510|0|0|0|0|0|0|0|0|0|0
KAN|12|21|YML038C|820|890|628|625|785|864|0|0|0|0|0|0|0|0|0|0
KAN|12|22|YER151C|568|761|569|630|143|104|0|0|0|0|0|0|0|0|0|0
KAN|12|23|YML075C|708|883|469|467|1086|1079|0|0|0|0|0|0|0|0|0|0
KAN|12|24|YGR086C|783|1002|925|1020|1158|1260|0|0|0|0|0|0|0|0|0|0
KAN|13|1|YGR089W|800|731|825|626|736|521|0|0|0|0|0|0|0|0|0|0
KAN|13|2|YGR106C|599|694|627|555|687|595|0|0|0|0|0|0|0|0|0|0
KAN|13|3|YLR246W|775|855|600|569|667|660|0|0|0|0|0|0|0|0|0|0
KAN|13|4|YJR118C|760|907|590|574|580|582|0|0|0|0|0|0|0|0|0|0
KAN|13|5|YDR205W|656|799|697|667|654|632|0|0|0|0|0|0|0|0|0|0
KAN|13|6|YGR038W|630|790|629|622|578|637|0|0|0|0|0|0|0|0|0|0
KAN|13|7|YJR131W|608|751|773|788|709|688|0|0|0|0|0|0|0|0|0|0
KAN|13|8|YJR134C|740|817|723|706|757|803|0|0|0|0|0|0|0|0|0|0
KAN|13|9|YER120W|922|993|649|662|656|675|0|0|0|0|0|0|0|0|0|0
KAN|13|10|YER122C|743|790|535|516|704|713|0|0|0|0|0|0|0|0|0|0
KAN|13|11|YJR117W|746|869|623|635|721|696|0|0|0|0|0|0|0|0|0|0
KAN|13|12|YER113C|690|824|669|680|737|779|0|0|0|0|0|0|0|0|0|0
KAN|13|13|YJR040W|844|1006|797|806|823|806|0|0|0|0|0|0|0|0|0|0
KAN|13|14|YKR067W|520|716|780|770|701|725|0|0|0|0|0|0|0|0|0|0
KAN|13|15|YJR031C|844|922|748|753|890|910|0|0|0|0|0|0|0|0|0|0
KAN|13|16|YMR054W|720|807|669|659|756|751|0|0|0|0|0|0|0|0|0|0
KAN|13|17|YIR033W|563|832|721|702|801|865|0|0|0|0|0|0|0|0|0|0
KAN|13|18|YJR010C-A|844|854|675|694|950|870|0|0|0|0|0|0|0|0|0|0
KAN|13|19|YJR015W|811|875|765|789|953|963|0|0|0|0|0|0|0|0|0|0
KAN|13|20|YMR052W|798|815|749|715|918|915|0|0|0|0|0|0|0|0|0|0
KAN|13|21|YBR287W|665|888|773|742|942|973|0|0|0|0|0|0|0|0|0|0
KAN|13|22|YBR288C|547|721|670|666|977|929|0|0|0|0|0|0|0|0|0|0
KAN|13|23|YAR002C-A|455|578|499|472|504|537|0|0|0|0|0|0|0|0|0|0
KAN|13|24|YMR119W|1057|1311|844|955|1263|1627|0|0|0|0|0|0|0|0|0|0
KAN|14|1|YNL125C|921|828|956|765|266|202|0|0|0|0|0|0|0|0|0|0
KAN|14|2|YNL130C|659|772|871|790|701|599|0|0|0|0|0|0|0|0|0|0
KAN|14|3|YIL030C|552|705|570|574|627|601|0|0|0|0|0|0|0|0|0|0
KAN|14|4|YNL085W|638|854|613|620|661|688|0|0|0|0|0|0|0|0|0|0
KAN|14|5|YNL095C|557|803|603|612|631|566|0|0|0|0|0|0|0|0|0|0
KAN|14|6|YLR390W-A|598|759|669|689|613|623|0|0|0|0|0|0|0|0|0|0
KAN|14|7|YJL078C|644|802|656|724|704|668|0|0|0|0|0|0|0|0|0|0
KAN|14|8|YKR053C|511|685|447|513|725|693|0|0|0|0|0|0|0|0|0|0
KAN|14|9|YNL051W|145|276|388|356|286|235|0|0|0|0|0|0|0|0|0|0
KAN|14|10|YPL137C|552|669|664|654|757|698|0|0|0|0|0|0|0|0|0|0
KAN|14|11|YDL072C|706|886|739|739|704|735|0|0|0|0|0|0|0|0|0|0
KAN|14|12|YCR048W|841|975|682|714|856|798|0|0|0|0|0|0|0|0|0|0
KAN|14|13|YCR067C|637|777|709|728|776|701|0|0|0|0|0|0|0|0|0|0
KAN|14|14|YCR034W|721|811|683|730|887|811|0|0|0|0|0|0|0|0|0|0
KAN|14|15|YGR130C|683|811|765|801|918|947|0|0|0|0|0|0|0|0|0|0
KAN|14|16|YGL223C|921|1050|799|865|891|966|0|0|0|0|0|0|0|0|0|0
KAN|14|17|YBR255W|666|779|552|545|1033|972|0|0|0|0|0|0|0|0|0|0
KAN|14|18|YER087C-B|803|894|617|625|1007|951|0|0|0|0|0|0|0|0|0|0
KAN|14|19|YIL105C|824|1011|707|713|979|925|0|0|0|0|0|0|0|0|0|0
KAN|14|20|YDR476C|852|967|641|647|980|997|0|0|0|0|0|0|0|0|0|0
KAN|14|21|YDR525W|610|866|826|826|1074|1046|0|0|0|0|0|0|0|0|0|0
KAN|14|22|YDR057W|851|982|729|718|1094|1109|0|0|0|0|0|0|0|0|0|0
KAN|14|23|YBR159W|637|801|786|807|940|961|0|0|0|0|0|0|0|0|0|0
KAN|14|24|YHR123W|1043|1361|1012|1232|1344|1705|0|0|0|0|0|0|0|0|0|0
KAN|15|1|YGR284C|986|950|868|735|912|902|0|0|0|0|0|0|0|0|0|0
KAN|15|2|YOL101C|581|796|678|653|658|668|0|0|0|0|0|0|0|0|0|0
KAN|15|3|YOL107W|592|737|656|664|625|585|0|0|0|0|0|0|0|0|0|0
KAN|15|4|YNL300W|692|843|674|689|479|492|0|0|0|0|0|0|0|0|0|0
KAN|15|5|YOL110W|497|711|655|694|565|556|0|0|0|0|0|0|0|0|0|0
KAN|15|6|YOR317W|655|879|636|616|763|802|0|0|0|0|0|0|0|0|0|0
KAN|15|7|YML071C|1|11|210|192|107|75|0|0|0|0|0|0|0|0|0|0
KAN|15|8|YIR038C|824|889|837|858|770|773|0|0|0|0|0|0|0|0|0|0
KAN|15|9|YML101C|843|946|838|863|859|808|0|0|0|0|0|0|0|0|0|0
KAN|15|10|YOL137W|765|919|714|750|854|813|0|0|0|0|0|0|0|0|0|0
KAN|15|11|YDR424C|643|731|705|791|759|717|0|0|0|0|0|0|0|0|0|0
KAN|15|12|YMR065W|712|874|674|775|867|802|0|0|0|0|0|0|0|0|0|0
KAN|15|13|YML128C|0|44|130|116|1093|1056|0|0|0|0|0|0|0|0|0|0
KAN|15|14|YHR045W|929|1079|745|821|803|837|0|0|0|0|0|0|0|0|0|0
KAN|15|15|YHR181W|682|933|671|781|798|833|0|0|0|0|0|0|0|0|0|0
KAN|15|16|YMR123W|86|323|473|496|444|420|0|0|0|0|0|0|0|0|0|0
KAN|15|17|YLR039C|0|0|287|297|48|85|0|0|0|0|0|0|0|0|0|0
KAN|15|18|YLR050C|974|1153|923|1033|1030|1161|0|0|0|0|0|0|0|0|0|0
KAN|15|19|YNR075W|754|936|750|708|1099|1134|0|0|0|0|0|0|0|0|0|0
KAN|15|20|YOL088C|696|845|762|786|1033|1151|0|0|0|0|0|0|0|0|0|0
KAN|15|21|YMR313C|842|988|669|724|1066|1113|0|0|0|0|0|0|0|0|0|0
KAN|15|22|YHR004C|264|424|400|459|657|679|0|0|0|0|0|0|0|0|0|0
KAN|15|23|YLR450W|816|1029|801|905|807|923|0|0|0|0|0|0|0|0|0|0
KAN|15|24|YDL192W|704|1175|1060|1388|1422|1803|0|0|0|0|0|0|0|0|0|0
KAN|16|1|YNR051C|346|332|445|361|235|171|0|0|0|0|0|0|0|0|0|0
KAN|16|2|YJL123C|1005|1051|940|931|824|1001|0|0|0|0|0|0|0|0|0|0
KAN|16|3|YJL117W|614|825|644|713|514|558|0|0|0|0|0|0|0|0|0|0
KAN|16|4|YDL222C|793|992|677|784|825|972|0|0|0|0|0|0|0|0|0|0
KAN|16|5|YDL226C|727|873|619|690|655|704|0|0|0|0|0|0|0|0|0|0
KAN|16|6|YDL231C|920|1088|707|748|865|917|0|0|0|0|0|0|0|0|0|0
KAN|16|7|YDL232W|936|1029|748|821|630|708|0|0|0|0|0|0|0|0|0|0
KAN|16|8|YJL079C|803|899|745|809|854|980|0|0|0|0|0|0|0|0|0|0
KAN|16|9|YKR088C|794|965|563|602|738|831|0|0|0|0|0|0|0|0|0|0
KAN|16|10|YJL073W|851|1092|765|857|903|1085|0|0|0|0|0|0|0|0|0|0
KAN|16|11|YJL062W|504|949|726|853|991|1189|0|0|0|0|0|0|0|0|0|0
KAN|16|12|YJR066W|617|754|664|749|872|945|0|0|0|0|0|0|0|0|0|0
KAN|16|13|YDR483W|1006|1260|836|943|878|1030|0|0|0|0|0|0|0|0|0|0
KAN|16|14|YER044C|0|313|31|55|853|880|0|0|0|0|0|0|0|0|0|0
KAN|16|15|YDL204W|813|1080|945|1022|905|1057|0|0|0|0|0|0|0|0|0|0
KAN|16|16|YBR058C-A|0|100|0|0|0|0|0|0|0|0|0|0|0|0|0|0
KAN|16|17|YBR096W|1255|1435|942|1028|1336|1573|0|0|0|0|0|0|0|0|0|0
KAN|16|18|YBR234C|0|0|0|0|0|0|0|0|0|0|0|0|0|0|0|0
KAN|16|19|YDR027C|0|0|0|0|0|0|0|0|0|0|0|0|0|0|0|0
KAN|16|20|YDR032C|1079|1443|937|964|1292|1146|0|0|0|0|0|0|0|0|0|0
KAN|16|21|YEL022W|778|1032|996|1016|1268|1415|0|0|0|0|0|0|0|0|0|0
KAN|16|22|YER053C-A|1200|1563|837|949|1302|1602|0|0|0|0|0|0|0|0|0|0
KAN|16|23|YER100W|0|33|0|0|0|18|0|0|0|0|0|0|0|0|0|0
KAN|16|24|YGL095C|0|0|69|28|0|55|0|0|0|0|0|0|0|0|0|0
NAT|YER019C-A
KAN|1|1|YCR017C|1039|687|1435|538|NaN|NaN|0|0|0|0|0|0|0|0|0|0
KAN|1|2|YDR056C|693|679|769|700|NaN|NaN|0|0|0|0|0|0|0|0|0|0
KAN|1|3|YBR229C|775|657|784|638|NaN|NaN|0|0|0|0|0|0|0|0|0|0
KAN|1|4|YCR011C|830|743|862|733|NaN|NaN|0|0|0|0|0|0|0|0|0|0
KAN|1|5|YBL011W|924|786|982|836|NaN|NaN|0|0|0|0|0|0|0|0|0|0
KAN|1|6|YBL017C|882|751|856|723|NaN|NaN|0|0|0|0|0|0|0|0|0|0
KAN|1|7|YCL056C|1029|847|1007|874|NaN|NaN|0|0|0|0|0|0|0|0|0|0
KAN|1|8|YDR137W|536|424|475|383|NaN|NaN|0|0|0|0|0|0|0|0|0|0
KAN|1|9|YAR042W|986|787|858|714|NaN|NaN|0|0|0|0|0|0|0|0|0|0
KAN|1|10|YBR201W|1096|878|1016|927|NaN|NaN|0|0|0|0|0|0|0|0|0|0
KAN|1|11|YCL045C|967|722|928|823|NaN|NaN|0|0|0|0|0|0|0|0|0|0
KAN|1|12|YBR183W|1050|764|1010|850|NaN|NaN|0|0|0|0|0|0|0|0|0|0
KAN|1|13|YDR108W|701|660|736|643|NaN|NaN|0|0|0|0|0|0|0|0|0|0
KAN|1|14|YAL007C|960|838|995|867|NaN|NaN|0|0|0|0|0|0|0|0|0|0
KAN|1|15|YDR100W|1030|830|1033|849|NaN|NaN|0|0|0|0|0|0|0|0|0|0
KAN|1|16|YAL026C|683|567|813|617|NaN|NaN|0|0|0|0|0|0|0|0|0|0
KAN|1|17|YAL023C|1060|760|1009|822|NaN|NaN|0|0|0|0|0|0|0|0|0|0
KAN|1|18|YBL082C|982|781|1034|791|NaN|NaN|0|0|0|0|0|0|0|0|0|0
KAN|1|19|YDR084C|1008|836|1061|877|NaN|NaN|0|0|0|0|0|0|0|0|0|0
KAN|1|20|YAL042W|1031|846|1111|860|NaN|NaN|0|0|0|0|0|0|0|0|0|0
KAN|1|21|YAL058W|980|786|1071|797|NaN|NaN|0|0|0|0|0|0|0|0|0|0
KAN|1|22|YGL200C|978|824|1055|861|NaN|NaN|0|0|0|0|0|0|0|0|0|0
KAN|1|23|YGL203C|902|775|891|815|NaN|NaN|0|0|0|0|0|0|0|0|0|0
KAN|1|24|YDR294C|1095|1077|1107|1121|NaN|NaN|0|0|0|0|0|0|0|0|0|0
KAN|2|1|YDR297W|883|810|922|789|NaN|NaN|0|0|0|0|0|0|0|0|0|0
KAN|2|2|YEL001C|419|434|468|445|NaN|NaN|0|0|0|0|0|0|0|0|0|0
KAN|2|3|YEL003W|458|435|509|530|NaN|NaN|0|0|0|0|0|0|0|0|0|0
KAN|2|4|YDR304C|748|718|652|622|NaN|NaN|0|0|0|0|0|0|0|0|0|0
KAN|2|5|YEL004W|440|472|589|571|NaN|NaN|0|0|0|0|0|0|0|0|0|0
KAN|2|6|YEL005C|599|583|533|481|NaN|NaN|0|0|0|0|0|0|0|0|0|0
KAN|2|7|YDR307W|705|763|717|691|NaN|NaN|0|0|0|0|0|0|0|0|0|0
KAN|2|8|YGL084C|533|564|606|538|NaN|NaN|0|0|0|0|0|0|0|0|0|0
KAN|2|9|YGL054C|759|801|887|789|NaN|NaN|0|0|0|0|0|0|0|0|0|0
KAN|2|10|YER019C-A|179|194|189|177|NaN|NaN|0|0|0|0|0|0|0|0|0|0
KAN|2|11|YDR270W|811|884|831|876|NaN|NaN|0|0|0|0|0|0|0|0|0|0
KAN|2|12|YDR410C|0|0|62|55|NaN|NaN|0|0|0|0|0|0|0|0|0|0
KAN|2|13|YDR411C|791|802|914|910|NaN|NaN|0|0|0|0|0|0|0|0|0|0
KAN|2|14|YER004W|629|630|645|600|NaN|NaN|0|0|0|0|0|0|0|0|0|0
KAN|2|15|YER005W|629|648|496|501|NaN|NaN|0|0|0|0|0|0|0|0|0|0
KAN|2|16|YGL020C|492|468|547|507|NaN|NaN|0|0|0|0|0|0|0|0|0|0
KAN|2|17|YEL064C|525|390|213|210|NaN|NaN|0|0|0|0|0|0|0|0|0|0
KAN|2|18|YGL027C|685|648|724|663|NaN|NaN|0|0|0|0|0|0|0|0|0|0
KAN|2|19|YDR233C|781|761|802|789|NaN|NaN|0|0|0|0|0|0|0|0|0|0
KAN|2|20|YEL042W|542|527|483|496|NaN|NaN|0|0|0|0|0|0|0|0|0|0
KAN|2|21|YEL043W|628|579|603|602|NaN|NaN|0|0|0|0|0|0|0|0|0|0
KAN|2|22|YGL005C|766|694|751|705|NaN|NaN|0|0|0|0|0|0|0|0|0|0
KAN|2|23|YGL010W|777|801|793|796|NaN|NaN|0|0|0|0|0|0|0|0|0|0
KAN|2|24|YGL012W|790|931|912|1069|NaN|NaN|0|0|0|0|0|0|0|0|0|0
KAN|3|1|YDR349C|787|699|907|752|NaN|NaN|0|0|0|0|0|0|0|0|0|0
KAN|3|2|YDR221W|685|656|792|701|NaN|NaN|0|0|0|0|0|0|0|0|0|0
KAN|3|3|YDR222W|654|646|726|666|NaN|NaN|0|0|0|0|0|0|0|0|0|0
KAN|3|4|YDR357C|659|708|701|655|NaN|NaN|0|0|0|0|0|0|0|0|0|0
KAN|3|5|YEL031W|337|330|292|228|NaN|NaN|0|0|0|0|0|0|0|0|0|0
KAN|3|6|YER083C|761|798|724|696|NaN|NaN|0|0|0|0|0|0|0|0|0|0
KAN|3|7|YDR344C|716|832|755|782|NaN|NaN|0|0|0|0|0|0|0|0|0|0
KAN|3|8|YEL013W|336|405|417|447|NaN|NaN|0|0|0|0|0|0|0|0|0|0
KAN|3|9|YEL015W|589|640|469|480|NaN|NaN|0|0|0|0|0|0|0|0|0|0
KAN|3|10|YER071C|759|796|713|786|NaN|NaN|0|0|0|0|0|0|0|0|0|0
KAN|3|11|YDR320C|345|363|386|371|NaN|NaN|0|0|0|0|0|0|0|0|0|0
KAN|3|12|YHR110W|724|774|762|733|NaN|NaN|0|0|0|0|0|0|0|0|0|0
KAN|3|13|YIL076W|512|483|551|483|NaN|NaN|0|0|0|0|0|0|0|0|0|0
KAN|3|14|YIL090W|446|424|482|442|NaN|NaN|0|0|0|0|0|0|0|0|0|0
KAN|3|15|YIL039W|770|773|741|775|NaN|NaN|0|0|0|0|0|0|0|0|0|0
KAN|3|16|YIL040W|553|615|654|611|NaN|NaN|0|0|0|0|0|0|0|0|0|0
KAN|3|17|YIL043C|815|816|761|781|NaN|NaN|0|0|0|0|0|0|0|0|0|0
KAN|3|18|YIL044C|717|741|745|767|NaN|NaN|0|0|0|0|0|0|0|0|0|0
KAN|3|19|YGR199W|755|776|764|782|NaN|NaN|0|0|0|0|0|0|0|0|0|0
KAN|3|20|YGR202C|697|720|755|782|NaN|NaN|0|0|0|0|0|0|0|0|0|0
KAN|3|21|YHR060W|826|858|309|234|NaN|NaN|0|0|0|0|0|0|0|0|0|0
KAN|3|22|YIL027C|752|751|821|791|NaN|NaN|0|0|0|0|0|0|0|0|0|0
KAN|3|23|YHR079C|712|750|736|800|NaN|NaN|0|0|0|0|0|0|0|0|0|0
KAN|3|24|YGR177C|778|963|798|1006|NaN|NaN|0|0|0|0|0|0|0|0|0|0
KAN|4|1|YGR036C|591|461|471|330|NaN|NaN|0|0|0|0|0|0|0|0|0|0
KAN|4|2|YHR039C|669|587|678|589|NaN|NaN|0|0|0|0|0|0|0|0|0|0
KAN|4|3|YIL005W|613|609|672|646|NaN|NaN|0|0|0|0|0|0|0|0|0|0
KAN|4|4|YIL016W|648|700|645|613|NaN|NaN|0|0|0|0|0|0|0|0|0|0
KAN|4|5|YGR170W|610|577|614|594|NaN|NaN|0|0|0|0|0|0|0|0|0|0
KAN|4|6|YHR204W|662|707|715|754|NaN|NaN|0|0|0|0|0|0|0|0|0|0
KAN|4|7|YGR157W|153|125|99|80|NaN|NaN|0|0|0|0|0|0|0|0|0|0
KAN|4|8|YHL003C|817|874|839|824|NaN|NaN|0|0|0|0|0|0|0|0|0|0
KAN|4|9|YHR176W|694|752|822|789|NaN|NaN|0|0|0|0|0|0|0|0|0|0
KAN|4|10|YHR142W|725|771|791|719|NaN|NaN|0|0|0|0|0|0|0|0|0|0
KAN|4|11|YGL226C-A|776|842|812|757|NaN|NaN|0|0|0|0|0|0|0|0|0|0
KAN|4|12|YGL231C|732|781|734|774|NaN|NaN|0|0|0|0|0|0|0|0|0|0
KAN|4|13|YHL031C|541|567|581|582|NaN|NaN|0|0|0|0|0|0|0|0|0|0
KAN|4|14|YHR135C|830|849|848|822|NaN|NaN|0|0|0|0|0|0|0|0|0|0
KAN|4|15|YHR136C|816|904|801|861|NaN|NaN|0|0|0|0|0|0|0|0|0|0
KAN|4|16|YGR105W|335|356|308|321|NaN|NaN|0|0|0|0|0|0|0|0|0|0
KAN|4|17|YLL014W|777|783|778|791|NaN|NaN|0|0|0|0|0|0|0|0|0|0
KAN|4|18|YKL020C|758|802|720|762|NaN|NaN|0|0|0|0|0|0|0|0|0|0
KAN|4|19|YLR080W|669|698|750|754|NaN|NaN|0|0|0|0|0|0|0|0|0|0
KAN|4|20|YKL140W|723|748|742|731|NaN|NaN|0|0|0|0|0|0|0|0|0|0
KAN|4|21|YKL008C|738|735|769|789|NaN|NaN|0|0|0|0|0|0|0|0|0|0
KAN|4|22|YLR056W|709|756|747|772|NaN|NaN|0|0|0|0|0|0|0|0|0|0
KAN|4|23|YLR064W|742|813|797|829|NaN|NaN|0|0|0|0|0|0|0|0|0|0
KAN|4|24|YKL119C|320|362|383|328|NaN|NaN|0|0|0|0|0|0|0|0|0|0
KAN|5|1|YJL134W|844|735|1038|842|NaN|NaN|0|0|0|0|0|0|0|0|0|0
KAN|5|2|YLR042C|742|676|758|646|NaN|NaN|0|0|0|0|0|0|0|0|0|0
KAN|5|3|YLR023C|625|619|624|607|NaN|NaN|0|0|0|0|0|0|0|0|0|0
KAN|5|4|YJL178C|606|611|630|600|NaN|NaN|0|0|0|0|0|0|0|0|0|0
KAN|5|5|YJL171C|683|779|714|738|NaN|NaN|0|0|0|0|0|0|0|0|0|0
KAN|5|6|YKL094W|725|784|781|761|NaN|NaN|0|0|0|0|0|0|0|0|0|0
KAN|5|7|YJL168C|590|620|647|653|NaN|NaN|0|0|0|0|0|0|0|0|0|0
KAN|5|8|YKL212W|450|423|468|456|NaN|NaN|0|0|0|0|0|0|0|0|0|0
KAN|5|9|YJL192C|725|795|758|801|NaN|NaN|0|0|0|0|0|0|0|0|0|0
KAN|5|10|YKL073W|731|825|760|810|NaN|NaN|0|0|0|0|0|0|0|0|0|0
KAN|5|11|YKL179C|781|843|779|801|NaN|NaN|0|0|0|0|0|0|0|0|0|0
KAN|5|12|YLL043W|746|788|765|755|NaN|NaN|0|0|0|0|0|0|0|0|0|0
KAN|5|13|YLL052C|694|782|726|751|NaN|NaN|0|0|0|0|0|0|0|0|0|0
KAN|5|14|YLL055W|674|768|757|788|NaN|NaN|0|0|0|0|0|0|0|0|0|0
KAN|5|15|YKL063C|722|837|728|782|NaN|NaN|0|0|0|0|0|0|0|0|0|0
KAN|5|16|YKL065C|762|858|791|870|NaN|NaN|0|0|0|0|0|0|0|0|0|0
KAN|5|17|YJL198W|685|738|744|744|NaN|NaN|0|0|0|0|0|0|0|0|0|0
KAN|5|18|YJL196C|710|779|754|780|NaN|NaN|0|0|0|0|0|0|0|0|0|0
KAN|5|19|YLL023C|696|785|697|724|NaN|NaN|0|0|0|0|0|0|0|0|0|0
KAN|5|20|YLL028W|714|731|805|807|NaN|NaN|0|0|0|0|0|0|0|0|0|0
KAN|5|21|YJL212C|785|821|810|838|NaN|NaN|0|0|0|0|0|0|0|0|0|0
KAN|5|22|YMR022W|692|759|822|803|NaN|NaN|0|0|0|0|0|0|0|0|0|0
KAN|5|23|YMR214W|704|712|726|771|NaN|NaN|0|0|0|0|0|0|0|0|0|0
KAN|5|24|YMR215W|816|943|865|1066|NaN|NaN|0|0|0|0|0|0|0|0|0|0
KAN|6|1|YMR010W|916|768|877|743|NaN|NaN|0|0|0|0|0|0|0|0|0|0
KAN|6|2|YMR015C|627|578|619|495|NaN|NaN|0|0|0|0|0|0|0|0|0|0
KAN|6|3|YLR207W|695|694|759|684|NaN|NaN|0|0|0|0|0|0|0|0|0|0
KAN|6|4|YLR350W|603|576|664|650|NaN|NaN|0|0|0|0|0|0|0|0|0|0
KAN|6|5|YLR220W|704|742|697|726|NaN|NaN|0|0|0|0|0|0|0|0|0|0
KAN|6|6|YML012W|738|760|754|728|NaN|NaN|0|0|0|0|0|0|0|0|0|0
KAN|6|7|YML008C|601|637|670|572|NaN|NaN|0|0|0|0|0|0|0|0|0|0
KAN|6|8|YMR202W|607|564|414|386|NaN|NaN|0|0|0|0|0|0|0|0|0|0
KAN|6|9|YLR194C|791|809|820|826|NaN|NaN|0|0|0|0|0|0|0|0|0|0
KAN|6|10|YMR183C|776|820|765|752|NaN|NaN|0|0|0|0|0|0|0|0|0|0
KAN|6|11|YML019W|697|724|683|673|NaN|NaN|0|0|0|0|0|0|0|0|0|0
KAN|6|12|YML013W|592|602|627|610|NaN|NaN|0|0|0|0|0|0|0|0|0|0
KAN|6|13|YLR292C|791|849|792|856|NaN|NaN|0|0|0|0|0|0|0|0|0|0
KAN|6|14|YMR161W|734|780|756|802|NaN|NaN|0|0|0|0|0|0|0|0|0|0
KAN|6|15|YMR163C|696|776|706|778|NaN|NaN|0|0|0|0|0|0|0|0|0|0
KAN|6|16|YLR396C|0|0|0|0|NaN|NaN|0|0|0|0|0|0|0|0|0|0
KAN|6|17|YMR152W|737|788|795|820|NaN|NaN|0|0|0|0|0|0|0|0|0|0
KAN|6|18|YLR130C|765|837|769|845|NaN|NaN|0|0|0|0|0|0|0|0|0|0
KAN|6|19|YLR268W|317|319|372|373|NaN|NaN|0|0|0|0|0|0|0|0|0|0
KAN|6|20|YMR029C|713|747|765|800|NaN|NaN|0|0|0|0|0|0|0|0|0|0
KAN|6|21|YMR031C|735|779|767|819|NaN|NaN|0|0|0|0|0|0|0|0|0|0
KAN|6|22|YLR372W|694|682|741|740|NaN|NaN|0|0|0|0|0|0|0|0|0|0
KAN|6|23|YLR242C|773|805|833|885|NaN|NaN|0|0|0|0|0|0|0|0|0|0
KAN|6|24|YLR250W|852|978|848|1042|NaN|NaN|0|0|0|0|0|0|0|0|0|0
KAN|7|1|YLR120C|759|649|1015|864|NaN|NaN|0|0|0|0|0|0|0|0|0|0
KAN|7|2|YOR245C|730|692|714|637|NaN|NaN|0|0|0|0|0|0|0|0|0|0
KAN|7|3|YOR115C|618|627|664|659|NaN|NaN|0|0|0|0|0|0|0|0|0|0
KAN|7|4|YNL297C|412|408|373|401|NaN|NaN|0|0|0|0|0|0|0|0|0|0
KAN|7|5|YNL156C|720|730|780|732|NaN|NaN|0|0|0|0|0|0|0|0|0|0
KAN|7|6|YNL153C|639|613|669|657|NaN|NaN|0|0|0|0|0|0|0|0|0|0
KAN|7|7|YOR002W|710|701|715|710|NaN|NaN|0|0|0|0|0|0|0|0|0|0
KAN|7|8|YOR092W|787|802|844|851|NaN|NaN|0|0|0|0|0|0|0|0|0|0
KAN|7|9|YOR214C|739|781|768|782|NaN|NaN|0|0|0|0|0|0|0|0|0|0
KAN|7|10|YOR216C|561|666|621|676|NaN|NaN|0|0|0|0|0|0|0|0|0|0
KAN|7|11|YOR085W|736|780|782|755|NaN|NaN|0|0|0|0|0|0|0|0|0|0
KAN|7|12|YOR089C|571|606|522|543|NaN|NaN|0|0|0|0|0|0|0|0|0|0
KAN|7|13|YNL194C|683|797|730|758|NaN|NaN|0|0|0|0|0|0|0|0|0|0
KAN|7|14|YNL327W|730|807|771|829|NaN|NaN|0|0|0|0|0|0|0|0|0|0
KAN|7|15|YNL190W|695|755|695|739|NaN|NaN|0|0|0|0|0|0|0|0|0|0
KAN|7|16|YNL323W|882|973|895|942|NaN|NaN|0|0|0|0|0|0|0|0|0|0
KAN|7|17|YOR198C|6|33|0|0|NaN|NaN|0|0|0|0|0|0|0|0|0|0
KAN|7|18|YOR067C|838|834|859|872|NaN|NaN|0|0|0|0|0|0|0|0|0|0
KAN|7|19|YOR070C|508|570|637|614|NaN|NaN|0|0|0|0|0|0|0|0|0|0
KAN|7|20|YOR079C|712|769|765|785|NaN|NaN|0|0|0|0|0|0|0|0|0|0
KAN|7|21|YMR307W|592|641|604|700|NaN|NaN|0|0|0|0|0|0|0|0|0|0
KAN|7|22|YOR049C|721|789|738|747|NaN|NaN|0|0|0|0|0|0|0|0|0|0
KAN|7|23|YMR292W|747|784|694|743|NaN|NaN|0|0|0|0|0|0|0|0|0|0
KAN|7|24|YNL219C|795|967|790|1007|NaN|NaN|0|0|0|0|0|0|0|0|0|0
KAN|8|1|YMR299C|887|748|996|798|NaN|NaN|0|0|0|0|0|0|0|0|0|0
KAN|8|2|YOR165W|638|596|723|664|NaN|NaN|0|0|0|0|0|0|0|0|0|0
KAN|8|3|YOR036W|184|145|182|243|NaN|NaN|0|0|0|0|0|0|0|0|0|0
KAN|8|4|YOR171C|728|708|700|705|NaN|NaN|0|0|0|0|0|0|0|0|0|0
KAN|8|5|YOR175C|633|625|666|645|NaN|NaN|0|0|0|0|0|0|0|0|0|0
KAN|8|6|YOR042W|691|697|709|740|NaN|NaN|0|0|0|0|0|0|0|0|0|0
KAN|8|7|YOR044W|722|767|805|813|NaN|NaN|0|0|0|0|0|0|0|0|0|0
KAN|8|8|YNL238W|738|748|796|807|NaN|NaN|0|0|0|0|0|0|0|0|0|0
KAN|8|9|YMR264W|725|784|787|849|NaN|NaN|0|0|0|0|0|0|0|0|0|0
KAN|8|10|YMR272C|409|413|443|447|NaN|NaN|0|0|0|0|0|0|0|0|0|0
KAN|8|11|YMR274C|734|789|787|827|NaN|NaN|0|0|0|0|0|0|0|0|0|0
KAN|8|12|YOR016C|739|810|760|820|NaN|NaN|0|0|0|0|0|0|0|0|0|0
KAN|8|13|YNL280C|653|665|709|696|NaN|NaN|0|0|0|0|0|0|0|0|0|0
KAN|8|14|YMR251W-A|729|792|764|846|NaN|NaN|0|0|0|0|0|0|0|0|0|0
KAN|8|15|YMR253C|766|799|779|815|NaN|NaN|0|0|0|0|0|0|0|0|0|0
KAN|8|16|YPR028W|708|761|765|798|NaN|NaN|0|0|0|0|0|0|0|0|0|0
KAN|8|17|YPL227C|796|834|816|806|NaN|NaN|0|0|0|0|0|0|0|0|0|0
KAN|8|18|YOL013C|768|823|841|894|NaN|NaN|0|0|0|0|0|0|0|0|0|0
KAN|8|19|YOL018C|514|504|513|513|NaN|NaN|0|0|0|0|0|0|0|0|0|0
KAN|8|20|YPR003C|733|777|803|820|NaN|NaN|0|0|0|0|0|0|0|0|0|0
KAN|8|21|YPL246C|761|785|809|856|NaN|NaN|0|0|0|0|0|0|0|0|0|0
KAN|8|22|YOR377W|635|720|729|777|NaN|NaN|0|0|0|0|0|0|0|0|0|0
KAN|8|23|YPL274W|697|742|749|827|NaN|NaN|0|0|0|0|0|0|0|0|0|0
KAN|8|24|YPL051W|803|982|802|969|NaN|NaN|0|0|0|0|0|0|0|0|0|0
KAN|9|1|YPL170W|867|748|865|726|NaN|NaN|0|0|0|0|0|0|0|0|0|0
KAN|9|2|YOL065C|646|592|766|696|NaN|NaN|0|0|0|0|0|0|0|0|0|0
KAN|9|3|YOR311C|689|652|696|631|NaN|NaN|0|0|0|0|0|0|0|0|0|0
KAN|9|4|YOR321W|692|664|721|755|NaN|NaN|0|0|0|0|0|0|0|0|0|0
KAN|9|5|YPL195W|635|687|630|689|NaN|NaN|0|0|0|0|0|0|0|0|0|0
KAN|9|6|YOL047C|696|751|669|711|NaN|NaN|0|0|0|0|0|0|0|0|0|0
KAN|9|7|YOR307C|728|788|714|777|NaN|NaN|0|0|0|0|0|0|0|0|0|0
KAN|9|8|YPL087W|691|719|723|772|NaN|NaN|0|0|0|0|0|0|0|0|0|0
KAN|9|9|YPL207W|761|850|780|862|NaN|NaN|0|0|0|0|0|0|0|0|0|0
KAN|9|10|YPL206C|747|797|798|793|NaN|NaN|0|0|0|0|0|0|0|0|0|0
KAN|9|11|YOR284W|679|774|759|824|NaN|NaN|0|0|0|0|0|0|0|0|0|0
KAN|9|12|YOR285W|683|758|718|756|NaN|NaN|0|0|0|0|0|0|0|0|0|0
KAN|9|13|YOR288C|748|812|776|853|NaN|NaN|0|0|0|0|0|0|0|0|0|0
KAN|9|14|YOL030W|713|779|716|805|NaN|NaN|0|0|0|0|0|0|0|0|0|0
KAN|9|15|YOL031C|639|734|666|783|NaN|NaN|0|0|0|0|0|0|0|0|0|0
KAN|9|16|YOR291W|727|757|788|825|NaN|NaN|0|0|0|0|0|0|0|0|0|0
KAN|9|17|YCL025C|702|728|727|730|NaN|NaN|0|0|0|0|0|0|0|0|0|0
KAN|9|18|YDL052C|715|777|751|811|NaN|NaN|0|0|0|0|0|0|0|0|0|0
KAN|9|19|YPR173C|486|498|372|430|NaN|NaN|0|0|0|0|0|0|0|0|0|0
KAN|9|20|YCL001W|698|740|792|763|NaN|NaN|0|0|0|0|0|0|0|0|0|0
KAN|9|21|YPR148C|737|817|772|784|NaN|NaN|0|0|0|0|0|0|0|0|0|0
KAN|9|22|YPR149W|649|753|675|725|NaN|NaN|0|0|0|0|0|0|0|0|0|0
KAN|9|23|YDL018C|760|881|837|951|NaN|NaN|0|0|0|0|0|0|0|0|0|0
KAN|9|24|YBR067C|908|1088|886|1073|NaN|NaN|0|0|0|0|0|0|0|0|0|0
KAN|10|1|YDL019C|912|744|951|756|NaN|NaN|0|0|0|0|0|0|0|0|0|0
KAN|10|2|YPR135W|561|511|630|575|NaN|NaN|0|0|0|0|0|0|0|0|0|0
KAN|10|3|YGR227W|691|639|733|673|NaN|NaN|0|0|0|0|0|0|0|0|0|0
KAN|10|4|YBR162W-A|637|630|652|657|NaN|NaN|0|0|0|0|0|0|0|0|0|0
KAN|10|5|YBR164C|623|657|659|674|NaN|NaN|0|0|0|0|0|0|0|0|0|0
KAN|10|6|YBR052C|637|678|707|708|NaN|NaN|0|0|0|0|0|0|0|0|0|0
KAN|10|7|YBR171W|638|675|658|689|NaN|NaN|0|0|0|0|0|0|0|0|0|0
KAN|10|8|YBR036C|361|300|362|357|NaN|NaN|0|0|0|0|0|0|0|0|0|0
KAN|10|9|YPR114W|680|677|715|737|NaN|NaN|0|0|0|0|0|0|0|0|0|0
KAN|10|10|YFR041C|623|683|688|726|NaN|NaN|0|0|0|0|0|0|0|0|0|0
KAN|10|11|YBR132C|729|771|774|778|NaN|NaN|0|0|0|0|0|0|0|0|0|0
KAN|10|12|YBR106W|581|614|317|293|NaN|NaN|0|0|0|0|0|0|0|0|0|0
KAN|10|13|YPR063C|714|792|770|832|NaN|NaN|0|0|0|0|0|0|0|0|0|0
KAN|10|14|YPR071W|699|740|713|735|NaN|NaN|0|0|0|0|0|0|0|0|0|0
KAN|10|15|YBL102W|733|785|814|898|NaN|NaN|0|0|0|0|0|0|0|0|0|0
KAN|10|16|YBR097W|0|0|0|0|NaN|NaN|0|0|0|0|0|0|0|0|0|0
KAN|10|17|YDL121C|746|783|838|850|NaN|NaN|0|0|0|0|0|0|0|0|0|0
KAN|10|18|YDR518W|791|803|788|822|NaN|NaN|0|0|0|0|0|0|0|0|0|0
KAN|10|19|YDR519W|797|805|770|795|NaN|NaN|0|0|0|0|0|0|0|0|0|0
KAN|10|20|YDR524C|702|746|779|755|NaN|NaN|0|0|0|0|0|0|0|0|0|0
KAN|10|21|YML048W|618|693|641|729|NaN|NaN|0|0|0|0|0|0|0|0|0|0
KAN|10|22|YJR073C|255|243|309|317|NaN|NaN|0|0|0|0|0|0|0|0|0|0
KAN|10|23|wt_blank_sean|0|5|90|64|NaN|NaN|0|0|0|0|0|0|0|0|0|0
KAN|10|24|YJR088C|894|1008|902|1111|NaN|NaN|0|0|0|0|0|0|0|0|0|0
KAN|11|1|YDR503C|886|732|947|737|NaN|NaN|0|0|0|0|0|0|0|0|0|0
KAN|11|2|YML059C|651|610|704|637|NaN|NaN|0|0|0|0|0|0|0|0|0|0
KAN|11|3|YML055W|609|563|622|601|NaN|NaN|0|0|0|0|0|0|0|0|0|0
KAN|11|4|YDL099W|632|656|642|657|NaN|NaN|0|0|0|0|0|0|0|0|0|0
KAN|11|5|YDL100C|305|294|338|331|NaN|NaN|0|0|0|0|0|0|0|0|0|0
KAN|11|6|YDR484W|280|238|250|241|NaN|NaN|0|0|0|0|0|0|0|0|0|0
KAN|11|7|YDR492W|751|702|796|806|NaN|NaN|0|0|0|0|0|0|0|0|0|0
KAN|11|8|YGL126W|743|734|742|742|NaN|NaN|0|0|0|0|0|0|0|0|0|0
KAN|11|9|YIL124W|746|762|773|781|NaN|NaN|0|0|0|0|0|0|0|0|0|0
KAN|11|10|YDL091C|735|742|723|755|NaN|NaN|0|0|0|0|0|0|0|0|0|0
KAN|11|11|YDL093W|704|719|731|717|NaN|NaN|0|0|0|0|0|0|0|0|0|0
KAN|11|12|YFL048C|687|708|703|737|NaN|NaN|0|0|0|0|0|0|0|0|0|0
KAN|11|13|YDL095W|748|777|779|809|NaN|NaN|0|0|0|0|0|0|0|0|0|0
KAN|11|14|YFL025C|719|782|775|838|NaN|NaN|0|0|0|0|0|0|0|0|0|0
KAN|11|15|YGL161C|519|532|557|555|NaN|NaN|0|0|0|0|0|0|0|0|0|0
KAN|11|16|YGL167C|646|663|570|584|NaN|NaN|0|0|0|0|0|0|0|0|0|0
KAN|11|17|YGR261C|684|681|730|725|NaN|NaN|0|0|0|0|0|0|0|0|0|0
KAN|11|18|YGR263C|745|763|794|870|NaN|NaN|0|0|0|0|0|0|0|0|0|0
KAN|11|19|YGR266W|735|772|750|765|NaN|NaN|0|0|0|0|0|0|0|0|0|0
KAN|11|20|YNR039C|701|746|710|763|NaN|NaN|0|0|0|0|0|0|0|0|0|0
KAN|11|21|YNL146W|716|736|726|739|NaN|NaN|0|0|0|0|0|0|0|0|0|0
KAN|11|22|YNR019W|708|720|742|698|NaN|NaN|0|0|0|0|0|0|0|0|0|0
KAN|11|23|YCR043C|837|837|882|897|NaN|NaN|0|0|0|0|0|0|0|0|0|0
KAN|11|24|YNR021W|824|966|817|1005|NaN|NaN|0|0|0|0|0|0|0|0|0|0
KAN|12|1|YCR044C|794|691|830|655|NaN|NaN|0|0|0|0|0|0|0|0|0|0
KAN|12|2|YCR061W|670|608|725|628|NaN|NaN|0|0|0|0|0|0|0|0|0|0
KAN|12|3|YNR030W|592|529|624|577|NaN|NaN|0|0|0|0|0|0|0|0|0|0
KAN|12|4|YBR177C|574|564|633|619|NaN|NaN|0|0|0|0|0|0|0|0|0|0
KAN|12|5|YNR008W|614|589|652|631|NaN|NaN|0|0|0|0|0|0|0|0|0|0
KAN|12|6|YNR013C|691|669|763|740|NaN|NaN|0|0|0|0|0|0|0|0|0|0
KAN|12|7|YBR283C|655|599|697|684|NaN|NaN|0|0|0|0|0|0|0|0|0|0
KAN|12|8|YNL041C|569|546|618|607|NaN|NaN|0|0|0|0|0|0|0|0|0|0
KAN|12|9|YNL044W|661|673|652|704|NaN|NaN|0|0|0|0|0|0|0|0|0|0
KAN|12|10|YBR290W|713|712|809|784|NaN|NaN|0|0|0|0|0|0|0|0|0|0
KAN|12|11|YNL046W|656|686|691|749|NaN|NaN|0|0|0|0|0|0|0|0|0|0
KAN|12|12|YNL049C|699|727|732|759|NaN|NaN|0|0|0|0|0|0|0|0|0|0
KAN|12|13|YBR273C|646|653|719|755|NaN|NaN|0|0|0|0|0|0|0|0|0|0
KAN|12|14|YBR264C|629|654|713|705|NaN|NaN|0|0|0|0|0|0|0|0|0|0
KAN|12|15|YNL008C|720|733|787|813|NaN|NaN|0|0|0|0|0|0|0|0|0|0
KAN|12|16|YDL137W|688|703|743|770|NaN|NaN|0|0|0|0|0|0|0|0|0|0
KAN|12|17|YJL024C|701|731|751|766|NaN|NaN|0|0|0|0|0|0|0|0|0|0
KAN|12|18|YJL029C|528|528|469|492|NaN|NaN|0|0|0|0|0|0|0|0|0|0
KAN|12|19|YML067C|737|737|691|733|NaN|NaN|0|0|0|0|0|0|0|0|0|0
KAN|12|20|YJL004C|713|732|722|798|NaN|NaN|0|0|0|0|0|0|0|0|0|0
KAN|12|21|YML038C|587|643|572|599|NaN|NaN|0|0|0|0|0|0|0|0|0|0
KAN|12|22|YER151C|379|441|413|434|NaN|NaN|0|0|0|0|0|0|0|0|0|0
KAN|12|23|YML075C|681|736|678|698|NaN|NaN|0|0|0|0|0|0|0|0|0|0
KAN|12|24|YGR086C|913|1032|934|1011|NaN|NaN|0|0|0|0|0|0|0|0|0|0
KAN|13|1|YGR089W|775|692|770|616|NaN|NaN|0|0|0|0|0|0|0|0|0|0
KAN|13|2|YGR106C|636|566|689|600|NaN|NaN|0|0|0|0|0|0|0|0|0|0
KAN|13|3|YLR246W|649|555|625|579|NaN|NaN|0|0|0|0|0|0|0|0|0|0
KAN|13|4|YJR118C|648|620|688|636|NaN|NaN|0|0|0|0|0|0|0|0|0|0
KAN|13|5|YDR205W|655|601|705|682|NaN|NaN|0|0|0|0|0|0|0|0|0|0
KAN|13|6|YGR038W|617|586|642|619|NaN|NaN|0|0|0|0|0|0|0|0|0|0
KAN|13|7|YJR131W|629|615|669|676|NaN|NaN|0|0|0|0|0|0|0|0|0|0
KAN|13|8|YJR134C|708|671|720|758|NaN|NaN|0|0|0|0|0|0|0|0|0|0
KAN|13|9|YER120W|618|615|629|658|NaN|NaN|0|0|0|0|0|0|0|0|0|0
KAN|13|10|YER122C|649|642|647|679|NaN|NaN|0|0|0|0|0|0|0|0|0|0
KAN|13|11|YJR117W|608|604|611|616|NaN|NaN|0|0|0|0|0|0|0|0|0|0
KAN|13|12|YER113C|638|602|654|642|NaN|NaN|0|0|0|0|0|0|0|0|0|0
KAN|13|13|YJR040W|684|689|698|744|NaN|NaN|0|0|0|0|0|0|0|0|0|0
KAN|13|14|YKR067W|646|624|671|668|NaN|NaN|0|0|0|0|0|0|0|0|0|0
KAN|13|15|YJR031C|698|697|714|712|NaN|NaN|0|0|0|0|0|0|0|0|0|0
KAN|13|16|YMR054W|656|646|698|733|NaN|NaN|0|0|0|0|0|0|0|0|0|0
KAN|13|17|YIR033W|524|534|505|522|NaN|NaN|0|0|0|0|0|0|0|0|0|0
KAN|13|18|YJR010C-A|723|699|779|777|NaN|NaN|0|0|0|0|0|0|0|0|0|0
KAN|13|19|YJR015W|729|697|749|739|NaN|NaN|0|0|0|0|0|0|0|0|0|0
KAN|13|20|YMR052W|625|617|662|718|NaN|NaN|0|0|0|0|0|0|0|0|0|0
KAN|13|21|YBR287W|695|716|783|781|NaN|NaN|0|0|0|0|0|0|0|0|0|0
KAN|13|22|YBR288C|665|690|667|688|NaN|NaN|0|0|0|0|0|0|0|0|0|0
KAN|13|23|YAR002C-A|636|627|729|495|NaN|NaN|0|0|0|0|0|0|0|0|0|0
KAN|13|24|YMR119W|917|1090|978|1115|NaN|NaN|0|0|0|0|0|0|0|0|0|0
KAN|14|1|YNL125C|1079|884|998|804|NaN|NaN|0|0|0|0|0|0|0|0|0|0
KAN|14|2|YNL130C|646|567|758|665|NaN|NaN|0|0|0|0|0|0|0|0|0|0
KAN|14|3|YIL030C|549|479|558|548|NaN|NaN|0|0|0|0|0|0|0|0|0|0
KAN|14|4|YNL085W|647|613|666|668|NaN|NaN|0|0|0|0|0|0|0|0|0|0
KAN|14|5|YNL095C|592|541|615|579|NaN|NaN|0|0|0|0|0|0|0|0|0|0
KAN|14|6|YLR390W-A|613|576|607|614|NaN|NaN|0|0|0|0|0|0|0|0|0|0
KAN|14|7|YJL078C|626|555|617|590|NaN|NaN|0|0|0|0|0|0|0|0|0|0
KAN|14|8|YKR053C|607|535|623|619|NaN|NaN|0|0|0|0|0|0|0|0|0|0
KAN|14|9|YNL051W|598|528|594|550|NaN|NaN|0|0|0|0|0|0|0|0|0|0
KAN|14|10|YPL137C|610|549|646|599|NaN|NaN|0|0|0|0|0|0|0|0|0|0
KAN|14|11|YDL072C|691|635|719|721|NaN|NaN|0|0|0|0|0|0|0|0|0|0
KAN|14|12|YCR048W|714|683|765|711|NaN|NaN|0|0|0|0|0|0|0|0|0|0
KAN|14|13|YCR067C|625|627|598|611|NaN|NaN|0|0|0|0|0|0|0|0|0|0
KAN|14|14|YCR034W|606|637|629|694|NaN|NaN|0|0|0|0|0|0|0|0|0|0
KAN|14|15|YGR130C|727|720|684|707|NaN|NaN|0|0|0|0|0|0|0|0|0|0
KAN|14|16|YGL223C|702|713|732|751|NaN|NaN|0|0|0|0|0|0|0|0|0|0
KAN|14|17|YBR255W|683|665|740|713|NaN|NaN|0|0|0|0|0|0|0|0|0|0
KAN|14|18|YER087C-B|535|514|550|542|NaN|NaN|0|0|0|0|0|0|0|0|0|0
KAN|14|19|YIL105C|736|686|784|718|NaN|NaN|0|0|0|0|0|0|0|0|0|0
KAN|14|20|YDR476C|726|670|746|708|NaN|NaN|0|0|0|0|0|0|0|0|0|0
KAN|14|21|YDR525W|736|705|698|667|NaN|NaN|0|0|0|0|0|0|0|0|0|0
KAN|14|22|YDR057W|767|753|776|817|NaN|NaN|0|0|0|0|0|0|0|0|0|0
KAN|14|23|YBR159W|540|646|488|584|NaN|NaN|0|0|0|0|0|0|0|0|0|0
KAN|14|24|YHR123W|852|1007|880|1082|NaN|NaN|0|0|0|0|0|0|0|0|0|0
KAN|15|1|YGR284C|747|568|945|732|NaN|NaN|0|0|0|0|0|0|0|0|0|0
KAN|15|2|YOL101C|547|472|650|529|NaN|NaN|0|0|0|0|0|0|0|0|0|0
KAN|15|3|YOL107W|553|472|614|558|NaN|NaN|0|0|0|0|0|0|0|0|0|0
KAN|15|4|YNL300W|544|520|559|496|NaN|NaN|0|0|0|0|0|0|0|0|0|0
KAN|15|5|YOL110W|505|435|587|586|NaN|NaN|0|0|0|0|0|0|0|0|0|0
KAN|15|6|YOR317W|588|544|597|588|NaN|NaN|0|0|0|0|0|0|0|0|0|0
KAN|15|7|YML071C|502|416|516|460|NaN|NaN|0|0|0|0|0|0|0|0|0|0
KAN|15|8|YIR038C|606|504|597|502|NaN|NaN|0|0|0|0|0|0|0|0|0|0
KAN|15|9|YML101C|557|499|630|569|NaN|NaN|0|0|0|0|0|0|0|0|0|0
KAN|15|10|YOL137W|537|466|584|541|NaN|NaN|0|0|0|0|0|0|0|0|0|0
KAN|15|11|YDR424C|532|466|525|510|NaN|NaN|0|0|0|0|0|0|0|0|0|0
KAN|15|12|YMR065W|645|616|655|657|NaN|NaN|0|0|0|0|0|0|0|0|0|0
KAN|15|13|YML128C|403|343|403|350|NaN|NaN|0|0|0|0|0|0|0|0|0|0
KAN|15|14|YHR045W|648|606|651|692|NaN|NaN|0|0|0|0|0|0|0|0|0|0
KAN|15|15|YHR181W|631|624|585|719|NaN|NaN|0|0|0|0|0|0|0|0|0|0
KAN|15|16|YMR123W|594|526|605|563|NaN|NaN|0|0|0|0|0|0|0|0|0|0
KAN|15|17|YLR039C|398|365|343|304|NaN|NaN|0|0|0|0|0|0|0|0|0|0
KAN|15|18|YLR050C|686|647|715|655|NaN|NaN|0|0|0|0|0|0|0|0|0|0
KAN|15|19|YNR075W|613|604|621|635|NaN|NaN|0|0|0|0|0|0|0|0|0|0
KAN|15|20|YOL088C|685|756|593|788|NaN|NaN|0|0|0|0|0|0|0|0|0|0
KAN|15|21|YMR313C|579|630|482|715|NaN|NaN|0|0|0|0|0|0|0|0|0|0
KAN|15|22|YHR004C|599|596|591|634|NaN|NaN|0|0|0|0|0|0|0|0|0|0
KAN|15|23|YLR450W|684|796|698|808|NaN|NaN|0|0|0|0|0|0|0|0|0|0
KAN|15|24|YDL192W|683|790|699|833|NaN|NaN|0|0|0|0|0|0|0|0|0|0
KAN|16|1|YNR051C|622|798|661|909|NaN|NaN|0|0|0|0|0|0|0|0|0|0
KAN|16|2|YJL123C|538|666|657|787|NaN|NaN|0|0|0|0|0|0|0|0|0|0
KAN|16|3|YJL117W|499|659|527|640|NaN|NaN|0|0|0|0|0|0|0|0|0|0
KAN|16|4|YDL222C|505|790|539|854|NaN|NaN|0|0|0|0|0|0|0|0|0|0
KAN|16|5|YDL226C|564|686|625|769|NaN|NaN|0|0|0|0|0|0|0|0|0|0
KAN|16|6|YDL231C|622|949|608|740|NaN|NaN|0|0|0|0|0|0|0|0|0|0
KAN|16|7|YDL232W|612|717|545|859|NaN|NaN|0|0|0|0|0|0|0|0|0|0
KAN|16|8|YJL079C|362|603|525|1039|NaN|NaN|0|0|0|0|0|0|0|0|0|0
KAN|16|9|YKR088C|430|584|523|784|NaN|NaN|0|0|0|0|0|0|0|0|0|0
KAN|16|10|YJL073W|504|757|520|807|NaN|NaN|0|0|0|0|0|0|0|0|0|0
KAN|16|11|YJL062W|602|946|581|1190|NaN|NaN|0|0|0|0|0|0|0|0|0|0
KAN|16|12|YJR066W|506|652|498|751|NaN|NaN|0|0|0|0|0|0|0|0|0|0
KAN|16|13|YDR483W|662|909|620|792|NaN|NaN|0|0|0|0|0|0|0|0|0|0
KAN|16|14|YER044C|73|118|220|369|NaN|NaN|0|0|0|0|0|0|0|0|0|0
KAN|16|15|YDL204W|673|880|640|671|NaN|NaN|0|0|0|0|0|0|0|0|0|0
KAN|16|16|YBR058C-A|0|0|0|0|NaN|NaN|0|0|0|0|0|0|0|0|0|0
KAN|16|17|YBR096W|521|643|748|1118|NaN|NaN|0|0|0|0|0|0|0|0|0|0
KAN|16|18|YBR234C|0|0|85|0|NaN|NaN|0|0|0|0|0|0|0|0|0|0
KAN|16|19|YDR027C|0|0|0|2|NaN|NaN|0|0|0|0|0|0|0|0|0|0
KAN|16|20|YDR032C|718|659|925|976|NaN|NaN|0|0|0|0|0|0|0|0|0|0
KAN|16|21|YEL022W|347|655|362|630|NaN|NaN|0|0|0|0|0|0|0|0|0|0
KAN|16|22|YER053C-A|550|809|602|794|NaN|NaN|0|0|0|0|0|0|0|0|0|0
KAN|16|23|YER100W|0|0|144|26|NaN|NaN|0|0|0|0|0|0|0|0|0|0
KAN|16|24|YGL095C|172|370|169|225|NaN|NaN|0|0|0|0|0|0|0|0|0|0
NAT|YDR410C
KAN|1|1|YCR017C|904|913|1054|1008|738|799|0|0|0|0|0|0|0|0|0|0
KAN|1|2|YDR056C|911|675|1037|913|813|663|0|0|0|0|0|0|0|0|0|0
KAN|1|3|YBR229C|910|638|867|685|715|535|0|0|0|0|0|0|0|0|0|0
KAN|1|4|YCR011C|880|709|921|817|778|626|0|0|0|0|0|0|0|0|0|0
KAN|1|5|YBL011W|956|780|983|858|832|609|0|0|0|0|0|0|0|0|0|0
KAN|1|6|YBL017C|879|667|913|816|790|596|0|0|0|0|0|0|0|0|0|0
KAN|1|7|YCL056C|999|828|1005|883|902|709|0|0|0|0|0|0|0|0|0|0
KAN|1|8|YDR137W|773|680|761|736|670|602|0|0|0|0|0|0|0|0|0|0
KAN|1|9|YAR042W|871|722|906|780|818|691|0|0|0|0|0|0|0|0|0|0
KAN|1|10|YBR201W|1042|877|1071|922|930|729|0|0|0|0|0|0|0|0|0|0
KAN|1|11|YCL045C|936|877|965|881|875|664|0|0|0|0|0|0|0|0|0|0
KAN|1|12|YBR183W|996|883|1022|924|852|690|0|0|0|0|0|0|0|0|0|0
KAN|1|13|YDR108W|877|836|865|800|749|637|0|0|0|0|0|0|0|0|0|0
KAN|1|14|YAL007C|968|875|1060|975|935|774|0|0|0|0|0|0|0|0|0|0
KAN|1|15|YDR100W|934|853|930|834|866|702|0|0|0|0|0|0|0|0|0|0
KAN|1|16|YAL026C|775|612|864|815|703|498|0|0|0|0|0|0|0|0|0|0
KAN|1|17|YAL023C|979|896|1042|958|915|751|0|0|0|0|0|0|0|0|0|0
KAN|1|18|YBL082C|1058|888|1031|965|972|764|0|0|0|0|0|0|0|0|0|0
KAN|1|19|YDR084C|907|772|936|864|905|718|0|0|0|0|0|0|0|0|0|0
KAN|1|20|YAL042W|1050|921|1035|973|901|724|0|0|0|0|0|0|0|0|0|0
KAN|1|21|YAL058W|830|766|1074|971|949|744|0|0|0|0|0|0|0|0|0|0
KAN|1|22|YGL200C|916|796|1028|969|962|811|0|0|0|0|0|0|0|0|0|0
KAN|1|23|YGL203C|891|829|1009|918|862|745|0|0|0|0|0|0|0|0|0|0
KAN|1|24|YDR294C|1058|1137|1190|1283|1137|1143|0|0|0|0|0|0|0|0|0|0
KAN|2|1|YDR297W|1189|1071|1321|1129|1061|937|0|0|0|0|0|0|0|0|0|0
KAN|2|2|YEL001C|816|779|777|743|629|598|0|0|0|0|0|0|0|0|0|0
KAN|2|3|YEL003W|628|592|642|652|525|479|0|0|0|0|0|0|0|0|0|0
KAN|2|4|YDR304C|804|762|842|810|625|638|0|0|0|0|0|0|0|0|0|0
KAN|2|5|YEL004W|755|722|797|792|660|633|0|0|0|0|0|0|0|0|0|0
KAN|2|6|YEL005C|732|713|821|861|630|646|0|0|0|0|0|0|0|0|0|0
KAN|2|7|YDR307W|680|659|683|743|567|574|0|0|0|0|0|0|0|0|0|0
KAN|2|8|YGL084C|685|647|721|762|529|454|0|0|0|0|0|0|0|0|0|0
KAN|2|9|YGL054C|778|770|784|800|673|665|0|0|0|0|0|0|0|0|0|0
KAN|2|10|YER019C-A|780|822|763|838|607|630|0|0|0|0|0|0|0|0|0|0
KAN|2|11|YDR270W|737|785|859|906|664|683|0|0|0|0|0|0|0|0|0|0
KAN|2|12|YDR410C|2|34|266|254|337|311|0|0|0|0|0|0|0|0|0|0
KAN|2|13|YDR411C|163|156|193|211|217|210|0|0|0|0|0|0|0|0|0|0
KAN|2|14|YER004W|858|888|987|981|749|723|0|0|0|0|0|0|0|0|0|0
KAN|2|15|YER005W|667|701|831|883|680|648|0|0|0|0|0|0|0|0|0|0
KAN|2|16|YGL020C|814|822|964|1018|705|651|0|0|0|0|0|0|0|0|0|0
KAN|2|17|YEL064C|317|383|273|247|508|447|0|0|0|0|0|0|0|0|0|0
KAN|2|18|YGL027C|699|705|779|774|647|628|0|0|0|0|0|0|0|0|0|0
KAN|2|19|YDR233C|743|728|822|819|671|660|0|0|0|0|0|0|0|0|0|0
KAN|2|20|YEL042W|657|654|743|833|615|566|0|0|0|0|0|0|0|0|0|0
KAN|2|21|YEL043W|665|699|795|889|671|668|0|0|0|0|0|0|0|0|0|0
KAN|2|22|YGL005C|738|728|879|918|659|640|0|0|0|0|0|0|0|0|0|0
KAN|2|23|YGL010W|779|842|881|964|712|738|0|0|0|0|0|0|0|0|0|0
KAN|2|24|YGL012W|888|1112|1009|1357|835|1069|0|0|0|0|0|0|0|0|0|0
KAN|3|1|YDR349C|1009|914|1075|940|954|843|0|0|0|0|0|0|0|0|0|0
KAN|3|2|YDR221W|816|748|973|932|619|579|0|0|0|0|0|0|0|0|0|0
KAN|3|3|YDR222W|740|775|773|765|626|618|0|0|0|0|0|0|0|0|0|0
KAN|3|4|YDR357C|591|585|639|657|505|519|0|0|0|0|0|0|0|0|0|0
KAN|3|5|YEL031W|579|618|671|678|511|538|0|0|0|0|0|0|0|0|0|0
KAN|3|6|YER083C|799|784|834|853|655|676|0|0|0|0|0|0|0|0|0|0
KAN|3|7|YDR344C|733|720|789|784|602|626|0|0|0|0|0|0|0|0|0|0
KAN|3|8|YEL013W|454|491|604|644|472|507|0|0|0|0|0|0|0|0|0|0
KAN|3|9|YEL015W|728|699|727|747|563|589|0|0|0|0|0|0|0|0|0|0
KAN|3|10|YER071C|779|746|891|918|654|655|0|0|0|0|0|0|0|0|0|0
KAN|3|11|YDR320C|324|332|379|419|289|254|0|0|0|0|0|0|0|0|0|0
KAN|3|12|YHR110W|823|807|927|904|662|663|0|0|0|0|0|0|0|0|0|0
KAN|3|13|YIL076W|419|447|541|539|400|354|0|0|0|0|0|0|0|0|0|0
KAN|3|14|YIL090W|432|486|498|575|367|357|0|0|0|0|0|0|0|0|0|0
KAN|3|15|YIL039W|727|758|894|947|654|666|0|0|0|0|0|0|0|0|0|0
KAN|3|16|YIL040W|551|581|586|645|541|528|0|0|0|0|0|0|0|0|0|0
KAN|3|17|YIL043C|765|771|898|861|715|653|0|0|0|0|0|0|0|0|0|0
KAN|3|18|YIL044C|701|718|847|848|635|642|0|0|0|0|0|0|0|0|0|0
KAN|3|19|YGR199W|713|782|808|797|674|690|0|0|0|0|0|0|0|0|0|0
KAN|3|20|YGR202C|673|716|831|895|620|636|0|0|0|0|0|0|0|0|0|0
KAN|3|21|YHR060W|502|558|343|345|202|166|0|0|0|0|0|0|0|0|0|0
KAN|3|22|YIL027C|804|813|860|927|713|719|0|0|0|0|0|0|0|0|0|0
KAN|3|23|YHR079C|759|861|818|915|684|733|0|0|0|0|0|0|0|0|0|0
KAN|3|24|YGR177C|879|1089|891|1213|776|1082|0|0|0|0|0|0|0|0|0|0
KAN|4|1|YGR036C|621|588|685|575|549|408|0|0|0|0|0|0|0|0|0|0
KAN|4|2|YHR039C|674|651|818|780|624|592|0|0|0|0|0|0|0|0|0|0
KAN|4|3|YIL005W|589|615|691|731|568|601|0|0|0|0|0|0|0|0|0|0
KAN|4|4|YIL016W|704|683|782|811|545|534|0|0|0|0|0|0|0|0|0|0
KAN|4|5|YGR170W|643|689|623|691|544|571|0|0|0|0|0|0|0|0|0|0
KAN|4|6|YHR204W|723|722|737|738|570|604|0|0|0|0|0|0|0|0|0|0
KAN|4|7|YGR157W|442|501|440|518|285|326|0|0|0|0|0|0|0|0|0|0
KAN|4|8|YHL003C|724|744|836|861|668|665|0|0|0|0|0|0|0|0|0|0
KAN|4|9|YHR176W|714|707|802|832|665|617|0|0|0|0|0|0|0|0|0|0
KAN|4|10|YHR142W|744|756|839|836|624|593|0|0|0|0|0|0|0|0|0|0
KAN|4|11|YGL226C-A|809|810|750|748|716|673|0|0|0|0|0|0|0|0|0|0
KAN|4|12|YGL231C|758|750|797|787|672|648|0|0|0|0|0|0|0|0|0|0
KAN|4|13|YHL031C|530|556|633|649|484|455|0|0|0|0|0|0|0|0|0|0
KAN|4|14|YHR135C|757|752|859|846|715|644|0|0|0|0|0|0|0|0|0|0
KAN|4|15|YHR136C|831|878|867|871|715|694|0|0|0|0|0|0|0|0|0|0
KAN|4|16|YGR105W|235|280|302|381|222|187|0|0|0|0|0|0|0|0|0|0
KAN|4|17|YLL014W|739|801|842|839|704|686|0|0|0|0|0|0|0|0|0|0
KAN|4|18|YKL020C|722|725|887|855|621|636|0|0|0|0|0|0|0|0|0|0
KAN|4|19|YLR080W|650|738|820|835|590|625|0|0|0|0|0|0|0|0|0|0
KAN|4|20|YKL140W|625|701|838|857|597|567|0|0|0|0|0|0|0|0|0|0
KAN|4|21|YKL008C|691|736|775|861|662|618|0|0|0|0|0|0|0|0|0|0
KAN|4|22|YLR056W|724|772|846|912|650|642|0|0|0|0|0|0|0|0|0|0
KAN|4|23|YLR064W|764|868|801|902|614|663|0|0|0|0|0|0|0|0|0|0
KAN|4|24|YKL119C|398|554|902|1199|367|478|0|0|0|0|0|0|0|0|0|0
KAN|5|1|YJL134W|1068|918|1293|1003|915|823|0|0|0|0|0|0|0|0|0|0
KAN|5|2|YLR042C|793|719|915|804|626|576|0|0|0|0|0|0|0|0|0|0
KAN|5|3|YLR023C|726|689|771|748|621|606|0|0|0|0|0|0|0|0|0|0
KAN|5|4|YJL178C|636|628|767|750|517|517|0|0|0|0|0|0|0|0|0|0
KAN|5|5|YJL171C|707|715|764|745|596|548|0|0|0|0|0|0|0|0|0|0
KAN|5|6|YKL094W|741|723|732|730|582|607|0|0|0|0|0|0|0|0|0|0
KAN|5|7|YJL168C|613|646|598|688|496|543|0|0|0|0|0|0|0|0|0|0
KAN|5|8|YKL212W|423|484|435|564|364|352|0|0|0|0|0|0|0|0|0|0
KAN|5|9|YJL192C|721|706|773|768|649|611|0|0|0|0|0|0|0|0|0|0
KAN|5|10|YKL073W|719|719|827|862|610|616|0|0|0|0|0|0|0|0|0|0
KAN|5|11|YKL179C|755|781|850|879|720|650|0|0|0|0|0|0|0|0|0|0
KAN|5|12|YLL043W|694|720|802|847|625|623|0|0|0|0|0|0|0|0|0|0
KAN|5|13|YLL052C|732|749|719|733|653|622|0|0|0|0|0|0|0|0|0|0
KAN|5|14|YLL055W|736|758|861|832|721|652|0|0|0|0|0|0|0|0|0|0
KAN|5|15|YKL063C|741|780|869|840|687|663|0|0|0|0|0|0|0|0|0|0
KAN|5|16|YKL065C|799|852|906|890|675|690|0|0|0|0|0|0|0|0|0|0
KAN|5|17|YJL198W|708|745|752|726|650|623|0|0|0|0|0|0|0|0|0|0
KAN|5|18|YJL196C|725|771|705|763|590|602|0|0|0|0|0|0|0|0|0|0
KAN|5|19|YLL023C|624|706|813|806|601|578|0|0|0|0|0|0|0|0|0|0
KAN|5|20|YLL028W|693|743|837|888|669|665|0|0|0|0|0|0|0|0|0|0
KAN|5|21|YJL212C|713|737|916|1007|649|652|0|0|0|0|0|0|0|0|0|0
KAN|5|22|YMR022W|768|803|829|899|662|649|0|0|0|0|0|0|0|0|0|0
KAN|5|23|YMR214W|783|841|757|865|663|698|0|0|0|0|0|0|0|0|0|0
KAN|5|24|YMR215W|800|1044|1023|1339|843|1042|0|0|0|0|0|0|0|0|0|0
KAN|6|1|YMR010W|1115|873|1261|963|1032|827|0|0|0|0|0|0|0|0|0|0
KAN|6|2|YMR015C|591|567|801|735|584|572|0|0|0|0|0|0|0|0|0|0
KAN|6|3|YLR207W|743|698|813|832|633|609|0|0|0|0|0|0|0|0|0|0
KAN|6|4|YLR350W|664|656|681|698|579|572|0|0|0|0|0|0|0|0|0|0
KAN|6|5|YLR220W|709|723|753|764|612|623|0|0|0|0|0|0|0|0|0|0
KAN|6|6|YML012W|682|698|743|735|625|595|0|0|0|0|0|0|0|0|0|0
KAN|6|7|YML008C|586|621|668|714|557|539|0|0|0|0|0|0|0|0|0|0
KAN|6|8|YMR202W|344|435|325|428|279|285|0|0|0|0|0|0|0|0|0|0
KAN|6|9|YLR194C|784|805|790|778|693|661|0|0|0|0|0|0|0|0|0|0
KAN|6|10|YMR183C|746|742|806|819|647|610|0|0|0|0|0|0|0|0|0|0
KAN|6|11|YML019W|692|732|722|725|625|564|0|0|0|0|0|0|0|0|0|0
KAN|6|12|YML013W|666|689|724|770|613|570|0|0|0|0|0|0|0|0|0|0
KAN|6|13|YLR292C|715|787|851|872|695|666|0|0|0|0|0|0|0|0|0|0
KAN|6|14|YMR161W|741|755|795|831|660|658|0|0|0|0|0|0|0|0|0|0
KAN|6|15|YMR163C|666|705|714|743|578|581|0|0|0|0|0|0|0|0|0|0
KAN|6|16|YLR396C|0|0|1|1|0|0|0|0|0|0|0|0|0|0|0|0
KAN|6|17|YMR152W|726|763|887|864|720|691|0|0|0|0|0|0|0|0|0|0
KAN|6|18|YLR130C|739|808|824|847|714|677|0|0|0|0|0|0|0|0|0|0
KAN|6|19|YLR268W|658|675|672|711|557|535|0|0|0|0|0|0|0|0|0|0
KAN|6|20|YMR029C|652|714|750|778|662|665|0|0|0|0|0|0|0|0|0|0
KAN|6|21|YMR031C|681|743|815|875|674|654|0|0|0|0|0|0|0|0|0|0
KAN|6|22|YLR372W|693|745|846|922|638|616|0|0|0|0|0|0|0|0|0|0
KAN|6|23|YLR242C|864|1013|838|1000|738|735|0|0|0|0|0|0|0|0|0|0
KAN|6|24|YLR250W|854|1133|838|1116|880|1091|0|0|0|0|0|0|0|0|0|0
KAN|7|1|YLR120C|1117|865|1099|980|889|787|0|0|0|0|0|0|0|0|0|0
KAN|7|2|YOR245C|903|823|865|828|767|742|0|0|0|0|0|0|0|0|0|0
KAN|7|3|YOR115C|642|695|761|823|545|585|0|0|0|0|0|0|0|0|0|0
KAN|7|4|YNL297C|489|508|518|585|393|476|0|0|0|0|0|0|0|0|0|0
KAN|7|5|YNL156C|675|702|714|724|566|568|0|0|0|0|0|0|0|0|0|0
KAN|7|6|YNL153C|620|635|656|695|564|540|0|0|0|0|0|0|0|0|0|0
KAN|7|7|YOR002W|720|707|859|791|661|617|0|0|0|0|0|0|0|0|0|0
KAN|7|8|YOR092W|714|690|843|848|659|643|0|0|0|0|0|0|0|0|0|0
KAN|7|9|YOR214C|736|738|767|776|693|668|0|0|0|0|0|0|0|0|0|0
KAN|7|10|YOR216C|608|683|678|689|582|614|0|0|0|0|0|0|0|0|0|0
KAN|7|11|YOR085W|682|688|799|783|610|595|0|0|0|0|0|0|0|0|0|0
KAN|7|12|YOR089C|550|569|639|674|532|527|0|0|0|0|0|0|0|0|0|0
KAN|7|13|YNL194C|640|682|762|749|615|592|0|0|0|0|0|0|0|0|0|0
KAN|7|14|YNL327W|732|780|797|810|660|614|0|0|0|0|0|0|0|0|0|0
KAN|7|15|YNL190W|688|708|790|730|656|653|0|0|0|0|0|0|0|0|0|0
KAN|7|16|YNL323W|793|843|977|971|797|764|0|0|0|0|0|0|0|0|0|0
KAN|7|17|YOR198C|147|156|569|644|0|0|0|0|0|0|0|0|0|0|0|0
KAN|7|18|YOR067C|803|844|836|872|738|686|0|0|0|0|0|0|0|0|0|0
KAN|7|19|YOR070C|551|607|694|696|508|497|0|0|0|0|0|0|0|0|0|0
KAN|7|20|YOR079C|682|709|774|838|638|590|0|0|0|0|0|0|0|0|0|0
KAN|7|21|YMR307W|536|604|631|743|482|490|0|0|0|0|0|0|0|0|0|0
KAN|7|22|YOR049C|720|785|803|882|698|682|0|0|0|0|0|0|0|0|0|0
KAN|7|23|YMR292W|704|769|821|1000|625|737|0|0|0|0|0|0|0|0|0|0
KAN|7|24|YNL219C|868|1169|952|1233|744|925|0|0|0|0|0|0|0|0|0|0
KAN|8|1|YMR299C|1059|823|1178|932|969|822|0|0|0|0|0|0|0|0|0|0
KAN|8|2|YOR165W|783|736|813|786|621|610|0|0|0|0|0|0|0|0|0|0
KAN|8|3|YOR036W|226|297|233|254|97|171|0|0|0|0|0|0|0|0|0|0
KAN|8|4|YOR171C|718|722|757|735|600|613|0|0|0|0|0|0|0|0|0|0
KAN|8|5|YOR175C|686|688|748|773|545|554|0|0|0|0|0|0|0|0|0|0
KAN|8|6|YOR042W|646|682|797|798|643|627|0|0|0|0|0|0|0|0|0|0
KAN|8|7|YOR044W|708|732|784|794|686|679|0|0|0|0|0|0|0|0|0|0
KAN|8|8|YNL238W|677|671|751|764|648|635|0|0|0|0|0|0|0|0|0|0
KAN|8|9|YMR264W|744|734|814|807|708|635|0|0|0|0|0|0|0|0|0|0
KAN|8|10|YMR272C|605|669|663|656|560|555|0|0|0|0|0|0|0|0|0|0
KAN|8|11|YMR274C|760|725|857|849|693|598|0|0|0|0|0|0|0|0|0|0
KAN|8|12|YOR016C|690|710|811|842|682|641|0|0|0|0|0|0|0|0|0|0
KAN|8|13|YNL280C|576|618|616|633|557|524|0|0|0|0|0|0|0|0|0|0
KAN|8|14|YMR251W-A|691|796|808|797|710|686|0|0|0|0|0|0|0|0|0|0
KAN|8|15|YMR253C|750|757|869|842|728|657|0|0|0|0|0|0|0|0|0|0
KAN|8|16|YPR028W|755|800|812|807|747|658|0|0|0|0|0|0|0|0|0|0
KAN|8|17|YPL227C|716|796|810|829|719|662|0|0|0|0|0|0|0|0|0|0
KAN|8|18|YOL013C|779|818|914|896|795|743|0|0|0|0|0|0|0|0|0|0
KAN|8|19|YOL018C|497|545|574|686|468|466|0|0|0|0|0|0|0|0|0|0
KAN|8|20|YPR003C|693|731|846|866|698|697|0|0|0|0|0|0|0|0|0|0
KAN|8|21|YPL246C|780|829|786|864|712|674|0|0|0|0|0|0|0|0|0|0
KAN|8|22|YOR377W|716|773|776|881|589|599|0|0|0|0|0|0|0|0|0|0
KAN|8|23|YPL274W|697|808|754|880|685|747|0|0|0|0|0|0|0|0|0|0
KAN|8|24|YPL051W|914|1100|923|1159|851|1079|0|0|0|0|0|0|0|0|0|0
KAN|9|1|YPL170W|1039|861|1273|1078|947|772|0|0|0|0|0|0|0|0|0|0
KAN|9|2|YOL065C|779|756|843|813|612|585|0|0|0|0|0|0|0|0|0|0
KAN|9|3|YOR311C|575|543|794|750|626|629|0|0|0|0|0|0|0|0|0|0
KAN|9|4|YOR321W|687|724|793|754|549|556|0|0|0|0|0|0|0|0|0|0
KAN|9|5|YPL195W|614|627|652|662|559|590|0|0|0|0|0|0|0|0|0|0
KAN|9|6|YOL047C|626|669|708|711|525|582|0|0|0|0|0|0|0|0|0|0
KAN|9|7|YOR307C|707|718|751|767|530|536|0|0|0|0|0|0|0|0|0|0
KAN|9|8|YPL087W|696|754|808|784|598|617|0|0|0|0|0|0|0|0|0|0
KAN|9|9|YPL207W|791|776|823|782|695|628|0|0|0|0|0|0|0|0|0|0
KAN|9|10|YPL206C|771|782|815|792|656|637|0|0|0|0|0|0|0|0|0|0
KAN|9|11|YOR284W|709|690|867|850|713|670|0|0|0|0|0|0|0|0|0|0
KAN|9|12|YOR285W|697|728|809|767|693|602|0|0|0|0|0|0|0|0|0|0
KAN|9|13|YOR288C|695|678|824|755|696|636|0|0|0|0|0|0|0|0|0|0
KAN|9|14|YOL030W|691|727|809|826|716|622|0|0|0|0|0|0|0|0|0|0
KAN|9|15|YOL031C|705|735|737|735|641|617|0|0|0|0|0|0|0|0|0|0
KAN|9|16|YOR291W|742|807|838|895|690|676|0|0|0|0|0|0|0|0|0|0
KAN|9|17|YCL025C|672|695|760|778|658|624|0|0|0|0|0|0|0|0|0|0
KAN|9|18|YDL052C|694|768|814|788|605|555|0|0|0|0|0|0|0|0|0|0
KAN|9|19|YPR173C|507|559|534|580|466|438|0|0|0|0|0|0|0|0|0|0
KAN|9|20|YCL001W|722|722|764|812|613|564|0|0|0|0|0|0|0|0|0|0
KAN|9|21|YPR148C|697|772|806|871|684|659|0|0|0|0|0|0|0|0|0|0
KAN|9|22|YPR149W|672|691|737|881|599|632|0|0|0|0|0|0|0|0|0|0
KAN|9|23|YDL018C|890|990|927|1100|762|796|0|0|0|0|0|0|0|0|0|0
KAN|9|24|YBR067C|986|1190|1007|1282|875|1039|0|0|0|0|0|0|0|0|0|0
KAN|10|1|YDL019C|1144|975|1282|1016|1010|829|0|0|0|0|0|0|0|0|0|0
KAN|10|2|YPR135W|670|637|676|707|552|492|0|0|0|0|0|0|0|0|0|0
KAN|10|3|YGR227W|752|733|806|822|645|640|0|0|0|0|0|0|0|0|0|0
KAN|10|4|YBR162W-A|628|666|722|748|567|602|0|0|0|0|0|0|0|0|0|0
KAN|10|5|YBR164C|670|708|672|663|516|538|0|0|0|0|0|0|0|0|0|0
KAN|10|6|YBR052C|625|661|760|792|603|639|0|0|0|0|0|0|0|0|0|0
KAN|10|7|YBR171W|498|717|636|768|581|601|0|0|0|0|0|0|0|0|0|0
KAN|10|8|YBR036C|102|123|54|80|111|105|0|0|0|0|0|0|0|0|0|0
KAN|10|9|YPR114W|714|697|852|734|634|631|0|0|0|0|0|0|0|0|0|0
KAN|10|10|YFR041C|647|648|782|739|686|626|0|0|0|0|0|0|0|0|0|0
KAN|10|11|YBR132C|736|747|795|762|722|668|0|0|0|0|0|0|0|0|0|0
KAN|10|12|YBR106W|517|527|652|668|467|447|0|0|0|0|0|0|0|0|0|0
KAN|10|13|YPR063C|698|714|799|802|626|606|0|0|0|0|0|0|0|0|0|0
KAN|10|14|YPR071W|681|685|730|725|669|611|0|0|0|0|0|0|0|0|0|0
KAN|10|15|YBL102W|743|817|882|931|762|726|0|0|0|0|0|0|0|0|0|0
KAN|10|16|YBR097W|0|0|0|0|79|71|0|0|0|0|0|0|0|0|0|0
KAN|10|17|YDL121C|734|783|807|829|756|660|0|0|0|0|0|0|0|0|0|0
KAN|10|18|YDR518W|761|799|938|929|694|677|0|0|0|0|0|0|0|0|0|0
KAN|10|19|YDR519W|707|755|884|862|753|756|0|0|0|0|0|0|0|0|0|0
KAN|10|20|YDR524C|677|732|722|748|615|617|0|0|0|0|0|0|0|0|0|0
KAN|10|21|YML048W|649|685|716|860|639|651|0|0|0|0|0|0|0|0|0|0
KAN|10|22|YJR073C|627|453|595|645|551|510|0|0|0|0|0|0|0|0|0|0
KAN|10|23|wt_blank_sean|156|23|26|2|1|0|0|0|0|0|0|0|0|0|0|0
KAN|10|24|YJR088C|825|1033|988|1274|853|1059|0|0|0|0|0|0|0|0|0|0
KAN|11|1|YDR503C|1087|933|1148|970|952|801|0|0|0|0|0|0|0|0|0|0
KAN|11|2|YML059C|841|775|740|729|670|599|0|0|0|0|0|0|0|0|0|0
KAN|11|3|YML055W|703|701|755|734|600|609|0|0|0|0|0|0|0|0|0|0
KAN|11|4|YDL099W|532|537|746|807|527|525|0|0|0|0|0|0|0|0|0|0
KAN|11|5|YDL100C|600|614|679|682|587|607|0|0|0|0|0|0|0|0|0|0
KAN|11|6|YDR484W|323|382|272|353|287|220|0|0|0|0|0|0|0|0|0|0
KAN|11|7|YDR492W|677|693|784|758|682|637|0|0|0|0|0|0|0|0|0|0
KAN|11|8|YGL126W|692|710|777|759|715|655|0|0|0|0|0|0|0|0|0|0
KAN|11|9|YIL124W|698|720|866|811|682|644|0|0|0|0|0|0|0|0|0|0
KAN|11|10|YDL091C|690|731|812|797|633|625|0|0|0|0|0|0|0|0|0|0
KAN|11|11|YDL093W|745|764|813|777|660|645|0|0|0|0|0|0|0|0|0|0
KAN|11|12|YFL048C|634|608|774|743|620|619|0|0|0|0|0|0|0|0|0|0
KAN|11|13|YDL095W|706|729|820|791|683|650|0|0|0|0|0|0|0|0|0|0
KAN|11|14|YFL025C|723|780|860|884|711|676|0|0|0|0|0|0|0|0|0|0
KAN|11|15|YGL161C|518|559|585|613|528|524|0|0|0|0|0|0|0|0|0|0
KAN|11|16|YGL167C|582|582|676|722|550|489|0|0|0|0|0|0|0|0|0|0
KAN|11|17|YGR261C|671|675|842|732|735|632|0|0|0|0|0|0|0|0|0|0
KAN|11|18|YGR263C|707|737|852|852|699|671|0|0|0|0|0|0|0|0|0|0
KAN|11|19|YGR266W|743|804|849|895|674|634|0|0|0|0|0|0|0|0|0|0
KAN|11|20|YNR039C|623|697|782|847|646|666|0|0|0|0|0|0|0|0|0|0
KAN|11|21|YNL146W|680|788|757|787|622|650|0|0|0|0|0|0|0|0|0|0
KAN|11|22|YNR019W|704|780|810|917|624|622|0|0|0|0|0|0|0|0|0|0
KAN|11|23|YCR043C|954|997|995|1044|893|886|0|0|0|0|0|0|0|0|0|0
KAN|11|24|YNR021W|954|1165|967|1207|851|1039|0|0|0|0|0|0|0|0|0|0
KAN|12|1|YCR044C|1053|918|1161|961|898|745|0|0|0|0|0|0|0|0|0|0
KAN|12|2|YCR061W|754|723|882|843|649|613|0|0|0|0|0|0|0|0|0|0
KAN|12|3|YNR030W|610|718|709|733|592|605|0|0|0|0|0|0|0|0|0|0
KAN|12|4|YBR177C|603|641|709|716|552|576|0|0|0|0|0|0|0|0|0|0
KAN|12|5|YNR008W|590|615|729|664|555|525|0|0|0|0|0|0|0|0|0|0
KAN|12|6|YNR013C|679|683|814|745|563|599|0|0|0|0|0|0|0|0|0|0
KAN|12|7|YBR283C|618|667|749|722|654|607|0|0|0|0|0|0|0|0|0|0
KAN|12|8|YNL041C|683|672|713|657|594|576|0|0|0|0|0|0|0|0|0|0
KAN|12|9|YNL044W|629|648|708|576|655|624|0|0|0|0|0|0|0|0|0|0
KAN|12|10|YBR290W|678|740|756|747|654|660|0|0|0|0|0|0|0|0|0|0
KAN|12|11|YNL046W|649|644|703|756|676|662|0|0|0|0|0|0|0|0|0|0
KAN|12|12|YNL049C|744|769|838|832|671|659|0|0|0|0|0|0|0|0|0|0
KAN|12|13|YBR273C|648|671|802|724|635|658|0|0|0|0|0|0|0|0|0|0
KAN|12|14|YBR264C|651|684|809|779|642|606|0|0|0|0|0|0|0|0|0|0
KAN|12|15|YNL008C|679|710|818|766|688|668|0|0|0|0|0|0|0|0|0|0
KAN|12|16|YDL137W|715|753|765|777|674|675|0|0|0|0|0|0|0|0|0|0
KAN|12|17|YJL024C|673|740|737|788|627|614|0|0|0|0|0|0|0|0|0|0
KAN|12|18|YJL029C|499|550|645|701|437|405|0|0|0|0|0|0|0|0|0|0
KAN|12|19|YML067C|715|812|830|883|682|661|0|0|0|0|0|0|0|0|0|0
KAN|12|20|YJL004C|698|695|783|910|636|658|0|0|0|0|0|0|0|0|0|0
KAN|12|21|YML038C|630|681|721|805|604|545|0|0|0|0|0|0|0|0|0|0
KAN|12|22|YER151C|498|552|566|725|432|419|0|0|0|0|0|0|0|0|0|0
KAN|12|23|YML075C|751|820|815|887|691|737|0|0|0|0|0|0|0|0|0|0
KAN|12|24|YGR086C|929|1216|1044|1337|923|1139|0|0|0|0|0|0|0|0|0|0
KAN|13|1|YGR089W|1065|992|1148|912|920|776|0|0|0|0|0|0|0|0|0|0
KAN|13|2|YGR106C|754|804|782|783|667|654|0|0|0|0|0|0|0|0|0|0
KAN|13|3|YLR246W|598|661|581|560|477|474|0|0|0|0|0|0|0|0|0|0
KAN|13|4|YJR118C|593|659|727|685|622|630|0|0|0|0|0|0|0|0|0|0
KAN|13|5|YDR205W|696|685|788|726|712|655|0|0|0|0|0|0|0|0|0|0
KAN|13|6|YGR038W|599|645|656|636|541|561|0|0|0|0|0|0|0|0|0|0
KAN|13|7|YJR131W|578|639|727|644|578|596|0|0|0|0|0|0|0|0|0|0
KAN|13|8|YJR134C|688|715|790|763|666|683|0|0|0|0|0|0|0|0|0|0
KAN|13|9|YER120W|560|567|701|638|526|511|0|0|0|0|0|0|0|0|0|0
KAN|13|10|YER122C|630|642|664|647|604|598|0|0|0|0|0|0|0|0|0|0
KAN|13|11|YJR117W|644|632|691|642|540|507|0|0|0|0|0|0|0|0|0|0
KAN|13|12|YER113C|670|722|785|715|608|599|0|0|0|0|0|0|0|0|0|0
KAN|13|13|YJR040W|672|730|813|806|668|667|0|0|0|0|0|0|0|0|0|0
KAN|13|14|YKR067W|565|579|773|702|579|589|0|0|0|0|0|0|0|0|0|0
KAN|13|15|YJR031C|732|750|791|814|620|592|0|0|0|0|0|0|0|0|0|0
KAN|13|16|YMR054W|642|670|789|801|643|653|0|0|0|0|0|0|0|0|0|0
KAN|13|17|YIR033W|566|572|653|612|532|517|0|0|0|0|0|0|0|0|0|0
KAN|13|18|YJR010C-A|699|750|810|780|692|656|0|0|0|0|0|0|0|0|0|0
KAN|13|19|YJR015W|695|736|834|902|701|725|0|0|0|0|0|0|0|0|0|0
KAN|13|20|YMR052W|578|679|700|782|623|605|0|0|0|0|0|0|0|0|0|0
KAN|13|21|YBR287W|713|767|779|781|645|682|0|0|0|0|0|0|0|0|0|0
KAN|13|22|YBR288C|633|683|716|782|621|639|0|0|0|0|0|0|0|0|0|0
KAN|13|23|YAR002C-A|664|791|813|887|646|700|0|0|0|0|0|0|0|0|0|0
KAN|13|24|YMR119W|912|1189|1044|1378|880|1150|0|0|0|0|0|0|0|0|0|0
KAN|14|1|YNL125C|401|359|1426|1200|903|725|0|0|0|0|0|0|0|0|0|0
KAN|14|2|YNL130C|823|824|824|800|710|678|0|0|0|0|0|0|0|0|0|0
KAN|14|3|YIL030C|513|579|603|634|521|531|0|0|0|0|0|0|0|0|0|0
KAN|14|4|YNL085W|614|691|731|779|592|604|0|0|0|0|0|0|0|0|0|0
KAN|14|5|YNL095C|550|591|635|623|532|567|0|0|0|0|0|0|0|0|0|0
KAN|14|6|YLR390W-A|537|594|645|694|543|523|0|0|0|0|0|0|0|0|0|0
KAN|14|7|YJL078C|578|670|625|659|550|591|0|0|0|0|0|0|0|0|0|0
KAN|14|8|YKR053C|607|630|717|683|539|509|0|0|0|0|0|0|0|0|0|0
KAN|14|9|YNL051W|625|613|668|644|587|548|0|0|0|0|0|0|0|0|0|0
KAN|14|10|YPL137C|597|629|680|711|573|582|0|0|0|0|0|0|0|0|0|0
KAN|14|11|YDL072C|727|728|804|807|625|637|0|0|0|0|0|0|0|0|0|0
KAN|14|12|YCR048W|677|714|777|783|638|658|0|0|0|0|0|0|0|0|0|0
KAN|14|13|YCR067C|588|672|709|709|618|660|0|0|0|0|0|0|0|0|0|0
KAN|14|14|YCR034W|667|686|753|754|600|495|0|0|0|0|0|0|0|0|0|0
KAN|14|15|YGR130C|704|764|852|892|804|745|0|0|0|0|0|0|0|0|0|0
KAN|14|16|YGL223C|682|748|845|860|655|710|0|0|0|0|0|0|0|0|0|0
KAN|14|17|YBR255W|715|761|851|885|658|671|0|0|0|0|0|0|0|0|0|0
KAN|14|18|YER087C-B|764|822|917|918|746|750|0|0|0|0|0|0|0|0|0|0
KAN|14|19|YIL105C|710|775|907|991|753|792|0|0|0|0|0|0|0|0|0|0
KAN|14|20|YDR476C|552|600|768|837|613|619|0|0|0|0|0|0|0|0|0|0
KAN|14|21|YDR525W|660|710|840|858|666|677|0|0|0|0|0|0|0|0|0|0
KAN|14|22|YDR057W|681|716|800|928|737|751|0|0|0|0|0|0|0|0|0|0
KAN|14|23|YBR159W|579|661|601|728|543|629|0|0|0|0|0|0|0|0|0|0
KAN|14|24|YHR123W|1038|1313|1098|1430|1018|1189|0|0|0|0|0|0|0|0|0|0
KAN|15|1|YGR284C|1140|973|1148|1014|959|813|0|0|0|0|0|0|0|0|0|0
KAN|15|2|YOL101C|707|745|779|809|637|660|0|0|0|0|0|0|0|0|0|0
KAN|15|3|YOL107W|622|698|611|610|563|575|0|0|0|0|0|0|0|0|0|0
KAN|15|4|YNL300W|565|573|565|578|559|573|0|0|0|0|0|0|0|0|0|0
KAN|15|5|YOL110W|436|452|473|478|412|407|0|0|0|0|0|0|0|0|0|0
KAN|15|6|YOR317W|500|576|546|615|481|491|0|0|0|0|0|0|0|0|0|0
KAN|15|7|YML071C|539|590|571|535|539|565|0|0|0|0|0|0|0|0|0|0
KAN|15|8|YIR038C|659|589|652|644|550|632|0|0|0|0|0|0|0|0|0|0
KAN|15|9|YML101C|571|573|665|674|569|562|0|0|0|0|0|0|0|0|0|0
KAN|15|10|YOL137W|548|586|590|632|548|492|0|0|0|0|0|0|0|0|0|0
KAN|15|11|YDR424C|231|244|337|354|280|245|0|0|0|0|0|0|0|0|0|0
KAN|15|12|YMR065W|560|589|707|709|561|521|0|0|0|0|0|0|0|0|0|0
KAN|15|13|YML128C|397|466|459|579|433|445|0|0|0|0|0|0|0|0|0|0
KAN|15|14|YHR045W|622|726|640|782|677|702|0|0|0|0|0|0|0|0|0|0
KAN|15|15|YHR181W|646|733|673|762|630|749|0|0|0|0|0|0|0|0|0|0
KAN|15|16|YMR123W|622|749|642|749|554|605|0|0|0|0|0|0|0|0|0|0
KAN|15|17|YLR039C|613|724|724|833|631|647|0|0|0|0|0|0|0|0|0|0
KAN|15|18|YLR050C|758|942|855|1042|662|761|0|0|0|0|0|0|0|0|0|0
KAN|15|19|YNR075W|680|758|816|923|659|749|0|0|0|0|0|0|0|0|0|0
KAN|15|20|YOL088C|759|817|840|897|696|712|0|0|0|0|0|0|0|0|0|0
KAN|15|21|YMR313C|722|665|888|795|564|587|0|0|0|0|0|0|0|0|0|0
KAN|15|22|YHR004C|597|622|841|859|622|649|0|0|0|0|0|0|0|0|0|0
KAN|15|23|YLR450W|636|794|837|977|677|731|0|0|0|0|0|0|0|0|0|0
KAN|15|24|YDL192W|817|1012|975|1132|870|990|0|0|0|0|0|0|0|0|0|0
KAN|16|1|YNR051C|1057|1041|1111|1049|1002|1013|0|0|0|0|0|0|0|0|0|0
KAN|16|2|YJL123C|796|860|879|1072|764|818|0|0|0|0|0|0|0|0|0|0
KAN|16|3|YJL117W|619|608|636|779|566|644|0|0|0|0|0|0|0|0|0|0
KAN|16|4|YDL222C|573|1175|606|1000|600|590|0|0|0|0|0|0|0|0|0|0
KAN|16|5|YDL226C|385|730|490|959|505|758|0|0|0|0|0|0|0|0|0|0
KAN|16|6|YDL231C|563|664|519|676|560|710|0|0|0|0|0|0|0|0|0|0
KAN|16|7|YDL232W|481|648|559|685|598|730|0|0|0|0|0|0|0|0|0|0
KAN|16|8|YJL079C|470|767|559|897|568|646|0|0|0|0|0|0|0|0|0|0
KAN|16|9|YKR088C|438|644|485|627|462|574|0|0|0|0|0|0|0|0|0|0
KAN|16|10|YJL073W|478|984|504|824|442|715|0|0|0|0|0|0|0|0|0|0
KAN|16|11|YJL062W|514|758|613|817|497|625|0|0|0|0|0|0|0|0|0|0
KAN|16|12|YJR066W|396|694|462|591|459|719|0|0|0|0|0|0|0|0|0|0
KAN|16|13|YDR483W|549|725|526|976|576|744|0|0|0|0|0|0|0|0|0|0
KAN|16|14|YER044C|108|108|106|102|83|140|0|0|0|0|0|0|0|0|0|0
KAN|16|15|YDL204W|760|991|861|1171|804|1022|0|0|0|0|0|0|0|0|0|0
KAN|16|16|YBR058C-A|40|16|26|8|0|18|0|0|0|0|0|0|0|0|0|0
KAN|16|17|YBR096W|1011|1379|1216|1352|868|901|0|0|0|0|0|0|0|0|0|0
KAN|16|18|YBR234C|54|3|10|25|161|248|0|0|0|0|0|0|0|0|0|0
KAN|16|19|YDR027C|54|90|107|131|22|72|0|0|0|0|0|0|0|0|0|0
KAN|16|20|YDR032C|882|1027|1100|1228|843|947|0|0|0|0|0|0|0|0|0|0
KAN|16|21|YEL022W|461|656|767|930|518|893|0|0|0|0|0|0|0|0|0|0
KAN|16|22|YER053C-A|642|1131|957|1178|532|720|0|0|0|0|0|0|0|0|0|0
KAN|16|23|YER100W|704|1172|993|1417|903|1433|0|0|0|0|0|0|0|0|0|0
KAN|16|24|YGL095C|187|402|287|465|261|352|0|0|0|0|0|0|0|0|0|0
NAT|YER004W
KAN|1|1|YCR017C|720|856|1274|785|NaN|NaN|0|0|0|0|0|0|0|0|0|0
KAN|1|2|YDR056C|934|837|826|771|NaN|NaN|0|0|0|0|0|0|0|0|0|0
KAN|1|3|YBR229C|902|748|869|768|NaN|NaN|0|0|0|0|0|0|0|0|0|0
KAN|1|4|YCR011C|844|760|871|793|NaN|NaN|0|0|0|0|0|0|0|0|0|0
KAN|1|5|YBL011W|1053|917|978|865|NaN|NaN|0|0|0|0|0|0|0|0|0|0
KAN|1|6|YBL017C|982|853|1011|822|NaN|NaN|0|0|0|0|0|0|0|0|0|0
KAN|1|7|YCL056C|1075|923|1095|880|NaN|NaN|0|0|0|0|0|0|0|0|0|0
KAN|1|8|YDR137W|628|438|758|547|NaN|NaN|0|0|0|0|0|0|0|0|0|0
KAN|1|9|YAR042W|1043|859|1028|825|NaN|NaN|0|0|0|0|0|0|0|0|0|0
KAN|1|10|YBR201W|1126|949|1113|864|NaN|NaN|0|0|0|0|0|0|0|0|0|0
KAN|1|11|YCL045C|1078|838|1054|842|NaN|NaN|0|0|0|0|0|0|0|0|0|0
KAN|1|12|YBR183W|1168|950|1062|932|NaN|NaN|0|0|0|0|0|0|0|0|0|0
KAN|1|13|YDR108W|1046|800|974|782|NaN|NaN|0|0|0|0|0|0|0|0|0|0
KAN|1|14|YAL007C|1200|1021|1096|890|NaN|NaN|0|0|0|0|0|0|0|0|0|0
KAN|1|15|YDR100W|1131|954|1082|880|NaN|NaN|0|0|0|0|0|0|0|0|0|0
KAN|1|16|YAL026C|900|691|897|747|NaN|NaN|0|0|0|0|0|0|0|0|0|0
KAN|1|17|YAL023C|1188|968|1108|922|NaN|NaN|0|0|0|0|0|0|0|0|0|0
KAN|1|18|YBL082C|1181|727|973|883|NaN|NaN|0|0|0|0|0|0|0|0|0|0
KAN|1|19|YDR084C|1158|902|1136|897|NaN|NaN|0|0|0|0|0|0|0|0|0|0
KAN|1|20|YAL042W|1116|930|1252|998|NaN|NaN|0|0|0|0|0|0|0|0|0|0
KAN|1|21|YAL058W|1222|962|1063|879|NaN|NaN|0|0|0|0|0|0|0|0|0|0
KAN|1|22|YGL200C|1153|947|1083|946|NaN|NaN|0|0|0|0|0|0|0|0|0|0
KAN|1|23|YGL203C|1161|1017|1123|970|NaN|NaN|0|0|0|0|0|0|0|0|0|0
KAN|1|24|YDR294C|1294|1412|1227|1230|NaN|NaN|0|0|0|0|0|0|0|0|0|0
KAN|2|1|YDR297W|1009|938|955|901|NaN|NaN|0|0|0|0|0|0|0|0|0|0
KAN|2|2|YEL001C|270|256|228|240|NaN|NaN|0|0|0|0|0|0|0|0|0|0
KAN|2|3|YEL003W|335|313|355|351|NaN|NaN|0|0|0|0|0|0|0|0|0|0
KAN|2|4|YDR304C|732|697|778|804|NaN|NaN|0|0|0|0|0|0|0|0|0|0
KAN|2|5|YEL004W|263|282|346|364|NaN|NaN|0|0|0|0|0|0|0|0|0|0
KAN|2|6|YEL005C|387|346|333|324|NaN|NaN|0|0|0|0|0|0|0|0|0|0
KAN|2|7|YDR307W|772|726|804|834|NaN|NaN|0|0|0|0|0|0|0|0|0|0
KAN|2|8|YGL084C|662|659|586|577|NaN|NaN|0|0|0|0|0|0|0|0|0|0
KAN|2|9|YGL054C|877|819|807|813|NaN|NaN|0|0|0|0|0|0|0|0|0|0
KAN|2|10|YER019C-A|426|496|595|607|NaN|NaN|0|0|0|0|0|0|0|0|0|0
KAN|2|11|YDR270W|784|808|829|861|NaN|NaN|0|0|0|0|0|0|0|0|0|0
KAN|2|12|YDR410C|0|0|0|0|NaN|NaN|0|0|0|0|0|0|0|0|0|0
KAN|2|13|YDR411C|950|880|993|966|NaN|NaN|0|0|0|0|0|0|0|0|0|0
KAN|2|14|YER004W|325|274|379|369|NaN|NaN|0|0|0|0|0|0|0|0|0|0
KAN|2|15|YER005W|283|240|383|383|NaN|NaN|0|0|0|0|0|0|0|0|0|0
KAN|2|16|YGL020C|859|771|889|914|NaN|NaN|0|0|0|0|0|0|0|0|0|0
KAN|2|17|YEL064C|572|639|0|0|NaN|NaN|0|0|0|0|0|0|0|0|0|0
KAN|2|18|YGL027C|826|726|825|784|NaN|NaN|0|0|0|0|0|0|0|0|0|0
KAN|2|19|YDR233C|857|798|830|802|NaN|NaN|0|0|0|0|0|0|0|0|0|0
KAN|2|20|YEL042W|579|471|585|558|NaN|NaN|0|0|0|0|0|0|0|0|0|0
KAN|2|21|YEL043W|557|537|769|715|NaN|NaN|0|0|0|0|0|0|0|0|0|0
KAN|2|22|YGL005C|883|863|911|876|NaN|NaN|0|0|0|0|0|0|0|0|0|0
KAN|2|23|YGL010W|933|913|880|894|NaN|NaN|0|0|0|0|0|0|0|0|0|0
KAN|2|24|YGL012W|1021|1202|935|1063|NaN|NaN|0|0|0|0|0|0|0|0|0|0
KAN|3|1|YDR349C|917|816|944|863|NaN|NaN|0|0|0|0|0|0|0|0|0|0
KAN|3|2|YDR221W|717|673|724|720|NaN|NaN|0|0|0|0|0|0|0|0|0|0
KAN|3|3|YDR222W|654|613|764|724|NaN|NaN|0|0|0|0|0|0|0|0|0|0
KAN|3|4|YDR357C|678|631|641|687|NaN|NaN|0|0|0|0|0|0|0|0|0|0
KAN|3|5|YEL031W|398|421|485|462|NaN|NaN|0|0|0|0|0|0|0|0|0|0
KAN|3|6|YER083C|847|796|830|831|NaN|NaN|0|0|0|0|0|0|0|0|0|0
KAN|3|7|YDR344C|797|804|812|849|NaN|NaN|0|0|0|0|0|0|0|0|0|0
KAN|3|8|YEL013W|184|238|260|236|NaN|NaN|0|0|0|0|0|0|0|0|0|0
KAN|3|9|YEL015W|405|407|318|355|NaN|NaN|0|0|0|0|0|0|0|0|0|0
KAN|3|10|YER071C|862|832|848|862|NaN|NaN|0|0|0|0|0|0|0|0|0|0
KAN|3|11|YDR320C|183|186|550|485|NaN|NaN|0|0|0|0|0|0|0|0|0|0
KAN|3|12|YHR110W|872|802|814|805|NaN|NaN|0|0|0|0|0|0|0|0|0|0
KAN|3|13|YIL076W|734|675|659|738|NaN|NaN|0|0|0|0|0|0|0|0|0|0
KAN|3|14|YIL090W|370|415|492|443|NaN|NaN|0|0|0|0|0|0|0|0|0|0
KAN|3|15|YIL039W|950|893|883|893|NaN|NaN|0|0|0|0|0|0|0|0|0|0
KAN|3|16|YIL040W|468|538|688|717|NaN|NaN|0|0|0|0|0|0|0|0|0|0
KAN|3|17|YIL043C|867|816|844|808|NaN|NaN|0|0|0|0|0|0|0|0|0|0
KAN|3|18|YIL044C|842|778|833|776|NaN|NaN|0|0|0|0|0|0|0|0|0|0
KAN|3|19|YGR199W|885|813|838|806|NaN|NaN|0|0|0|0|0|0|0|0|0|0
KAN|3|20|YGR202C|913|854|870|893|NaN|NaN|0|0|0|0|0|0|0|0|0|0
KAN|3|21|YHR060W|0|0|252|151|NaN|NaN|0|0|0|0|0|0|0|0|0|0
KAN|3|22|YIL027C|929|871|908|874|NaN|NaN|0|0|0|0|0|0|0|0|0|0
KAN|3|23|YHR079C|830|810|865|870|NaN|NaN|0|0|0|0|0|0|0|0|0|0
KAN|3|24|YGR177C|1109|1294|1024|1212|NaN|NaN|0|0|0|0|0|0|0|0|0|0
KAN|4|1|YGR036C|585|472|644|576|NaN|NaN|0|0|0|0|0|0|0|0|0|0
KAN|4|2|YHR039C|764|715|683|651|NaN|NaN|0|0|0|0|0|0|0|0|0|0
KAN|4|3|YIL005W|620|583|623|634|NaN|NaN|0|0|0|0|0|0|0|0|0|0
KAN|4|4|YIL016W|696|684|695|735|NaN|NaN|0|0|0|0|0|0|0|0|0|0
KAN|4|5|YGR170W|709|666|708|737|NaN|NaN|0|0|0|0|0|0|0|0|0|0
KAN|4|6|YHR204W|691|680|741|783|NaN|NaN|0|0|0|0|0|0|0|0|0|0
KAN|4|7|YGR157W|403|387|570|576|NaN|NaN|0|0|0|0|0|0|0|0|0|0
KAN|4|8|YHL003C|806|763|830|882|NaN|NaN|0|0|0|0|0|0|0|0|0|0
KAN|4|9|YHR176W|845|794|805|793|NaN|NaN|0|0|0|0|0|0|0|0|0|0
KAN|4|10|YHR142W|835|801|777|782|NaN|NaN|0|0|0|0|0|0|0|0|0|0
KAN|4|11|YGL226C-A|833|772|822|839|NaN|NaN|0|0|0|0|0|0|0|0|0|0
KAN|4|12|YGL231C|845|762|811|841|NaN|NaN|0|0|0|0|0|0|0|0|0|0
KAN|4|13|YHL031C|715|627|672|684|NaN|NaN|0|0|0|0|0|0|0|0|0|0
KAN|4|14|YHR135C|977|895|910|925|NaN|NaN|0|0|0|0|0|0|0|0|0|0
KAN|4|15|YHR136C|923|890|872|923|NaN|NaN|0|0|0|0|0|0|0|0|0|0
KAN|4|16|YGR105W|114|79|470|394|NaN|NaN|0|0|0|0|0|0|0|0|0|0
KAN|4|17|YLL014W|831|743|846|832|NaN|NaN|0|0|0|0|0|0|0|0|0|0
KAN|4|18|YKL020C|840|766|779|757|NaN|NaN|0|0|0|0|0|0|0|0|0|0
KAN|4|19|YLR080W|759|770|805|778|NaN|NaN|0|0|0|0|0|0|0|0|0|0
KAN|4|20|YKL140W|810|783|879|883|NaN|NaN|0|0|0|0|0|0|0|0|0|0
KAN|4|21|YKL008C|927|789|881|887|NaN|NaN|0|0|0|0|0|0|0|0|0|0
KAN|4|22|YLR056W|781|798|867|800|NaN|NaN|0|0|0|0|0|0|0|0|0|0
KAN|4|23|YLR064W|870|916|926|955|NaN|NaN|0|0|0|0|0|0|0|0|0|0
KAN|4|24|YKL119C|262|261|491|404|NaN|NaN|0|0|0|0|0|0|0|0|0|0
KAN|5|1|YJL134W|930|794|859|771|NaN|NaN|0|0|0|0|0|0|0|0|0|0
KAN|5|2|YLR042C|749|677|793|744|NaN|NaN|0|0|0|0|0|0|0|0|0|0
KAN|5|3|YLR023C|675|627|613|671|NaN|NaN|0|0|0|0|0|0|0|0|0|0
KAN|5|4|YJL178C|588|620|660|694|NaN|NaN|0|0|0|0|0|0|0|0|0|0
KAN|5|5|YJL171C|660|635|713|750|NaN|NaN|0|0|0|0|0|0|0|0|0|0
KAN|5|6|YKL094W|694|697|753|787|NaN|NaN|0|0|0|0|0|0|0|0|0|0
KAN|5|7|YJL168C|633|631|604|654|NaN|NaN|0|0|0|0|0|0|0|0|0|0
KAN|5|8|YKL212W|470|530|458|486|NaN|NaN|0|0|0|0|0|0|0|0|0|0
KAN|5|9|YJL192C|727|696|760|782|NaN|NaN|0|0|0|0|0|0|0|0|0|0
KAN|5|10|YKL073W|789|743|727|748|NaN|NaN|0|0|0|0|0|0|0|0|0|0
KAN|5|11|YKL179C|785|809|795|822|NaN|NaN|0|0|0|0|0|0|0|0|0|0
KAN|5|12|YLL043W|804|789|781|786|NaN|NaN|0|0|0|0|0|0|0|0|0|0
KAN|5|13|YLL052C|776|770|770|814|NaN|NaN|0|0|0|0|0|0|0|0|0|0
KAN|5|14|YLL055W|816|844|748|803|NaN|NaN|0|0|0|0|0|0|0|0|0|0
KAN|5|15|YKL063C|822|859|769|901|NaN|NaN|0|0|0|0|0|0|0|0|0|0
KAN|5|16|YKL065C|887|858|880|928|NaN|NaN|0|0|0|0|0|0|0|0|0|0
KAN|5|17|YJL198W|852|831|799|787|NaN|NaN|0|0|0|0|0|0|0|0|0|0
KAN|5|18|YJL196C|834|848|834|823|NaN|NaN|0|0|0|0|0|0|0|0|0|0
KAN|5|19|YLL023C|751|734|813|825|NaN|NaN|0|0|0|0|0|0|0|0|0|0
KAN|5|20|YLL028W|834|808|868|843|NaN|NaN|0|0|0|0|0|0|0|0|0|0
KAN|5|21|YJL212C|876|828|884|884|NaN|NaN|0|0|0|0|0|0|0|0|0|0
KAN|5|22|YMR022W|875|906|899|893|NaN|NaN|0|0|0|0|0|0|0|0|0|0
KAN|5|23|YMR214W|862|866|831|872|NaN|NaN|0|0|0|0|0|0|0|0|0|0
KAN|5|24|YMR215W|1131|1244|999|1205|NaN|NaN|0|0|0|0|0|0|0|0|0|0
KAN|6|1|YMR010W|928|791|940|801|NaN|NaN|0|0|0|0|0|0|0|0|0|0
KAN|6|2|YMR015C|574|496|589|594|NaN|NaN|0|0|0|0|0|0|0|0|0|0
KAN|6|3|YLR207W|726|667|712|758|NaN|NaN|0|0|0|0|0|0|0|0|0|0
KAN|6|4|YLR350W|633|623|676|732|NaN|NaN|0|0|0|0|0|0|0|0|0|0
KAN|6|5|YLR220W|692|711|728|776|NaN|NaN|0|0|0|0|0|0|0|0|0|0
KAN|6|6|YML012W|720|729|715|761|NaN|NaN|0|0|0|0|0|0|0|0|0|0
KAN|6|7|YML008C|725|660|721|738|NaN|NaN|0|0|0|0|0|0|0|0|0|0
KAN|6|8|YMR202W|489|486|779|764|NaN|NaN|0|0|0|0|0|0|0|0|0|0
KAN|6|9|YLR194C|786|725|806|822|NaN|NaN|0|0|0|0|0|0|0|0|0|0
KAN|6|10|YMR183C|765|783|787|816|NaN|NaN|0|0|0|0|0|0|0|0|0|0
KAN|6|11|YML019W|705|761|710|763|NaN|NaN|0|0|0|0|0|0|0|0|0|0
KAN|6|12|YML013W|712|731|721|730|NaN|NaN|0|0|0|0|0|0|0|0|0|0
KAN|6|13|YLR292C|828|808|899|902|NaN|NaN|0|0|0|0|0|0|0|0|0|0
KAN|6|14|YMR161W|785|829|773|803|NaN|NaN|0|0|0|0|0|0|0|0|0|0
KAN|6|15|YMR163C|767|786|750|786|NaN|NaN|0|0|0|0|0|0|0|0|0|0
KAN|6|16|YLR396C|0|0|0|0|NaN|NaN|0|0|0|0|0|0|0|0|0|0
KAN|6|17|YMR152W|886|900|898|922|NaN|NaN|0|0|0|0|0|0|0|0|0|0
KAN|6|18|YLR130C|803|763|869|806|NaN|NaN|0|0|0|0|0|0|0|0|0|0
KAN|6|19|YLR268W|719|668|704|628|NaN|NaN|0|0|0|0|0|0|0|0|0|0
KAN|6|20|YMR029C|806|766|834|839|NaN|NaN|0|0|0|0|0|0|0|0|0|0
KAN|6|21|YMR031C|905|888|916|927|NaN|NaN|0|0|0|0|0|0|0|0|0|0
KAN|6|22|YLR372W|840|741|770|797|NaN|NaN|0|0|0|0|0|0|0|0|0|0
KAN|6|23|YLR242C|897|885|862|855|NaN|NaN|0|0|0|0|0|0|0|0|0|0
KAN|6|24|YLR250W|1043|1241|1028|1244|NaN|NaN|0|0|0|0|0|0|0|0|0|0
KAN|7|1|YLR120C|972|793|1008|819|NaN|NaN|0|0|0|0|0|0|0|0|0|0
KAN|7|2|YOR245C|704|686|649|702|NaN|NaN|0|0|0|0|0|0|0|0|0|0
KAN|7|3|YOR115C|621|615|639|697|NaN|NaN|0|0|0|0|0|0|0|0|0|0
KAN|7|4|YNL297C|483|470|538|575|NaN|NaN|0|0|0|0|0|0|0|0|0|0
KAN|7|5|YNL156C|674|632|708|734|NaN|NaN|0|0|0|0|0|0|0|0|0|0
KAN|7|6|YNL153C|636|637|695|735|NaN|NaN|0|0|0|0|0|0|0|0|0|0
KAN|7|7|YOR002W|734|714|799|806|NaN|NaN|0|0|0|0|0|0|0|0|0|0
KAN|7|8|YOR092W|776|751|821|839|NaN|NaN|0|0|0|0|0|0|0|0|0|0
KAN|7|9|YOR214C|744|761|711|768|NaN|NaN|0|0|0|0|0|0|0|0|0|0
KAN|7|10|YOR216C|704|724|665|724|NaN|NaN|0|0|0|0|0|0|0|0|0|0
KAN|7|11|YOR085W|773|708|778|802|NaN|NaN|0|0|0|0|0|0|0|0|0|0
KAN|7|12|YOR089C|589|607|586|595|NaN|NaN|0|0|0|0|0|0|0|0|0|0
KAN|7|13|YNL194C|720|716|726|755|NaN|NaN|0|0|0|0|0|0|0|0|0|0
KAN|7|14|YNL327W|782|756|819|843|NaN|NaN|0|0|0|0|0|0|0|0|0|0
KAN|7|15|YNL190W|747|776|808|840|NaN|NaN|0|0|0|0|0|0|0|0|0|0
KAN|7|16|YNL323W|980|959|949|955|NaN|NaN|0|0|0|0|0|0|0|0|0|0
KAN|7|17|YOR198C|0|0|0|0|NaN|NaN|0|0|0|0|0|0|0|0|0|0
KAN|7|18|YOR067C|902|860|893|881|NaN|NaN|0|0|0|0|0|0|0|0|0|0
KAN|7|19|YOR070C|701|722|777|762|NaN|NaN|0|0|0|0|0|0|0|0|0|0
KAN|7|20|YOR079C|774|732|830|830|NaN|NaN|0|0|0|0|0|0|0|0|0|0
KAN|7|21|YMR307W|311|540|573|615|NaN|NaN|0|0|0|0|0|0|0|0|0|0
KAN|7|22|YOR049C|908|860|887|828|NaN|NaN|0|0|0|0|0|0|0|0|0|0
KAN|7|23|YMR292W|778|787|859|856|NaN|NaN|0|0|0|0|0|0|0|0|0|0
KAN|7|24|YNL219C|858|1048|883|1051|NaN|NaN|0|0|0|0|0|0|0|0|0|0
KAN|8|1|YMR299C|870|720|877|776|NaN|NaN|0|0|0|0|0|0|0|0|0|0
KAN|8|2|YOR165W|675|635|719|743|NaN|NaN|0|0|0|0|0|0|0|0|0|0
KAN|8|3|YOR036W|0|0|280|318|NaN|NaN|0|0|0|0|0|0|0|0|0|0
KAN|8|4|YOR171C|669|653|703|708|NaN|NaN|0|0|0|0|0|0|0|0|0|0
KAN|8|5|YOR175C|625|602|685|718|NaN|NaN|0|0|0|0|0|0|0|0|0|0
KAN|8|6|YOR042W|652|691|689|735|NaN|NaN|0|0|0|0|0|0|0|0|0|0
KAN|8|7|YOR044W|704|715|731|762|NaN|NaN|0|0|0|0|0|0|0|0|0|0
KAN|8|8|YNL238W|650|664|704|731|NaN|NaN|0|0|0|0|0|0|0|0|0|0
KAN|8|9|YMR264W|744|773|745|777|NaN|NaN|0|0|0|0|0|0|0|0|0|0
KAN|8|10|YMR272C|582|477|611|595|NaN|NaN|0|0|0|0|0|0|0|0|0|0
KAN|8|11|YMR274C|718|724|756|806|NaN|NaN|0|0|0|0|0|0|0|0|0|0
KAN|8|12|YOR016C|714|678|782|795|NaN|NaN|0|0|0|0|0|0|0|0|0|0
KAN|8|13|YNL280C|564|553|662|670|NaN|NaN|0|0|0|0|0|0|0|0|0|0
KAN|8|14|YMR251W-A|771|774|770|783|NaN|NaN|0|0|0|0|0|0|0|0|0|0
KAN|8|15|YMR253C|781|737|805|787|NaN|NaN|0|0|0|0|0|0|0|0|0|0
KAN|8|16|YPR028W|810|818|824|832|NaN|NaN|0|0|0|0|0|0|0|0|0|0
KAN|8|17|YPL227C|888|819|906|908|NaN|NaN|0|0|0|0|0|0|0|0|0|0
KAN|8|18|YOL013C|875|889|858|851|NaN|NaN|0|0|0|0|0|0|0|0|0|0
KAN|8|19|YOL018C|648|651|667|635|NaN|NaN|0|0|0|0|0|0|0|0|0|0
KAN|8|20|YPR003C|831|795|844|816|NaN|NaN|0|0|0|0|0|0|0|0|0|0
KAN|8|21|YPL246C|825|691|836|846|NaN|NaN|0|0|0|0|0|0|0|0|0|0
KAN|8|22|YOR377W|639|605|866|825|NaN|NaN|0|0|0|0|0|0|0|0|0|0
KAN|8|23|YPL274W|875|702|812|853|NaN|NaN|0|0|0|0|0|0|0|0|0|0
KAN|8|24|YPL051W|900|1149|1022|1266|NaN|NaN|0|0|0|0|0|0|0|0|0|0
KAN|9|1|YPL170W|887|758|936|810|NaN|NaN|0|0|0|0|0|0|0|0|0|0
KAN|9|2|YOL065C|732|674|688|672|NaN|NaN|0|0|0|0|0|0|0|0|0|0
KAN|9|3|YOR311C|674|572|668|644|NaN|NaN|0|0|0|0|0|0|0|0|0|0
KAN|9|4|YOR321W|614|588|720|751|NaN|NaN|0|0|0|0|0|0|0|0|0|0
KAN|9|5|YPL195W|619|591|653|700|NaN|NaN|0|0|0|0|0|0|0|0|0|0
KAN|9|6|YOL047C|606|647|638|695|NaN|NaN|0|0|0|0|0|0|0|0|0|0
KAN|9|7|YOR307C|724|761|752|783|NaN|NaN|0|0|0|0|0|0|0|0|0|0
KAN|9|8|YPL087W|671|717|736|783|NaN|NaN|0|0|0|0|0|0|0|0|0|0
KAN|9|9|YPL207W|750|764|787|788|NaN|NaN|0|0|0|0|0|0|0|0|0|0
KAN|9|10|YPL206C|736|730|754|794|NaN|NaN|0|0|0|0|0|0|0|0|0|0
KAN|9|11|YOR284W|741|723|757|778|NaN|NaN|0|0|0|0|0|0|0|0|0|0
KAN|9|12|YOR285W|682|681|746|749|NaN|NaN|0|0|0|0|0|0|0|0|0|0
KAN|9|13|YOR288C|753|713|766|813|NaN|NaN|0|0|0|0|0|0|0|0|0|0
KAN|9|14|YOL030W|739|728|745|765|NaN|NaN|0|0|0|0|0|0|0|0|0|0
KAN|9|15|YOL031C|657|713|774|771|NaN|NaN|0|0|0|0|0|0|0|0|0|0
KAN|9|16|YOR291W|729|720|768|809|NaN|NaN|0|0|0|0|0|0|0|0|0|0
KAN|9|17|YCL025C|745|720|794|792|NaN|NaN|0|0|0|0|0|0|0|0|0|0
KAN|9|18|YDL052C|823|824|785|799|NaN|NaN|0|0|0|0|0|0|0|0|0|0
KAN|9|19|YPR173C|523|486|629|627|NaN|NaN|0|0|0|0|0|0|0|0|0|0
KAN|9|20|YCL001W|827|808|832|824|NaN|NaN|0|0|0|0|0|0|0|0|0|0
KAN|9|21|YPR148C|838|840|835|838|NaN|NaN|0|0|0|0|0|0|0|0|0|0
KAN|9|22|YPR149W|856|878|824|843|NaN|NaN|0|0|0|0|0|0|0|0|0|0
KAN|9|23|YDL018C|889|826|911|901|NaN|NaN|0|0|0|0|0|0|0|0|0|0
KAN|9|24|YBR067C|1146|1313|951|1207|NaN|NaN|0|0|0|0|0|0|0|0|0|0
KAN|10|1|YDL019C|914|734|926|787|NaN|NaN|0|0|0|0|0|0|0|0|0|0
KAN|10|2|YPR135W|585|502|579|556|NaN|NaN|0|0|0|0|0|0|0|0|0|0
KAN|10|3|YGR227W|649|602|687|713|NaN|NaN|0|0|0|0|0|0|0|0|0|0
KAN|10|4|YBR162W-A|589|565|635|659|NaN|NaN|0|0|0|0|0|0|0|0|0|0
KAN|10|5|YBR164C|565|611|613|664|NaN|NaN|0|0|0|0|0|0|0|0|0|0
KAN|10|6|YBR052C|639|678|717|773|NaN|NaN|0|0|0|0|0|0|0|0|0|0
KAN|10|7|YBR171W|512|574|537|619|NaN|NaN|0|0|0|0|0|0|0|0|0|0
KAN|10|8|YBR036C|0|0|116|95|NaN|NaN|0|0|0|0|0|0|0|0|0|0
KAN|10|9|YPR114W|729|685|750|733|NaN|NaN|0|0|0|0|0|0|0|0|0|0
KAN|10|10|YFR041C|691|670|706|695|NaN|NaN|0|0|0|0|0|0|0|0|0|0
KAN|10|11|YBR132C|733|732|760|749|NaN|NaN|0|0|0|0|0|0|0|0|0|0
KAN|10|12|YBR106W|624|629|611|638|NaN|NaN|0|0|0|0|0|0|0|0|0|0
KAN|10|13|YPR063C|735|704|778|792|NaN|NaN|0|0|0|0|0|0|0|0|0|0
KAN|10|14|YPR071W|799|765|749|802|NaN|NaN|0|0|0|0|0|0|0|0|0|0
KAN|10|15|YBL102W|791|827|823|877|NaN|NaN|0|0|0|0|0|0|0|0|0|0
KAN|10|16|YBR097W|0|0|73|35|NaN|NaN|0|0|0|0|0|0|0|0|0|0
KAN|10|17|YDL121C|873|837|880|878|NaN|NaN|0|0|0|0|0|0|0|0|0|0
KAN|10|18|YDR518W|795|781|812|830|NaN|NaN|0|0|0|0|0|0|0|0|0|0
KAN|10|19|YDR519W|836|782|876|869|NaN|NaN|0|0|0|0|0|0|0|0|0|0
KAN|10|20|YDR524C|660|616|776|766|NaN|NaN|0|0|0|0|0|0|0|0|0|0
KAN|10|21|YML048W|803|762|750|761|NaN|NaN|0|0|0|0|0|0|0|0|0|0
KAN|10|22|YJR073C|391|323|739|783|NaN|NaN|0|0|0|0|0|0|0|0|0|0
KAN|10|23|wt_blank_sean|0|0|0|0|NaN|NaN|0|0|0|0|0|0|0|0|0|0
KAN|10|24|YJR088C|1044|1181|972|1119|NaN|NaN|0|0|0|0|0|0|0|0|0|0
KAN|11|1|YDR503C|869|695|876|798|NaN|NaN|0|0|0|0|0|0|0|0|0|0
KAN|11|2|YML059C|564|573|663|628|NaN|NaN|0|0|0|0|0|0|0|0|0|0
KAN|11|3|YML055W|604|565|639|660|NaN|NaN|0|0|0|0|0|0|0|0|0|0
KAN|11|4|YDL099W|588|612|642|695|NaN|NaN|0|0|0|0|0|0|0|0|0|0
KAN|11|5|YDL100C|559|574|663|684|NaN|NaN|0|0|0|0|0|0|0|0|0|0
KAN|11|6|YDR484W|319|261|365|366|NaN|NaN|0|0|0|0|0|0|0|0|0|0
KAN|11|7|YDR492W|744|763|799|785|NaN|NaN|0|0|0|0|0|0|0|0|0|0
KAN|11|8|YGL126W|731|709|759|728|NaN|NaN|0|0|0|0|0|0|0|0|0|0
KAN|11|9|YIL124W|727|715|767|682|NaN|NaN|0|0|0|0|0|0|0|0|0|0
KAN|11|10|YDL091C|726|665|669|659|NaN|NaN|0|0|0|0|0|0|0|0|0|0
KAN|11|11|YDL093W|657|699|677|720|NaN|NaN|0|0|0|0|0|0|0|0|0|0
KAN|11|12|YFL048C|717|675|764|780|NaN|NaN|0|0|0|0|0|0|0|0|0|0
KAN|11|13|YDL095W|759|736|784|815|NaN|NaN|0|0|0|0|0|0|0|0|0|0
KAN|11|14|YFL025C|755|787|807|840|NaN|NaN|0|0|0|0|0|0|0|0|0|0
KAN|11|15|YGL161C|535|526|606|608|NaN|NaN|0|0|0|0|0|0|0|0|0|0
KAN|11|16|YGL167C|596|566|656|666|NaN|NaN|0|0|0|0|0|0|0|0|0|0
KAN|11|17|YGR261C|751|668|813|780|NaN|NaN|0|0|0|0|0|0|0|0|0|0
KAN|11|18|YGR263C|775|786|810|859|NaN|NaN|0|0|0|0|0|0|0|0|0|0
KAN|11|19|YGR266W|819|821|793|795|NaN|NaN|0|0|0|0|0|0|0|0|0|0
KAN|11|20|YNR039C|825|829|782|810|NaN|NaN|0|0|0|0|0|0|0|0|0|0
KAN|11|21|YNL146W|753|789|831|825|NaN|NaN|0|0|0|0|0|0|0|0|0|0
KAN|11|22|YNR019W|790|835|855|842|NaN|NaN|0|0|0|0|0|0|0|0|0|0
KAN|11|23|YCR043C|992|961|951|975|NaN|NaN|0|0|0|0|0|0|0|0|0|0
KAN|11|24|YNR021W|1125|1248|1053|1273|NaN|NaN|0|0|0|0|0|0|0|0|0|0
KAN|12|1|YCR044C|801|677|820|725|NaN|NaN|0|0|0|0|0|0|0|0|0|0
KAN|12|2|YCR061W|608|597|685|658|NaN|NaN|0|0|0|0|0|0|0|0|0|0
KAN|12|3|YNR030W|592|566|619|624|NaN|NaN|0|0|0|0|0|0|0|0|0|0
KAN|12|4|YBR177C|619|635|642|680|NaN|NaN|0|0|0|0|0|0|0|0|0|0
KAN|12|5|YNR008W|561|529|669|722|NaN|NaN|0|0|0|0|0|0|0|0|0|0
KAN|12|6|YNR013C|658|612|695|698|NaN|NaN|0|0|0|0|0|0|0|0|0|0
KAN|12|7|YBR283C|606|624|687|657|NaN|NaN|0|0|0|0|0|0|0|0|0|0
KAN|12|8|YNL041C|628|534|677|633|NaN|NaN|0|0|0|0|0|0|0|0|0|0
KAN|12|9|YNL044W|596|612|619|589|NaN|NaN|0|0|0|0|0|0|0|0|0|0
KAN|12|10|YBR290W|753|782|692|676|NaN|NaN|0|0|0|0|0|0|0|0|0|0
KAN|12|11|YNL046W|673|699|594|659|NaN|NaN|0|0|0|0|0|0|0|0|0|0
KAN|12|12|YNL049C|671|660|728|743|NaN|NaN|0|0|0|0|0|0|0|0|0|0
KAN|12|13|YBR273C|682|671|705|735|NaN|NaN|0|0|0|0|0|0|0|0|0|0
KAN|12|14|YBR264C|695|665|695|710|NaN|NaN|0|0|0|0|0|0|0|0|0|0
KAN|12|15|YNL008C|711|701|812|813|NaN|NaN|0|0|0|0|0|0|0|0|0|0
KAN|12|16|YDL137W|715|630|764|730|NaN|NaN|0|0|0|0|0|0|0|0|0|0
KAN|12|17|YJL024C|727|707|732|759|NaN|NaN|0|0|0|0|0|0|0|0|0|0
KAN|12|18|YJL029C|487|443|567|597|NaN|NaN|0|0|0|0|0|0|0|0|0|0
KAN|12|19|YML067C|729|646|790|801|NaN|NaN|0|0|0|0|0|0|0|0|0|0
KAN|12|20|YJL004C|761|774|811|817|NaN|NaN|0|0|0|0|0|0|0|0|0|0
KAN|12|21|YML038C|699|629|759|791|NaN|NaN|0|0|0|0|0|0|0|0|0|0
KAN|12|22|YER151C|364|420|614|598|NaN|NaN|0|0|0|0|0|0|0|0|0|0
KAN|12|23|YML075C|747|692|857|891|NaN|NaN|0|0|0|0|0|0|0|0|0|0
KAN|12|24|YGR086C|1083|1239|986|1195|NaN|NaN|0|0|0|0|0|0|0|0|0|0
KAN|13|1|YGR089W|902|725|874|702|NaN|NaN|0|0|0|0|0|0|0|0|0|0
KAN|13|2|YGR106C|603|573|694|657|NaN|NaN|0|0|0|0|0|0|0|0|0|0
KAN|13|3|YLR246W|569|516|656|628|NaN|NaN|0|0|0|0|0|0|0|0|0|0
KAN|13|4|YJR118C|488|491|603|658|NaN|NaN|0|0|0|0|0|0|0|0|0|0
KAN|13|5|YDR205W|667|670|701|729|NaN|NaN|0|0|0|0|0|0|0|0|0|0
KAN|13|6|YGR038W|574|594|635|652|NaN|NaN|0|0|0|0|0|0|0|0|0|0
KAN|13|7|YJR131W|598|593|685|684|NaN|NaN|0|0|0|0|0|0|0|0|0|0
KAN|13|8|YJR134C|677|677|731|759|NaN|NaN|0|0|0|0|0|0|0|0|0|0
KAN|13|9|YER120W|640|660|625|686|NaN|NaN|0|0|0|0|0|0|0|0|0|0
KAN|13|10|YER122C|630|617|650|671|NaN|NaN|0|0|0|0|0|0|0|0|0|0
KAN|13|11|YJR117W|618|603|586|654|NaN|NaN|0|0|0|0|0|0|0|0|0|0
KAN|13|12|YER113C|622|646|666|695|NaN|NaN|0|0|0|0|0|0|0|0|0|0
KAN|13|13|YJR040W|650|643|698|741|NaN|NaN|0|0|0|0|0|0|0|0|0|0
KAN|13|14|YKR067W|662|653|716|728|NaN|NaN|0|0|0|0|0|0|0|0|0|0
KAN|13|15|YJR031C|706|698|743|753|NaN|NaN|0|0|0|0|0|0|0|0|0|0
KAN|13|16|YMR054W|746|690|715|721|NaN|NaN|0|0|0|0|0|0|0|0|0|0
KAN|13|17|YIR033W|554|554|672|722|NaN|NaN|0|0|0|0|0|0|0|0|0|0
KAN|13|18|YJR010C-A|754|673|735|709|NaN|NaN|0|0|0|0|0|0|0|0|0|0
KAN|13|19|YJR015W|798|684|751|778|NaN|NaN|0|0|0|0|0|0|0|0|0|0
KAN|13|20|YMR052W|716|676|704|705|NaN|NaN|0|0|0|0|0|0|0|0|0|0
KAN|13|21|YBR287W|724|734|844|846|NaN|NaN|0|0|0|0|0|0|0|0|0|0
KAN|13|22|YBR288C|726|645|804|823|NaN|NaN|0|0|0|0|0|0|0|0|0|0
KAN|13|23|YAR002C-A|557|642|823|704|NaN|NaN|0|0|0|0|0|0|0|0|0|0
KAN|13|24|YMR119W|1065|1346|826|1107|NaN|NaN|0|0|0|0|0|0|0|0|0|0
KAN|14|1|YNL125C|602|443|943|781|NaN|NaN|0|0|0|0|0|0|0|0|0|0
KAN|14|2|YNL130C|652|547|717|686|NaN|NaN|0|0|0|0|0|0|0|0|0|0
KAN|14|3|YIL030C|550|456|546|561|NaN|NaN|0|0|0|0|0|0|0|0|0|0
KAN|14|4|YNL085W|552|528|638|646|NaN|NaN|0|0|0|0|0|0|0|0|0|0
KAN|14|5|YNL095C|516|492|603|616|NaN|NaN|0|0|0|0|0|0|0|0|0|0
KAN|14|6|YLR390W-A|602|619|631|668|NaN|NaN|0|0|0|0|0|0|0|0|0|0
KAN|14|7|YJL078C|580|508|604|617|NaN|NaN|0|0|0|0|0|0|0|0|0|0
KAN|14|8|YKR053C|615|557|631|657|NaN|NaN|0|0|0|0|0|0|0|0|0|0
KAN|14|9|YNL051W|597|579|621|601|NaN|NaN|0|0|0|0|0|0|0|0|0|0
KAN|14|10|YPL137C|575|580|621|643|NaN|NaN|0|0|0|0|0|0|0|0|0|0
KAN|14|11|YDL072C|680|642|614|663|NaN|NaN|0|0|0|0|0|0|0|0|0|0
KAN|14|12|YCR048W|728|712|694|689|NaN|NaN|0|0|0|0|0|0|0|0|0|0
KAN|14|13|YCR067C|620|613|659|675|NaN|NaN|0|0|0|0|0|0|0|0|0|0
KAN|14|14|YCR034W|722|717|694|738|NaN|NaN|0|0|0|0|0|0|0|0|0|0
KAN|14|15|YGR130C|666|651|776|786|NaN|NaN|0|0|0|0|0|0|0|0|0|0
KAN|14|16|YGL223C|741|736|761|839|NaN|NaN|0|0|0|0|0|0|0|0|0|0
KAN|14|17|YBR255W|749|719|742|765|NaN|NaN|0|0|0|0|0|0|0|0|0|0
KAN|14|18|YER087C-B|704|681|778|796|NaN|NaN|0|0|0|0|0|0|0|0|0|0
KAN|14|19|YIL105C|755|676|763|768|NaN|NaN|0|0|0|0|0|0|0|0|0|0
KAN|14|20|YDR476C|743|650|747|740|NaN|NaN|0|0|0|0|0|0|0|0|0|0
KAN|14|21|YDR525W|689|582|782|779|NaN|NaN|0|0|0|0|0|0|0|0|0|0
KAN|14|22|YDR057W|795|677|860|837|NaN|NaN|0|0|0|0|0|0|0|0|0|0
KAN|14|23|YBR159W|618|697|675|755|NaN|NaN|0|0|0|0|0|0|0|0|0|0
KAN|14|24|YHR123W|851|1037|909|1187|NaN|NaN|0|0|0|0|0|0|0|0|0|0
KAN|15|1|YGR284C|880|626|800|665|NaN|NaN|0|0|0|0|0|0|0|0|0|0
KAN|15|2|YOL101C|663|552|641|583|NaN|NaN|0|0|0|0|0|0|0|0|0|0
KAN|15|3|YOL107W|528|462|526|532|NaN|NaN|0|0|0|0|0|0|0|0|0|0
KAN|15|4|YNL300W|478|427|481|490|NaN|NaN|0|0|0|0|0|0|0|0|0|0
KAN|15|5|YOL110W|493|499|578|598|NaN|NaN|0|0|0|0|0|0|0|0|0|0
KAN|15|6|YOR317W|567|534|551|585|NaN|NaN|0|0|0|0|0|0|0|0|0|0
KAN|15|7|YML071C|537|509|600|566|NaN|NaN|0|0|0|0|0|0|0|0|0|0
KAN|15|8|YIR038C|598|566|556|532|NaN|NaN|0|0|0|0|0|0|0|0|0|0
KAN|15|9|YML101C|599|547|562|571|NaN|NaN|0|0|0|0|0|0|0|0|0|0
KAN|15|10|YOL137W|541|485|618|596|NaN|NaN|0|0|0|0|0|0|0|0|0|0
KAN|15|11|YDR424C|531|464|517|514|NaN|NaN|0|0|0|0|0|0|0|0|0|0
KAN|15|12|YMR065W|628|589|680|669|NaN|NaN|0|0|0|0|0|0|0|0|0|0
KAN|15|13|YML128C|370|402|508|445|NaN|NaN|0|0|0|0|0|0|0|0|0|0
KAN|15|14|YHR045W|662|665|708|708|NaN|NaN|0|0|0|0|0|0|0|0|0|0
KAN|15|15|YHR181W|642|611|631|670|NaN|NaN|0|0|0|0|0|0|0|0|0|0
KAN|15|16|YMR123W|554|456|598|622|NaN|NaN|0|0|0|0|0|0|0|0|0|0
KAN|15|17|YLR039C|274|457|496|405|NaN|NaN|0|0|0|0|0|0|0|0|0|0
KAN|15|18|YLR050C|648|739|713|758|NaN|NaN|0|0|0|0|0|0|0|0|0|0
KAN|15|19|YNR075W|753|782|712|699|NaN|NaN|0|0|0|0|0|0|0|0|0|0
KAN|15|20|YOL088C|778|698|696|681|NaN|NaN|0|0|0|0|0|0|0|0|0|0
KAN|15|21|YMR313C|657|574|729|739|NaN|NaN|0|0|0|0|0|0|0|0|0|0
KAN|15|22|YHR004C|678|610|727|725|NaN|NaN|0|0|0|0|0|0|0|0|0|0
KAN|15|23|YLR450W|824|976|840|954|NaN|NaN|0|0|0|0|0|0|0|0|0|0
KAN|15|24|YDL192W|983|1059|883|1149|NaN|NaN|0|0|0|0|0|0|0|0|0|0
KAN|16|1|YNR051C|733|1113|550|1174|NaN|NaN|0|0|0|0|0|0|0|0|0|0
KAN|16|2|YJL123C|564|642|493|774|NaN|NaN|0|0|0|0|0|0|0|0|0|0
KAN|16|3|YJL117W|492|553|414|860|NaN|NaN|0|0|0|0|0|0|0|0|0|0
KAN|16|4|YDL222C|502|762|444|813|NaN|NaN|0|0|0|0|0|0|0|0|0|0
KAN|16|5|YDL226C|541|605|495|635|NaN|NaN|0|0|0|0|0|0|0|0|0|0
KAN|16|6|YDL231C|656|790|562|659|NaN|NaN|0|0|0|0|0|0|0|0|0|0
KAN|16|7|YDL232W|527|662|465|785|NaN|NaN|0|0|0|0|0|0|0|0|0|0
KAN|16|8|YJL079C|564|608|479|654|NaN|NaN|0|0|0|0|0|0|0|0|0|0
KAN|16|9|YKR088C|508|688|375|754|NaN|NaN|0|0|0|0|0|0|0|0|0|0
KAN|16|10|YJL073W|495|560|464|687|NaN|NaN|0|0|0|0|0|0|0|0|0|0
KAN|16|11|YJL062W|530|1055|461|968|NaN|NaN|0|0|0|0|0|0|0|0|0|0
KAN|16|12|YJR066W|575|653|493|801|NaN|NaN|0|0|0|0|0|0|0|0|0|0
KAN|16|13|YDR483W|632|849|546|799|NaN|NaN|0|0|0|0|0|0|0|0|0|0
KAN|16|14|YER044C|123|125|126|110|NaN|NaN|0|0|0|0|0|0|0|0|0|0
KAN|16|15|YDL204W|627|1329|688|1133|NaN|NaN|0|0|0|0|0|0|0|0|0|0
KAN|16|16|YBR058C-A|0|0|0|0|NaN|NaN|0|0|0|0|0|0|0|0|0|0
KAN|16|17|YBR096W|744|1159|726|1492|NaN|NaN|0|0|0|0|0|0|0|0|0|0
KAN|16|18|YBR234C|0|0|0|152|NaN|NaN|0|0|0|0|0|0|0|0|0|0
KAN|16|19|YDR027C|0|0|0|22|NaN|NaN|0|0|0|0|0|0|0|0|0|0
KAN|16|20|YDR032C|765|1177|562|1457|NaN|NaN|0|0|0|0|0|0|0|0|0|0
KAN|16|21|YEL022W|318|314|329|471|NaN|NaN|0|0|0|0|0|0|0|0|0|0
KAN|16|22|YER053C-A|630|624|709|1432|NaN|NaN|0|0|0|0|0|0|0|0|0|0
KAN|16|23|YER100W|490|573|50|421|NaN|NaN|0|0|0|0|0|0|0|0|0|0
KAN|16|24|YGL095C|0|529|0|0|NaN|NaN|0|0|0|0|0|0|0|0|0|0
NAT|YEL064C
KAN|1|1|YCR017C|1113|829|1114|867|NaN|NaN|0|0|0|0|0|0|0|0|0|0
KAN|1|2|YDR056C|886|737|836|669|NaN|NaN|0|0|0|0|0|0|0|0|0|0
KAN|1|3|YBR229C|824|638|732|579|NaN|NaN|0|0|0|0|0|0|0|0|0|0
KAN|1|4|YCR011C|835|698|744|642|NaN|NaN|0|0|0|0|0|0|0|0|0|0
KAN|1|5|YBL011W|941|745|842|650|NaN|NaN|0|0|0|0|0|0|0|0|0|0
KAN|1|6|YBL017C|806|677|709|610|NaN|NaN|0|0|0|0|0|0|0|0|0|0
KAN|1|7|YCL056C|928|785|772|656|NaN|NaN|0|0|0|0|0|0|0|0|0|0
KAN|1|8|YDR137W|767|580|569|528|NaN|NaN|0|0|0|0|0|0|0|0|0|0
KAN|1|9|YAR042W|977|706|614|552|NaN|NaN|0|0|0|0|0|0|0|0|0|0
KAN|1|10|YBR201W|954|816|772|659|NaN|NaN|0|0|0|0|0|0|0|0|0|0
KAN|1|11|YCL045C|884|748|768|618|NaN|NaN|0|0|0|0|0|0|0|0|0|0
KAN|1|12|YBR183W|885|769|818|661|NaN|NaN|0|0|0|0|0|0|0|0|0|0
KAN|1|13|YDR108W|1027|637|714|608|NaN|NaN|0|0|0|0|0|0|0|0|0|0
KAN|1|14|YAL007C|923|811|783|695|NaN|NaN|0|0|0|0|0|0|0|0|0|0
KAN|1|15|YDR100W|886|752|764|672|NaN|NaN|0|0|0|0|0|0|0|0|0|0
KAN|1|16|YAL026C|798|606|625|579|NaN|NaN|0|0|0|0|0|0|0|0|0|0
KAN|1|17|YAL023C|986|852|845|700|NaN|NaN|0|0|0|0|0|0|0|0|0|0
KAN|1|18|YBL082C|871|773|830|668|NaN|NaN|0|0|0|0|0|0|0|0|0|0
KAN|1|19|YDR084C|901|775|784|647|NaN|NaN|0|0|0|0|0|0|0|0|0|0
KAN|1|20|YAL042W|983|783|761|682|NaN|NaN|0|0|0|0|0|0|0|0|0|0
KAN|1|21|YAL058W|997|787|783|670|NaN|NaN|0|0|0|0|0|0|0|0|0|0
KAN|1|22|YGL200C|1022|864|789|722|NaN|NaN|0|0|0|0|0|0|0|0|0|0
KAN|1|23|YGL203C|941|826|774|717|NaN|NaN|0|0|0|0|0|0|0|0|0|0
KAN|1|24|YDR294C|1121|1207|880|933|NaN|NaN|0|0|0|0|0|0|0|0|0|0
KAN|2|1|YDR297W|970|803|833|708|NaN|NaN|0|0|0|0|0|0|0|0|0|0
KAN|2|2|YEL001C|678|603|678|597|NaN|NaN|0|0|0|0|0|0|0|0|0|0
KAN|2|3|YEL003W|576|497|573|525|NaN|NaN|0|0|0|0|0|0|0|0|0|0
KAN|2|4|YDR304C|741|657|720|599|NaN|NaN|0|0|0|0|0|0|0|0|0|0
KAN|2|5|YEL004W|688|615|654|593|NaN|NaN|0|0|0|0|0|0|0|0|0|0
KAN|2|6|YEL005C|682|628|621|604|NaN|NaN|0|0|0|0|0|0|0|0|0|0
KAN|2|7|YDR307W|675|636|657|598|NaN|NaN|0|0|0|0|0|0|0|0|0|0
KAN|2|8|YGL084C|637|617|499|476|NaN|NaN|0|0|0|0|0|0|0|0|0|0
KAN|2|9|YGL054C|741|717|661|632|NaN|NaN|0|0|0|0|0|0|0|0|0|0
KAN|2|10|YER019C-A|681|631|615|613|NaN|NaN|0|0|0|0|0|0|0|0|0|0
KAN|2|11|YDR270W|782|689|651|663|NaN|NaN|0|0|0|0|0|0|0|0|0|0
KAN|2|12|YDR410C|0|0|0|0|NaN|NaN|0|0|0|0|0|0|0|0|0|0
KAN|2|13|YDR411C|780|763|711|668|NaN|NaN|0|0|0|0|0|0|0|0|0|0
KAN|2|14|YER004W|891|706|674|670|NaN|NaN|0|0|0|0|0|0|0|0|0|0
KAN|2|15|YER005W|673|664|630|634|NaN|NaN|0|0|0|0|0|0|0|0|0|0
KAN|2|16|YGL020C|746|742|624|633|NaN|NaN|0|0|0|0|0|0|0|0|0|0
KAN|2|17|YEL064C|181|190|145|164|NaN|NaN|0|0|0|0|0|0|0|0|0|0
KAN|2|18|YGL027C|662|655|582|589|NaN|NaN|0|0|0|0|0|0|0|0|0|0
KAN|2|19|YDR233C|708|710|624|615|NaN|NaN|0|0|0|0|0|0|0|0|0|0
KAN|2|20|YEL042W|672|642|568|554|NaN|NaN|0|0|0|0|0|0|0|0|0|0
KAN|2|21|YEL043W|683|641|604|579|NaN|NaN|0|0|0|0|0|0|0|0|0|0
KAN|2|22|YGL005C|763|757|637|653|NaN|NaN|0|0|0|0|0|0|0|0|0|0
KAN|2|23|YGL010W|770|780|629|674|NaN|NaN|0|0|0|0|0|0|0|0|0|0
KAN|2|24|YGL012W|896|1079|702|850|NaN|NaN|0|0|0|0|0|0|0|0|0|0
KAN|3|1|YDR349C|852|730|834|717|NaN|NaN|0|0|0|0|0|0|0|0|0|0
KAN|3|2|YDR221W|673|613|672|621|NaN|NaN|0|0|0|0|0|0|0|0|0|0
KAN|3|3|YDR222W|624|576|642|621|NaN|NaN|0|0|0|0|0|0|0|0|0|0
KAN|3|4|YDR357C|580|562|603|573|NaN|NaN|0|0|0|0|0|0|0|0|0|0
KAN|3|5|YEL031W|599|575|562|555|NaN|NaN|0|0|0|0|0|0|0|0|0|0
KAN|3|6|YER083C|704|675|647|634|NaN|NaN|0|0|0|0|0|0|0|0|0|0
KAN|3|7|YDR344C|701|691|636|632|NaN|NaN|0|0|0|0|0|0|0|0|0|0
KAN|3|8|YEL013W|448|469|439|487|NaN|NaN|0|0|0|0|0|0|0|0|0|0
KAN|3|9|YEL015W|657|610|600|573|NaN|NaN|0|0|0|0|0|0|0|0|0|0
KAN|3|10|YER071C|718|651|647|636|NaN|NaN|0|0|0|0|0|0|0|0|0|0
KAN|3|11|YDR320C|426|446|435|396|NaN|NaN|0|0|0|0|0|0|0|0|0|0
KAN|3|12|YHR110W|924|718|641|637|NaN|NaN|0|0|0|0|0|0|0|0|0|0
KAN|3|13|YIL076W|541|496|463|418|NaN|NaN|0|0|0|0|0|0|0|0|0|0
KAN|3|14|YIL090W|409|372|428|374|NaN|NaN|0|0|0|0|0|0|0|0|0|0
KAN|3|15|YIL039W|747|678|639|596|NaN|NaN|0|0|0|0|0|0|0|0|0|0
KAN|3|16|YIL040W|617|585|532|558|NaN|NaN|0|0|0|0|0|0|0|0|0|0
KAN|3|17|YIL043C|747|692|606|627|NaN|NaN|0|0|0|0|0|0|0|0|0|0
KAN|3|18|YIL044C|675|677|589|582|NaN|NaN|0|0|0|0|0|0|0|0|0|0
KAN|3|19|YGR199W|741|683|568|605|NaN|NaN|0|0|0|0|0|0|0|0|0|0
KAN|3|20|YGR202C|654|634|564|568|NaN|NaN|0|0|0|0|0|0|0|0|0|0
KAN|3|21|YHR060W|214|251|214|159|NaN|NaN|0|0|0|0|0|0|0|0|0|0
KAN|3|22|YIL027C|750|774|612|609|NaN|NaN|0|0|0|0|0|0|0|0|0|0
KAN|3|23|YHR079C|762|855|576|669|NaN|NaN|0|0|0|0|0|0|0|0|0|0
KAN|3|24|YGR177C|853|1051|677|897|NaN|NaN|0|0|0|0|0|0|0|0|0|0
KAN|4|1|YGR036C|591|458|654|546|NaN|NaN|0|0|0|0|0|0|0|0|0|0
KAN|4|2|YHR039C|641|604|663|610|NaN|NaN|0|0|0|0|0|0|0|0|0|0
KAN|4|3|YIL005W|565|552|586|582|NaN|NaN|0|0|0|0|0|0|0|0|0|0
KAN|4|4|YIL016W|599|570|602|612|NaN|NaN|0|0|0|0|0|0|0|0|0|0
KAN|4|5|YGR170W|588|530|617|547|NaN|NaN|0|0|0|0|0|0|0|0|0|0
KAN|4|6|YHR204W|696|657|635|616|NaN|NaN|0|0|0|0|0|0|0|0|0|0
KAN|4|7|YGR157W|432|395|455|417|NaN|NaN|0|0|0|0|0|0|0|0|0|0
KAN|4|8|YHL003C|701|688|631|641|NaN|NaN|0|0|0|0|0|0|0|0|0|0
KAN|4|9|YHR176W|722|666|610|630|NaN|NaN|0|0|0|0|0|0|0|0|0|0
KAN|4|10|YHR142W|717|665|634|652|NaN|NaN|0|0|0|0|0|0|0|0|0|0
KAN|4|11|YGL226C-A|748|701|639|663|NaN|NaN|0|0|0|0|0|0|0|0|0|0
KAN|4|12|YGL231C|706|661|629|651|NaN|NaN|0|0|0|0|0|0|0|0|0|0
KAN|4|13|YHL031C|656|626|534|520|NaN|NaN|0|0|0|0|0|0|0|0|0|0
KAN|4|14|YHR135C|792|729|665|708|NaN|NaN|0|0|0|0|0|0|0|0|0|0
KAN|4|15|YHR136C|760|750|627|663|NaN|NaN|0|0|0|0|0|0|0|0|0|0
KAN|4|16|YGR105W|241|259|185|174|NaN|NaN|0|0|0|0|0|0|0|0|0|0
KAN|4|17|YLL014W|757|698|601|591|NaN|NaN|0|0|0|0|0|0|0|0|0|0
KAN|4|18|YKL020C|713|681|561|585|NaN|NaN|0|0|0|0|0|0|0|0|0|0
KAN|4|19|YLR080W|667|632|541|546|NaN|NaN|0|0|0|0|0|0|0|0|0|0
KAN|4|20|YKL140W|651|613|573|552|NaN|NaN|0|0|0|0|0|0|0|0|0|0
KAN|4|21|YKL008C|696|659|568|561|NaN|NaN|0|0|0|0|0|0|0|0|0|0
KAN|4|22|YLR056W|714|739|589|545|NaN|NaN|0|0|0|0|0|0|0|0|0|0
KAN|4|23|YLR064W|743|817|587|668|NaN|NaN|0|0|0|0|0|0|0|0|0|0
KAN|4|24|YKL119C|421|594|571|694|NaN|NaN|0|0|0|0|0|0|0|0|0|0
KAN|5|1|YJL134W|850|710|871|747|NaN|NaN|0|0|0|0|0|0|0|0|0|0
KAN|5|2|YLR042C|773|586|704|671|NaN|NaN|0|0|0|0|0|0|0|0|0|0
KAN|5|3|YLR023C|621|575|623|586|NaN|NaN|0|0|0|0|0|0|0|0|0|0
KAN|5|4|YJL178C|567|529|574|587|NaN|NaN|0|0|0|0|0|0|0|0|0|0
KAN|5|5|YJL171C|614|588|596|610|NaN|NaN|0|0|0|0|0|0|0|0|0|0
KAN|5|6|YKL094W|718|640|612|619|NaN|NaN|0|0|0|0|0|0|0|0|0|0
KAN|5|7|YJL168C|526|527|529|556|NaN|NaN|0|0|0|0|0|0|0|0|0|0
KAN|5|8|YKL212W|454|368|418|362|NaN|NaN|0|0|0|0|0|0|0|0|0|0
KAN|5|9|YJL192C|667|603|593|615|NaN|NaN|0|0|0|0|0|0|0|0|0|0
KAN|5|10|YKL073W|642|636|561|590|NaN|NaN|0|0|0|0|0|0|0|0|0|0
KAN|5|11|YKL179C|736|701|607|668|NaN|NaN|0|0|0|0|0|0|0|0|0|0
KAN|5|12|YLL043W|676|651|595|598|NaN|NaN|0|0|0|0|0|0|0|0|0|0
KAN|5|13|YLL052C|696|640|580|597|NaN|NaN|0|0|0|0|0|0|0|0|0|0
KAN|5|14|YLL055W|696|675|601|630|NaN|NaN|0|0|0|0|0|0|0|0|0|0
KAN|5|15|YKL063C|698|686|603|654|NaN|NaN|0|0|0|0|0|0|0|0|0|0
KAN|5|16|YKL065C|733|714|603|646|NaN|NaN|0|0|0|0|0|0|0|0|0|0
KAN|5|17|YJL198W|711|658|571|564|NaN|NaN|0|0|0|0|0|0|0|0|0|0
KAN|5|18|YJL196C|646|557|572|572|NaN|NaN|0|0|0|0|0|0|0|0|0|0
KAN|5|19|YLL023C|690|651|545|576|NaN|NaN|0|0|0|0|0|0|0|0|0|0
KAN|5|20|YLL028W|715|682|592|574|NaN|NaN|0|0|0|0|0|0|0|0|0|0
KAN|5|21|YJL212C|747|722|587|613|NaN|NaN|0|0|0|0|0|0|0|0|0|0
KAN|5|22|YMR022W|696|689|558|595|NaN|NaN|0|0|0|0|0|0|0|0|0|0
KAN|5|23|YMR214W|686|757|566|631|NaN|NaN|0|0|0|0|0|0|0|0|0|0
KAN|5|24|YMR215W|862|1035|694|858|NaN|NaN|0|0|0|0|0|0|0|0|0|0
KAN|6|1|YMR010W|908|779|924|810|NaN|NaN|0|0|0|0|0|0|0|0|0|0
KAN|6|2|YMR015C|557|526|607|597|NaN|NaN|0|0|0|0|0|0|0|0|0|0
KAN|6|3|YLR207W|615|582|616|643|NaN|NaN|0|0|0|0|0|0|0|0|0|0
KAN|6|4|YLR350W|642|563|581|589|NaN|NaN|0|0|0|0|0|0|0|0|0|0
KAN|6|5|YLR220W|614|626|605|633|NaN|NaN|0|0|0|0|0|0|0|0|0|0
KAN|6|6|YML012W|641|637|606|628|NaN|NaN|0|0|0|0|0|0|0|0|0|0
KAN|6|7|YML008C|588|562|568|524|NaN|NaN|0|0|0|0|0|0|0|0|0|0
KAN|6|8|YMR202W|241|310|437|369|NaN|NaN|0|0|0|0|0|0|0|0|0|0
KAN|6|9|YLR194C|698|660|616|620|NaN|NaN|0|0|0|0|0|0|0|0|0|0
KAN|6|10|YMR183C|728|676|624|645|NaN|NaN|0|0|0|0|0|0|0|0|0|0
KAN|6|11|YML019W|664|635|548|580|NaN|NaN|0|0|0|0|0|0|0|0|0|0
KAN|6|12|YML013W|635|575|543|568|NaN|NaN|0|0|0|0|0|0|0|0|0|0
KAN|6|13|YLR292C|778|742|633|677|NaN|NaN|0|0|0|0|0|0|0|0|0|0
KAN|6|14|YMR161W|733|694|601|637|NaN|NaN|0|0|0|0|0|0|0|0|0|0
KAN|6|15|YMR163C|650|620|553|581|NaN|NaN|0|0|0|0|0|0|0|0|0|0
KAN|6|16|YLR396C|0|0|9|13|NaN|NaN|0|0|0|0|0|0|0|0|0|0
KAN|6|17|YMR152W|767|709|612|625|NaN|NaN|0|0|0|0|0|0|0|0|0|0
KAN|6|18|YLR130C|750|711|567|610|NaN|NaN|0|0|0|0|0|0|0|0|0|0
KAN|6|19|YLR268W|627|597|506|512|NaN|NaN|0|0|0|0|0|0|0|0|0|0
KAN|6|20|YMR029C|750|676|547|596|NaN|NaN|0|0|0|0|0|0|0|0|0|0
KAN|6|21|YMR031C|749|715|551|577|NaN|NaN|0|0|0|0|0|0|0|0|0|0
KAN|6|22|YLR372W|677|672|509|559|NaN|NaN|0|0|0|0|0|0|0|0|0|0
KAN|6|23|YLR242C|767|831|603|726|NaN|NaN|0|0|0|0|0|0|0|0|0|0
KAN|6|24|YLR250W|868|1074|677|852|NaN|NaN|0|0|0|0|0|0|0|0|0|0
KAN|7|1|YLR120C|831|688|792|727|NaN|NaN|0|0|0|0|0|0|0|0|0|0
KAN|7|2|YOR245C|663|633|662|664|NaN|NaN|0|0|0|0|0|0|0|0|0|0
[truncated: 1,032,359 more chars]
