# Supplementary material for: A strategy for extracting and analyzing large-scale quantitative epistatic interaction data
Source: Genome Biol. 2006 Jul 21;7(7):R63. doi: 10.1186/gb-2006-7-7-r63 (PMC1779568; doi:10.1186/gb-2006-7-7-r63)
Supplement: Additional data file 6 — Raw colony size data used for the analysis presented as formatted text documents. [file gb-2006-7-7-r63-S6.txt]

NAT|YPR183W*3NAT1
KAN|1|1|YCR017C|834|603|836|455|1072|504|0|0|0|0|0|0|0|0|0|0|0|0|0|0
KAN|1|2|YDR056C|714|443|790|438|553|476|0|0|0|0|0|0|0|0|0|0|0|0|0|0
KAN|1|3|YBR229C|626|406|712|431|549|423|0|0|0|0|0|0|0|0|0|0|0|0|0|0
KAN|1|4|YCR011C|559|409|731|430|522|442|0|0|0|0|0|0|0|0|0|0|0|0|0|0
KAN|1|5|YBL011W|622|438|688|496|586|467|0|0|0|0|0|0|0|0|0|0|0|0|0|0
KAN|1|6|YBL017C|566|421|782|405|567|425|0|0|0|0|0|0|0|0|0|0|0|0|0|0
KAN|1|7|YCL056C|713|504|861|538|621|546|0|0|0|0|0|0|0|0|0|0|0|0|0|0
KAN|1|8|YDR137W|298|94|339|205|424|260|0|0|0|0|0|0|0|0|0|0|0|0|0|0
KAN|1|9|YAR042W|637|412|551|506|523|437|0|0|0|0|0|0|0|0|0|0|0|0|0|0
KAN|1|10|YBR201W|645|456|644|536|674|515|0|0|0|0|0|0|0|0|0|0|0|0|0|0
KAN|1|11|YCL045C|615|447|561|478|613|477|0|0|0|0|0|0|0|0|0|0|0|0|0|0
KAN|1|12|YBR183W|633|447|615|502|639|515|0|0|0|0|0|0|0|0|0|0|0|0|0|0
KAN|1|13|YDR108W|618|423|555|429|595|477|0|0|0|0|0|0|0|0|0|0|0|0|0|0
KAN|1|14|YAL007C|634|466|561|421|663|512|0|0|0|0|0|0|0|0|0|0|0|0|0|0
KAN|1|15|YDR100W|652|462|583|433|688|498|0|0|0|0|0|0|0|0|0|0|0|0|0|0
KAN|1|16|YAL026C|592|366|451|376|533|514|0|0|0|0|0|0|0|0|0|0|0|0|0|0
KAN|1|17|YAL023C|473|298|746|300|486|317|0|0|0|0|0|0|0|0|0|0|0|0|0|0
KAN|1|18|YBL082C|619|477|550|454|657|443|0|0|0|0|0|0|0|0|0|0|0|0|0|0
KAN|1|19|YDR084C|593|470|556|455|596|532|0|0|0|0|0|0|0|0|0|0|0|0|0|0
KAN|1|20|YAL042W|692|554|577|519|722|501|0|0|0|0|0|0|0|0|0|0|0|0|0|0
KAN|1|21|YAL058W|639|462|604|466|750|456|0|0|0|0|0|0|0|0|0|0|0|0|0|0
KAN|1|22|YGL200C|617|470|566|481|757|493|0|0|0|0|0|0|0|0|0|0|0|0|0|0
KAN|1|23|YGL203C|576|378|888|507|571|471|0|0|0|0|0|0|0|0|0|0|0|0|0|0
KAN|1|24|YDR294C|956|900|909|883|1066|830|0|0|0|0|0|0|0|0|0|0|0|0|0|0
KAN|2|1|YDR297W|1055|868|670|723|869|759|0|0|0|0|0|0|0|0|0|0|0|0|0|0
KAN|2|2|YEL001C|516|568|566|613|593|616|0|0|0|0|0|0|0|0|0|0|0|0|0|0
KAN|2|3|YEL003W|513|551|516|568|524|551|0|0|0|0|0|0|0|0|0|0|0|0|0|0
KAN|2|4|YDR304C|653|619|575|649|619|584|0|0|0|0|0|0|0|0|0|0|0|0|0|0
KAN|2|5|YEL004W|603|595|523|584|572|627|0|0|0|0|0|0|0|0|0|0|0|0|0|0
KAN|2|6|YEL005C|636|620|589|662|605|667|0|0|0|0|0|0|0|0|0|0|0|0|0|0
KAN|2|7|YDR307W|704|654|600|688|585|652|0|0|0|0|0|0|0|0|0|0|0|0|0|0
KAN|2|8|YGL084C|416|360|401|403|390|415|0|0|0|0|0|0|0|0|0|0|0|0|0|0
KAN|2|9|YGL054C|738|653|682|679|648|699|0|0|0|0|0|0|0|0|0|0|0|0|0|0
KAN|2|10|YER019C-A|675|611|588|652|563|671|0|0|0|0|0|0|0|0|0|0|0|0|0|0
KAN|2|11|YDR270W|722|683|660|722|596|703|0|0|0|0|0|0|0|0|0|0|0|0|0|0
KAN|2|12|YDR410C|0|0|0|0|0|0|0|0|0|0|0|0|0|0|0|0|0|0|0|0
KAN|2|13|YDR411C|751|692|730|740|689|736|0|0|0|0|0|0|0|0|0|0|0|0|0|0
KAN|2|14|YER004W|684|646|717|780|629|709|0|0|0|0|0|0|0|0|0|0|0|0|0|0
KAN|2|15|YER005W|617|569|647|651|644|751|0|0|0|0|0|0|0|0|0|0|0|0|0|0
KAN|2|16|YGL020C|648|612|569|601|581|640|0|0|0|0|0|0|0|0|0|0|0|0|0|0
KAN|2|17|YEL064C|442|396|580|591|389|494|0|0|0|0|0|0|0|0|0|0|0|0|0|0
KAN|2|18|YGL027C|627|600|613|647|571|671|0|0|0|0|0|0|0|0|0|0|0|0|0|0
KAN|2|19|YDR233C|712|694|660|678|587|651|0|0|0|0|0|0|0|0|0|0|0|0|0|0
KAN|2|20|YEL042W|618|611|619|688|502|621|0|0|0|0|0|0|0|0|0|0|0|0|0|0
KAN|2|21|YEL043W|506|523|538|628|539|599|0|0|0|0|0|0|0|0|0|0|0|0|0|0
KAN|2|22|YGL005C|649|683|724|764|646|689|0|0|0|0|0|0|0|0|0|0|0|0|0|0
KAN|2|23|YGL010W|642|673|648|746|577|653|0|0|0|0|0|0|0|0|0|0|0|0|0|0
KAN|2|24|YGL012W|722|920|746|1008|769|1075|0|0|0|0|0|0|0|0|0|0|0|0|0|0
KAN|3|1|YDR349C|848|795|905|842|773|746|0|0|0|0|0|0|0|0|0|0|0|0|0|0
KAN|3|2|YDR221W|628|592|713|753|617|566|0|0|0|0|0|0|0|0|0|0|0|0|0|0
KAN|3|3|YDR222W|592|571|565|597|572|600|0|0|0|0|0|0|0|0|0|0|0|0|0|0
KAN|3|4|YDR357C|546|536|586|623|542|589|0|0|0|0|0|0|0|0|0|0|0|0|0|0
KAN|3|5|YEL031W|527|507|475|542|488|559|0|0|0|0|0|0|0|0|0|0|0|0|0|0
KAN|3|6|YER083C|711|688|677|756|597|648|0|0|0|0|0|0|0|0|0|0|0|0|0|0
KAN|3|7|YDR344C|642|638|620|731|633|721|0|0|0|0|0|0|0|0|0|0|0|0|0|0
KAN|3|8|YEL013W|471|443|437|451|440|478|0|0|0|0|0|0|0|0|0|0|0|0|0|0
KAN|3|9|YEL015W|667|611|583|655|558|602|0|0|0|0|0|0|0|0|0|0|0|0|0|0
KAN|3|10|YER071C|681|648|649|713|650|730|0|0|0|0|0|0|0|0|0|0|0|0|0|0
KAN|3|11|YDR320C|368|374|477|428|387|434|0|0|0|0|0|0|0|0|0|0|0|0|0|0
KAN|3|12|YHR110W|740|671|635|694|659|723|0|0|0|0|0|0|0|0|0|0|0|0|0|0
KAN|3|13|YIL076W|387|414|543|503|380|452|0|0|0|0|0|0|0|0|0|0|0|0|0|0
KAN|3|14|YIL090W|482|476|352|361|479|581|0|0|0|0|0|0|0|0|0|0|0|0|0|0
KAN|3|15|YIL039W|693|654|673|776|611|695|0|0|0|0|0|0|0|0|0|0|0|0|0|0
KAN|3|16|YIL040W|503|483|465|511|466|535|0|0|0|0|0|0|0|0|0|0|0|0|0|0
KAN|3|17|YIL043C|720|671|640|713|630|700|0|0|0|0|0|0|0|0|0|0|0|0|0|0
KAN|3|18|YIL044C|642|616|651|708|593|659|0|0|0|0|0|0|0|0|0|0|0|0|0|0
KAN|3|19|YGR199W|677|654|657|723|645|720|0|0|0|0|0|0|0|0|0|0|0|0|0|0
KAN|3|20|YGR202C|650|667|600|709|560|653|0|0|0|0|0|0|0|0|0|0|0|0|0|0
KAN|3|21|YHR060W|0|0|0|0|0|0|0|0|0|0|0|0|0|0|0|0|0|0|0|0
KAN|3|22|YIL027C|722|722|689|795|705|760|0|0|0|0|0|0|0|0|0|0|0|0|0|0
KAN|3|23|YHR079C|246|251|243|290|394|420|0|0|0|0|0|0|0|0|0|0|0|0|0|0
KAN|3|24|YGR177C|746|950|788|1033|792|949|0|0|0|0|0|0|0|0|0|0|0|0|0|0
KAN|4|1|YGR036C|227|159|100|79|482|457|0|0|0|0|0|0|0|0|0|0|0|0|0|0
KAN|4|2|YHR039C|647|625|699|683|629|652|0|0|0|0|0|0|0|0|0|0|0|0|0|0
KAN|4|3|YIL005W|576|496|567|598|572|589|0|0|0|0|0|0|0|0|0|0|0|0|0|0
KAN|4|4|YIL016W|614|619|597|630|594|648|0|0|0|0|0|0|0|0|0|0|0|0|0|0
KAN|4|5|YGR170W|598|585|575|597|561|587|0|0|0|0|0|0|0|0|0|0|0|0|0|0
KAN|4|6|YHR204W|638|623|623|692|655|646|0|0|0|0|0|0|0|0|0|0|0|0|0|0
KAN|4|7|YGR157W|265|249|258|322|382|438|0|0|0|0|0|0|0|0|0|0|0|0|0|0
KAN|4|8|YHL003C|725|676|703|736|654|725|0|0|0|0|0|0|0|0|0|0|0|0|0|0
KAN|4|9|YHR176W|711|652|636|708|650|718|0|0|0|0|0|0|0|0|0|0|0|0|0|0
KAN|4|10|YHR142W|706|637|632|722|593|666|0|0|0|0|0|0|0|0|0|0|0|0|0|0
KAN|4|11|YGL226C-A|717|620|638|727|612|702|0|0|0|0|0|0|0|0|0|0|0|0|0|0
KAN|4|12|YGL231C|702|644|597|656|584|661|0|0|0|0|0|0|0|0|0|0|0|0|0|0
KAN|4|13|YHL031C|614|546|565|589|550|620|0|0|0|0|0|0|0|0|0|0|0|0|0|0
KAN|4|14|YHR135C|726|649|673|704|669|663|0|0|0|0|0|0|0|0|0|0|0|0|0|0
KAN|4|15|YHR136C|757|724|685|751|652|752|0|0|0|0|0|0|0|0|0|0|0|0|0|0
KAN|4|16|YGR105W|199|228|272|286|298|349|0|0|0|0|0|0|0|0|0|0|0|0|0|0
KAN|4|17|YLL014W|779|716|705|745|634|687|0|0|0|0|0|0|0|0|0|0|0|0|0|0
KAN|4|18|YKL020C|701|678|613|653|620|679|0|0|0|0|0|0|0|0|0|0|0|0|0|0
KAN|4|19|YLR080W|670|643|596|693|587|640|0|0|0|0|0|0|0|0|0|0|0|0|0|0
KAN|4|20|YKL140W|694|672|650|696|621|654|0|0|0|0|0|0|0|0|0|0|0|0|0|0
KAN|4|21|YKL008C|701|664|606|671|650|668|0|0|0|0|0|0|0|0|0|0|0|0|0|0
KAN|4|22|YLR056W|739|724|689|731|663|706|0|0|0|0|0|0|0|0|0|0|0|0|0|0
KAN|4|23|YLR064W|655|708|673|812|613|717|0|0|0|0|0|0|0|0|0|0|0|0|0|0
KAN|4|24|YKL119C|648|843|385|512|419|724|0|0|0|0|0|0|0|0|0|0|0|0|0|0
KAN|5|1|YJL134W|923|751|1011|853|837|747|0|0|0|0|0|0|0|0|0|0|0|0|0|0
KAN|5|2|YLR042C|681|585|710|679|706|681|0|0|0|0|0|0|0|0|0|0|0|0|0|0
KAN|5|3|YLR023C|631|590|633|673|630|629|0|0|0|0|0|0|0|0|0|0|0|0|0|0
KAN|5|4|YJL178C|586|570|586|616|585|622|0|0|0|0|0|0|0|0|0|0|0|0|0|0
KAN|5|5|YJL171C|667|642|589|615|590|646|0|0|0|0|0|0|0|0|0|0|0|0|0|0
KAN|5|6|YKL094W|670|658|659|697|635|663|0|0|0|0|0|0|0|0|0|0|0|0|0|0
KAN|5|7|YJL168C|606|606|566|617|543|602|0|0|0|0|0|0|0|0|0|0|0|0|0|0
KAN|5|8|YKL212W|441|426|552|559|451|479|0|0|0|0|0|0|0|0|0|0|0|0|0|0
KAN|5|9|YJL192C|703|608|650|699|589|670|0|0|0|0|0|0|0|0|0|0|0|0|0|0
KAN|5|10|YKL073W|681|638|634|677|584|657|0|0|0|0|0|0|0|0|0|0|0|0|0|0
KAN|5|11|YKL179C|686|619|661|704|656|721|0|0|0|0|0|0|0|0|0|0|0|0|0|0
KAN|5|12|YLL043W|728|658|664|695|612|668|0|0|0|0|0|0|0|0|0|0|0|0|0|0
KAN|5|13|YLL052C|682|632|627|687|622|682|0|0|0|0|0|0|0|0|0|0|0|0|0|0
KAN|5|14|YLL055W|727|657|624|646|651|718|0|0|0|0|0|0|0|0|0|0|0|0|0|0
KAN|5|15|YKL063C|712|683|636|680|637|720|0|0|0|0|0|0|0|0|0|0|0|0|0|0
KAN|5|16|YKL065C|735|703|710|777|659|712|0|0|0|0|0|0|0|0|0|0|0|0|0|0
KAN|5|17|YJL198W|657|620|652|698|617|657|0|0|0|0|0|0|0|0|0|0|0|0|0|0
KAN|5|18|YJL196C|663|644|642|694|628|704|0|0|0|0|0|0|0|0|0|0|0|0|0|0
KAN|5|19|YLL023C|655|610|617|711|635|705|0|0|0|0|0|0|0|0|0|0|0|0|0|0
KAN|5|20|YLL028W|684|658|651|694|613|678|0|0|0|0|0|0|0|0|0|0|0|0|0|0
KAN|5|21|YJL212C|705|701|688|742|684|753|0|0|0|0|0|0|0|0|0|0|0|0|0|0
KAN|5|22|YMR022W|639|637|652|725|676|683|0|0|0|0|0|0|0|0|0|0|0|0|0|0
KAN|5|23|YMR214W|660|705|677|803|687|775|0|0|0|0|0|0|0|0|0|0|0|0|0|0
KAN|5|24|YMR215W|841|1028|841|1086|753|695|0|0|0|0|0|0|0|0|0|0|0|0|0|0
KAN|6|1|YMR010W|873|750|997|870|969|847|0|0|0|0|0|0|0|0|0|0|0|0|0|0
KAN|6|2|YMR015C|639|569|636|645|615|609|0|0|0|0|0|0|0|0|0|0|0|0|0|0
KAN|6|3|YLR207W|656|618|662|714|627|646|0|0|0|0|0|0|0|0|0|0|0|0|0|0
KAN|6|4|YLR350W|609|567|541|602|557|595|0|0|0|0|0|0|0|0|0|0|0|0|0|0
KAN|6|5|YLR220W|648|634|656|698|608|657|0|0|0|0|0|0|0|0|0|0|0|0|0|0
KAN|6|6|YML012W|655|619|614|680|600|655|0|0|0|0|0|0|0|0|0|0|0|0|0|0
KAN|6|7|YML008C|643|635|605|648|605|647|0|0|0|0|0|0|0|0|0|0|0|0|0|0
KAN|6|8|YMR202W|559|544|604|622|509|573|0|0|0|0|0|0|0|0|0|0|0|0|0|0
KAN|6|9|YLR194C|653|341|668|713|631|660|0|0|0|0|0|0|0|0|0|0|0|0|0|0
KAN|6|10|YMR183C|702|655|618|664|613|667|0|0|0|0|0|0|0|0|0|0|0|0|0|0
KAN|6|11|YML019W|664|632|595|632|606|660|0|0|0|0|0|0|0|0|0|0|0|0|0|0
KAN|6|12|YML013W|562|558|537|567|585|637|0|0|0|0|0|0|0|0|0|0|0|0|0|0
KAN|6|13|YLR292C|693|655|735|773|636|688|0|0|0|0|0|0|0|0|0|0|0|0|0|0
KAN|6|14|YMR161W|714|691|646|701|651|698|0|0|0|0|0|0|0|0|0|0|0|0|0|0
KAN|6|15|YMR163C|704|643|600|654|602|660|0|0|0|0|0|0|0|0|0|0|0|0|0|0
KAN|6|16|YLR396C|0|0|70|0|142|141|0|0|0|0|0|0|0|0|0|0|0|0|0|0
KAN|6|17|YMR152W|781|722|658|702|660|713|0|0|0|0|0|0|0|0|0|0|0|0|0|0
KAN|6|18|YLR130C|740|711|683|745|701|708|0|0|0|0|0|0|0|0|0|0|0|0|0|0
KAN|6|19|YLR268W|499|514|520|544|486|512|0|0|0|0|0|0|0|0|0|0|0|0|0|0
KAN|6|20|YMR029C|676|645|636|708|606|660|0|0|0|0|0|0|0|0|0|0|0|0|0|0
KAN|6|21|YMR031C|732|735|655|750|662|714|0|0|0|0|0|0|0|0|0|0|0|0|0|0
KAN|6|22|YLR372W|703|711|678|752|667|723|0|0|0|0|0|0|0|0|0|0|0|0|0|0
KAN|6|23|YLR242C|708|729|642|777|611|781|0|0|0|0|0|0|0|0|0|0|0|0|0|0
KAN|6|24|YLR250W|678|885|797|1076|702|951|0|0|0|0|0|0|0|0|0|0|0|0|0|0
KAN|7|1|YLR120C|968|844|857|765|826|739|0|0|0|0|0|0|0|0|0|0|0|0|0|0
KAN|7|2|YOR245C|668|626|726|778|665|679|0|0|0|0|0|0|0|0|0|0|0|0|0|0
KAN|7|3|YOR115C|617|596|558|642|559|604|0|0|0|0|0|0|0|0|0|0|0|0|0|0
KAN|7|4|YNL297C|516|486|478|529|484|513|0|0|0|0|0|0|0|0|0|0|0|0|0|0
KAN|7|5|YNL156C|667|631|640|682|636|655|0|0|0|0|0|0|0|0|0|0|0|0|0|0
KAN|7|6|YNL153C|634|640|596|665|577|652|0|0|0|0|0|0|0|0|0|0|0|0|0|0
KAN|7|7|YOR002W|373|293|423|427|413|405|0|0|0|0|0|0|0|0|0|0|0|0|0|0
KAN|7|8|YOR092W|568|537|678|704|667|705|0|0|0|0|0|0|0|0|0|0|0|0|0|0
KAN|7|9|YOR214C|701|632|636|681|643|684|0|0|0|0|0|0|0|0|0|0|0|0|0|0
KAN|7|10|YOR216C|708|670|586|630|543|616|0|0|0|0|0|0|0|0|0|0|0|0|0|0
KAN|7|11|YOR085W|659|585|626|693|613|667|0|0|0|0|0|0|0|0|0|0|0|0|0|0
KAN|7|12|YOR089C|544|463|506|540|505|560|0|0|0|0|0|0|0|0|0|0|0|0|0|0
KAN|7|13|YNL194C|674|603|597|623|574|611|0|0|0|0|0|0|0|0|0|0|0|0|0|0
KAN|7|14|YNL327W|672|618|666|696|654|705|0|0|0|0|0|0|0|0|0|0|0|0|0|0
KAN|7|15|YNL190W|686|641|665|685|620|630|0|0|0|0|0|0|0|0|0|0|0|0|0|0
KAN|7|16|YNL323W|898|842|808|832|696|768|0|0|0|0|0|0|0|0|0|0|0|0|0|0
KAN|7|17|YOR198C|278|216|410|347|205|209|0|0|0|0|0|0|0|0|0|0|0|0|0|0
KAN|7|18|YOR067C|760|708|732|745|723|755|0|0|0|0|0|0|0|0|0|0|0|0|0|0
KAN|7|19|YOR070C|551|558|543|593|547|561|0|0|0|0|0|0|0|0|0|0|0|0|0|0
KAN|7|20|YOR079C|675|651|647|703|678|752|0|0|0|0|0|0|0|0|0|0|0|0|0|0
KAN|7|21|YMR307W|319|285|337|364|308|343|0|0|0|0|0|0|0|0|0|0|0|0|0|0
KAN|7|22|YOR049C|660|641|637|731|705|710|0|0|0|0|0|0|0|0|0|0|0|0|0|0
KAN|7|23|YMR292W|633|662|660|784|647|754|0|0|0|0|0|0|0|0|0|0|0|0|0|0
KAN|7|24|YNL219C|701|896|669|866|633|798|0|0|0|0|0|0|0|0|0|0|0|0|0|0
KAN|8|1|YMR299C|912|743|928|810|855|726|0|0|0|0|0|0|0|0|0|0|0|0|0|0
KAN|8|2|YOR165W|696|631|667|709|654|646|0|0|0|0|0|0|0|0|0|0|0|0|0|0
KAN|8|3|YOR036W|160|51|51|106|334|406|0|0|0|0|0|0|0|0|0|0|0|0|0|0
KAN|8|4|YOR171C|671|633|640|664|602|642|0|0|0|0|0|0|0|0|0|0|0|0|0|0
KAN|8|5|YOR175C|704|641|599|647|594|626|0|0|0|0|0|0|0|0|0|0|0|0|0|0
KAN|8|6|YOR042W|696|636|643|698|581|616|0|0|0|0|0|0|0|0|0|0|0|0|0|0
KAN|8|7|YOR044W|728|685|641|653|617|674|0|0|0|0|0|0|0|0|0|0|0|0|0|0
KAN|8|8|YNL238W|783|682|644|697|633|703|0|0|0|0|0|0|0|0|0|0|0|0|0|0
KAN|8|9|YMR264W|734|649|660|708|628|651|0|0|0|0|0|0|0|0|0|0|0|0|0|0
KAN|8|10|YMR272C|521|486|561|603|542|589|0|0|0|0|0|0|0|0|0|0|0|0|0|0
KAN|8|11|YMR274C|694|640|640|692|641|681|0|0|0|0|0|0|0|0|0|0|0|0|0|0
KAN|8|12|YOR016C|704|617|641|708|622|671|0|0|0|0|0|0|0|0|0|0|0|0|0|0
KAN|8|13|YNL280C|647|571|540|579|572|635|0|0|0|0|0|0|0|0|0|0|0|0|0|0
KAN|8|14|YMR251W-A|691|631|636|663|475|672|0|0|0|0|0|0|0|0|0|0|0|0|0|0
KAN|8|15|YMR253C|720|678|697|731|668|712|0|0|0|0|0|0|0|0|0|0|0|0|0|0
KAN|8|16|YPR028W|694|610|638|707|606|685|0|0|0|0|0|0|0|0|0|0|0|0|0|0
KAN|8|17|YPL227C|735|701|674|752|694|731|0|0|0|0|0|0|0|0|0|0|0|0|0|0
KAN|8|18|YOL013C|765|702|728|788|717|735|0|0|0|0|0|0|0|0|0|0|0|0|0|0
KAN|8|19|YOL018C|527|525|498|565|532|568|0|0|0|0|0|0|0|0|0|0|0|0|0|0
KAN|8|20|YPR003C|734|728|671|761|650|709|0|0|0|0|0|0|0|0|0|0|0|0|0|0
KAN|8|21|YPL246C|700|660|657|754|646|668|0|0|0|0|0|0|0|0|0|0|0|0|0|0
KAN|8|22|YOR377W|663|699|634|729|643|666|0|0|0|0|0|0|0|0|0|0|0|0|0|0
KAN|8|23|YPL274W|687|697|652|788|671|754|0|0|0|0|0|0|0|0|0|0|0|0|0|0
KAN|8|24|YPL051W|752|938|788|1045|741|1004|0|0|0|0|0|0|0|0|0|0|0|0|0|0
KAN|9|1|YPL170W|922|749|913|820|813|729|0|0|0|0|0|0|0|0|0|0|0|0|0|0
KAN|9|2|YOL065C|671|612|645|680|649|658|0|0|0|0|0|0|0|0|0|0|0|0|0|0
KAN|9|3|YOR311C|612|543|638|618|656|656|0|0|0|0|0|0|0|0|0|0|0|0|0|0
KAN|9|4|YOR321W|690|624|653|682|620|612|0|0|0|0|0|0|0|0|0|0|0|0|0|0
KAN|9|5|YPL195W|570|522|618|635|567|615|0|0|0|0|0|0|0|0|0|0|0|0|0|0
KAN|9|6|YOL047C|636|601|590|635|602|659|0|0|0|0|0|0|0|0|0|0|0|0|0|0
KAN|9|7|YOR307C|731|683|672|719|638|672|0|0|0|0|0|0|0|0|0|0|0|0|0|0
KAN|9|8|YPL087W|673|632|635|676|591|644|0|0|0|0|0|0|0|0|0|0|0|0|0|0
KAN|9|9|YPL207W|711|644|630|696|623|662|0|0|0|0|0|0|0|0|0|0|0|0|0|0
KAN|9|10|YPL206C|693|628|665|731|587|662|0|0|0|0|0|0|0|0|0|0|0|0|0|0
KAN|9|11|YOR284W|735|638|665|717|664|689|0|0|0|0|0|0|0|0|0|0|0|0|0|0
KAN|9|12|YOR285W|752|701|630|693|624|674|0|0|0|0|0|0|0|0|0|0|0|0|0|0
KAN|9|13|YOR288C|714|625|676|716|643|660|0|0|0|0|0|0|0|0|0|0|0|0|0|0
KAN|9|14|YOL030W|708|646|653|695|602|659|0|0|0|0|0|0|0|0|0|0|0|0|0|0
KAN|9|15|YOL031C|694|675|607|682|613|710|0|0|0|0|0|0|0|0|0|0|0|0|0|0
KAN|9|16|YOR291W|764|734|666|739|670|710|0|0|0|0|0|0|0|0|0|0|0|0|0|0
KAN|9|17|YCL025C|668|614|651|653|629|624|0|0|0|0|0|0|0|0|0|0|0|0|0|0
KAN|9|18|YDL052C|679|640|676|741|649|708|0|0|0|0|0|0|0|0|0|0|0|0|0|0
KAN|9|19|YPR173C|470|453|283|341|271|305|0|0|0|0|0|0|0|0|0|0|0|0|0|0
KAN|9|20|YCL001W|642|622|638|703|661|679|0|0|0|0|0|0|0|0|0|0|0|0|0|0
KAN|9|21|YPR148C|634|631|585|655|654|688|0|0|0|0|0|0|0|0|0|0|0|0|0|0
KAN|9|22|YPR149W|594|623|598|722|555|640|0|0|0|0|0|0|0|0|0|0|0|0|0|0
KAN|9|23|YDL018C|763|793|707|870|735|843|0|0|0|0|0|0|0|0|0|0|0|0|0|0
KAN|9|24|YBR067C|848|1007|868|1127|820|1078|0|0|0|0|0|0|0|0|0|0|0|0|0|0
KAN|10|1|YDL019C|988|806|935|820|913|775|0|0|0|0|0|0|0|0|0|0|0|0|0|0
KAN|10|2|YPR135W|502|449|581|591|560|549|0|0|0|0|0|0|0|0|0|0|0|0|0|0
KAN|10|3|YGR227W|676|636|648|674|644|664|0|0|0|0|0|0|0|0|0|0|0|0|0|0
KAN|10|4|YBR162W-A|679|613|607|658|585|634|0|0|0|0|0|0|0|0|0|0|0|0|0|0
KAN|10|5|YBR164C|641|574|579|621|564|611|0|0|0|0|0|0|0|0|0|0|0|0|0|0
KAN|10|6|YBR052C|665|622|637|695|591|656|0|0|0|0|0|0|0|0|0|0|0|0|0|0
KAN|10|7|YBR171W|576|583|512|634|491|598|0|0|0|0|0|0|0|0|0|0|0|0|0|0
KAN|10|8|YBR036C|422|465|529|474|444|516|0|0|0|0|0|0|0|0|0|0|0|0|0|0
KAN|10|9|YPR114W|728|622|628|682|611|652|0|0|0|0|0|0|0|0|0|0|0|0|0|0
KAN|10|10|YFR041C|645|607|584|617|613|641|0|0|0|0|0|0|0|0|0|0|0|0|0|0
KAN|10|11|YBR132C|743|679|667|735|622|699|0|0|0|0|0|0|0|0|0|0|0|0|0|0
KAN|10|12|YBR106W|512|507|556|576|531|572|0|0|0|0|0|0|0|0|0|0|0|0|0|0
KAN|10|13|YPR063C|699|579|647|723|620|696|0|0|0|0|0|0|0|0|0|0|0|0|0|0
KAN|10|14|YPR071W|669|614|572|633|612|678|0|0|0|0|0|0|0|0|0|0|0|0|0|0
KAN|10|15|YBL102W|750|769|724|787|678|750|0|0|0|0|0|0|0|0|0|0|0|0|0|0
KAN|10|16|YBR097W|0|0|0|0|0|0|0|0|0|0|0|0|0|0|0|0|0|0|0|0
KAN|10|17|YDL121C|806|725|751|796|721|738|0|0|0|0|0|0|0|0|0|0|0|0|0|0
KAN|10|18|YDR518W|753|702|712|744|702|722|0|0|0|0|0|0|0|0|0|0|0|0|0|0
KAN|10|19|YDR519W|718|681|699|759|697|691|0|0|0|0|0|0|0|0|0|0|0|0|0|0
KAN|10|20|YDR524C|665|633|620|683|605|582|0|0|0|0|0|0|0|0|0|0|0|0|0|0
KAN|10|21|YML048W|601|616|610|699|639|657|0|0|0|0|0|0|0|0|0|0|0|0|0|0
KAN|10|22|YJR073C|443|471|412|426|435|452|0|0|0|0|0|0|0|0|0|0|0|0|0|0
KAN|10|23|wt_blank_sean|0|0|0|0|0|0|0|0|0|0|0|0|0|0|0|0|0|0|0|0
KAN|10|24|YJR088C|840|965|835|1057|852|1079|0|0|0|0|0|0|0|0|0|0|0|0|0|0
KAN|11|1|YDR503C|980|784|912|789|846|742|0|0|0|0|0|0|0|0|0|0|0|0|0|0
KAN|11|2|YML059C|655|630|661|698|633|631|0|0|0|0|0|0|0|0|0|0|0|0|0|0
KAN|11|3|YML055W|619|588|611|659|622|599|0|0|0|0|0|0|0|0|0|0|0|0|0|0
KAN|11|4|YDL099W|621|592|599|652|605|633|0|0|0|0|0|0|0|0|0|0|0|0|0|0
KAN|11|5|YDL100C|668|629|608|640|586|607|0|0|0|0|0|0|0|0|0|0|0|0|0|0
KAN|11|6|YDR484W|307|289|333|322|355|323|0|0|0|0|0|0|0|0|0|0|0|0|0|0
KAN|11|7|YDR492W|761|674|702|736|663|689|0|0|0|0|0|0|0|0|0|0|0|0|0|0
KAN|11|8|YGL126W|712|626|601|678|586|663|0|0|0|0|0|0|0|0|0|0|0|0|0|0
KAN|11|9|YIL124W|710|646|626|699|612|651|0|0|0|0|0|0|0|0|0|0|0|0|0|0
KAN|11|10|YDL091C|708|641|659|727|590|661|0|0|0|0|0|0|0|0|0|0|0|0|0|0
KAN|11|11|YDL093W|695|622|628|692|602|633|0|0|0|0|0|0|0|0|0|0|0|0|0|0
KAN|11|12|YFL048C|679|648|615|657|601|660|0|0|0|0|0|0|0|0|0|0|0|0|0|0
KAN|11|13|YDL095W|571|491|513|563|523|549|0|0|0|0|0|0|0|0|0|0|0|0|0|0
KAN|11|14|YFL025C|702|652|690|726|632|709|0|0|0|0|0|0|0|0|0|0|0|0|0|0
KAN|11|15|YGL161C|523|493|528|599|520|549|0|0|0|0|0|0|0|0|0|0|0|0|0|0
KAN|11|16|YGL167C|431|352|398|461|423|449|0|0|0|0|0|0|0|0|0|0|0|0|0|0
KAN|11|17|YGR261C|720|623|678|712|639|644|0|0|0|0|0|0|0|0|0|0|0|0|0|0
KAN|11|18|YGR263C|706|671|680|729|654|693|0|0|0|0|0|0|0|0|0|0|0|0|0|0
KAN|11|19|YGR266W|648|616|636|700|679|702|0|0|0|0|0|0|0|0|0|0|0|0|0|0
KAN|11|20|YNR039C|664|643|632|705|651|692|0|0|0|0|0|0|0|0|0|0|0|0|0|0
KAN|11|21|YNL146W|652|628|638|704|625|663|0|0|0|0|0|0|0|0|0|0|0|0|0|0
KAN|11|22|YNR019W|683|657|643|737|679|696|0|0|0|0|0|0|0|0|0|0|0|0|0|0
KAN|11|23|YCR043C|809|791|741|848|733|739|0|0|0|0|0|0|0|0|0|0|0|0|0|0
KAN|11|24|YNR021W|896|1020|832|1040|817|1023|0|0|0|0|0|0|0|0|0|0|0|0|0|0
KAN|12|1|YCR044C|877|682|797|669|835|716|0|0|0|0|0|0|0|0|0|0|0|0|0|0
KAN|12|2|YCR061W|656|581|675|690|684|665|0|0|0|0|0|0|0|0|0|0|0|0|0|0
KAN|12|3|YNR030W|564|521|536|563|521|524|0|0|0|0|0|0|0|0|0|0|0|0|0|0
KAN|12|4|YBR177C|625|603|581|617|577|599|0|0|0|0|0|0|0|0|0|0|0|0|0|0
KAN|12|5|YNR008W|671|590|597|618|579|639|0|0|0|0|0|0|0|0|0|0|0|0|0|0
KAN|12|6|YNR013C|702|637|611|656|581|602|0|0|0|0|0|0|0|0|0|0|0|0|0|0
KAN|12|7|YBR283C|671|602|630|687|597|648|0|0|0|0|0|0|0|0|0|0|0|0|0|0
KAN|12|8|YNL041C|626|551|526|571|550|609|0|0|0|0|0|0|0|0|0|0|0|0|0|0
KAN|12|9|YNL044W|614|478|558|601|557|621|0|0|0|0|0|0|0|0|0|0|0|0|0|0
KAN|12|10|YBR290W|754|680|666|744|617|699|0|0|0|0|0|0|0|0|0|0|0|0|0|0
KAN|12|11|YNL046W|676|623|606|652|595|646|0|0|0|0|0|0|0|0|0|0|0|0|0|0
KAN|12|12|YNL049C|706|641|702|746|640|675|0|0|0|0|0|0|0|0|0|0|0|0|0|0
KAN|12|13|YBR273C|664|608|605|660|572|625|0|0|0|0|0|0|0|0|0|0|0|0|0|0
KAN|12|14|YBR264C|738|677|625|673|598|630|0|0|0|0|0|0|0|0|0|0|0|0|0|0
KAN|12|15|YNL008C|693|652|680|743|641|689|0|0|0|0|0|0|0|0|0|0|0|0|0|0
KAN|12|16|YDL137W|731|675|660|672|646|679|0|0|0|0|0|0|0|0|0|0|0|0|0|0
KAN|12|17|YJL024C|654|621|634|679|623|649|0|0|0|0|0|0|0|0|0|0|0|0|0|0
KAN|12|18|YJL029C|571|513|623|680|557|613|0|0|0|0|0|0|0|0|0|0|0|0|0|0
KAN|12|19|YML067C|701|684|656|707|644|649|0|0|0|0|0|0|0|0|0|0|0|0|0|0
KAN|12|20|YJL004C|656|645|646|674|620|619|0|0|0|0|0|0|0|0|0|0|0|0|0|0
KAN|12|21|YML038C|592|610|584|668|584|598|0|0|0|0|0|0|0|0|0|0|0|0|0|0
KAN|12|22|YER151C|446|459|493|556|409|463|0|0|0|0|0|0|0|0|0|0|0|0|0|0
KAN|12|23|YML075C|718|676|629|750|699|772|0|0|0|0|0|0|0|0|0|0|0|0|0|0
KAN|12|24|YGR086C|799|943|773|1046|767|982|0|0|0|0|0|0|0|0|0|0|0|0|0|0
KAN|13|1|YGR089W|932|703|863|738|728|650|0|0|0|0|0|0|0|0|0|0|0|0|0|0
KAN|13|2|YGR106C|680|578|628|648|594|599|0|0|0|0|0|0|0|0|0|0|0|0|0|0
KAN|13|3|YLR246W|609|559|645|665|613|612|0|0|0|0|0|0|0|0|0|0|0|0|0|0
KAN|13|4|YJR118C|644|587|555|605|568|595|0|0|0|0|0|0|0|0|0|0|0|0|0|0
KAN|13|5|YDR205W|712|638|661|715|631|670|0|0|0|0|0|0|0|0|0|0|0|0|0|0
KAN|13|6|YGR038W|616|588|583|637|554|602|0|0|0|0|0|0|0|0|0|0|0|0|0|0
KAN|13|7|YJR131W|497|448|595|674|573|609|0|0|0|0|0|0|0|0|0|0|0|0|0|0
KAN|13|8|YJR134C|738|650|634|728|635|675|0|0|0|0|0|0|0|0|0|0|0|0|0|0
KAN|13|9|YER120W|608|542|585|653|560|609|0|0|0|0|0|0|0|0|0|0|0|0|0|0
KAN|13|10|YER122C|648|592|606|674|539|612|0|0|0|0|0|0|0|0|0|0|0|0|0|0
KAN|13|11|YJR117W|650|561|587|634|562|590|0|0|0|0|0|0|0|0|0|0|0|0|0|0
KAN|13|12|YER113C|744|679|601|698|591|642|0|0|0|0|0|0|0|0|0|0|0|0|0|0
KAN|13|13|YJR040W|633|556|645|693|626|687|0|0|0|0|0|0|0|0|0|0|0|0|0|0
KAN|13|14|YKR067W|627|576|623|666|574|634|0|0|0|0|0|0|0|0|0|0|0|0|0|0
KAN|13|15|YJR031C|651|620|623|680|569|632|0|0|0|0|0|0|0|0|0|0|0|0|0|0
KAN|13|16|YMR054W|633|605|603|669|560|641|0|0|0|0|0|0|0|0|0|0|0|0|0|0
KAN|13|17|YIR033W|592|585|530|546|518|564|0|0|0|0|0|0|0|0|0|0|0|0|0|0
KAN|13|18|YJR010C-A|681|635|609|689|618|653|0|0|0|0|0|0|0|0|0|0|0|0|0|0
KAN|13|19|YJR015W|689|642|655|742|605|649|0|0|0|0|0|0|0|0|0|0|0|0|0|0
KAN|13|20|YMR052W|601|551|590|649|543|563|0|0|0|0|0|0|0|0|0|0|0|0|0|0
KAN|13|21|YBR287W|681|652|650|705|656|631|0|0|0|0|0|0|0|0|0|0|0|0|0|0
KAN|13|22|YBR288C|623|639|621|695|661|670|0|0|0|0|0|0|0|0|0|0|0|0|0|0
KAN|13|23|YAR002C-A|629|647|624|741|615|681|0|0|0|0|0|0|0|0|0|0|0|0|0|0
KAN|13|24|YMR119W|849|1008|765|943|755|778|0|0|0|0|0|0|0|0|0|0|0|0|0|0
KAN|14|1|YNL125C|1123|832|941|825|863|742|0|0|0|0|0|0|0|0|0|0|0|0|0|0
KAN|14|2|YNL130C|688|606|677|721|701|686|0|0|0|0|0|0|0|0|0|0|0|0|0|0
KAN|14|3|YIL030C|555|530|559|584|576|590|0|0|0|0|0|0|0|0|0|0|0|0|0|0
KAN|14|4|YNL085W|616|587|662|710|578|613|0|0|0|0|0|0|0|0|0|0|0|0|0|0
KAN|14|5|YNL095C|634|580|576|611|562|575|0|0|0|0|0|0|0|0|0|0|0|0|0|0
KAN|14|6|YLR390W-A|623|577|585|613|553|530|0|0|0|0|0|0|0|0|0|0|0|0|0|0
KAN|14|7|YJL078C|617|571|589|633|572|615|0|0|0|0|0|0|0|0|0|0|0|0|0|0
KAN|14|8|YKR053C|644|609|582|630|533|577|0|0|0|0|0|0|0|0|0|0|0|0|0|0
KAN|14|9|YNL051W|587|540|514|552|543|573|0|0|0|0|0|0|0|0|0|0|0|0|0|0
KAN|14|10|YPL137C|652|592|585|682|529|595|0|0|0|0|0|0|0|0|0|0|0|0|0|0
KAN|14|11|YDL072C|710|644|666|732|610|655|0|0|0|0|0|0|0|0|0|0|0|0|0|0
KAN|14|12|YCR048W|705|655|612|717|609|674|0|0|0|0|0|0|0|0|0|0|0|0|0|0
KAN|14|13|YCR067C|705|668|599|683|569|635|0|0|0|0|0|0|0|0|0|0|0|0|0|0
KAN|14|14|YCR034W|727|682|645|726|621|659|0|0|0|0|0|0|0|0|0|0|0|0|0|0
KAN|14|15|YGR130C|739|692|624|713|640|764|0|0|0|0|0|0|0|0|0|0|0|0|0|0
KAN|14|16|YGL223C|678|620|645|759|600|692|0|0|0|0|0|0|0|0|0|0|0|0|0|0
KAN|14|17|YBR255W|779|734|661|783|661|653|0|0|0|0|0|0|0|0|0|0|0|0|0|0
KAN|14|18|YER087C-B|724|692|658|753|665|711|0|0|0|0|0|0|0|0|0|0|0|0|0|0
KAN|14|19|YIL105C|732|687|681|788|646|691|0|0|0|0|0|0|0|0|0|0|0|0|0|0
KAN|14|20|YDR476C|719|680|648|716|666|674|0|0|0|0|0|0|0|0|0|0|0|0|0|0
KAN|14|21|YDR525W|625|595|606|689|589|621|0|0|0|0|0|0|0|0|0|0|0|0|0|0
KAN|14|22|YDR057W|680|635|660|763|652|687|0|0|0|0|0|0|0|0|0|0|0|0|0|0
KAN|14|23|YBR159W|607|638|551|632|584|649|0|0|0|0|0|0|0|0|0|0|0|0|0|0
KAN|14|24|YHR123W|824|973|787|1025|750|924|0|0|0|0|0|0|0|0|0|0|0|0|0|0
KAN|15|1|YGR284C|876|687|813|731|797|676|0|0|0|0|0|0|0|0|0|0|0|0|0|0
KAN|15|2|YOL101C|558|577|639|671|608|592|0|0|0|0|0|0|0|0|0|0|0|0|0|0
KAN|15|3|YOL107W|566|573|583|667|570|613|0|0|0|0|0|0|0|0|0|0|0|0|0|0
KAN|15|4|YNL300W|576|576|597|688|530|602|0|0|0|0|0|0|0|0|0|0|0|0|0|0
KAN|15|5|YOL110W|588|563|532|622|545|580|0|0|0|0|0|0|0|0|0|0|0|0|0|0
KAN|15|6|YOR317W|621|617|562|695|549|626|0|0|0|0|0|0|0|0|0|0|0|0|0|0
KAN|15|7|YML071C|573|574|511|602|520|612|0|0|0|0|0|0|0|0|0|0|0|0|0|0
KAN|15|8|YIR038C|649|650|644|737|563|646|0|0|0|0|0|0|0|0|0|0|0|0|0|0
KAN|15|9|YML101C|654|630|587|676|559|622|0|0|0|0|0|0|0|0|0|0|0|0|0|0
KAN|15|10|YOL137W|595|567|566|677|562|621|0|0|0|0|0|0|0|0|0|0|0|0|0|0
KAN|15|11|YDR424C|633|589|544|692|505|614|0|0|0|0|0|0|0|0|0|0|0|0|0|0
KAN|15|12|YMR065W|693|678|626|772|615|713|0|0|0|0|0|0|0|0|0|0|0|0|0|0
KAN|15|13|YML128C|469|482|302|400|431|548|0|0|0|0|0|0|0|0|0|0|0|0|0|0
KAN|15|14|YHR045W|635|660|597|751|604|704|0|0|0|0|0|0|0|0|0|0|0|0|0|0
KAN|15|15|YHR181W|687|703|573|757|567|672|0|0|0|0|0|0|0|0|0|0|0|0|0|0
KAN|15|16|YMR123W|630|648|552|702|522|657|0|0|0|0|0|0|0|0|0|0|0|0|0|0
KAN|15|17|YLR039C|395|453|377|417|348|412|0|0|0|0|0|0|0|0|0|0|0|0|0|0
KAN|15|18|YLR050C|713|765|679|842|627|791|0|0|0|0|0|0|0|0|0|0|0|0|0|0
KAN|15|19|YNR075W|711|737|642|795|656|752|0|0|0|0|0|0|0|0|0|0|0|0|0|0
KAN|15|20|YOL088C|728|695|714|799|689|666|0|0|0|0|0|0|0|0|0|0|0|0|0|0
KAN|15|21|YMR313C|653|624|634|692|626|652|0|0|0|0|0|0|0|0|0|0|0|0|0|0
KAN|15|22|YHR004C|591|593|575|639|644|634|0|0|0|0|0|0|0|0|0|0|0|0|0|0
KAN|15|23|YLR450W|632|611|619|723|591|608|0|0|0|0|0|0|0|0|0|0|0|0|0|0
KAN|15|24|YDL192W|706|732|720|919|738|864|0|0|0|0|0|0|0|0|0|0|0|0|0|0
KAN|16|1|YNR051C|628|597|732|658|835|658|0|0|0|0|0|0|0|0|0|0|0|0|0|0
KAN|16|2|YJL123C|526|643|551|590|581|604|0|0|0|0|0|0|0|0|0|0|0|0|0|0
KAN|16|3|YJL117W|423|594|521|597|435|546|0|0|0|0|0|0|0|0|0|0|0|0|0|0
KAN|16|4|YDL222C|625|653|509|591|515|607|0|0|0|0|0|0|0|0|0|0|0|0|0|0
KAN|16|5|YDL226C|555|560|460|576|434|536|0|0|0|0|0|0|0|0|0|0|0|0|0|0
KAN|16|6|YDL231C|535|577|484|571|489|564|0|0|0|0|0|0|0|0|0|0|0|0|0|0
KAN|16|7|YDL232W|457|596|524|590|492|599|0|0|0|0|0|0|0|0|0|0|0|0|0|0
KAN|16|8|YJL079C|543|537|517|622|451|550|0|0|0|0|0|0|0|0|0|0|0|0|0|0
KAN|16|9|YKR088C|433|577|492|506|518|590|0|0|0|0|0|0|0|0|0|0|0|0|0|0
KAN|16|10|YJL073W|515|624|500|588|519|585|0|0|0|0|0|0|0|0|0|0|0|0|0|0
KAN|16|11|YJL062W|489|571|569|572|413|591|0|0|0|0|0|0|0|0|0|0|0|0|0|0
KAN|16|12|YJR066W|460|592|507|580|466|612|0|0|0|0|0|0|0|0|0|0|0|0|0|0
KAN|16|13|YDR483W|579|681|647|634|642|690|0|0|0|0|0|0|0|0|0|0|0|0|0|0
KAN|16|14|YER044C|8|21|355|523|168|332|0|0|0|0|0|0|0|0|0|0|0|0|0|0
KAN|16|15|YDL204W|701|765|627|732|637|754|0|0|0|0|0|0|0|0|0|0|0|0|0|0
KAN|16|16|YBR058C-A|0|0|140|279|182|206|0|0|0|0|0|0|0|0|0|0|0|0|0|0
KAN|16|17|YBR096W|802|847|745|845|772|866|0|0|0|0|0|0|0|0|0|0|0|0|0|0
KAN|16|18|YBR234C|0|0|0|103|0|95|0|0|0|0|0|0|0|0|0|0|0|0|0|0
KAN|16|19|YDR027C|0|0|3|112|1|3|0|0|0|0|0|0|0|0|0|0|0|0|0|0
KAN|16|20|YDR032C|818|772|726|753|768|799|0|0|0|0|0|0|0|0|0|0|0|0|0|0
KAN|16|21|YEL022W|538|559|499|537|580|522|0|0|0|0|0|0|0|0|0|0|0|0|0|0
KAN|16|22|YER053C-A|573|592|661|591|635|589|0|0|0|0|0|0|0|0|0|0|0|0|0|0
KAN|16|23|YER100W|568|625|666|646|669|616|0|0|0|0|0|0|0|0|0|0|0|0|0|0
KAN|16|24|YGL095C|556|801|676|1080|622|1117|0|0|0|0|0|0|0|0|0|0|0|0|0|0
NAT|YPR183W*3NAT2
KAN|1|1|YCR017C|1269|931|805|647|709|717|0|0|0|0|0|0|0|0|0|0|0|0|0|0
KAN|1|2|YDR056C|994|924|802|723|1043|905|0|0|0|0|0|0|0|0|0|0|0|0|0|0
KAN|1|3|YBR229C|649|570|617|415|612|469|0|0|0|0|0|0|0|0|0|0|0|0|0|0
KAN|1|4|YCR011C|1007|835|775|608|860|728|0|0|0|0|0|0|0|0|0|0|0|0|0|0
KAN|1|5|YBL011W|1018|912|752|579|935|820|0|0|0|0|0|0|0|0|0|0|0|0|0|0
KAN|1|6|YBL017C|916|804|861|724|833|680|0|0|0|0|0|0|0|0|0|0|0|0|0|0
KAN|1|7|YCL056C|1022|922|976|837|967|831|0|0|0|0|0|0|0|0|0|0|0|0|0|0
KAN|1|8|YDR137W|369|297|457|371|611|650|0|0|0|0|0|0|0|0|0|0|0|0|0|0
KAN|1|9|YAR042W|947|827|887|728|847|796|0|0|0|0|0|0|0|0|0|0|0|0|0|0
KAN|1|10|YBR201W|1037|875|1003|742|1004|835|0|0|0|0|0|0|0|0|0|0|0|0|0|0
KAN|1|11|YCL045C|1016|895|934|789|859|791|0|0|0|0|0|0|0|0|0|0|0|0|0|0
KAN|1|12|YBR183W|954|876|892|778|840|785|0|0|0|0|0|0|0|0|0|0|0|0|0|0
KAN|1|13|YDR108W|818|658|819|666|784|738|0|0|0|0|0|0|0|0|0|0|0|0|0|0
KAN|1|14|YAL007C|1027|937|922|689|896|845|0|0|0|0|0|0|0|0|0|0|0|0|0|0
KAN|1|15|YDR100W|1057|888|938|801|918|807|0|0|0|0|0|0|0|0|0|0|0|0|0|0
KAN|1|16|YAL026C|692|594|646|647|642|522|0|0|0|0|0|0|0|0|0|0|0|0|0|0
KAN|1|17|YAL023C|1042|960|966|828|973|877|0|0|0|0|0|0|0|0|0|0|0|0|0|0
KAN|1|18|YBL082C|985|923|963|809|915|793|0|0|0|0|0|0|0|0|0|0|0|0|0|0
KAN|1|19|YDR084C|1073|878|960|765|881|795|0|0|0|0|0|0|0|0|0|0|0|0|0|0
KAN|1|20|YAL042W|1111|955|1047|848|932|823|0|0|0|0|0|0|0|0|0|0|0|0|0|0
KAN|1|21|YAL058W|998|820|788|593|799|709|0|0|0|0|0|0|0|0|0|0|0|0|0|0
KAN|1|22|YGL200C|1184|996|1007|883|985|867|0|0|0|0|0|0|0|0|0|0|0|0|0|0
KAN|1|23|YGL203C|1038|887|887|782|902|858|0|0|0|0|0|0|0|0|0|0|0|0|0|0
KAN|1|24|YDR294C|1282|1319|1151|1207|1176|1180|0|0|0|0|0|0|0|0|0|0|0|0|0|0
KAN|2|1|YDR297W|1018|893|1087|919|1005|873|0|0|0|0|0|0|0|0|0|0|0|0|0|0
KAN|2|2|YEL001C|749|783|685|654|742|684|0|0|0|0|0|0|0|0|0|0|0|0|0|0
KAN|2|3|YEL003W|603|552|590|569|563|504|0|0|0|0|0|0|0|0|0|0|0|0|0|0
KAN|2|4|YDR304C|884|894|843|804|862|837|0|0|0|0|0|0|0|0|0|0|0|0|0|0
KAN|2|5|YEL004W|782|687|730|737|768|706|0|0|0|0|0|0|0|0|0|0|0|0|0|0
KAN|2|6|YEL005C|795|741|723|700|781|755|0|0|0|0|0|0|0|0|0|0|0|0|0|0
KAN|2|7|YDR307W|809|820|707|749|685|673|0|0|0|0|0|0|0|0|0|0|0|0|0|0
KAN|2|8|YGL084C|379|308|393|350|350|332|0|0|0|0|0|0|0|0|0|0|0|0|0|0
KAN|2|9|YGL054C|1010|991|878|863|832|831|0|0|0|0|0|0|0|0|0|0|0|0|0|0
KAN|2|10|YER019C-A|777|816|689|712|684|736|0|0|0|0|0|0|0|0|0|0|0|0|0|0
KAN|2|11|YDR270W|839|889|763|802|775|824|0|0|0|0|0|0|0|0|0|0|0|0|0|0
KAN|2|12|YDR410C|0|0|0|0|0|0|0|0|0|0|0|0|0|0|0|0|0|0|0|0
KAN|2|13|YDR411C|915|922|886|897|837|863|0|0|0|0|0|0|0|0|0|0|0|0|0|0
KAN|2|14|YER004W|891|877|865|827|829|807|0|0|0|0|0|0|0|0|0|0|0|0|0|0
KAN|2|15|YER005W|718|725|752|749|742|745|0|0|0|0|0|0|0|0|0|0|0|0|0|0
KAN|2|16|YGL020C|914|901|793|715|736|700|0|0|0|0|0|0|0|0|0|0|0|0|0|0
KAN|2|17|YEL064C|243|325|767|744|549|542|0|0|0|0|0|0|0|0|0|0|0|0|0|0
KAN|2|18|YGL027C|591|520|455|418|512|477|0|0|0|0|0|0|0|0|0|0|0|0|0|0
KAN|2|19|YDR233C|805|813|817|762|774|796|0|0|0|0|0|0|0|0|0|0|0|0|0|0
KAN|2|20|YEL042W|642|584|535|548|587|533|0|0|0|0|0|0|0|0|0|0|0|0|0|0
KAN|2|21|YEL043W|796|792|811|758|706|667|0|0|0|0|0|0|0|0|0|0|0|0|0|0
KAN|2|22|YGL005C|967|899|847|768|839|798|0|0|0|0|0|0|0|0|0|0|0|0|0|0
KAN|2|23|YGL010W|974|976|866|883|878|899|0|0|0|0|0|0|0|0|0|0|0|0|0|0
KAN|2|24|YGL012W|809|879|814|921|777|905|0|0|0|0|0|0|0|0|0|0|0|0|0|0
KAN|3|1|YDR349C|950|834|893|767|884|761|0|0|0|0|0|0|0|0|0|0|0|0|0|0
KAN|3|2|YDR221W|781|767|776|711|788|728|0|0|0|0|0|0|0|0|0|0|0|0|0|0
KAN|3|3|YDR222W|762|728|733|695|711|711|0|0|0|0|0|0|0|0|0|0|0|0|0|0
KAN|3|4|YDR357C|723|732|663|674|631|601|0|0|0|0|0|0|0|0|0|0|0|0|0|0
KAN|3|5|YEL031W|158|129|262|235|149|122|0|0|0|0|0|0|0|0|0|0|0|0|0|0
KAN|3|6|YER083C|881|789|805|764|756|740|0|0|0|0|0|0|0|0|0|0|0|0|0|0
KAN|3|7|YDR344C|749|775|692|749|644|659|0|0|0|0|0|0|0|0|0|0|0|0|0|0
KAN|3|8|YEL013W|617|613|508|562|528|543|0|0|0|0|0|0|0|0|0|0|0|0|0|0
KAN|3|9|YEL015W|716|695|611|627|643|629|0|0|0|0|0|0|0|0|0|0|0|0|0|0
KAN|3|10|YER071C|824|872|741|773|750|736|0|0|0|0|0|0|0|0|0|0|0|0|0|0
KAN|3|11|YDR320C|391|433|444|455|414|455|0|0|0|0|0|0|0|0|0|0|0|0|0|0
KAN|3|12|YHR110W|776|814|681|729|704|750|0|0|0|0|0|0|0|0|0|0|0|0|0|0
KAN|3|13|YIL076W|564|524|396|467|369|327|0|0|0|0|0|0|0|0|0|0|0|0|0|0
KAN|3|14|YIL090W|347|325|242|271|329|317|0|0|0|0|0|0|0|0|0|0|0|0|0|0
KAN|3|15|YIL039W|847|845|677|708|691|705|0|0|0|0|0|0|0|0|0|0|0|0|0|0
KAN|3|16|YIL040W|846|813|731|770|645|682|0|0|0|0|0|0|0|0|0|0|0|0|0|0
KAN|3|17|YIL043C|822|817|740|752|746|726|0|0|0|0|0|0|0|0|0|0|0|0|0|0
KAN|3|18|YIL044C|822|767|674|677|593|565|0|0|0|0|0|0|0|0|0|0|0|0|0|0
KAN|3|19|YGR199W|878|817|705|690|755|718|0|0|0|0|0|0|0|0|0|0|0|0|0|0
KAN|3|20|YGR202C|726|742|676|671|754|739|0|0|0|0|0|0|0|0|0|0|0|0|0|0
KAN|3|21|YHR060W|0|0|0|0|0|0|0|0|0|0|0|0|0|0|0|0|0|0|0|0
KAN|3|22|YIL027C|929|883|983|932|891|862|0|0|0|0|0|0|0|0|0|0|0|0|0|0
KAN|3|23|YHR079C|395|323|364|364|484|483|0|0|0|0|0|0|0|0|0|0|0|0|0|0
KAN|3|24|YGR177C|1043|1156|875|1074|877|1028|0|0|0|0|0|0|0|0|0|0|0|0|0|0
KAN|4|1|YGR036C|693|632|540|550|696|622|0|0|0|0|0|0|0|0|0|0|0|0|0|0
KAN|4|2|YHR039C|777|761|704|679|672|677|0|0|0|0|0|0|0|0|0|0|0|0|0|0
KAN|4|3|YIL005W|676|674|566|545|565|564|0|0|0|0|0|0|0|0|0|0|0|0|0|0
KAN|4|4|YIL016W|737|733|653|641|621|625|0|0|0|0|0|0|0|0|0|0|0|0|0|0
KAN|4|5|YGR170W|742|727|675|566|638|598|0|0|0|0|0|0|0|0|0|0|0|0|0|0
KAN|4|6|YHR204W|821|822|664|691|697|688|0|0|0|0|0|0|0|0|0|0|0|0|0|0
KAN|4|7|YGR157W|274|289|341|344|507|477|0|0|0|0|0|0|0|0|0|0|0|0|0|0
KAN|4|8|YHL003C|867|830|730|753|767|754|0|0|0|0|0|0|0|0|0|0|0|0|0|0
KAN|4|9|YHR176W|811|784|746|744|762|747|0|0|0|0|0|0|0|0|0|0|0|0|0|0
KAN|4|10|YHR142W|792|719|739|745|710|702|0|0|0|0|0|0|0|0|0|0|0|0|0|0
KAN|4|11|YGL226C-A|804|774|756|762|758|739|0|0|0|0|0|0|0|0|0|0|0|0|0|0
KAN|4|12|YGL231C|828|746|730|691|745|716|0|0|0|0|0|0|0|0|0|0|0|0|0|0
KAN|4|13|YHL031C|604|556|573|518|543|527|0|0|0|0|0|0|0|0|0|0|0|0|0|0
KAN|4|14|YHR135C|941|880|794|800|744|684|0|0|0|0|0|0|0|0|0|0|0|0|0|0
KAN|4|15|YHR136C|831|798|741|672|767|731|0|0|0|0|0|0|0|0|0|0|0|0|0|0
KAN|4|16|YGR105W|415|404|533|521|385|399|0|0|0|0|0|0|0|0|0|0|0|0|0|0
KAN|4|17|YLL014W|835|836|761|724|827|791|0|0|0|0|0|0|0|0|0|0|0|0|0|0
KAN|4|18|YKL020C|748|718|657|671|658|631|0|0|0|0|0|0|0|0|0|0|0|0|0|0
KAN|4|19|YLR080W|823|779|682|678|632|644|0|0|0|0|0|0|0|0|0|0|0|0|0|0
KAN|4|20|YKL140W|912|812|772|658|713|648|0|0|0|0|0|0|0|0|0|0|0|0|0|0
KAN|4|21|YKL008C|858|806|687|669|731|701|0|0|0|0|0|0|0|0|0|0|0|0|0|0
KAN|4|22|YLR056W|763|733|755|709|746|702|0|0|0|0|0|0|0|0|0|0|0|0|0|0
KAN|4|23|YLR064W|935|888|891|896|796|876|0|0|0|0|0|0|0|0|0|0|0|0|0|0
KAN|4|24|YKL119C|847|1055|611|832|854|1006|0|0|0|0|0|0|0|0|0|0|0|0|0|0
KAN|5|1|YJL134W|927|809|933|795|894|748|0|0|0|0|0|0|0|0|0|0|0|0|0|0
KAN|5|2|YLR042C|774|741|743|661|724|699|0|0|0|0|0|0|0|0|0|0|0|0|0|0
KAN|5|3|YLR023C|703|729|663|634|605|594|0|0|0|0|0|0|0|0|0|0|0|0|0|0
KAN|5|4|YJL178C|677|684|620|608|571|539|0|0|0|0|0|0|0|0|0|0|0|0|0|0
KAN|5|5|YJL171C|742|708|642|650|631|599|0|0|0|0|0|0|0|0|0|0|0|0|0|0
KAN|5|6|YKL094W|775|729|735|738|683|625|0|0|0|0|0|0|0|0|0|0|0|0|0|0
KAN|5|7|YJL168C|475|449|427|482|527|553|0|0|0|0|0|0|0|0|0|0|0|0|0|0
KAN|5|8|YKL212W|466|467|365|285|380|379|0|0|0|0|0|0|0|0|0|0|0|0|0|0
KAN|5|9|YJL192C|755|809|717|769|689|738|0|0|0|0|0|0|0|0|0|0|0|0|0|0
KAN|5|10|YKL073W|241|213|240|217|209|185|0|0|0|0|0|0|0|0|0|0|0|0|0|0
KAN|5|11|YKL179C|814|879|803|809|766|780|0|0|0|0|0|0|0|0|0|0|0|0|0|0
KAN|5|12|YLL043W|777|799|691|742|700|744|0|0|0|0|0|0|0|0|0|0|0|0|0|0
KAN|5|13|YLL052C|835|838|696|713|742|753|0|0|0|0|0|0|0|0|0|0|0|0|0|0
KAN|5|14|YLL055W|817|818|728|770|701|743|0|0|0|0|0|0|0|0|0|0|0|0|0|0
KAN|5|15|YKL063C|722|741|722|727|683|709|0|0|0|0|0|0|0|0|0|0|0|0|0|0
KAN|5|16|YKL065C|863|856|695|685|711|749|0|0|0|0|0|0|0|0|0|0|0|0|0|0
KAN|5|17|YJL198W|757|769|635|663|661|656|0|0|0|0|0|0|0|0|0|0|0|0|0|0
KAN|5|18|YJL196C|729|737|703|702|674|652|0|0|0|0|0|0|0|0|0|0|0|0|0|0
KAN|5|19|YLL023C|733|762|660|630|640|631|0|0|0|0|0|0|0|0|0|0|0|0|0|0
KAN|5|20|YLL028W|840|790|717|687|732|702|0|0|0|0|0|0|0|0|0|0|0|0|0|0
KAN|5|21|YJL212C|942|902|807|771|827|774|0|0|0|0|0|0|0|0|0|0|0|0|0|0
KAN|5|22|YMR022W|737|735|667|645|708|704|0|0|0|0|0|0|0|0|0|0|0|0|0|0
KAN|5|23|YMR214W|894|918|788|875|783|830|0|0|0|0|0|0|0|0|0|0|0|0|0|0
KAN|5|24|YMR215W|965|1169|958|1204|887|1017|0|0|0|0|0|0|0|0|0|0|0|0|0|0
KAN|6|1|YMR010W|978|862|967|836|1052|896|0|0|0|0|0|0|0|0|0|0|0|0|0|0
KAN|6|2|YMR015C|617|597|563|467|515|511|0|0|0|0|0|0|0|0|0|0|0|0|0|0
KAN|6|3|YLR207W|816|717|703|670|688|634|0|0|0|0|0|0|0|0|0|0|0|0|0|0
KAN|6|4|YLR350W|619|530|607|594|645|621|0|0|0|0|0|0|0|0|0|0|0|0|0|0
KAN|6|5|YLR220W|804|734|715|661|667|652|0|0|0|0|0|0|0|0|0|0|0|0|0|0
KAN|6|6|YML012W|803|799|707|733|729|706|0|0|0|0|0|0|0|0|0|0|0|0|0|0
KAN|6|7|YML008C|645|549|593|581|577|514|0|0|0|0|0|0|0|0|0|0|0|0|0|0
KAN|6|8|YMR202W|707|647|615|609|651|609|0|0|0|0|0|0|0|0|0|0|0|0|0|0
KAN|6|9|YLR194C|610|547|727|711|606|536|0|0|0|0|0|0|0|0|0|0|0|0|0|0
KAN|6|10|YMR183C|923|859|826|850|779|749|0|0|0|0|0|0|0|0|0|0|0|0|0|0
KAN|6|11|YML019W|579|556|493|509|459|442|0|0|0|0|0|0|0|0|0|0|0|0|0|0
KAN|6|12|YML013W|762|719|727|750|622|621|0|0|0|0|0|0|0|0|0|0|0|0|0|0
KAN|6|13|YLR292C|297|252|340|320|340|318|0|0|0|0|0|0|0|0|0|0|0|0|0|0
KAN|6|14|YMR161W|855|842|746|759|750|747|0|0|0|0|0|0|0|0|0|0|0|0|0|0
KAN|6|15|YMR163C|807|819|712|710|658|670|0|0|0|0|0|0|0|0|0|0|0|0|0|0
KAN|6|16|YLR396C|0|0|0|0|0|0|0|0|0|0|0|0|0|0|0|0|0|0|0|0
KAN|6|17|YMR152W|826|744|766|733|786|754|0|0|0|0|0|0|0|0|0|0|0|0|0|0
KAN|6|18|YLR130C|804|796|697|701|720|666|0|0|0|0|0|0|0|0|0|0|0|0|0|0
KAN|6|19|YLR268W|712|707|817|722|643|582|0|0|0|0|0|0|0|0|0|0|0|0|0|0
KAN|6|20|YMR029C|864|826|775|750|742|721|0|0|0|0|0|0|0|0|0|0|0|0|0|0
KAN|6|21|YMR031C|894|861|719|698|740|739|0|0|0|0|0|0|0|0|0|0|0|0|0|0
KAN|6|22|YLR372W|800|750|727|760|717|758|0|0|0|0|0|0|0|0|0|0|0|0|0|0
KAN|6|23|YLR242C|881|1023|861|1018|799|884|0|0|0|0|0|0|0|0|0|0|0|0|0|0
KAN|6|24|YLR250W|937|1209|942|1238|866|1055|0|0|0|0|0|0|0|0|0|0|0|0|0|0
KAN|7|1|YLR120C|1054|935|1049|886|953|844|0|0|0|0|0|0|0|0|0|0|0|0|0|0
KAN|7|2|YOR245C|851|757|773|684|788|734|0|0|0|0|0|0|0|0|0|0|0|0|0|0
KAN|7|3|YOR115C|689|690|525|508|545|539|0|0|0|0|0|0|0|0|0|0|0|0|0|0
KAN|7|4|YNL297C|597|576|526|501|488|512|0|0|0|0|0|0|0|0|0|0|0|0|0|0
KAN|7|5|YNL156C|754|680|653|616|641|615|0|0|0|0|0|0|0|0|0|0|0|0|0|0
KAN|7|6|YNL153C|669|647|535|487|582|519|0|0|0|0|0|0|0|0|0|0|0|0|0|0
KAN|7|7|YOR002W|853|778|750|700|722|689|0|0|0|0|0|0|0|0|0|0|0|0|0|0
KAN|7|8|YOR092W|879|843|771|709|759|731|0|0|0|0|0|0|0|0|0|0|0|0|0|0
KAN|7|9|YOR214C|793|784|684|690|705|696|0|0|0|0|0|0|0|0|0|0|0|0|0|0
KAN|7|10|YOR216C|691|751|537|615|581|574|0|0|0|0|0|0|0|0|0|0|0|0|0|0
KAN|7|11|YOR085W|808|703|719|707|708|619|0|0|0|0|0|0|0|0|0|0|0|0|0|0
KAN|7|12|YOR089C|680|619|539|577|602|602|0|0|0|0|0|0|0|0|0|0|0|0|0|0
KAN|7|13|YNL194C|820|816|663|659|655|629|0|0|0|0|0|0|0|0|0|0|0|0|0|0
KAN|7|14|YNL327W|830|773|714|694|657|639|0|0|0|0|0|0|0|0|0|0|0|0|0|0
KAN|7|15|YNL190W|760|766|692|676|679|682|0|0|0|0|0|0|0|0|0|0|0|0|0|0
KAN|7|16|YNL323W|1021|978|850|857|875|829|0|0|0|0|0|0|0|0|0|0|0|0|0|0
KAN|7|17|YOR198C|0|34|409|345|24|52|0|0|0|0|0|0|0|0|0|0|0|0|0|0
KAN|7|18|YOR067C|856|864|848|794|737|762|0|0|0|0|0|0|0|0|0|0|0|0|0|0
KAN|7|19|YOR070C|624|581|493|485|543|520|0|0|0|0|0|0|0|0|0|0|0|0|0|0
KAN|7|20|YOR079C|811|819|697|745|728|710|0|0|0|0|0|0|0|0|0|0|0|0|0|0
KAN|7|21|YMR307W|548|546|466|496|421|422|0|0|0|0|0|0|0|0|0|0|0|0|0|0
KAN|7|22|YOR049C|805|703|775|758|695|706|0|0|0|0|0|0|0|0|0|0|0|0|0|0
KAN|7|23|YMR292W|902|1011|837|886|724|714|0|0|0|0|0|0|0|0|0|0|0|0|0|0
KAN|7|24|YNL219C|0|0|0|0|816|1013|0|0|0|0|0|0|0|0|0|0|0|0|0|0
KAN|8|1|YMR299C|1096|938|993|851|936|780|0|0|0|0|0|0|0|0|0|0|0|0|0|0
KAN|8|2|YOR165W|657|663|680|605|604|619|0|0|0|0|0|0|0|0|0|0|0|0|0|0
KAN|8|3|YOR036W|922|888|634|527|287|448|0|0|0|0|0|0|0|0|0|0|0|0|0|0
KAN|8|4|YOR171C|665|633|612|563|658|612|0|0|0|0|0|0|0|0|0|0|0|0|0|0
KAN|8|5|YOR175C|717|701|620|607|615|590|0|0|0|0|0|0|0|0|0|0|0|0|0|0
KAN|8|6|YOR042W|684|692|620|635|625|588|0|0|0|0|0|0|0|0|0|0|0|0|0|0
KAN|8|7|YOR044W|737|683|688|680|675|599|0|0|0|0|0|0|0|0|0|0|0|0|0|0
KAN|8|8|YNL238W|838|813|761|745|756|730|0|0|0|0|0|0|0|0|0|0|0|0|0|0
KAN|8|9|YMR264W|780|728|708|712|684|620|0|0|0|0|0|0|0|0|0|0|0|0|0|0
KAN|8|10|YMR272C|523|472|464|456|475|418|0|0|0|0|0|0|0|0|0|0|0|0|0|0
KAN|8|11|YMR274C|901|842|679|543|723|654|0|0|0|0|0|0|0|0|0|0|0|0|0|0
KAN|8|12|YOR016C|783|749|700|706|716|660|0|0|0|0|0|0|0|0|0|0|0|0|0|0
KAN|8|13|YNL280C|661|658|597|604|567|591|0|0|0|0|0|0|0|0|0|0|0|0|0|0
KAN|8|14|YMR251W-A|730|698|675|681|713|691|0|0|0|0|0|0|0|0|0|0|0|0|0|0
KAN|8|15|YMR253C|863|807|699|634|741|637|0|0|0|0|0|0|0|0|0|0|0|0|0|0
KAN|8|16|YPR028W|754|781|764|753|690|670|0|0|0|0|0|0|0|0|0|0|0|0|0|0
KAN|8|17|YPL227C|896|811|830|672|892|830|0|0|0|0|0|0|0|0|0|0|0|0|0|0
KAN|8|18|YOL013C|867|850|786|770|798|768|0|0|0|0|0|0|0|0|0|0|0|0|0|0
KAN|8|19|YOL018C|683|610|545|530|508|380|0|0|0|0|0|0|0|0|0|0|0|0|0|0
KAN|8|20|YPR003C|871|807|666|647|715|659|0|0|0|0|0|0|0|0|0|0|0|0|0|0
KAN|8|21|YPL246C|917|785|735|717|740|720|0|0|0|0|0|0|0|0|0|0|0|0|0|0
KAN|8|22|YOR377W|773|771|666|677|679|596|0|0|0|0|0|0|0|0|0|0|0|0|0|0
KAN|8|23|YPL274W|828|859|709|771|685|817|0|0|0|0|0|0|0|0|0|0|0|0|0|0
KAN|8|24|YPL051W|976|1049|861|1013|771|902|0|0|0|0|0|0|0|0|0|0|0|0|0|0
KAN|9|1|YPL170W|983|828|854|726|889|718|0|0|0|0|0|0|0|0|0|0|0|0|0|0
KAN|9|2|YOL065C|781|677|701|660|684|649|0|0|0|0|0|0|0|0|0|0|0|0|0|0
KAN|9|3|YOR311C|778|712|682|657|635|562|0|0|0|0|0|0|0|0|0|0|0|0|0|0
KAN|9|4|YOR321W|643|613|629|568|636|620|0|0|0|0|0|0|0|0|0|0|0|0|0|0
KAN|9|5|YPL195W|624|617|573|578|580|563|0|0|0|0|0|0|0|0|0|0|0|0|0|0
KAN|9|6|YOL047C|672|657|606|630|616|547|0|0|0|0|0|0|0|0|0|0|0|0|0|0
KAN|9|7|YOR307C|811|768|701|714|708|716|0|0|0|0|0|0|0|0|0|0|0|0|0|0
KAN|9|8|YPL087W|591|573|505|561|461|444|0|0|0|0|0|0|0|0|0|0|0|0|0|0
KAN|9|9|YPL207W|803|700|752|728|715|674|0|0|0|0|0|0|0|0|0|0|0|0|0|0
KAN|9|10|YPL206C|818|753|712|674|717|698|0|0|0|0|0|0|0|0|0|0|0|0|0|0
KAN|9|11|YOR284W|772|743|698|656|692|637|0|0|0|0|0|0|0|0|0|0|0|0|0|0
KAN|9|12|YOR285W|741|738|648|669|678|673|0|0|0|0|0|0|0|0|0|0|0|0|0|0
KAN|9|13|YOR288C|783|771|717|717|674|694|0|0|0|0|0|0|0|0|0|0|0|0|0|0
KAN|9|14|YOL030W|873|853|702|721|780|753|0|0|0|0|0|0|0|0|0|0|0|0|0|0
KAN|9|15|YOL031C|427|436|394|403|384|385|0|0|0|0|0|0|0|0|0|0|0|0|0|0
KAN|9|16|YOR291W|809|775|655|672|651|676|0|0|0|0|0|0|0|0|0|0|0|0|0|0
KAN|9|17|YCL025C|835|777|702|670|700|679|0|0|0|0|0|0|0|0|0|0|0|0|0|0
KAN|9|18|YDL052C|838|713|707|707|713|722|0|0|0|0|0|0|0|0|0|0|0|0|0|0
KAN|9|19|YPR173C|487|517|445|432|425|390|0|0|0|0|0|0|0|0|0|0|0|0|0|0
KAN|9|20|YCL001W|665|636|649|584|569|495|0|0|0|0|0|0|0|0|0|0|0|0|0|0
KAN|9|21|YPR148C|688|790|727|716|730|653|0|0|0|0|0|0|0|0|0|0|0|0|0|0
KAN|9|22|YPR149W|698|753|743|746|707|631|0|0|0|0|0|0|0|0|0|0|0|0|0|0
KAN|9|23|YDL018C|942|970|806|847|842|882|0|0|0|0|0|0|0|0|0|0|0|0|0|0
KAN|9|24|YBR067C|1034|1168|997|1181|967|1092|0|0|0|0|0|0|0|0|0|0|0|0|0|0
KAN|10|1|YDL019C|1100|938|864|745|1018|873|0|0|0|0|0|0|0|0|0|0|0|0|0|0
KAN|10|2|YPR135W|696|580|646|558|603|527|0|0|0|0|0|0|0|0|0|0|0|0|0|0
KAN|10|3|YGR227W|842|788|729|667|731|689|0|0|0|0|0|0|0|0|0|0|0|0|0|0
KAN|10|4|YBR162W-A|639|644|557|521|581|555|0|0|0|0|0|0|0|0|0|0|0|0|0|0
KAN|10|5|YBR164C|699|631|583|454|554|528|0|0|0|0|0|0|0|0|0|0|0|0|0|0
KAN|10|6|YBR052C|739|791|622|673|664|595|0|0|0|0|0|0|0|0|0|0|0|0|0|0
KAN|10|7|YBR171W|193|152|204|178|129|94|0|0|0|0|0|0|0|0|0|0|0|0|0|0
KAN|10|8|YBR036C|213|183|203|158|378|265|0|0|0|0|0|0|0|0|0|0|0|0|0|0
KAN|10|9|YPR114W|803|778|726|687|702|651|0|0|0|0|0|0|0|0|0|0|0|0|0|0
KAN|10|10|YFR041C|628|595|538|549|554|505|0|0|0|0|0|0|0|0|0|0|0|0|0|0
KAN|10|11|YBR132C|777|741|711|759|728|723|0|0|0|0|0|0|0|0|0|0|0|0|0|0
KAN|10|12|YBR106W|586|555|541|504|517|484|0|0|0|0|0|0|0|0|0|0|0|0|0|0
KAN|10|13|YPR063C|739|689|686|673|658|623|0|0|0|0|0|0|0|0|0|0|0|0|0|0
KAN|10|14|YPR071W|755|724|682|732|640|592|0|0|0|0|0|0|0|0|0|0|0|0|0|0
KAN|10|15|YBL102W|861|860|765|801|744|804|0|0|0|0|0|0|0|0|0|0|0|0|0|0
KAN|10|16|YBR097W|35|25|0|0|56|59|0|0|0|0|0|0|0|0|0|0|0|0|0|0
KAN|10|17|YDL121C|847|815|775|755|809|776|0|0|0|0|0|0|0|0|0|0|0|0|0|0
KAN|10|18|YDR518W|764|916|821|835|821|803|0|0|0|0|0|0|0|0|0|0|0|0|0|0
KAN|10|19|YDR519W|846|812|772|753|771|732|0|0|0|0|0|0|0|0|0|0|0|0|0|0
KAN|10|20|YDR524C|756|708|643|656|655|607|0|0|0|0|0|0|0|0|0|0|0|0|0|0
KAN|10|21|YML048W|689|667|561|579|639|601|0|0|0|0|0|0|0|0|0|0|0|0|0|0
KAN|10|22|YJR073C|604|585|509|511|507|443|0|0|0|0|0|0|0|0|0|0|0|0|0|0
KAN|10|23|wt_blank_sean|0|0|0|0|0|0|0|0|0|0|0|0|0|0|0|0|0|0|0|0
KAN|10|24|YJR088C|1061|1149|914|1041|932|1088|0|0|0|0|0|0|0|0|0|0|0|0|0|0
KAN|11|1|YDR503C|1053|957|995|879|905|817|0|0|0|0|0|0|0|0|0|0|0|0|0|0
KAN|11|2|YML059C|717|650|714|601|648|562|0|0|0|0|0|0|0|0|0|0|0|0|0|0
KAN|11|3|YML055W|401|337|346|323|356|298|0|0|0|0|0|0|0|0|0|0|0|0|0|0
KAN|11|4|YDL099W|672|610|612|530|588|548|0|0|0|0|0|0|0|0|0|0|0|0|0|0
KAN|11|5|YDL100C|743|656|704|664|617|579|0|0|0|0|0|0|0|0|0|0|0|0|0|0
KAN|11|6|YDR484W|303|278|291|288|596|532|0|0|0|0|0|0|0|0|0|0|0|0|0|0
KAN|11|7|YDR492W|868|816|822|746|765|708|0|0|0|0|0|0|0|0|0|0|0|0|0|0
KAN|11|8|YGL126W|836|749|678|647|724|671|0|0|0|0|0|0|0|0|0|0|0|0|0|0
KAN|11|9|YIL124W|831|763|760|713|748|665|0|0|0|0|0|0|0|0|0|0|0|0|0|0
KAN|11|10|YDL091C|817|808|718|725|725|702|0|0|0|0|0|0|0|0|0|0|0|0|0|0
KAN|11|11|YDL093W|777|713|661|635|693|685|0|0|0|0|0|0|0|0|0|0|0|0|0|0
KAN|11|12|YFL048C|718|678|711|714|659|632|0|0|0|0|0|0|0|0|0|0|0|0|0|0
KAN|11|13|YDL095W|884|814|736|720|756|697|0|0|0|0|0|0|0|0|0|0|0|0|0|0
KAN|11|14|YFL025C|847|791|785|787|800|834|0|0|0|0|0|0|0|0|0|0|0|0|0|0
KAN|11|15|YGL161C|575|556|540|590|532|525|0|0|0|0|0|0|0|0|0|0|0|0|0|0
KAN|11|16|YGL167C|694|638|576|585|582|474|0|0|0|0|0|0|0|0|0|0|0|0|0|0
KAN|11|17|YGR261C|768|752|680|677|631|622|0|0|0|0|0|0|0|0|0|0|0|0|0|0
KAN|11|18|YGR263C|796|769|754|727|725|696|0|0|0|0|0|0|0|0|0|0|0|0|0|0
KAN|11|19|YGR266W|862|810|680|695|720|680|0|0|0|0|0|0|0|0|0|0|0|0|0|0
KAN|11|20|YNR039C|861|819|714|710|695|676|0|0|0|0|0|0|0|0|0|0|0|0|0|0
KAN|11|21|YNL146W|808|766|787|735|694|659|0|0|0|0|0|0|0|0|0|0|0|0|0|0
KAN|11|22|YNR019W|873|732|711|713|719|733|0|0|0|0|0|0|0|0|0|0|0|0|0|0
KAN|11|23|YCR043C|1056|941|868|857|1028|941|0|0|0|0|0|0|0|0|0|0|0|0|0|0
KAN|11|24|YNR021W|1074|1123|950|1099|939|1046|0|0|0|0|0|0|0|0|0|0|0|0|0|0
KAN|12|1|YCR044C|963|876|815|700|812|717|0|0|0|0|0|0|0|0|0|0|0|0|0|0
KAN|12|2|YCR061W|752|703|652|647|653|613|0|0|0|0|0|0|0|0|0|0|0|0|0|0
KAN|12|3|YNR030W|716|675|584|566|619|584|0|0|0|0|0|0|0|0|0|0|0|0|0|0
KAN|12|4|YBR177C|725|658|644|585|595|550|0|0|0|0|0|0|0|0|0|0|0|0|0|0
KAN|12|5|YNR008W|717|657|621|583|565|518|0|0|0|0|0|0|0|0|0|0|0|0|0|0
KAN|12|6|YNR013C|771|739|671|642|696|635|0|0|0|0|0|0|0|0|0|0|0|0|0|0
KAN|12|7|YBR283C|691|626|627|605|574|548|0|0|0|0|0|0|0|0|0|0|0|0|0|0
KAN|12|8|YNL041C|662|584|598|562|556|513|0|0|0|0|0|0|0|0|0|0|0|0|0|0
KAN|12|9|YNL044W|658|620|595|623|610|567|0|0|0|0|0|0|0|0|0|0|0|0|0|0
KAN|12|10|YBR290W|843|801|699|712|751|724|0|0|0|0|0|0|0|0|0|0|0|0|0|0
KAN|12|11|YNL046W|707|698|641|700|638|586|0|0|0|0|0|0|0|0|0|0|0|0|0|0
KAN|12|12|YNL049C|833|816|683|731|730|731|0|0|0|0|0|0|0|0|0|0|0|0|0|0
KAN|12|13|YBR273C|744|717|644|672|661|662|0|0|0|0|0|0|0|0|0|0|0|0|0|0
KAN|12|14|YBR264C|680|720|687|704|657|646|0|0|0|0|0|0|0|0|0|0|0|0|0|0
KAN|12|15|YNL008C|804|738|685|693|678|648|0|0|0|0|0|0|0|0|0|0|0|0|0|0
KAN|12|16|YDL137W|741|678|634|629|651|581|0|0|0|0|0|0|0|0|0|0|0|0|0|0
KAN|12|17|YJL024C|698|709|614|643|629|582|0|0|0|0|0|0|0|0|0|0|0|0|0|0
KAN|12|18|YJL029C|585|610|525|487|697|661|0|0|0|0|0|0|0|0|0|0|0|0|0|0
KAN|12|19|YML067C|759|712|668|660|671|643|0|0|0|0|0|0|0|0|0|0|0|0|0|0
KAN|12|20|YJL004C|824|759|682|668|720|688|0|0|0|0|0|0|0|0|0|0|0|0|0|0
KAN|12|21|YML038C|832|797|735|701|751|723|0|0|0|0|0|0|0|0|0|0|0|0|0|0
KAN|12|22|YER151C|562|508|504|476|447|417|0|0|0|0|0|0|0|0|0|0|0|0|0|0
KAN|12|23|YML075C|850|789|682|693|626|486|0|0|0|0|0|0|0|0|0|0|0|0|0|0
KAN|12|24|YGR086C|969|1115|947|1150|1031|1179|0|0|0|0|0|0|0|0|0|0|0|0|0|0
KAN|13|1|YGR089W|943|865|846|755|875|734|0|0|0|0|0|0|0|0|0|0|0|0|0|0
KAN|13|2|YGR106C|720|685|664|627|649|604|0|0|0|0|0|0|0|0|0|0|0|0|0|0
KAN|13|3|YLR246W|727|650|628|606|609|559|0|0|0|0|0|0|0|0|0|0|0|0|0|0
KAN|13|4|YJR118C|770|696|624|574|624|594|0|0|0|0|0|0|0|0|0|0|0|0|0|0
KAN|13|5|YDR205W|759|782|730|726|694|686|0|0|0|0|0|0|0|0|0|0|0|0|0|0
KAN|13|6|YGR038W|662|624|561|547|581|541|0|0|0|0|0|0|0|0|0|0|0|0|0|0
KAN|13|7|YJR131W|672|600|545|536|567|549|0|0|0|0|0|0|0|0|0|0|0|0|0|0
KAN|13|8|YJR134C|809|712|683|650|675|650|0|0|0|0|0|0|0|0|0|0|0|0|0|0
KAN|13|9|YER120W|715|649|638|660|636|660|0|0|0|0|0|0|0|0|0|0|0|0|0|0
KAN|13|10|YER122C|597|590|547|516|482|470|0|0|0|0|0|0|0|0|0|0|0|0|0|0
KAN|13|11|YJR117W|545|432|497|444|215|250|0|0|0|0|0|0|0|0|0|0|0|0|0|0
KAN|13|12|YER113C|686|645|605|652|629|547|0|0|0|0|0|0|0|0|0|0|0|0|0|0
KAN|13|13|YJR040W|768|727|687|692|643|560|0|0|0|0|0|0|0|0|0|0|0|0|0|0
KAN|13|14|YKR067W|716|680|604|613|621|610|0|0|0|0|0|0|0|0|0|0|0|0|0|0
KAN|13|15|YJR031C|804|768|635|652|608|619|0|0|0|0|0|0|0|0|0|0|0|0|0|0
KAN|13|16|YMR054W|691|691|631|599|591|584|0|0|0|0|0|0|0|0|0|0|0|0|0|0
KAN|13|17|YIR033W|763|716|610|631|633|643|0|0|0|0|0|0|0|0|0|0|0|0|0|0
KAN|13|18|YJR010C-A|677|627|530|528|486|479|0|0|0|0|0|0|0|0|0|0|0|0|0|0
KAN|13|19|YJR015W|746|732|680|671|694|648|0|0|0|0|0|0|0|0|0|0|0|0|0|0
KAN|13|20|YMR052W|722|684|619|619|693|634|0|0|0|0|0|0|0|0|0|0|0|0|0|0
KAN|13|21|YBR287W|834|780|732|677|732|673|0|0|0|0|0|0|0|0|0|0|0|0|0|0
KAN|13|22|YBR288C|748|679|624|592|586|552|0|0|0|0|0|0|0|0|0|0|0|0|0|0
KAN|13|23|YAR002C-A|995|805|896|667|492|633|0|0|0|0|0|0|0|0|0|0|0|0|0|0
KAN|13|24|YMR119W|944|1129|917|958|803|808|0|0|0|0|0|0|0|0|0|0|0|0|0|0
KAN|14|1|YNL125C|377|349|1159|954|549|475|0|0|0|0|0|0|0|0|0|0|0|0|0|0
KAN|14|2|YNL130C|851|771|745|715|797|736|0|0|0|0|0|0|0|0|0|0|0|0|0|0
KAN|14|3|YIL030C|633|546|541|485|518|494|0|0|0|0|0|0|0|0|0|0|0|0|0|0
KAN|14|4|YNL085W|783|723|617|589|649|628|0|0|0|0|0|0|0|0|0|0|0|0|0|0
KAN|14|5|YNL095C|631|633|590|582|561|542|0|0|0|0|0|0|0|0|0|0|0|0|0|0
KAN|14|6|YLR390W-A|643|623|579|570|568|519|0|0|0|0|0|0|0|0|0|0|0|0|0|0
KAN|14|7|YJL078C|613|597|493|465|568|544|0|0|0|0|0|0|0|0|0|0|0|0|0|0
KAN|14|8|YKR053C|664|613|582|560|611|599|0|0|0|0|0|0|0|0|0|0|0|0|0|0
KAN|14|9|YNL051W|636|617|578|577|594|565|0|0|0|0|0|0|0|0|0|0|0|0|0|0
KAN|14|10|YPL137C|615|591|513|475|518|501|0|0|0|0|0|0|0|0|0|0|0|0|0|0
KAN|14|11|YDL072C|714|645|644|624|663|626|0|0|0|0|0|0|0|0|0|0|0|0|0|0
KAN|14|12|YCR048W|749|713|722|741|727|717|0|0|0|0|0|0|0|0|0|0|0|0|0|0
KAN|14|13|YCR067C|666|629|0|0|594|597|0|0|0|0|0|0|0|0|0|0|0|0|0|0
KAN|14|14|YCR034W|733|739|776|731|668|657|0|0|0|0|0|0|0|0|0|0|0|0|0|0
KAN|14|15|YGR130C|816|784|753|772|731|730|0|0|0|0|0|0|0|0|0|0|0|0|0|0
KAN|14|16|YGL223C|745|758|664|694|663|662|0|0|0|0|0|0|0|0|0|0|0|0|0|0
KAN|14|17|YBR255W|817|817|769|803|728|719|0|0|0|0|0|0|0|0|0|0|0|0|0|0
KAN|14|18|YER087C-B|342|288|320|318|271|227|0|0|0|0|0|0|0|0|0|0|0|0|0|0
KAN|14|19|YIL105C|799|779|724|712|757|667|0|0|0|0|0|0|0|0|0|0|0|0|0|0
KAN|14|20|YDR476C|1000|788|699|681|730|657|0|0|0|0|0|0|0|0|0|0|0|0|0|0
KAN|14|21|YDR525W|657|560|607|596|560|479|0|0|0|0|0|0|0|0|0|0|0|0|0|0
KAN|14|22|YDR057W|825|783|675|702|711|674|0|0|0|0|0|0|0|0|0|0|0|0|0|0
KAN|14|23|YBR159W|556|632|499|624|542|619|0|0|0|0|0|0|0|0|0|0|0|0|0|0
KAN|14|24|YHR123W|1041|1250|876|1145|878|1073|0|0|0|0|0|0|0|0|0|0|0|0|0|0
KAN|15|1|YGR284C|963|786|877|788|906|743|0|0|0|0|0|0|0|0|0|0|0|0|0|0
KAN|15|2|YOL101C|802|614|681|622|675|588|0|0|0|0|0|0|0|0|0|0|0|0|0|0
KAN|15|3|YOL107W|627|542|573|590|568|498|0|0|0|0|0|0|0|0|0|0|0|0|0|0
KAN|15|4|YNL300W|626|562|552|537|578|514|0|0|0|0|0|0|0|0|0|0|0|0|0|0
KAN|15|5|YOL110W|620|612|615|666|544|523|0|0|0|0|0|0|0|0|0|0|0|0|0|0
KAN|15|6|YOR317W|588|560|545|517|537|541|0|0|0|0|0|0|0|0|0|0|0|0|0|0
KAN|15|7|YML071C|578|501|518|547|504|437|0|0|0|0|0|0|0|0|0|0|0|0|0|0
KAN|15|8|YIR038C|654|592|615|604|581|516|0|0|0|0|0|0|0|0|0|0|0|0|0|0
KAN|15|9|YML101C|731|634|605|603|629|578|0|0|0|0|0|0|0|0|0|0|0|0|0|0
KAN|15|10|YOL137W|645|616|609|625|556|506|0|0|0|0|0|0|0|0|0|0|0|0|0|0
KAN|15|11|YDR424C|572|533|556|564|528|453|0|0|0|0|0|0|0|0|0|0|0|0|0|0
KAN|15|12|YMR065W|733|681|669|681|638|618|0|0|0|0|0|0|0|0|0|0|0|0|0|0
KAN|15|13|YML128C|356|330|293|300|331|292|0|0|0|0|0|0|0|0|0|0|0|0|0|0
KAN|15|14|YHR045W|624|617|661|646|590|569|0|0|0|0|0|0|0|0|0|0|0|0|0|0
KAN|15|15|YHR181W|552|554|554|562|527|540|0|0|0|0|0|0|0|0|0|0|0|0|0|0
KAN|15|16|YMR123W|519|459|514|535|483|451|0|0|0|0|0|0|0|0|0|0|0|0|0|0
KAN|15|17|YLR039C|326|274|330|355|294|256|0|0|0|0|0|0|0|0|0|0|0|0|0|0
KAN|15|18|YLR050C|679|685|617|632|645|654|0|0|0|0|0|0|0|0|0|0|0|0|0|0
KAN|15|19|YNR075W|668|655|642|636|582|578|0|0|0|0|0|0|0|0|0|0|0|0|0|0
KAN|15|20|YOL088C|674|623|599|595|620|529|0|0|0|0|0|0|0|0|0|0|0|0|0|0
KAN|15|21|YMR313C|688|654|609|613|605|560|0|0|0|0|0|0|0|0|0|0|0|0|0|0
KAN|15|22|YHR004C|667|631|442|596|513|515|0|0|0|0|0|0|0|0|0|0|0|0|0|0
KAN|15|23|YLR450W|765|844|722|857|684|733|0|0|0|0|0|0|0|0|0|0|0|0|0|0
KAN|15|24|YDL192W|889|1087|833|1062|776|972|0|0|0|0|0|0|0|0|0|0|0|0|0|0
KAN|16|1|YNR051C|747|1066|892|799|907|806|0|0|0|0|0|0|0|0|0|0|0|0|0|0
KAN|16|2|YJL123C|580|846|575|801|627|676|0|0|0|0|0|0|0|0|0|0|0|0|0|0
KAN|16|3|YJL117W|367|469|489|530|509|557|0|0|0|0|0|0|0|0|0|0|0|0|0|0
KAN|16|4|YDL222C|509|777|570|801|542|623|0|0|0|0|0|0|0|0|0|0|0|0|0|0
KAN|16|5|YDL226C|483|467|408|461|455|451|0|0|0|0|0|0|0|0|0|0|0|0|0|0
KAN|16|6|YDL231C|605|514|558|534|529|695|0|0|0|0|0|0|0|0|0|0|0|0|0|0
KAN|16|7|YDL232W|517|817|427|632|504|592|0|0|0|0|0|0|0|0|0|0|0|0|0|0
KAN|16|8|YJL079C|463|508|396|439|414|472|0|0|0|0|0|0|0|0|0|0|0|0|0|0
KAN|16|9|YKR088C|435|783|422|640|446|801|0|0|0|0|0|0|0|0|0|0|0|0|0|0
KAN|16|10|YJL073W|459|680|380|370|466|575|0|0|0|0|0|0|0|0|0|0|0|0|0|0
KAN|16|11|YJL062W|516|1135|517|856|528|914|0|0|0|0|0|0|0|0|0|0|0|0|0|0
KAN|16|12|YJR066W|460|709|416|540|407|563|0|0|0|0|0|0|0|0|0|0|0|0|0|0
KAN|16|13|YDR483W|439|817|528|964|523|852|0|0|0|0|0|0|0|0|0|0|0|0|0|0
KAN|16|14|YER044C|197|366|165|376|350|568|0|0|0|0|0|0|0|0|0|0|0|0|0|0
KAN|16|15|YDL204W|611|1214|527|899|516|711|0|0|0|0|0|0|0|0|0|0|0|0|0|0
KAN|16|16|YBR058C-A|0|81|0|0|0|29|0|0|0|0|0|0|0|0|0|0|0|0|0|0
KAN|16|17|YBR096W|725|931|677|790|715|709|0|0|0|0|0|0|0|0|0|0|0|0|0|0
KAN|16|18|YBR234C|0|81|0|48|0|65|0|0|0|0|0|0|0|0|0|0|0|0|0|0
KAN|16|19|YDR027C|0|49|0|48|0|49|0|0|0|0|0|0|0|0|0|0|0|0|0|0
KAN|16|20|YDR032C|1468|1134|948|792|1111|613|0|0|0|0|0|0|0|0|0|0|0|0|0|0
KAN|16|21|YEL022W|473|753|429|586|413|692|0|0|0|0|0|0|0|0|0|0|0|0|0|0
KAN|16|22|YER053C-A|576|910|614|878|562|597|0|0|0|0|0|0|0|0|0|0|0|0|0|0
KAN|16|23|YER100W|652|709|705|1009|690|613|0|0|0|0|0|0|0|0|0|0|0|0|0|0
KAN|16|24|YGL095C|441|113|4|32|113|113|0|0|0|0|0|0|0|0|0|0|0|0|0|0
NAT|YPR183W*3NAT3
KAN|1|1|YCR017C|917|780|916|726|1118|521|0|0|0|0|0|0|0|0|0|0|0|0|0|0
KAN|1|2|YDR056C|669|456|689|494|690|425|0|0|0|0|0|0|0|0|0|0|0|0|0|0
KAN|1|3|YBR229C|830|522|640|446|698|391|0|0|0|0|0|0|0|0|0|0|0|0|0|0
KAN|1|4|YCR011C|703|465|707|574|791|508|0|0|0|0|0|0|0|0|0|0|0|0|0|0
KAN|1|5|YBL011W|814|586|710|497|719|450|0|0|0|0|0|0|0|0|0|0|0|0|0|0
KAN|1|6|YBL017C|447|228|502|279|550|408|0|0|0|0|0|0|0|0|0|0|0|0|0|0
KAN|1|7|YCL056C|864|754|881|802|784|690|0|0|0|0|0|0|0|0|0|0|0|0|0|0
KAN|1|8|YDR137W|0|0|217|57|399|87|0|0|0|0|0|0|0|0|0|0|0|0|0|0
KAN|1|9|YAR042W|789|535|758|580|661|518|0|0|0|0|0|0|0|0|0|0|0|0|0|0
KAN|1|10|YBR201W|511|345|750|626|674|553|0|0|0|0|0|0|0|0|0|0|0|0|0|0
KAN|1|11|YCL045C|613|449|665|545|558|478|0|0|0|0|0|0|0|0|0|0|0|0|0|0
KAN|1|12|YBR183W|605|501|712|629|638|572|0|0|0|0|0|0|0|0|0|0|0|0|0|0
KAN|1|13|YDR108W|578|431|615|455|502|397|0|0|0|0|0|0|0|0|0|0|0|0|0|0
KAN|1|14|YAL007C|678|652|663|550|595|483|0|0|0|0|0|0|0|0|0|0|0|0|0|0
KAN|1|15|YDR100W|610|487|703|547|614|503|0|0|0|0|0|0|0|0|0|0|0|0|0|0
KAN|1|16|YAL026C|447|194|561|426|543|390|0|0|0|0|0|0|0|0|0|0|0|0|0|0
KAN|1|17|YAL023C|369|221|404|213|382|219|0|0|0|0|0|0|0|0|0|0|0|0|0|0
KAN|1|18|YBL082C|739|484|769|553|704|513|0|0|0|0|0|0|0|0|0|0|0|0|0|0
KAN|1|19|YDR084C|712|484|779|615|716|557|0|0|0|0|0|0|0|0|0|0|0|0|0|0
KAN|1|20|YAL042W|657|405|686|532|672|518|0|0|0|0|0|0|0|0|0|0|0|0|0|0
KAN|1|21|YAL058W|557|261|641|443|646|422|0|0|0|0|0|0|0|0|0|0|0|0|0|0
KAN|1|22|YGL200C|686|424|712|512|666|473|0|0|0|0|0|0|0|0|0|0|0|0|0|0
KAN|1|23|YGL203C|677|489|704|502|652|439|0|0|0|0|0|0|0|0|0|0|0|0|0|0
KAN|1|24|YDR294C|832|945|904|1185|759|1058|0|0|0|0|0|0|0|0|0|0|0|0|0|0
KAN|2|1|YDR297W|820|770|810|905|906|781|0|0|0|0|0|0|0|0|0|0|0|0|0|0
KAN|2|2|YEL001C|654|542|670|729|656|642|0|0|0|0|0|0|0|0|0|0|0|0|0|0
KAN|2|3|YEL003W|506|481|601|593|548|547|0|0|0|0|0|0|0|0|0|0|0|0|0|0
KAN|2|4|YDR304C|647|537|717|754|697|604|0|0|0|0|0|0|0|0|0|0|0|0|0|0
KAN|2|5|YEL004W|525|502|629|599|593|494|0|0|0|0|0|0|0|0|0|0|0|0|0|0
KAN|2|6|YEL005C|674|546|678|658|697|568|0|0|0|0|0|0|0|0|0|0|0|0|0|0
KAN|2|7|YDR307W|581|619|722|685|674|613|0|0|0|0|0|0|0|0|0|0|0|0|0|0
KAN|2|8|YGL084C|228|144|296|262|376|301|0|0|0|0|0|0|0|0|0|0|0|0|0|0
KAN|2|9|YGL054C|804|620|859|779|760|693|0|0|0|0|0|0|0|0|0|0|0|0|0|0
KAN|2|10|YER019C-A|718|582|722|730|686|599|0|0|0|0|0|0|0|0|0|0|0|0|0|0
KAN|2|11|YDR270W|804|724|800|822|756|749|0|0|0|0|0|0|0|0|0|0|0|0|0|0
KAN|2|12|YDR410C|0|0|0|0|0|0|0|0|0|0|0|0|0|0|0|0|0|0|0|0
KAN|2|13|YDR411C|882|808|926|886|875|817|0|0|0|0|0|0|0|0|0|0|0|0|0|0
KAN|2|14|YER004W|874|756|817|822|790|776|0|0|0|0|0|0|0|0|0|0|0|0|0|0
KAN|2|15|YER005W|791|770|781|814|681|563|0|0|0|0|0|0|0|0|0|0|0|0|0|0
KAN|2|16|YGL020C|493|317|478|442|440|411|0|0|0|0|0|0|0|0|0|0|0|0|0|0
KAN|2|17|YEL064C|183|238|483|344|434|348|0|0|0|0|0|0|0|0|0|0|0|0|0|0
KAN|2|18|YGL027C|617|552|648|610|616|566|0|0|0|0|0|0|0|0|0|0|0|0|0|0
KAN|2|19|YDR233C|498|406|520|465|385|279|0|0|0|0|0|0|0|0|0|0|0|0|0|0
KAN|2|20|YEL042W|628|596|741|705|669|585|0|0|0|0|0|0|0|0|0|0|0|0|0|0
KAN|2|21|YEL043W|680|657|724|702|669|609|0|0|0|0|0|0|0|0|0|0|0|0|0|0
KAN|2|22|YGL005C|422|429|597|554|499|406|0|0|0|0|0|0|0|0|0|0|0|0|0|0
KAN|2|23|YGL010W|691|672|744|740|706|636|0|0|0|0|0|0|0|0|0|0|0|0|0|0
KAN|2|24|YGL012W|722|862|719|934|777|845|0|0|0|0|0|0|0|0|0|0|0|0|0|0
KAN|3|1|YDR349C|902|590|902|825|793|700|0|0|0|0|0|0|0|0|0|0|0|0|0|0
KAN|3|2|YDR221W|733|574|731|691|710|624|0|0|0|0|0|0|0|0|0|0|0|0|0|0
KAN|3|3|YDR222W|701|676|767|728|641|552|0|0|0|0|0|0|0|0|0|0|0|0|0|0
KAN|3|4|YDR357C|646|605|655|636|636|590|0|0|0|0|0|0|0|0|0|0|0|0|0|0
KAN|3|5|YEL031W|585|541|624|593|589|498|0|0|0|0|0|0|0|0|0|0|0|0|0|0
KAN|3|6|YER083C|784|788|843|834|777|739|0|0|0|0|0|0|0|0|0|0|0|0|0|0
KAN|3|7|YDR344C|825|626|823|833|772|743|0|0|0|0|0|0|0|0|0|0|0|0|0|0
KAN|3|8|YEL013W|511|448|539|471|516|435|0|0|0|0|0|0|0|0|0|0|0|0|0|0
KAN|3|9|YEL015W|728|529|742|715|728|685|0|0|0|0|0|0|0|0|0|0|0|0|0|0
KAN|3|10|YER071C|784|728|820|720|735|638|0|0|0|0|0|0|0|0|0|0|0|0|0|0
KAN|3|11|YDR320C|180|161|156|133|254|175|0|0|0|0|0|0|0|0|0|0|0|0|0|0
KAN|3|12|YHR110W|840|785|813|742|776|730|0|0|0|0|0|0|0|0|0|0|0|0|0|0
KAN|3|13|YIL076W|460|418|437|394|520|435|0|0|0|0|0|0|0|0|0|0|0|0|0|0
KAN|3|14|YIL090W|563|526|602|593|573|529|0|0|0|0|0|0|0|0|0|0|0|0|0|0
KAN|3|15|YIL039W|711|683|743|645|731|703|0|0|0|0|0|0|0|0|0|0|0|0|0|0
KAN|3|16|YIL040W|462|349|457|397|491|446|0|0|0|0|0|0|0|0|0|0|0|0|0|0
KAN|3|17|YIL043C|865|791|849|773|745|600|0|0|0|0|0|0|0|0|0|0|0|0|0|0
KAN|3|18|YIL044C|624|528|670|612|669|587|0|0|0|0|0|0|0|0|0|0|0|0|0|0
KAN|3|19|YGR199W|756|715|806|755|583|499|0|0|0|0|0|0|0|0|0|0|0|0|0|0
KAN|3|20|YGR202C|674|668|701|669|695|643|0|0|0|0|0|0|0|0|0|0|0|0|0|0
KAN|3|21|YHR060W|686|666|739|665|719|674|0|0|0|0|0|0|0|0|0|0|0|0|0|0
KAN|3|22|YIL027C|702|694|779|807|704|593|0|0|0|0|0|0|0|0|0|0|0|0|0|0
KAN|3|23|YHR079C|224|201|280|264|293|251|0|0|0|0|0|0|0|0|0|0|0|0|0|0
KAN|3|24|YGR177C|901|1111|851|1032|784|917|0|0|0|0|0|0|0|0|0|0|0|0|0|0
KAN|4|1|YGR036C|911|639|878|797|794|763|0|0|0|0|0|0|0|0|0|0|0|0|0|0
KAN|4|2|YHR039C|754|677|801|757|695|677|0|0|0|0|0|0|0|0|0|0|0|0|0|0
KAN|4|3|YIL005W|535|463|643|561|571|502|0|0|0|0|0|0|0|0|0|0|0|0|0|0
KAN|4|4|YIL016W|726|543|778|764|706|675|0|0|0|0|0|0|0|0|0|0|0|0|0|0
KAN|4|5|YGR170W|676|672|723|726|663|678|0|0|0|0|0|0|0|0|0|0|0|0|0|0
KAN|4|6|YHR204W|756|653|810|806|759|770|0|0|0|0|0|0|0|0|0|0|0|0|0|0
KAN|4|7|YGR157W|223|272|325|281|85|0|0|0|0|0|0|0|0|0|0|0|0|0|0|0
KAN|4|8|YHL003C|836|625|807|774|826|744|0|0|0|0|0|0|0|0|0|0|0|0|0|0
KAN|4|9|YHR176W|759|716|722|509|692|536|0|0|0|0|0|0|0|0|0|0|0|0|0|0
KAN|4|10|YHR142W|706|615|738|696|681|560|0|0|0|0|0|0|0|0|0|0|0|0|0|0
KAN|4|11|YGL226C-A|770|673|788|781|776|711|0|0|0|0|0|0|0|0|0|0|0|0|0|0
KAN|4|12|YGL231C|748|664|799|750|727|643|0|0|0|0|0|0|0|0|0|0|0|0|0|0
KAN|4|13|YHL031C|529|500|596|439|489|366|0|0|0|0|0|0|0|0|0|0|0|0|0|0
KAN|4|14|YHR135C|794|600|829|766|752|619|0|0|0|0|0|0|0|0|0|0|0|0|0|0
KAN|4|15|YHR136C|805|782|820|787|809|773|0|0|0|0|0|0|0|0|0|0|0|0|0|0
KAN|4|16|YGR105W|305|330|106|87|228|236|0|0|0|0|0|0|0|0|0|0|0|0|0|0
KAN|4|17|YLL014W|737|680|754|669|764|604|0|0|0|0|0|0|0|0|0|0|0|0|0|0
KAN|4|18|YKL020C|658|603|737|695|719|625|0|0|0|0|0|0|0|0|0|0|0|0|0|0
KAN|4|19|YLR080W|717|710|704|680|684|624|0|0|0|0|0|0|0|0|0|0|0|0|0|0
KAN|4|20|YKL140W|680|676|712|696|593|496|0|0|0|0|0|0|0|0|0|0|0|0|0|0
KAN|4|21|YKL008C|657|663|704|670|720|728|0|0|0|0|0|0|0|0|0|0|0|0|0|0
KAN|4|22|YLR056W|742|758|790|801|754|644|0|0|0|0|0|0|0|0|0|0|0|0|0|0
KAN|4|23|YLR064W|688|744|752|807|710|733|0|0|0|0|0|0|0|0|0|0|0|0|0|0
KAN|4|24|YKL119C|58|95|253|595|253|219|0|0|0|0|0|0|0|0|0|0|0|0|0|0
KAN|5|1|YJL134W|794|700|993|904|972|840|0|0|0|0|0|0|0|0|0|0|0|0|0|0
KAN|5|2|YLR042C|789|742|814|636|749|688|0|0|0|0|0|0|0|0|0|0|0|0|0|0
KAN|5|3|YLR023C|725|675|738|707|718|686|0|0|0|0|0|0|0|0|0|0|0|0|0|0
KAN|5|4|YJL178C|707|617|800|763|694|644|0|0|0|0|0|0|0|0|0|0|0|0|0|0
KAN|5|5|YJL171C|609|585|761|749|724|658|0|0|0|0|0|0|0|0|0|0|0|0|0|0
KAN|5|6|YKL094W|722|693|764|761|760|770|0|0|0|0|0|0|0|0|0|0|0|0|0|0
KAN|5|7|YJL168C|588|562|610|572|613|587|0|0|0|0|0|0|0|0|0|0|0|0|0|0
KAN|5|8|YKL212W|556|527|549|445|521|527|0|0|0|0|0|0|0|0|0|0|0|0|0|0
KAN|5|9|YJL192C|764|532|789|722|711|650|0|0|0|0|0|0|0|0|0|0|0|0|0|0
KAN|5|10|YKL073W|722|624|760|720|602|613|0|0|0|0|0|0|0|0|0|0|0|0|0|0
KAN|5|11|YKL179C|693|539|814|783|700|594|0|0|0|0|0|0|0|0|0|0|0|0|0|0
KAN|5|12|YLL043W|729|675|707|667|681|565|0|0|0|0|0|0|0|0|0|0|0|0|0|0
KAN|5|13|YLL052C|643|585|681|558|739|677|0|0|0|0|0|0|0|0|0|0|0|0|0|0
KAN|5|14|YLL055W|726|673|698|602|759|714|0|0|0|0|0|0|0|0|0|0|0|0|0|0
KAN|5|15|YKL063C|753|721|873|864|771|738|0|0|0|0|0|0|0|0|0|0|0|0|0|0
KAN|5|16|YKL065C|829|793|832|788|751|646|0|0|0|0|0|0|0|0|0|0|0|0|0|0
KAN|5|17|YJL198W|734|711|764|673|716|673|0|0|0|0|0|0|0|0|0|0|0|0|0|0
KAN|5|18|YJL196C|720|703|773|764|754|707|0|0|0|0|0|0|0|0|0|0|0|0|0|0
KAN|5|19|YLL023C|689|674|751|726|733|729|0|0|0|0|0|0|0|0|0|0|0|0|0|0
KAN|5|20|YLL028W|683|649|736|716|718|684|0|0|0|0|0|0|0|0|0|0|0|0|0|0
KAN|5|21|YJL212C|680|655|779|770|739|691|0|0|0|0|0|0|0|0|0|0|0|0|0|0
KAN|5|22|YMR022W|732|720|777|790|735|618|0|0|0|0|0|0|0|0|0|0|0|0|0|0
KAN|5|23|YMR214W|713|663|747|762|722|739|0|0|0|0|0|0|0|0|0|0|0|0|0|0
KAN|5|24|YMR215W|970|1088|955|1117|869|942|0|0|0|0|0|0|0|0|0|0|0|0|0|0
KAN|6|1|YMR010W|1060|788|1062|870|1003|822|0|0|0|0|0|0|0|0|0|0|0|0|0|0
KAN|6|2|YMR015C|752|562|739|715|668|627|0|0|0|0|0|0|0|0|0|0|0|0|0|0
KAN|6|3|YLR207W|709|665|821|827|716|714|0|0|0|0|0|0|0|0|0|0|0|0|0|0
KAN|6|4|YLR350W|672|669|695|655|667|613|0|0|0|0|0|0|0|0|0|0|0|0|0|0
KAN|6|5|YLR220W|730|620|780|773|732|641|0|0|0|0|0|0|0|0|0|0|0|0|0|0
KAN|6|6|YML012W|634|499|706|696|553|484|0|0|0|0|0|0|0|0|0|0|0|0|0|0
KAN|6|7|YML008C|576|551|579|537|620|568|0|0|0|0|0|0|0|0|0|0|0|0|0|0
KAN|6|8|YMR202W|600|527|636|540|617|449|0|0|0|0|0|0|0|0|0|0|0|0|0|0
KAN|6|9|YLR194C|775|727|866|741|738|567|0|0|0|0|0|0|0|0|0|0|0|0|0|0
KAN|6|10|YMR183C|784|724|787|645|693|595|0|0|0|0|0|0|0|0|0|0|0|0|0|0
KAN|6|11|YML019W|702|587|789|757|753|686|0|0|0|0|0|0|0|0|0|0|0|0|0|0
KAN|6|12|YML013W|721|527|736|720|702|599|0|0|0|0|0|0|0|0|0|0|0|0|0|0
KAN|6|13|YLR292C|852|798|864|793|774|666|0|0|0|0|0|0|0|0|0|0|0|0|0|0
KAN|6|14|YMR161W|747|744|776|750|768|746|0|0|0|0|0|0|0|0|0|0|0|0|0|0
KAN|6|15|YMR163C|695|672|747|705|666|611|0|0|0|0|0|0|0|0|0|0|0|0|0|0
KAN|6|16|YLR396C|0|0|0|0|0|0|0|0|0|0|0|0|0|0|0|0|0|0|0|0
KAN|6|17|YMR152W|756|740|811|732|658|642|0|0|0|0|0|0|0|0|0|0|0|0|0|0
KAN|6|18|YLR130C|750|674|773|754|787|737|0|0|0|0|0|0|0|0|0|0|0|0|0|0
KAN|6|19|YLR268W|680|489|645|628|560|459|0|0|0|0|0|0|0|0|0|0|0|0|0|0
KAN|6|20|YMR029C|613|619|654|619|603|481|0|0|0|0|0|0|0|0|0|0|0|0|0|0
KAN|6|21|YMR031C|676|659|749|729|743|629|0|0|0|0|0|0|0|0|0|0|0|0|0|0
KAN|6|22|YLR372W|720|718|760|754|740|709|0|0|0|0|0|0|0|0|0|0|0|0|0|0
KAN|6|23|YLR242C|699|773|755|830|738|646|0|0|0|0|0|0|0|0|0|0|0|0|0|0
KAN|6|24|YLR250W|890|1085|910|1138|836|993|0|0|0|0|0|0|0|0|0|0|0|0|0|0
KAN|7|1|YLR120C|1045|652|1084|940|897|841|0|0|0|0|0|0|0|0|0|0|0|0|0|0
KAN|7|2|YOR245C|840|815|828|839|757|763|0|0|0|0|0|0|0|0|0|0|0|0|0|0
KAN|7|3|YOR115C|681|623|693|674|639|611|0|0|0|0|0|0|0|0|0|0|0|0|0|0
KAN|7|4|YNL297C|541|444|544|533|465|515|0|0|0|0|0|0|0|0|0|0|0|0|0|0
KAN|7|5|YNL156C|773|657|758|725|701|631|0|0|0|0|0|0|0|0|0|0|0|0|0|0
KAN|7|6|YNL153C|649|586|708|690|599|503|0|0|0|0|0|0|0|0|0|0|0|0|0|0
KAN|7|7|YOR002W|321|307|367|320|193|128|0|0|0|0|0|0|0|0|0|0|0|0|0|0
KAN|7|8|YOR092W|627|555|593|528|663|570|0|0|0|0|0|0|0|0|0|0|0|0|0|0
KAN|7|9|YOR214C|704|685|753|702|674|559|0|0|0|0|0|0|0|0|0|0|0|0|0|0
KAN|7|10|YOR216C|724|654|781|737|715|670|0|0|0|0|0|0|0|0|0|0|0|0|0|0
KAN|7|11|YOR085W|713|650|715|668|669|632|0|0|0|0|0|0|0|0|0|0|0|0|0|0
KAN|7|12|YOR089C|367|183|352|235|441|382|0|0|0|0|0|0|0|0|0|0|0|0|0|0
KAN|7|13|YNL194C|709|608|682|656|712|650|0|0|0|0|0|0|0|0|0|0|0|0|0|0
KAN|7|14|YNL327W|718|703|785|724|556|519|0|0|0|0|0|0|0|0|0|0|0|0|0|0
KAN|7|15|YNL190W|668|547|725|694|737|647|0|0|0|0|0|0|0|0|0|0|0|0|0|0
KAN|7|16|YNL323W|904|868|903|853|915|848|0|0|0|0|0|0|0|0|0|0|0|0|0|0
KAN|7|17|YOR198C|140|73|517|449|271|54|0|0|0|0|0|0|0|0|0|0|0|0|0|0
KAN|7|18|YOR067C|868|711|803|772|821|743|0|0|0|0|0|0|0|0|0|0|0|0|0|0
KAN|7|19|YOR070C|484|529|524|516|540|477|0|0|0|0|0|0|0|0|0|0|0|0|0|0
KAN|7|20|YOR079C|705|710|756|766|712|589|0|0|0|0|0|0|0|0|0|0|0|0|0|0
KAN|7|21|YMR307W|360|474|477|526|582|541|0|0|0|0|0|0|0|0|0|0|0|0|0|0
KAN|7|22|YOR049C|665|632|693|715|675|670|0|0|0|0|0|0|0|0|0|0|0|0|0|0
KAN|7|23|YMR292W|474|567|719|739|702|704|0|0|0|0|0|0|0|0|0|0|0|0|0|0
KAN|7|24|YNL219C|602|691|619|678|479|538|0|0|0|0|0|0|0|0|0|0|0|0|0|0
KAN|8|1|YMR299C|1104|896|1149|952|895|859|0|0|0|0|0|0|0|0|0|0|0|0|0|0
KAN|8|2|YOR165W|701|562|770|754|702|726|0|0|0|0|0|0|0|0|0|0|0|0|0|0
KAN|8|3|YOR036W|18|39|13|0|79|23|0|0|0|0|0|0|0|0|0|0|0|0|0|0
KAN|8|4|YOR171C|749|714|814|766|710|674|0|0|0|0|0|0|0|0|0|0|0|0|0|0
KAN|8|5|YOR175C|743|661|837|758|743|666|0|0|0|0|0|0|0|0|0|0|0|0|0|0
KAN|8|6|YOR042W|719|653|793|760|791|727|0|0|0|0|0|0|0|0|0|0|0|0|0|0
KAN|8|7|YOR044W|849|783|890|822|757|603|0|0|0|0|0|0|0|0|0|0|0|0|0|0
KAN|8|8|YNL238W|835|769|858|790|782|720|0|0|0|0|0|0|0|0|0|0|0|0|0|0
KAN|8|9|YMR264W|832|721|844|773|861|749|0|0|0|0|0|0|0|0|0|0|0|0|0|0
KAN|8|10|YMR272C|669|639|704|627|619|477|0|0|0|0|0|0|0|0|0|0|0|0|0|0
KAN|8|11|YMR274C|802|752|832|750|644|540|0|0|0|0|0|0|0|0|0|0|0|0|0|0
KAN|8|12|YOR016C|804|729|844|748|818|692|0|0|0|0|0|0|0|0|0|0|0|0|0|0
KAN|8|13|YNL280C|676|639|764|698|694|536|0|0|0|0|0|0|0|0|0|0|0|0|0|0
KAN|8|14|YMR251W-A|698|474|798|719|832|732|0|0|0|0|0|0|0|0|0|0|0|0|0|0
KAN|8|15|YMR253C|756|720|817|746|756|625|0|0|0|0|0|0|0|0|0|0|0|0|0|0
KAN|8|16|YPR028W|774|741|803|761|785|713|0|0|0|0|0|0|0|0|0|0|0|0|0|0
KAN|8|17|YPL227C|784|746|801|761|760|728|0|0|0|0|0|0|0|0|0|0|0|0|0|0
KAN|8|18|YOL013C|861|822|872|837|824|822|0|0|0|0|0|0|0|0|0|0|0|0|0|0
KAN|8|19|YOL018C|439|451|492|510|405|351|0|0|0|0|0|0|0|0|0|0|0|0|0|0
KAN|8|20|YPR003C|720|706|784|741|742|629|0|0|0|0|0|0|0|0|0|0|0|0|0|0
KAN|8|21|YPL246C|765|738|796|795|726|673|0|0|0|0|0|0|0|0|0|0|0|0|0|0
KAN|8|22|YOR377W|665|698|701|742|676|648|0|0|0|0|0|0|0|0|0|0|0|0|0|0
KAN|8|23|YPL274W|742|762|782|823|743|740|0|0|0|0|0|0|0|0|0|0|0|0|0|0
KAN|8|24|YPL051W|628|771|852|949|807|801|0|0|0|0|0|0|0|0|0|0|0|0|0|0
KAN|9|1|YPL170W|1079|734|1124|963|977|822|0|0|0|0|0|0|0|0|0|0|0|0|0|0
KAN|9|2|YOL065C|787|726|825|782|723|711|0|0|0|0|0|0|0|0|0|0|0|0|0|0
KAN|9|3|YOR311C|658|611|700|609|673|541|0|0|0|0|0|0|0|0|0|0|0|0|0|0
KAN|9|4|YOR321W|722|625|781|740|744|692|0|0|0|0|0|0|0|0|0|0|0|0|0|0
KAN|9|5|YPL195W|652|660|709|712|672|667|0|0|0|0|0|0|0|0|0|0|0|0|0|0
KAN|9|6|YOL047C|747|709|812|790|732|704|0|0|0|0|0|0|0|0|0|0|0|0|0|0
KAN|9|7|YOR307C|735|716|761|736|599|540|0|0|0|0|0|0|0|0|0|0|0|0|0|0
KAN|9|8|YPL087W|763|726|781|772|728|655|0|0|0|0|0|0|0|0|0|0|0|0|0|0
KAN|9|9|YPL207W|686|657|792|735|742|712|0|0|0|0|0|0|0|0|0|0|0|0|0|0
KAN|9|10|YPL206C|801|746|863|801|804|731|0|0|0|0|0|0|0|0|0|0|0|0|0|0
KAN|9|11|YOR284W|717|666|787|754|769|717|0|0|0|0|0|0|0|0|0|0|0|0|0|0
KAN|9|12|YOR285W|750|705|796|736|720|647|0|0|0|0|0|0|0|0|0|0|0|0|0|0
KAN|9|13|YOR288C|802|730|831|756|735|587|0|0|0|0|0|0|0|0|0|0|0|0|0|0
KAN|9|14|YOL030W|764|715|814|739|805|730|0|0|0|0|0|0|0|0|0|0|0|0|0|0
KAN|9|15|YOL031C|759|515|749|742|660|592|0|0|0|0|0|0|0|0|0|0|0|0|0|0
KAN|9|16|YOR291W|771|778|818|827|785|766|0|0|0|0|0|0|0|0|0|0|0|0|0|0
KAN|9|17|YCL025C|710|686|733|692|686|552|0|0|0|0|0|0|0|0|0|0|0|0|0|0
KAN|9|18|YDL052C|779|783|804|806|747|705|0|0|0|0|0|0|0|0|0|0|0|0|0|0
KAN|9|19|YPR173C|314|292|342|264|337|306|0|0|0|0|0|0|0|0|0|0|0|0|0|0
KAN|9|20|YCL001W|704|699|782|775|562|490|0|0|0|0|0|0|0|0|0|0|0|0|0|0
KAN|9|21|YPR148C|676|674|704|703|649|612|0|0|0|0|0|0|0|0|0|0|0|0|0|0
KAN|9|22|YPR149W|682|720|749|776|738|736|0|0|0|0|0|0|0|0|0|0|0|0|0|0
KAN|9|23|YDL018C|779|797|845|903|772|780|0|0|0|0|0|0|0|0|0|0|0|0|0|0
KAN|9|24|YBR067C|1014|1070|995|1109|928|1012|0|0|0|0|0|0|0|0|0|0|0|0|0|0
KAN|10|1|YDL019C|1090|732|1142|993|1021|872|0|0|0|0|0|0|0|0|0|0|0|0|0|0
KAN|10|2|YPR135W|503|432|559|496|560|475|0|0|0|0|0|0|0|0|0|0|0|0|0|0
KAN|10|3|YGR227W|791|732|853|790|683|590|0|0|0|0|0|0|0|0|0|0|0|0|0|0
KAN|10|4|YBR162W-A|723|717|805|775|707|712|0|0|0|0|0|0|0|0|0|0|0|0|0|0
KAN|10|5|YBR164C|573|538|614|602|572|561|0|0|0|0|0|0|0|0|0|0|0|0|0|0
KAN|10|6|YBR052C|738|685|738|728|708|652|0|0|0|0|0|0|0|0|0|0|0|0|0|0
KAN|10|7|YBR171W|663|638|670|642|587|514|0|0|0|0|0|0|0|0|0|0|0|0|0|0
KAN|10|8|YBR036C|650|369|694|645|735|607|0|0|0|0|0|0|0|0|0|0|0|0|0|0
KAN|10|9|YPR114W|699|602|746|675|778|686|0|0|0|0|0|0|0|0|0|0|0|0|0|0
KAN|10|10|YFR041C|635|610|712|653|695|595|0|0|0|0|0|0|0|0|0|0|0|0|0|0
KAN|10|11|YBR132C|784|738|813|768|787|704|0|0|0|0|0|0|0|0|0|0|0|0|0|0
KAN|10|12|YBR106W|618|552|707|655|610|500|0|0|0|0|0|0|0|0|0|0|0|0|0|0
KAN|10|13|YPR063C|712|691|776|740|754|650|0|0|0|0|0|0|0|0|0|0|0|0|0|0
KAN|10|14|YPR071W|775|749|784|741|747|716|0|0|0|0|0|0|0|0|0|0|0|0|0|0
KAN|10|15|YBL102W|756|765|757|742|633|566|0|0|0|0|0|0|0|0|0|0|0|0|0|0
KAN|10|16|YBR097W|0|0|0|0|0|0|0|0|0|0|0|0|0|0|0|0|0|0|0|0
KAN|10|17|YDL121C|803|728|851|793|807|748|0|0|0|0|0|0|0|0|0|0|0|0|0|0
KAN|10|18|YDR518W|740|699|823|766|783|699|0|0|0|0|0|0|0|0|0|0|0|0|0|0
KAN|10|19|YDR519W|767|718|835|779|788|732|0|0|0|0|0|0|0|0|0|0|0|0|0|0
KAN|10|20|YDR524C|671|661|709|691|708|653|0|0|0|0|0|0|0|0|0|0|0|0|0|0
KAN|10|21|YML048W|670|702|763|714|663|584|0|0|0|0|0|0|0|0|0|0|0|0|0|0
KAN|10|22|YJR073C|262|262|274|268|298|303|0|0|0|0|0|0|0|0|0|0|0|0|0|0
KAN|10|23|wt_blank_sean|0|0|0|0|0|0|0|0|0|0|0|0|0|0|0|0|0|0|0|0
KAN|10|24|YJR088C|1002|1000|1064|1187|862|851|0|0|0|0|0|0|0|0|0|0|0|0|0|0
KAN|11|1|YDR503C|1069|658|1130|966|954|916|0|0|0|0|0|0|0|0|0|0|0|0|0|0
KAN|11|2|YML059C|777|705|820|779|727|717|0|0|0|0|0|0|0|0|0|0|0|0|0|0
KAN|11|3|YML055W|669|545|748|702|629|702|0|0|0|0|0|0|0|0|0|0|0|0|0|0
KAN|11|4|YDL099W|680|648|705|710|591|524|0|0|0|0|0|0|0|0|0|0|0|0|0|0
KAN|11|5|YDL100C|487|440|522|503|504|460|0|0|0|0|0|0|0|0|0|0|0|0|0|0
KAN|11|6|YDR484W|235|206|285|259|98|64|0|0|0|0|0|0|0|0|0|0|0|0|0|0
KAN|11|7|YDR492W|771|708|832|758|811|747|0|0|0|0|0|0|0|0|0|0|0|0|0|0
KAN|11|8|YGL126W|773|706|831|765|761|627|0|0|0|0|0|0|0|0|0|0|0|0|0|0
KAN|11|9|YIL124W|803|752|826|774|687|573|0|0|0|0|0|0|0|0|0|0|0|0|0|0
KAN|11|10|YDL091C|759|693|795|754|799|711|0|0|0|0|0|0|0|0|0|0|0|0|0|0
KAN|11|11|YDL093W|743|686|785|731|694|539|0|0|0|0|0|0|0|0|0|0|0|0|0|0
KAN|11|12|YFL048C|761|720|814|759|728|615|0|0|0|0|0|0|0|0|0|0|0|0|0|0
KAN|11|13|YDL095W|421|355|424|393|370|259|0|0|0|0|0|0|0|0|0|0|0|0|0|0
KAN|11|14|YFL025C|763|714|774|737|740|682|0|0|0|0|0|0|0|0|0|0|0|0|0|0
KAN|11|15|YGL161C|615|603|622|615|560|508|0|0|0|0|0|0|0|0|0|0|0|0|0|0
KAN|11|16|YGL167C|328|275|414|401|309|254|0|0|0|0|0|0|0|0|0|0|0|0|0|0
KAN|11|17|YGR261C|712|654|839|771|736|697|0|0|0|0|0|0|0|0|0|0|0|0|0|0
KAN|11|18|YGR263C|784|767|820|781|775|701|0|0|0|0|0|0|0|0|0|0|0|0|0|0
KAN|11|19|YGR266W|689|653|740|702|722|613|0|0|0|0|0|0|0|0|0|0|0|0|0|0
KAN|11|20|YNR039C|715|668|796|794|651|655|0|0|0|0|0|0|0|0|0|0|0|0|0|0
KAN|11|21|YNL146W|742|730|817|807|757|697|0|0|0|0|0|0|0|0|0|0|0|0|0|0
KAN|11|22|YNR019W|701|690|809|792|769|743|0|0|0|0|0|0|0|0|0|0|0|0|0|0
KAN|11|23|YCR043C|855|796|920|851|867|827|0|0|0|0|0|0|0|0|0|0|0|0|0|0
KAN|11|24|YNR021W|1040|1099|1088|1100|965|952|0|0|0|0|0|0|0|0|0|0|0|0|0|0
KAN|12|1|YCR044C|947|677|970|820|856|760|0|0|0|0|0|0|0|0|0|0|0|0|0|0
KAN|12|2|YCR061W|718|548|822|713|736|717|0|0|0|0|0|0|0|0|0|0|0|0|0|0
KAN|12|3|YNR030W|553|468|579|556|421|457|0|0|0|0|0|0|0|0|0|0|0|0|0|0
KAN|12|4|YBR177C|698|677|782|755|713|707|0|0|0|0|0|0|0|0|0|0|0|0|0|0
KAN|12|5|YNR008W|696|634|746|734|712|675|0|0|0|0|0|0|0|0|0|0|0|0|0|0
KAN|12|6|YNR013C|736|679|810|739|744|699|0|0|0|0|0|0|0|0|0|0|0|0|0|0
KAN|12|7|YBR283C|707|666|800|754|704|575|0|0|0|0|0|0|0|0|0|0|0|0|0|0
KAN|12|8|YNL041C|537|481|577|550|445|333|0|0|0|0|0|0|0|0|0|0|0|0|0|0
KAN|12|9|YNL044W|668|619|718|669|695|623|0|0|0|0|0|0|0|0|0|0|0|0|0|0
KAN|12|10|YBR290W|747|694|801|764|795|694|0|0|0|0|0|0|0|0|0|0|0|0|0|0
KAN|12|11|YNL046W|738|677|824|786|771|718|0|0|0|0|0|0|0|0|0|0|0|0|0|0
KAN|12|12|YNL049C|790|734|847|809|806|739|0|0|0|0|0|0|0|0|0|0|0|0|0|0
KAN|12|13|YBR273C|765|710|820|781|663|532|0|0|0|0|0|0|0|0|0|0|0|0|0|0
KAN|12|14|YBR264C|747|692|803|750|761|716|0|0|0|0|0|0|0|0|0|0|0|0|0|0
KAN|12|15|YNL008C|784|757|867|820|814|744|0|0|0|0|0|0|0|0|0|0|0|0|0|0
KAN|12|16|YDL137W|742|674|819|755|821|789|0|0|0|0|0|0|0|0|0|0|0|0|0|0
KAN|12|17|YJL024C|695|649|798|763|626|511|0|0|0|0|0|0|0|0|0|0|0|0|0|0
KAN|12|18|YJL029C|754|735|813|776|755|697|0|0|0|0|0|0|0|0|0|0|0|0|0|0
KAN|12|19|YML067C|667|635|778|757|730|666|0|0|0|0|0|0|0|0|0|0|0|0|0|0
KAN|12|20|YJL004C|536|506|594|566|608|577|0|0|0|0|0|0|0|0|0|0|0|0|0|0
KAN|12|21|YML038C|615|616|710|736|662|687|0|0|0|0|0|0|0|0|0|0|0|0|0|0
KAN|12|22|YER151C|505|520|480|506|437|383|0|0|0|0|0|0|0|0|0|0|0|0|0|0
KAN|12|23|YML075C|761|761|810|825|773|765|0|0|0|0|0|0|0|0|0|0|0|0|0|0
KAN|12|24|YGR086C|845|922|836|912|787|820|0|0|0|0|0|0|0|0|0|0|0|0|0|0
KAN|13|1|YGR089W|1106|632|1107|937|943|870|0|0|0|0|0|0|0|0|0|0|0|0|0|0
KAN|13|2|YGR106C|780|726|837|771|661|666|0|0|0|0|0|0|0|0|0|0|0|0|0|0
KAN|13|3|YLR246W|783|556|799|763|751|689|0|0|0|0|0|0|0|0|0|0|0|0|0|0
KAN|13|4|YJR118C|680|647|752|708|696|664|0|0|0|0|0|0|0|0|0|0|0|0|0|0
KAN|13|5|YDR205W|754|685|767|729|780|726|0|0|0|0|0|0|0|0|0|0|0|0|0|0
KAN|13|6|YGR038W|691|660|782|742|715|680|0|0|0|0|0|0|0|0|0|0|0|0|0|0
KAN|13|7|YJR131W|694|628|768|722|748|696|0|0|0|0|0|0|0|0|0|0|0|0|0|0
KAN|13|8|YJR134C|793|752|815|777|772|716|0|0|0|0|0|0|0|0|0|0|0|0|0|0
KAN|13|9|YER120W|680|620|719|664|653|520|0|0|0|0|0|0|0|0|0|0|0|0|0|0
KAN|13|10|YER122C|712|644|782|729|699|645|0|0|0|0|0|0|0|0|0|0|0|0|0|0
KAN|13|11|YJR117W|697|660|774|709|741|607|0|0|0|0|0|0|0|0|0|0|0|0|0|0
KAN|13|12|YER113C|728|686|785|750|741|670|0|0|0|0|0|0|0|0|0|0|0|0|0|0
KAN|13|13|YJR040W|715|660|778|757|780|713|0|0|0|0|0|0|0|0|0|0|0|0|0|0
KAN|13|14|YKR067W|700|657|756|723|688|605|0|0|0|0|0|0|0|0|0|0|0|0|0|0
KAN|13|15|YJR031C|730|722|736|732|724|684|0|0|0|0|0|0|0|0|0|0|0|0|0|0
KAN|13|16|YMR054W|714|695|801|777|702|669|0|0|0|0|0|0|0|0|0|0|0|0|0|0
KAN|13|17|YIR033W|557|551|597|607|457|394|0|0|0|0|0|0|0|0|0|0|0|0|0|0
KAN|13|18|YJR010C-A|733|680|820|771|755|683|0|0|0|0|0|0|0|0|0|0|0|0|0|0
KAN|13|19|YJR015W|798|793|851|820|726|642|0|0|0|0|0|0|0|0|0|0|0|0|0|0
KAN|13|20|YMR052W|596|567|642|606|579|494|0|0|0|0|0|0|0|0|0|0|0|0|0|0
KAN|13|21|YBR287W|712|680|808|781|747|712|0|0|0|0|0|0|0|0|0|0|0|0|0|0
KAN|13|22|YBR288C|653|663|722|719|671|671|0|0|0|0|0|0|0|0|0|0|0|0|0|0
KAN|13|23|YAR002C-A|653|642|699|710|680|668|0|0|0|0|0|0|0|0|0|0|0|0|0|0
KAN|13|24|YMR119W|994|1104|1039|1122|803|908|0|0|0|0|0|0|0|0|0|0|0|0|0|0
KAN|14|1|YNL125C|442|363|484|433|262|317|0|0|0|0|0|0|0|0|0|0|0|0|0|0
KAN|14|2|YNL130C|838|749|881|782|750|725|0|0|0|0|0|0|0|0|0|0|0|0|0|0
KAN|14|3|YIL030C|664|644|709|697|565|539|0|0|0|0|0|0|0|0|0|0|0|0|0|0
KAN|14|4|YNL085W|709|681|739|724|729|687|0|0|0|0|0|0|0|0|0|0|0|0|0|0
KAN|14|5|YNL095C|629|614|680|688|621|632|0|0|0|0|0|0|0|0|0|0|0|0|0|0
KAN|14|6|YLR390W-A|718|666|741|707|685|661|0|0|0|0|0|0|0|0|0|0|0|0|0|0
KAN|14|7|YJL078C|689|650|755|728|683|627|0|0|0|0|0|0|0|0|0|0|0|0|0|0
KAN|14|8|YKR053C|684|668|742|723|669|645|0|0|0|0|0|0|0|0|0|0|0|0|0|0
KAN|14|9|YNL051W|588|544|594|564|539|490|0|0|0|0|0|0|0|0|0|0|0|0|0|0
KAN|14|10|YPL137C|703|656|772|731|711|680|0|0|0|0|0|0|0|0|0|0|0|0|0|0
KAN|14|11|YDL072C|722|641|754|717|727|669|0|0|0|0|0|0|0|0|0|0|0|0|0|0
KAN|14|12|YCR048W|736|695|769|733|756|712|0|0|0|0|0|0|0|0|0|0|0|0|0|0
KAN|14|13|YCR067C|719|701|767|740|706|686|0|0|0|0|0|0|0|0|0|0|0|0|0|0
KAN|14|14|YCR034W|693|679|742|727|670|637|0|0|0|0|0|0|0|0|0|0|0|0|0|0
KAN|14|15|YGR130C|777|784|799|813|788|735|0|0|0|0|0|0|0|0|0|0|0|0|0|0
KAN|14|16|YGL223C|730|748|769|767|735|722|0|0|0|0|0|0|0|0|0|0|0|0|0|0
KAN|14|17|YBR255W|749|746|796|752|795|736|0|0|0|0|0|0|0|0|0|0|0|0|0|0
KAN|14|18|YER087C-B|761|727|817|803|780|723|0|0|0|0|0|0|0|0|0|0|0|0|0|0
KAN|14|19|YIL105C|746|726|836|835|789|769|0|0|0|0|0|0|0|0|0|0|0|0|0|0
KAN|14|20|YDR476C|706|669|787|769|703|672|0|0|0|0|0|0|0|0|0|0|0|0|0|0
KAN|14|21|YDR525W|644|581|716|682|696|678|0|0|0|0|0|0|0|0|0|0|0|0|0|0
KAN|14|22|YDR057W|698|658|804|793|744|728|0|0|0|0|0|0|0|0|0|0|0|0|0|0
KAN|14|23|YBR159W|542|532|611|643|557|500|0|0|0|0|0|0|0|0|0|0|0|0|0|0
KAN|14|24|YHR123W|874|960|932|1012|841|879|0|0|0|0|0|0|0|0|0|0|0|0|0|0
KAN|15|1|YGR284C|996|821|1068|919|943|871|0|0|0|0|0|0|0|0|0|0|0|0|0|0
KAN|15|2|YOL101C|796|723|849|812|758|726|0|0|0|0|0|0|0|0|0|0|0|0|0|0
KAN|15|3|YOL107W|651|630|689|700|591|570|0|0|0|0|0|0|0|0|0|0|0|0|0|0
KAN|15|4|YNL300W|626|645|677|704|658|651|0|0|0|0|0|0|0|0|0|0|0|0|0|0
KAN|15|5|YOL110W|628|624|659|685|694|677|0|0|0|0|0|0|0|0|0|0|0|0|0|0
KAN|15|6|YOR317W|615|602|650|642|654|617|0|0|0|0|0|0|0|0|0|0|0|0|0|0
KAN|15|7|YML071C|534|444|545|532|458|490|0|0|0|0|0|0|0|0|0|0|0|0|0|0
KAN|15|8|YIR038C|641|450|667|642|708|670|0|0|0|0|0|0|0|0|0|0|0|0|0|0
KAN|15|9|YML101C|697|637|724|714|732|697|0|0|0|0|0|0|0|0|0|0|0|0|0|0
KAN|15|10|YOL137W|648|626|656|648|669|649|0|0|0|0|0|0|0|0|0|0|0|0|0|0
KAN|15|11|YDR424C|658|613|713|695|672|660|0|0|0|0|0|0|0|0|0|0|0|0|0|0
KAN|15|12|YMR065W|708|693|735|743|730|715|0|0|0|0|0|0|0|0|0|0|0|0|0|0
KAN|15|13|YML128C|680|705|726|783|719|604|0|0|0|0|0|0|0|0|0|0|0|0|0|0
KAN|15|14|YHR045W|684|690|709|759|735|710|0|0|0|0|0|0|0|0|0|0|0|0|0|0
KAN|15|15|YHR181W|702|720|733|783|673|696|0|0|0|0|0|0|0|0|0|0|0|0|0|0
KAN|15|16|YMR123W|462|415|606|657|608|572|0|0|0|0|0|0|0|0|0|0|0|0|0|0
KAN|15|17|YLR039C|414|433|447|458|535|492|0|0|0|0|0|0|0|0|0|0|0|0|0|0
KAN|15|18|YLR050C|765|863|804|911|798|872|0|0|0|0|0|0|0|0|0|0|0|0|0|0
KAN|15|19|YNR075W|733|762|819|887|763|788|0|0|0|0|0|0|0|0|0|0|0|0|0|0
KAN|15|20|YOL088C|761|729|814|822|758|762|0|0|0|0|0|0|0|0|0|0|0|0|0|0
KAN|15|21|YMR313C|685|695|765|776|676|675|0|0|0|0|0|0|0|0|0|0|0|0|0|0
KAN|15|22|YHR004C|657|667|693|725|663|681|0|0|0|0|0|0|0|0|0|0|0|0|0|0
KAN|15|23|YLR450W|771|862|803|912|769|820|0|0|0|0|0|0|0|0|0|0|0|0|0|0
KAN|15|24|YDL192W|866|975|876|1033|878|1017|0|0|0|0|0|0|0|0|0|0|0|0|0|0
KAN|16|1|YNR051C|770|675|830|819|769|696|0|0|0|0|0|0|0|0|0|0|0|0|0|0
KAN|16|2|YJL123C|739|734|833|834|554|656|0|0|0|0|0|0|0|0|0|0|0|0|0|0
KAN|16|3|YJL117W|564|734|594|713|482|579|0|0|0|0|0|0|0|0|0|0|0|0|0|0
KAN|16|4|YDL222C|481|616|757|787|652|681|0|0|0|0|0|0|0|0|0|0|0|0|0|0
KAN|16|5|YDL226C|675|651|748|754|498|587|0|0|0|0|0|0|0|0|0|0|0|0|0|0
KAN|16|6|YDL231C|668|810|739|790|571|613|0|0|0|0|0|0|0|0|0|0|0|0|0|0
KAN|16|7|YDL232W|683|767|745|769|555|629|0|0|0|0|0|0|0|0|0|0|0|0|0|0
KAN|16|8|YJL079C|684|793|780|755|621|624|0|0|0|0|0|0|0|0|0|0|0|0|0|0
KAN|16|9|YKR088C|593|644|666|777|580|628|0|0|0|0|0|0|0|0|0|0|0|0|0|0
KAN|16|10|YJL073W|690|847|765|784|566|663|0|0|0|0|0|0|0|0|0|0|0|0|0|0
KAN|16|11|YJL062W|443|455|524|606|404|461|0|0|0|0|0|0|0|0|0|0|0|0|0|0
KAN|16|12|YJR066W|619|830|614|852|471|599|0|0|0|0|0|0|0|0|0|0|0|0|0|0
KAN|16|13|YDR483W|635|727|783|867|666|670|0|0|0|0|0|0|0|0|0|0|0|0|0|0
KAN|16|14|YER044C|102|136|141|228|393|479|0|0|0|0|0|0|0|0|0|0|0|0|0|0
KAN|16|15|YDL204W|844|975|856|982|682|746|0|0|0|0|0|0|0|0|0|0|0|0|0|0
KAN|16|16|YBR058C-A|0|0|0|0|0|0|0|0|0|0|0|0|0|0|0|0|0|0|0|0
KAN|16|17|YBR096W|939|1132|996|1028|770|840|0|0|0|0|0|0|0|0|0|0|0|0|0|0
KAN|16|18|YBR234C|25|36|65|81|0|4|0|0|0|0|0|0|0|0|0|0|0|0|0|0
KAN|16|19|YDR027C|0|4|1|9|0|1|0|0|0|0|0|0|0|0|0|0|0|0|0|0
KAN|16|20|YDR032C|892|917|961|816|760|789|0|0|0|0|0|0|0|0|0|0|0|0|0|0
KAN|16|21|YEL022W|780|777|575|635|543|624|0|0|0|0|0|0|0|0|0|0|0|0|0|0
KAN|16|22|YER053C-A|822|884|913|997|609|707|0|0|0|0|0|0|0|0|0|0|0|0|0|0
KAN|16|23|YER100W|819|1001|987|1088|729|915|0|0|0|0|0|0|0|0|0|0|0|0|0|0
KAN|16|24|YGL095C|155|157|87|139|7|44|0|0|0|0|0|0|0|0|0|0|0|0|0|0
NAT|YPR183W*3NAT4
KAN|1|1|YCR017C|797|862|797|832|1080|815|0|0|0|0|0|0|0|0|0|0|0|0|0|0
KAN|1|2|YDR056C|865|619|933|757|829|558|0|0|0|0|0|0|0|0|0|0|0|0|0|0
KAN|1|3|YBR229C|691|498|860|675|749|549|0|0|0|0|0|0|0|0|0|0|0|0|0|0
KAN|1|4|YCR011C|810|526|763|675|735|610|0|0|0|0|0|0|0|0|0|0|0|0|0|0
KAN|1|5|YBL011W|980|826|1014|851|927|674|0|0|0|0|0|0|0|0|0|0|0|0|0|0
KAN|1|6|YBL017C|792|554|688|491|631|483|0|0|0|0|0|0|0|0|0|0|0|0|0|0
KAN|1|7|YCL056C|925|826|1163|954|833|638|0|0|0|0|0|0|0|0|0|0|0|0|0|0
KAN|1|8|YDR137W|246|177|265|169|844|685|0|0|0|0|0|0|0|0|0|0|0|0|0|0
KAN|1|9|YAR042W|966|614|1023|818|837|613|0|0|0|0|0|0|0|0|0|0|0|0|0|0
KAN|1|10|YBR201W|1044|867|1039|883|946|785|0|0|0|0|0|0|0|0|0|0|0|0|0|0
KAN|1|11|YCL045C|868|579|922|768|731|619|0|0|0|0|0|0|0|0|0|0|0|0|0|0
KAN|1|12|YBR183W|944|837|1080|869|828|659|0|0|0|0|0|0|0|0|0|0|0|0|0|0
KAN|1|13|YDR108W|906|747|786|569|694|531|0|0|0|0|0|0|0|0|0|0|0|0|0|0
KAN|1|14|YAL007C|1001|890|1037|789|927|722|0|0|0|0|0|0|0|0|0|0|0|0|0|0
KAN|1|15|YDR100W|989|807|1007|855|901|680|0|0|0|0|0|0|0|0|0|0|0|0|0|0
KAN|1|16|YAL026C|867|766|1073|1011|816|684|0|0|0|0|0|0|0|0|0|0|0|0|0|0
KAN|1|17|YAL023C|426|264|491|389|408|311|0|0|0|0|0|0|0|0|0|0|0|0|0|0
KAN|1|18|YBL082C|783|682|898|672|755|489|0|0|0|0|0|0|0|0|0|0|0|0|0|0
KAN|1|19|YDR084C|1090|883|1090|890|793|580|0|0|0|0|0|0|0|0|0|0|0|0|0|0
KAN|1|20|YAL042W|898|751|1013|789|996|859|0|0|0|0|0|0|0|0|0|0|0|0|0|0
KAN|1|21|YAL058W|931|761|973|774|853|617|0|0|0|0|0|0|0|0|0|0|0|0|0|0
KAN|1|22|YGL200C|1024|871|1126|868|900|666|0|0|0|0|0|0|0|0|0|0|0|0|0|0
KAN|1|23|YGL203C|1052|805|1084|944|843|671|0|0|0|0|0|0|0|0|0|0|0|0|0|0
KAN|1|24|YDR294C|1136|1161|1336|1206|970|949|0|0|0|0|0|0|0|0|0|0|0|0|0|0
KAN|2|1|YDR297W|1013|734|1069|872|934|679|0|0|0|0|0|0|0|0|0|0|0|0|0|0
KAN|2|2|YEL001C|627|566|719|646|560|524|0|0|0|0|0|0|0|0|0|0|0|0|0|0
KAN|2|3|YEL003W|658|571|669|583|625|549|0|0|0|0|0|0|0|0|0|0|0|0|0|0
KAN|2|4|YDR304C|830|780|825|754|705|695|0|0|0|0|0|0|0|0|0|0|0|0|0|0
KAN|2|5|YEL004W|712|642|632|649|563|526|0|0|0|0|0|0|0|0|0|0|0|0|0|0
KAN|2|6|YEL005C|753|668|687|628|543|509|0|0|0|0|0|0|0|0|0|0|0|0|0|0
KAN|2|7|YDR307W|752|741|825|777|563|548|0|0|0|0|0|0|0|0|0|0|0|0|0|0
KAN|2|8|YGL084C|256|168|439|427|152|91|0|0|0|0|0|0|0|0|0|0|0|0|0|0
KAN|2|9|YGL054C|757|611|852|828|601|540|0|0|0|0|0|0|0|0|0|0|0|0|0|0
KAN|2|10|YER019C-A|755|675|726|738|619|569|0|0|0|0|0|0|0|0|0|0|0|0|0|0
KAN|2|11|YDR270W|789|778|756|783|583|637|0|0|0|0|0|0|0|0|0|0|0|0|0|0
KAN|2|12|YDR410C|0|0|0|0|0|0|0|0|0|0|0|0|0|0|0|0|0|0|0|0
KAN|2|13|YDR411C|730|683|939|923|539|548|0|0|0|0|0|0|0|0|0|0|0|0|0|0
KAN|2|14|YER004W|916|862|921|828|629|603|0|0|0|0|0|0|0|0|0|0|0|0|0|0
KAN|2|15|YER005W|724|704|701|697|650|680|0|0|0|0|0|0|0|0|0|0|0|0|0|0
KAN|2|16|YGL020C|472|421|533|475|338|297|0|0|0|0|0|0|0|0|0|0|0|0|0|0
KAN|2|17|YEL064C|908|602|82|82|661|539|0|0|0|0|0|0|0|0|0|0|0|0|0|0
KAN|2|18|YGL027C|715|613|755|655|548|431|0|0|0|0|0|0|0|0|0|0|0|0|0|0
KAN|2|19|YDR233C|616|538|621|557|392|353|0|0|0|0|0|0|0|0|0|0|0|0|0|0
KAN|2|20|YEL042W|706|592|698|631|606|629|0|0|0|0|0|0|0|0|0|0|0|0|0|0
KAN|2|21|YEL043W|848|801|680|686|568|606|0|0|0|0|0|0|0|0|0|0|0|0|0|0
KAN|2|22|YGL005C|738|667|684|610|542|474|0|0|0|0|0|0|0|0|0|0|0|0|0|0
KAN|2|23|YGL010W|753|757|1037|1002|677|660|0|0|0|0|0|0|0|0|0|0|0|0|0|0
KAN|2|24|YGL012W|1029|1141|950|1028|676|739|0|0|0|0|0|0|0|0|0|0|0|0|0|0
KAN|3|1|YDR349C|864|715|871|744|711|581|0|0|0|0|0|0|0|0|0|0|0|0|0|0
KAN|3|2|YDR221W|808|719|796|758|697|625|0|0|0|0|0|0|0|0|0|0|0|0|0|0
KAN|3|3|YDR222W|734|650|652|638|525|438|0|0|0|0|0|0|0|0|0|0|0|0|0|0
KAN|3|4|YDR357C|582|525|580|613|573|523|0|0|0|0|0|0|0|0|0|0|0|0|0|0
KAN|3|5|YEL031W|616|523|589|561|484|420|0|0|0|0|0|0|0|0|0|0|0|0|0|0
KAN|3|6|YER083C|768|750|744|729|613|608|0|0|0|0|0|0|0|0|0|0|0|0|0|0
KAN|3|7|YDR344C|745|738|732|755|671|647|0|0|0|0|0|0|0|0|0|0|0|0|0|0
KAN|3|8|YEL013W|510|452|534|472|565|533|0|0|0|0|0|0|0|0|0|0|0|0|0|0
KAN|3|9|YEL015W|774|696|672|654|680|623|0|0|0|0|0|0|0|0|0|0|0|0|0|0
KAN|3|10|YER071C|772|707|723|734|678|661|0|0|0|0|0|0|0|0|0|0|0|0|0|0
KAN|3|11|YDR320C|326|291|338|308|230|260|0|0|0|0|0|0|0|0|0|0|0|0|0|0
KAN|3|12|YHR110W|763|706|780|739|749|708|0|0|0|0|0|0|0|0|0|0|0|0|0|0
KAN|3|13|YIL076W|786|770|488|417|581|534|0|0|0|0|0|0|0|0|0|0|0|0|0|0
KAN|3|14|YIL090W|355|290|384|369|659|538|0|0|0|0|0|0|0|0|0|0|0|0|0|0
KAN|3|15|YIL039W|735|692|802|755|450|491|0|0|0|0|0|0|0|0|0|0|0|0|0|0
KAN|3|16|YIL040W|507|397|506|452|493|457|0|0|0|0|0|0|0|0|0|0|0|0|0|0
KAN|3|17|YIL043C|827|786|868|791|754|721|0|0|0|0|0|0|0|0|0|0|0|0|0|0
KAN|3|18|YIL044C|678|616|732|646|648|612|0|0|0|0|0|0|0|0|0|0|0|0|0|0
KAN|3|19|YGR199W|803|730|816|700|767|730|0|0|0|0|0|0|0|0|0|0|0|0|0|0
KAN|3|20|YGR202C|771|667|809|757|754|713|0|0|0|0|0|0|0|0|0|0|0|0|0|0
KAN|3|21|YHR060W|0|0|0|0|0|0|0|0|0|0|0|0|0|0|0|0|0|0|0|0
KAN|3|22|YIL027C|908|863|787|690|691|700|0|0|0|0|0|0|0|0|0|0|0|0|0|0
KAN|3|23|YHR079C|300|274|514|534|155|164|0|0|0|0|0|0|0|0|0|0|0|0|0|0
KAN|3|24|YGR177C|822|937|842|1003|939|1040|0|0|0|0|0|0|0|0|0|0|0|0|0|0
KAN|4|1|YGR036C|601|301|139|177|3|0|0|0|0|0|0|0|0|0|0|0|0|0|0|0
KAN|4|2|YHR039C|796|681|697|683|696|611|0|0|0|0|0|0|0|0|0|0|0|0|0|0
KAN|4|3|YIL005W|622|580|594|558|576|544|0|0|0|0|0|0|0|0|0|0|0|0|0|0
KAN|4|4|YIL016W|676|654|670|644|653|611|0|0|0|0|0|0|0|0|0|0|0|0|0|0
KAN|4|5|YGR170W|650|637|632|634|633|596|0|0|0|0|0|0|0|0|0|0|0|0|0|0
KAN|4|6|YHR204W|655|674|673|651|685|680|0|0|0|0|0|0|0|0|0|0|0|0|0|0
KAN|4|7|YGR157W|361|332|283|216|153|220|0|0|0|0|0|0|0|0|0|0|0|0|0|0
KAN|4|8|YHL003C|811|798|799|779|675|665|0|0|0|0|0|0|0|0|0|0|0|0|0|0
KAN|4|9|YHR176W|717|671|789|721|685|704|0|0|0|0|0|0|0|0|0|0|0|0|0|0
KAN|4|10|YHR142W|650|582|617|620|679|674|0|0|0|0|0|0|0|0|0|0|0|0|0|0
KAN|4|11|YGL226C-A|827|771|703|684|634|607|0|0|0|0|0|0|0|0|0|0|0|0|0|0
KAN|4|12|YGL231C|627|531|748|705|534|496|0|0|0|0|0|0|0|0|0|0|0|0|0|0
KAN|4|13|YHL031C|600|547|603|531|571|534|0|0|0|0|0|0|0|0|0|0|0|0|0|0
KAN|4|14|YHR135C|775|741|859|803|750|748|0|0|0|0|0|0|0|0|0|0|0|0|0|0
KAN|4|15|YHR136C|779|770|741|681|711|698|0|0|0|0|0|0|0|0|0|0|0|0|0|0
KAN|4|16|YGR105W|231|167|230|339|512|649|0|0|0|0|0|0|0|0|0|0|0|0|0|0
KAN|4|17|YLL014W|798|703|848|734|721|684|0|0|0|0|0|0|0|0|0|0|0|0|0|0
KAN|4|18|YKL020C|664|632|710|656|636|634|0|0|0|0|0|0|0|0|0|0|0|0|0|0
KAN|4|19|YLR080W|714|657|704|663|486|494|0|0|0|0|0|0|0|0|0|0|0|0|0|0
KAN|4|20|YKL140W|804|698|788|683|736|723|0|0|0|0|0|0|0|0|0|0|0|0|0|0
KAN|4|21|YKL008C|825|754|826|767|671|667|0|0|0|0|0|0|0|0|0|0|0|0|0|0
KAN|4|22|YLR056W|844|759|785|602|672|698|0|0|0|0|0|0|0|0|0|0|0|0|0|0
KAN|4|23|YLR064W|791|799|822|748|865|946|0|0|0|0|0|0|0|0|0|0|0|0|0|0
KAN|4|24|YKL119C|168|216|289|285|190|243|0|0|0|0|0|0|0|0|0|0|0|0|0|0
KAN|5|1|YJL134W|948|673|1074|889|824|659|0|0|0|0|0|0|0|0|0|0|0|0|0|0
KAN|5|2|YLR042C|816|707|783|655|786|652|0|0|0|0|0|0|0|0|0|0|0|0|0|0
KAN|5|3|YLR023C|645|625|669|562|540|448|0|0|0|0|0|0|0|0|0|0|0|0|0|0
KAN|5|4|YJL178C|625|584|661|678|512|483|0|0|0|0|0|0|0|0|0|0|0|0|0|0
KAN|5|5|YJL171C|635|459|675|606|481|442|0|0|0|0|0|0|0|0|0|0|0|0|0|0
KAN|5|6|YKL094W|707|697|692|734|618|622|0|0|0|0|0|0|0|0|0|0|0|0|0|0
KAN|5|7|YJL168C|526|525|515|484|491|416|0|0|0|0|0|0|0|0|0|0|0|0|0|0
KAN|5|8|YKL212W|221|177|383|327|350|328|0|0|0|0|0|0|0|0|0|0|0|0|0|0
KAN|5|9|YJL192C|631|592|769|760|510|461|0|0|0|0|0|0|0|0|0|0|0|0|0|0
KAN|5|10|YKL073W|723|696|650|646|521|580|0|0|0|0|0|0|0|0|0|0|0|0|0|0
KAN|5|11|YKL179C|713|722|746|714|675|670|0|0|0|0|0|0|0|0|0|0|0|0|0|0
KAN|5|12|YLL043W|619|616|657|621|587|580|0|0|0|0|0|0|0|0|0|0|0|0|0|0
KAN|5|13|YLL052C|735|695|722|680|651|650|0|0|0|0|0|0|0|0|0|0|0|0|0|0
KAN|5|14|YLL055W|797|782|758|768|630|658|0|0|0|0|0|0|0|0|0|0|0|0|0|0
KAN|5|15|YKL063C|671|680|727|705|644|692|0|0|0|0|0|0|0|0|0|0|0|0|0|0
KAN|5|16|YKL065C|751|732|815|765|648|681|0|0|0|0|0|0|0|0|0|0|0|0|0|0
KAN|5|17|YJL198W|697|695|728|652|653|672|0|0|0|0|0|0|0|0|0|0|0|0|0|0
KAN|5|18|YJL196C|683|616|734|736|610|597|0|0|0|0|0|0|0|0|0|0|0|0|0|0
KAN|5|19|YLL023C|725|729|686|615|651|689|0|0|0|0|0|0|0|0|0|0|0|0|0|0
KAN|5|20|YLL028W|784|750|734|666|770|739|0|0|0|0|0|0|0|0|0|0|0|0|0|0
KAN|5|21|YJL212C|783|716|796|778|594|598|0|0|0|0|0|0|0|0|0|0|0|0|0|0
KAN|5|22|YMR022W|789|750|858|810|647|656|0|0|0|0|0|0|0|0|0|0|0|0|0|0
KAN|5|23|YMR214W|793|809|797|768|637|690|0|0|0|0|0|0|0|0|0|0|0|0|0|0
KAN|5|24|YMR215W|1035|1135|1171|1286|776|812|0|0|0|0|0|0|0|0|0|0|0|0|0|0
KAN|6|1|YMR010W|1012|777|1126|911|654|483|0|0|0|0|0|0|0|0|0|0|0|0|0|0
KAN|6|2|YMR015C|638|564|635|498|585|474|0|0|0|0|0|0|0|0|0|0|0|0|0|0
KAN|6|3|YLR207W|718|645|796|788|538|523|0|0|0|0|0|0|0|0|0|0|0|0|0|0
KAN|6|4|YLR350W|694|671|720|695|602|565|0|0|0|0|0|0|0|0|0|0|0|0|0|0
KAN|6|5|YLR220W|660|683|752|719|612|577|0|0|0|0|0|0|0|0|0|0|0|0|0|0
KAN|6|6|YML012W|577|573|668|635|506|500|0|0|0|0|0|0|0|0|0|0|0|0|0|0
KAN|6|7|YML008C|567|568|566|526|535|533|0|0|0|0|0|0|0|0|0|0|0|0|0|0
KAN|6|8|YMR202W|589|529|720|628|402|402|0|0|0|0|0|0|0|0|0|0|0|0|0|0
KAN|6|9|YLR194C|682|624|744|710|661|637|0|0|0|0|0|0|0|0|0|0|0|0|0|0
KAN|6|10|YMR183C|761|706|649|615|644|625|0|0|0|0|0|0|0|0|0|0|0|0|0|0
KAN|6|11|YML019W|650|658|687|661|580|568|0|0|0|0|0|0|0|0|0|0|0|0|0|0
KAN|6|12|YML013W|638|632|620|572|625|635|0|0|0|0|0|0|0|0|0|0|0|0|0|0
KAN|6|13|YLR292C|749|733|788|718|551|456|0|0|0|0|0|0|0|0|0|0|0|0|0|0
KAN|6|14|YMR161W|705|728|641|626|696|729|0|0|0|0|0|0|0|0|0|0|0|0|0|0
KAN|6|15|YMR163C|714|681|736|727|592|577|0|0|0|0|0|0|0|0|0|0|0|0|0|0
KAN|6|16|YLR396C|0|0|0|0|0|0|0|0|0|0|0|0|0|0|0|0|0|0|0|0
KAN|6|17|YMR152W|767|739|743|663|666|659|0|0|0|0|0|0|0|0|0|0|0|0|0|0
KAN|6|18|YLR130C|751|724|783|735|693|716|0|0|0|0|0|0|0|0|0|0|0|0|0|0
KAN|6|19|YLR268W|488|435|495|448|471|485|0|0|0|0|0|0|0|0|0|0|0|0|0|0
KAN|6|20|YMR029C|698|673|721|658|607|621|0|0|0|0|0|0|0|0|0|0|0|0|0|0
KAN|6|21|YMR031C|784|775|831|776|741|730|0|0|0|0|0|0|0|0|0|0|0|0|0|0
KAN|6|22|YLR372W|781|761|740|718|585|550|0|0|0|0|0|0|0|0|0|0|0|0|0|0
KAN|6|23|YLR242C|690|692|828|886|617|594|0|0|0|0|0|0|0|0|0|0|0|0|0|0
KAN|6|24|YLR250W|911|1009|1047|1136|833|927|0|0|0|0|0|0|0|0|0|0|0|0|0|0
KAN|7|1|YLR120C|848|690|924|797|809|610|0|0|0|0|0|0|0|0|0|0|0|0|0|0
KAN|7|2|YOR245C|805|746|665|667|671|614|0|0|0|0|0|0|0|0|0|0|0|0|0|0
KAN|7|3|YOR115C|567|478|633|635|559|554|0|0|0|0|0|0|0|0|0|0|0|0|0|0
KAN|7|4|YNL297C|349|345|402|386|420|395|0|0|0|0|0|0|0|0|0|0|0|0|0|0
KAN|7|5|YNL156C|648|617|606|590|599|550|0|0|0|0|0|0|0|0|0|0|0|0|0|0
KAN|7|6|YNL153C|668|650|703|685|643|616|0|0|0|0|0|0|0|0|0|0|0|0|0|0
KAN|7|7|YOR002W|368|311|354|313|213|182|0|0|0|0|0|0|0|0|0|0|0|0|0|0
KAN|7|8|YOR092W|775|753|823|735|652|605|0|0|0|0|0|0|0|0|0|0|0|0|0|0
KAN|7|9|YOR214C|668|631|725|687|624|595|0|0|0|0|0|0|0|0|0|0|0|0|0|0
KAN|7|10|YOR216C|641|673|674|694|539|537|0|0|0|0|0|0|0|0|0|0|0|0|0|0
KAN|7|11|YOR085W|586|552|590|560|553|559|0|0|0|0|0|0|0|0|0|0|0|0|0|0
KAN|7|12|YOR089C|535|504|449|363|303|283|0|0|0|0|0|0|0|0|0|0|0|0|0|0
KAN|7|13|YNL194C|683|669|650|650|642|666|0|0|0|0|0|0|0|0|0|0|0|0|0|0
KAN|7|14|YNL327W|706|704|764|698|632|637|0|0|0|0|0|0|0|0|0|0|0|0|0|0
KAN|7|15|YNL190W|684|701|744|722|644|649|0|0|0|0|0|0|0|0|0|0|0|0|0|0
KAN|7|16|YNL323W|845|854|905|837|764|776|0|0|0|0|0|0|0|0|0|0|0|0|0|0
KAN|7|17|YOR198C|0|0|375|333|223|162|0|0|0|0|0|0|0|0|0|0|0|0|0|0
KAN|7|18|YOR067C|826|854|857|828|723|723|0|0|0|0|0|0|0|0|0|0|0|0|0|0
KAN|7|19|YOR070C|628|594|560|540|635|615|0|0|0|0|0|0|0|0|0|0|0|0|0|0
KAN|7|20|YOR079C|812|760|706|642|709|721|0|0|0|0|0|0|0|0|0|0|0|0|0|0
KAN|7|21|YMR307W|292|276|262|261|290|295|0|0|0|0|0|0|0|0|0|0|0|0|0|0
KAN|7|22|YOR049C|826|762|689|636|666|629|0|0|0|0|0|0|0|0|0|0|0|0|0|0
KAN|7|23|YMR292W|859|814|785|701|811|781|0|0|0|0|0|0|0|0|0|0|0|0|0|0
KAN|7|24|YNL219C|693|736|657|659|472|471|0|0|0|0|0|0|0|0|0|0|0|0|0|0
KAN|8|1|YMR299C|1012|586|914|889|819|610|0|0|0|0|0|0|0|0|0|0|0|0|0|0
KAN|8|2|YOR165W|676|622|635|546|651|549|0|0|0|0|0|0|0|0|0|0|0|0|0|0
KAN|8|3|YOR036W|210|44|60|65|26|26|0|0|0|0|0|0|0|0|0|0|0|0|0|0
KAN|8|4|YOR171C|665|620|609|558|460|454|0|0|0|0|0|0|0|0|0|0|0|0|0|0
KAN|8|5|YOR175C|632|611|640|625|524|479|0|0|0|0|0|0|0|0|0|0|0|0|0|0
KAN|8|6|YOR042W|669|666|707|670|578|544|0|0|0|0|0|0|0|0|0|0|0|0|0|0
KAN|8|7|YOR044W|613|557|695|625|671|622|0|0|0|0|0|0|0|0|0|0|0|0|0|0
KAN|8|8|YNL238W|659|610|724|657|608|585|0|0|0|0|0|0|0|0|0|0|0|0|0|0
KAN|8|9|YMR264W|711|688|817|787|682|665|0|0|0|0|0|0|0|0|0|0|0|0|0|0
KAN|8|10|YMR272C|611|587|584|517|594|582|0|0|0|0|0|0|0|0|0|0|0|0|0|0
KAN|8|11|YMR274C|662|635|771|730|633|640|0|0|0|0|0|0|0|0|0|0|0|0|0|0
KAN|8|12|YOR016C|682|698|678|628|596|615|0|0|0|0|0|0|0|0|0|0|0|0|0|0
KAN|8|13|YNL280C|599|621|677|656|422|416|0|0|0|0|0|0|0|0|0|0|0|0|0|0
KAN|8|14|YMR251W-A|614|616|689|642|636|633|0|0|0|0|0|0|0|0|0|0|0|0|0|0
KAN|8|15|YMR253C|698|649|714|619|647|712|0|0|0|0|0|0|0|0|0|0|0|0|0|0
KAN|8|16|YPR028W|681|666|738|719|568|594|0|0|0|0|0|0|0|0|0|0|0|0|0|0
KAN|8|17|YPL227C|815|809|780|733|743|732|0|0|0|0|0|0|0|0|0|0|0|0|0|0
KAN|8|18|YOL013C|817|838|845|810|724|746|0|0|0|0|0|0|0|0|0|0|0|0|0|0
KAN|8|19|YOL018C|330|245|368|343|250|214|0|0|0|0|0|0|0|0|0|0|0|0|0|0
KAN|8|20|YPR003C|742|713|706|590|676|743|0|0|0|0|0|0|0|0|0|0|0|0|0|0
KAN|8|21|YPL246C|733|726|828|763|718|702|0|0|0|0|0|0|0|0|0|0|0|0|0|0
KAN|8|22|YOR377W|726|662|744|598|526|532|0|0|0|0|0|0|0|0|0|0|0|0|0|0
KAN|8|23|YPL274W|808|874|826|781|605|567|0|0|0|0|0|0|0|0|0|0|0|0|0|0
KAN|8|24|YPL051W|751|796|946|975|847|930|0|0|0|0|0|0|0|0|0|0|0|0|0|0
KAN|9|1|YPL170W|841|592|943|793|886|711|0|0|0|0|0|0|0|0|0|0|0|0|0|0
KAN|9|2|YOL065C|753|668|765|683|688|603|0|0|0|0|0|0|0|0|0|0|0|0|0|0
KAN|9|3|YOR311C|630|576|736|688|603|526|0|0|0|0|0|0|0|0|0|0|0|0|0|0
KAN|9|4|YOR321W|721|480|686|577|591|590|0|0|0|0|0|0|0|0|0|0|0|0|0|0
KAN|9|5|YPL195W|569|579|607|600|567|569|0|0|0|0|0|0|0|0|0|0|0|0|0|0
KAN|9|6|YOL047C|566|539|631|595|570|536|0|0|0|0|0|0|0|0|0|0|0|0|0|0
KAN|9|7|YOR307C|667|620|661|644|630|598|0|0|0|0|0|0|0|0|0|0|0|0|0|0
KAN|9|8|YPL087W|645|599|669|619|588|589|0|0|0|0|0|0|0|0|0|0|0|0|0|0
KAN|9|9|YPL207W|722|689|624|617|660|708|0|0|0|0|0|0|0|0|0|0|0|0|0|0
KAN|9|10|YPL206C|703|705|665|622|646|665|0|0|0|0|0|0|0|0|0|0|0|0|0|0
KAN|9|11|YOR284W|655|625|732|684|632|650|0|0|0|0|0|0|0|0|0|0|0|0|0|0
KAN|9|12|YOR285W|671|699|734|724|575|593|0|0|0|0|0|0|0|0|0|0|0|0|0|0
KAN|9|13|YOR288C|680|681|768|742|659|632|0|0|0|0|0|0|0|0|0|0|0|0|0|0
KAN|9|14|YOL030W|617|526|729|685|619|618|0|0|0|0|0|0|0|0|0|0|0|0|0|0
KAN|9|15|YOL031C|639|696|610|617|591|619|0|0|0|0|0|0|0|0|0|0|0|0|0|0
KAN|9|16|YOR291W|714|724|748|743|652|693|0|0|0|0|0|0|0|0|0|0|0|0|0|0
KAN|9|17|YCL025C|708|684|718|700|640|641|0|0|0|0|0|0|0|0|0|0|0|0|0|0
KAN|9|18|YDL052C|750|732|747|671|658|635|0|0|0|0|0|0|0|0|0|0|0|0|0|0
KAN|9|19|YPR173C|446|422|599|579|645|663|0|0|0|0|0|0|0|0|0|0|0|0|0|0
KAN|9|20|YCL001W|748|735|793|757|683|724|0|0|0|0|0|0|0|0|0|0|0|0|0|0
KAN|9|21|YPR148C|648|616|725|654|542|516|0|0|0|0|0|0|0|0|0|0|0|0|0|0
KAN|9|22|YPR149W|680|722|688|659|507|554|0|0|0|0|0|0|0|0|0|0|0|0|0|0
KAN|9|23|YDL018C|891|900|918|871|817|708|0|0|0|0|0|0|0|0|0|0|0|0|0|0
KAN|9|24|YBR067C|812|957|1147|1250|867|955|0|0|0|0|0|0|0|0|0|0|0|0|0|0
KAN|10|1|YDL019C|1016|829|991|799|916|713|0|0|0|0|0|0|0|0|0|0|0|0|0|0
KAN|10|2|YPR135W|528|441|535|401|465|424|0|0|0|0|0|0|0|0|0|0|0|0|0|0
KAN|10|3|YGR227W|684|663|701|683|686|684|0|0|0|0|0|0|0|0|0|0|0|0|0|0
KAN|10|4|YBR162W-A|560|623|582|577|577|611|0|0|0|0|0|0|0|0|0|0|0|0|0|0
KAN|10|5|YBR164C|472|488|533|448|501|474|0|0|0|0|0|0|0|0|0|0|0|0|0|0
KAN|10|6|YBR052C|579|555|641|596|610|582|0|0|0|0|0|0|0|0|0|0|0|0|0|0
KAN|10|7|YBR171W|553|589|588|653|506|483|0|0|0|0|0|0|0|0|0|0|0|0|0|0
KAN|10|8|YBR036C|586|517|642|570|633|591|0|0|0|0|0|0|0|0|0|0|0|0|0|0
KAN|10|9|YPR114W|649|669|666|625|610|597|0|0|0|0|0|0|0|0|0|0|0|0|0|0
KAN|10|10|YFR041C|610|636|639|602|585|592|0|0|0|0|0|0|0|0|0|0|0|0|0|0
KAN|10|11|YBR132C|695|683|753|753|630|657|0|0|0|0|0|0|0|0|0|0|0|0|0|0
KAN|10|12|YBR106W|520|505|629|589|565|566|0|0|0|0|0|0|0|0|0|0|0|0|0|0
KAN|10|13|YPR063C|686|713|755|737|619|641|0|0|0|0|0|0|0|0|0|0|0|0|0|0
KAN|10|14|YPR071W|662|683|694|701|636|657|0|0|0|0|0|0|0|0|0|0|0|0|0|0
KAN|10|15|YBL102W|750|753|709|650|665|726|0|0|0|0|0|0|0|0|0|0|0|0|0|0
KAN|10|16|YBR097W|0|0|0|0|0|0|0|0|0|0|0|0|0|0|0|0|0|0|0|0
KAN|10|17|YDL121C|758|730|897|834|696|693|0|0|0|0|0|0|0|0|0|0|0|0|0|0
KAN|10|18|YDR518W|735|734|750|683|676|644|0|0|0|0|0|0|0|0|0|0|0|0|0|0
KAN|10|19|YDR519W|776|759|681|608|648|696|0|0|0|0|0|0|0|0|0|0|0|0|0|0
KAN|10|20|YDR524C|683|699|707|641|624|679|0|0|0|0|0|0|0|0|0|0|0|0|0|0
KAN|10|21|YML048W|690|692|677|666|676|751|0|0|0|0|0|0|0|0|0|0|0|0|0|0
KAN|10|22|YJR073C|232|202|255|216|375|455|0|0|0|0|0|0|0|0|0|0|0|0|0|0
KAN|10|23|wt_blank_sean|0|0|0|0|0|0|0|0|0|0|0|0|0|0|0|0|0|0|0|0
KAN|10|24|YJR088C|834|925|962|975|783|835|0|0|0|0|0|0|0|0|0|0|0|0|0|0
KAN|11|1|YDR503C|907|788|958|745|876|721|0|0|0|0|0|0|0|0|0|0|0|0|0|0
KAN|11|2|YML059C|656|588|689|638|629|640|0|0|0|0|0|0|0|0|0|0|0|0|0|0
KAN|11|3|YML055W|591|561|628|617|0|0|0|0|0|0|0|0|0|0|0|0|0|0|0|0
KAN|11|4|YDL099W|637|637|669|621|556|458|0|0|0|0|0|0|0|0|0|0|0|0|0|0
KAN|11|5|YDL100C|406|373|518|436|374|339|0|0|0|0|0|0|0|0|0|0|0|0|0|0
KAN|11|6|YDR484W|250|212|207|196|248|214|0|0|0|0|0|0|0|0|0|0|0|0|0|0
KAN|11|7|YDR492W|692|659|697|646|628|608|0|0|0|0|0|0|0|0|0|0|0|0|0|0
KAN|11|8|YGL126W|704|682|719|685|641|619|0|0|0|0|0|0|0|0|0|0|0|0|0|0
KAN|11|9|YIL124W|685|665|703|685|652|650|0|0|0|0|0|0|0|0|0|0|0|0|0|0
KAN|11|10|YDL091C|668|703|704|693|638|686|0|0|0|0|0|0|0|0|0|0|0|0|0|0
KAN|11|11|YDL093W|644|631|679|666|582|611|0|0|0|0|0|0|0|0|0|0|0|0|0|0
KAN|11|12|YFL048C|701|714|675|666|660|693|0|0|0|0|0|0|0|0|0|0|0|0|0|0
KAN|11|13|YDL095W|372|360|394|357|356|351|0|0|0|0|0|0|0|0|0|0|0|0|0|0
KAN|11|14|YFL025C|678|676|794|800|623|671|0|0|0|0|0|0|0|0|0|0|0|0|0|0
KAN|11|15|YGL161C|560|593|567|547|531|589|0|0|0|0|0|0|0|0|0|0|0|0|0|0
KAN|11|16|YGL167C|328|318|309|329|373|353|0|0|0|0|0|0|0|0|0|0|0|0|0|0
KAN|11|17|YGR261C|638|565|734|675|613|595|0|0|0|0|0|0|0|0|0|0|0|0|0|0
KAN|11|18|YGR263C|758|666|834|738|706|709|0|0|0|0|0|0|0|0|0|0|0|0|0|0
KAN|11|19|YGR266W|720|696|762|749|637|639|0|0|0|0|0|0|0|0|0|0|0|0|0|0
KAN|11|20|YNR039C|684|697|758|726|685|693|0|0|0|0|0|0|0|0|0|0|0|0|0|0
KAN|11|21|YNL146W|748|686|805|790|683|700|0|0|0|0|0|0|0|0|0|0|0|0|0|0
KAN|11|22|YNR019W|747|718|806|798|631|677|0|0|0|0|0|0|0|0|0|0|0|0|0|0
KAN|11|23|YCR043C|838|806|1031|909|668|687|0|0|0|0|0|0|0|0|0|0|0|0|0|0
KAN|11|24|YNR021W|994|1099|1074|1121|820|900|0|0|0|0|0|0|0|0|0|0|0|0|0|0
KAN|12|1|YCR044C|831|694|716|580|691|543|0|0|0|0|0|0|0|0|0|0|0|0|0|0
KAN|12|2|YCR061W|650|636|751|697|552|477|0|0|0|0|0|0|0|0|0|0|0|0|0|0
KAN|12|3|YNR030W|409|360|440|412|278|268|0|0|0|0|0|0|0|0|0|0|0|0|0|0
KAN|12|4|YBR177C|630|586|633|542|658|601|0|0|0|0|0|0|0|0|0|0|0|0|0|0
KAN|12|5|YNR008W|609|596|670|598|493|376|0|0|0|0|0|0|0|0|0|0|0|0|0|0
KAN|12|6|YNR013C|678|641|724|665|656|635|0|0|0|0|0|0|0|0|0|0|0|0|0|0
KAN|12|7|YBR283C|606|614|640|627|615|598|0|0|0|0|0|0|0|0|0|0|0|0|0|0
KAN|12|8|YNL041C|507|470|466|399|445|416|0|0|0|0|0|0|0|0|0|0|0|0|0|0
KAN|12|9|YNL044W|565|517|604|524|533|530|0|0|0|0|0|0|0|0|0|0|0|0|0|0
KAN|12|10|YBR290W|683|713|658|647|635|643|0|0|0|0|0|0|0|0|0|0|0|0|0|0
KAN|12|11|YNL046W|0|0|596|570|443|421|0|0|0|0|0|0|0|0|0|0|0|0|0|0
KAN|12|12|YNL049C|758|710|735|687|444|467|0|0|0|0|0|0|0|0|0|0|0|0|0|0
KAN|12|13|YBR273C|664|661|718|696|615|626|0|0|0|0|0|0|0|0|0|0|0|0|0|0
KAN|12|14|YBR264C|685|672|730|691|631|638|0|0|0|0|0|0|0|0|0|0|0|0|0|0
KAN|12|15|YNL008C|719|723|767|747|674|712|0|0|0|0|0|0|0|0|0|0|0|0|0|0
KAN|12|16|YDL137W|692|711|691|629|609|616|0|0|0|0|0|0|0|0|0|0|0|0|0|0
KAN|12|17|YJL024C|587|615|612|588|582|602|0|0|0|0|0|0|0|0|0|0|0|0|0|0
KAN|12|18|YJL029C|371|424|590|578|496|538|0|0|0|0|0|0|0|0|0|0|0|0|0|0
KAN|12|19|YML067C|612|641|674|593|575|540|0|0|0|0|0|0|0|0|0|0|0|0|0|0
KAN|12|20|YJL004C|617|586|612|537|549|546|0|0|0|0|0|0|0|0|0|0|0|0|0|0
KAN|12|21|YML038C|606|614|666|634|653|677|0|0|0|0|0|0|0|0|0|0|0|0|0|0
KAN|12|22|YER151C|561|520|531|506|542|522|0|0|0|0|0|0|0|0|0|0|0|0|0|0
KAN|12|23|YML075C|694|690|674|655|554|493|0|0|0|0|0|0|0|0|0|0|0|0|0|0
KAN|12|24|YGR086C|968|1065|942|1031|769|898|0|0|0|0|0|0|0|0|0|0|0|0|0|0
KAN|13|1|YGR089W|786|589|891|593|833|648|0|0|0|0|0|0|0|0|0|0|0|0|0|0
KAN|13|2|YGR106C|665|617|673|505|480|454|0|0|0|0|0|0|0|0|0|0|0|0|0|0
KAN|13|3|YLR246W|602|580|660|625|540|418|0|0|0|0|0|0|0|0|0|0|0|0|0|0
KAN|13|4|YJR118C|629|571|622|592|633|597|0|0|0|0|0|0|0|0|0|0|0|0|0|0
KAN|13|5|YDR205W|661|652|695|626|654|623|0|0|0|0|0|0|0|0|0|0|0|0|0|0
KAN|13|6|YGR038W|585|578|603|542|622|617|0|0|0|0|0|0|0|0|0|0|0|0|0|0
KAN|13|7|YJR131W|577|573|642|650|481|400|0|0|0|0|0|0|0|0|0|0|0|0|0|0
KAN|13|8|YJR134C|634|602|736|633|668|690|0|0|0|0|0|0|0|0|0|0|0|0|0|0
KAN|13|9|YER120W|634|635|711|734|632|631|0|0|0|0|0|0|0|0|0|0|0|0|0|0
KAN|13|10|YER122C|668|639|602|549|539|486|0|0|0|0|0|0|0|0|0|0|0|0|0|0
KAN|13|11|YJR117W|679|633|616|508|672|643|0|0|0|0|0|0|0|0|0|0|0|0|0|0
KAN|13|12|YER113C|668|652|752|705|635|639|0|0|0|0|0|0|0|0|0|0|0|0|0|0
KAN|13|13|YJR040W|642|612|646|592|593|581|0|0|0|0|0|0|0|0|0|0|0|0|0|0
KAN|13|14|YKR067W|664|650|687|520|637|658|0|0|0|0|0|0|0|0|0|0|0|0|0|0
KAN|13|15|YJR031C|667|668|705|688|602|612|0|0|0|0|0|0|0|0|0|0|0|0|0|0
KAN|13|16|YMR054W|619|609|681|593|574|609|0|0|0|0|0|0|0|0|0|0|0|0|0|0
KAN|13|17|YIR033W|548|576|551|540|520|495|0|0|0|0|0|0|0|0|0|0|0|0|0|0
KAN|13|18|YJR010C-A|692|639|704|675|642|643|0|0|0|0|0|0|0|0|0|0|0|0|0|0
KAN|13|19|YJR015W|726|668|761|675|646|622|0|0|0|0|0|0|0|0|0|0|0|0|0|0
KAN|13|20|YMR052W|555|502|481|457|558|570|0|0|0|0|0|0|0|0|0|0|0|0|0|0
KAN|13|21|YBR287W|747|724|756|659|720|675|0|0|0|0|0|0|0|0|0|0|0|0|0|0
KAN|13|22|YBR288C|633|559|647|602|482|411|0|0|0|0|0|0|0|0|0|0|0|0|0|0
KAN|13|23|YAR002C-A|718|747|748|601|647|819|0|0|0|0|0|0|0|0|0|0|0|0|0|0
KAN|13|24|YMR119W|940|1210|1072|1158|598|772|0|0|0|0|0|0|0|0|0|0|0|0|0|0
KAN|14|1|YNL125C|652|554|779|605|891|745|0|0|0|0|0|0|0|0|0|0|0|0|0|0
KAN|14|2|YNL130C|742|678|742|626|594|577|0|0|0|0|0|0|0|0|0|0|0|0|0|0
KAN|14|3|YIL030C|591|584|566|512|416|409|0|0|0|0|0|0|0|0|0|0|0|0|0|0
KAN|14|4|YNL085W|608|584|666|616|452|436|0|0|0|0|0|0|0|0|0|0|0|0|0|0
KAN|14|5|YNL095C|566|538|571|529|493|502|0|0|0|0|0|0|0|0|0|0|0|0|0|0
KAN|14|6|YLR390W-A|590|566|608|544|360|413|0|0|0|0|0|0|0|0|0|0|0|0|0|0
KAN|14|7|YJL078C|588|579|518|489|463|431|0|0|0|0|0|0|0|0|0|0|0|0|0|0
KAN|14|8|YKR053C|601|591|620|613|576|593|0|0|0|0|0|0|0|0|0|0|0|0|0|0
KAN|14|9|YNL051W|501|467|485|423|325|256|0|0|0|0|0|0|0|0|0|0|0|0|0|0
KAN|14|10|YPL137C|631|594|584|541|608|604|0|0|0|0|0|0|0|0|0|0|0|0|0|0
KAN|14|11|YDL072C|639|587|722|657|597|632|0|0|0|0|0|0|0|0|0|0|0|0|0|0
KAN|14|12|YCR048W|658|643|737|714|602|628|0|0|0|0|0|0|0|0|0|0|0|0|0|0
KAN|14|13|YCR067C|629|607|617|618|581|592|0|0|0|0|0|0|0|0|0|0|0|0|0|0
KAN|14|14|YCR034W|631|589|626|613|406|386|0|0|0|0|0|0|0|0|0|0|0|0|0|0
KAN|14|15|YGR130C|727|695|745|722|739|732|0|0|0|0|0|0|0|0|0|0|0|0|0|0
KAN|14|16|YGL223C|668|690|767|771|652|693|0|0|0|0|0|0|0|0|0|0|0|0|0|0
KAN|14|17|YBR255W|694|688|696|688|563|573|0|0|0|0|0|0|0|0|0|0|0|0|0|0
KAN|14|18|YER087C-B|675|647|761|781|618|655|0|0|0|0|0|0|0|0|0|0|0|0|0|0
KAN|14|19|YIL105C|732|672|777|719|648|621|0|0|0|0|0|0|0|0|0|0|0|0|0|0
KAN|14|20|YDR476C|689|639|567|499|696|691|0|0|0|0|0|0|0|0|0|0|0|0|0|0
KAN|14|21|YDR525W|572|469|539|458|425|386|0|0|0|0|0|0|0|0|0|0|0|0|0|0
KAN|14|22|YDR057W|693|654|792|789|673|707|0|0|0|0|0|0|0|0|0|0|0|0|0|0
KAN|14|23|YBR159W|494|647|578|629|522|665|0|0|0|0|0|0|0|0|0|0|0|0|0|0
KAN|14|24|YHR123W|731|879|956|1143|647|856|0|0|0|0|0|0|0|0|0|0|0|0|0|0
KAN|15|1|YGR284C|899|722|959|803|756|536|0|0|0|0|0|0|0|0|0|0|0|0|0|0
KAN|15|2|YOL101C|576|542|770|640|568|552|0|0|0|0|0|0|0|0|0|0|0|0|0|0
KAN|15|3|YOL107W|582|549|554|472|416|315|0|0|0|0|0|0|0|0|0|0|0|0|0|0
KAN|15|4|YNL300W|551|517|507|452|482|448|0|0|0|0|0|0|0|0|0|0|0|0|0|0
KAN|15|5|YOL110W|565|533|584|533|334|323|0|0|0|0|0|0|0|0|0|0|0|0|0|0
KAN|15|6|YOR317W|482|467|548|468|420|305|0|0|0|0|0|0|0|0|0|0|0|0|0|0
KAN|15|7|YML071C|386|345|474|416|262|236|0|0|0|0|0|0|0|0|0|0|0|0|0|0
KAN|15|8|YIR038C|583|575|567|560|437|378|0|0|0|0|0|0|0|0|0|0|0|0|0|0
KAN|15|9|YML101C|572|522|576|533|590|581|0|0|0|0|0|0|0|0|0|0|0|0|0|0
KAN|15|10|YOL137W|578|579|611|617|397|394|0|0|0|0|0|0|0|0|0|0|0|0|0|0
KAN|15|11|YDR424C|492|497|522|438|433|479|0|0|0|0|0|0|0|0|0|0|0|0|0|0
KAN|15|12|YMR065W|620|567|569|525|578|596|0|0|0|0|0|0|0|0|0|0|0|0|0|0
KAN|15|13|YML128C|384|397|423|464|399|366|0|0|0|0|0|0|0|0|0|0|0|0|0|0
KAN|15|14|YHR045W|588|633|589|599|401|418|0|0|0|0|0|0|0|0|0|0|0|0|0|0
KAN|15|15|YHR181W|608|633|644|592|448|427|0|0|0|0|0|0|0|0|0|0|0|0|0|0
KAN|15|16|YMR123W|500|448|500|540|421|443|0|0|0|0|0|0|0|0|0|0|0|0|0|0
KAN|15|17|YLR039C|228|294|182|146|202|262|0|0|0|0|0|0|0|0|0|0|0|0|0|0
KAN|15|18|YLR050C|527|593|682|720|522|632|0|0|0|0|0|0|0|0|0|0|0|0|0|0
KAN|15|19|YNR075W|711|672|616|512|576|606|0|0|0|0|0|0|0|0|0|0|0|0|0|0
KAN|15|20|YOL088C|624|507|775|694|600|570|0|0|0|0|0|0|0|0|0|0|0|0|0|0
KAN|15|21|YMR313C|574|524|619|583|508|521|0|0|0|0|0|0|0|0|0|0|0|0|0|0
KAN|15|22|YHR004C|551|536|624|600|562|579|0|0|0|0|0|0|0|0|0|0|0|0|0|0
KAN|15|23|YLR450W|695|557|824|907|689|802|0|0|0|0|0|0|0|0|0|0|0|0|0|0
KAN|15|24|YDL192W|835|1080|826|917|754|943|0|0|0|0|0|0|0|0|0|0|0|0|0|0
KAN|16|1|YNR051C|750|696|812|936|683|705|0|0|0|0|0|0|0|0|0|0|0|0|0|0
KAN|16|2|YJL123C|600|933|602|906|561|892|0|0|0|0|0|0|0|0|0|0|0|0|0|0
KAN|16|3|YJL117W|386|429|506|554|424|519|0|0|0|0|0|0|0|0|0|0|0|0|0|0
KAN|16|4|YDL222C|502|661|537|546|532|701|0|0|0|0|0|0|0|0|0|0|0|0|0|0
KAN|16|5|YDL226C|419|439|431|471|365|436|0|0|0|0|0|0|0|0|0|0|0|0|0|0
KAN|16|6|YDL231C|459|545|536|647|469|472|0|0|0|0|0|0|0|0|0|0|0|0|0|0
KAN|16|7|YDL232W|508|501|534|631|416|850|0|0|0|0|0|0|0|0|0|0|0|0|0|0
KAN|16|8|YJL079C|563|531|474|469|433|512|0|0|0|0|0|0|0|0|0|0|0|0|0|0
KAN|16|9|YKR088C|466|600|483|558|468|677|0|0|0|0|0|0|0|0|0|0|0|0|0|0
KAN|16|10|YJL073W|500|550|493|689|474|634|0|0|0|0|0|0|0|0|0|0|0|0|0|0
KAN|16|11|YJL062W|392|450|409|905|337|680|0|0|0|0|0|0|0|0|0|0|0|0|0|0
KAN|16|12|YJR066W|484|738|533|585|321|853|0|0|0|0|0|0|0|0|0|0|0|0|0|0
KAN|16|13|YDR483W|556|758|559|810|418|650|0|0|0|0|0|0|0|0|0|0|0|0|0|0
KAN|16|14|YER044C|229|385|268|336|131|320|0|0|0|0|0|0|0|0|0|0|0|0|0|0
KAN|16|15|YDL204W|641|904|687|795|479|987|0|0|0|0|0|0|0|0|0|0|0|0|0|0
KAN|16|16|YBR058C-A|0|49|0|13|0|81|0|0|0|0|0|0|0|0|0|0|0|0|0|0
KAN|16|17|YBR096W|797|709|631|970|457|1145|0|0|0|0|0|0|0|0|0|0|0|0|0|0
KAN|16|18|YBR234C|81|73|1|60|49|113|0|0|0|0|0|0|0|0|0|0|0|0|0|0
KAN|16|19|YDR027C|18|49|0|29|0|81|0|0|0|0|0|0|0|0|0|0|0|0|0|0
KAN|16|20|YDR032C|1082|709|792|709|767|709|0|0|0|0|0|0|0|0|0|0|0|0|0|0
KAN|16|21|YEL022W|409|599|443|662|417|938|0|0|0|0|0|0|0|0|0|0|0|0|0|0
KAN|16|22|YER053C-A|483|709|531|639|367|762|0|0|0|0|0|0|0|0|0|0|0|0|0|0
KAN|16|23|YER100W|467|901|809|1097|678|1061|0|0|0|0|0|0|0|0|0|0|0|0|0|0
KAN|16|24|YGL095C|149|46|0|81|0|149|0|0|0|0|0|0|0|0|0|0|0|0|0|0
NAT|YPL094C*3NAT1
KAN|1|1|YCR017C|797|580|651|436|948|559|0|0|0|0|0|0|0|0|0|0|0|0|0|0
KAN|1|2|YDR056C|666|643|653|574|684|507|0|0|0|0|0|0|0|0|0|0|0|0|0|0
KAN|1|3|YBR229C|580|507|537|413|518|439|0|0|0|0|0|0|0|0|0|0|0|0|0|0
KAN|1|4|YCR011C|613|577|625|564|588|527|0|0|0|0|0|0|0|0|0|0|0|0|0|0
KAN|1|5|YBL011W|752|730|740|707|658|667|0|0|0|0|0|0|0|0|0|0|0|0|0|0
KAN|1|6|YBL017C|566|501|500|400|464|351|0|0|0|0|0|0|0|0|0|0|0|0|0|0
KAN|1|7|YCL056C|733|844|861|766|659|763|0|0|0|0|0|0|0|0|0|0|0|0|0|0
KAN|1|8|YDR137W|71|6|301|155|29|0|0|0|0|0|0|0|0|0|0|0|0|0|0|0
KAN|1|9|YAR042W|666|755|630|695|786|727|0|0|0|0|0|0|0|0|0|0|0|0|0|0
KAN|1|10|YBR201W|789|760|880|676|696|629|0|0|0|0|0|0|0|0|0|0|0|0|0|0
KAN|1|11|YCL045C|568|615|589|436|575|579|0|0|0|0|0|0|0|0|0|0|0|0|0|0
KAN|1|12|YBR183W|617|681|931|648|595|581|0|0|0|0|0|0|0|0|0|0|0|0|0|0
KAN|1|13|YDR108W|612|370|683|398|589|460|0|0|0|0|0|0|0|0|0|0|0|0|0|0
KAN|1|14|YAL007C|806|508|839|537|563|458|0|0|0|0|0|0|0|0|0|0|0|0|0|0
KAN|1|15|YDR100W|606|689|610|575|566|489|0|0|0|0|0|0|0|0|0|0|0|0|0|0
KAN|1|16|YAL026C|398|304|422|411|669|400|0|0|0|0|0|0|0|0|0|0|0|0|0|0
KAN|1|17|YAL023C|367|241|472|182|284|189|0|0|0|0|0|0|0|0|0|0|0|0|0|0
KAN|1|18|YBL082C|549|351|491|480|577|463|0|0|0|0|0|0|0|0|0|0|0|0|0|0
KAN|1|19|YDR084C|726|496|609|535|593|505|0|0|0|0|0|0|0|0|0|0|0|0|0|0
KAN|1|20|YAL042W|635|626|634|550|623|531|0|0|0|0|0|0|0|0|0|0|0|0|0|0
KAN|1|21|YAL058W|583|477|589|452|739|573|0|0|0|0|0|0|0|0|0|0|0|0|0|0
KAN|1|22|YGL200C|688|538|571|513|631|732|0|0|0|0|0|0|0|0|0|0|0|0|0|0
KAN|1|23|YGL203C|708|766|1181|510|568|626|0|0|0|0|0|0|0|0|0|0|0|0|0|0
KAN|1|24|YDR294C|935|955|656|790|727|1039|0|0|0|0|0|0|0|0|0|0|0|0|0|0
KAN|2|1|YDR297W|1039|925|724|752|811|788|0|0|0|0|0|0|0|0|0|0|0|0|0|0
KAN|2|2|YEL001C|700|809|717|779|612|632|0|0|0|0|0|0|0|0|0|0|0|0|0|0
KAN|2|3|YEL003W|602|663|612|628|643|677|0|0|0|0|0|0|0|0|0|0|0|0|0|0
KAN|2|4|YDR304C|696|807|757|760|661|669|0|0|0|0|0|0|0|0|0|0|0|0|0|0
KAN|2|5|YEL004W|652|703|647|718|628|615|0|0|0|0|0|0|0|0|0|0|0|0|0|0
KAN|2|6|YEL005C|696|751|674|717|725|787|0|0|0|0|0|0|0|0|0|0|0|0|0|0
KAN|2|7|YDR307W|713|843|695|795|692|791|0|0|0|0|0|0|0|0|0|0|0|0|0|0
KAN|2|8|YGL084C|206|186|92|188|236|210|0|0|0|0|0|0|0|0|0|0|0|0|0|0
KAN|2|9|YGL054C|888|899|843|774|873|828|0|0|0|0|0|0|0|0|0|0|0|0|0|0
KAN|2|10|YER019C-A|701|869|721|743|661|763|0|0|0|0|0|0|0|0|0|0|0|0|0|0
KAN|2|11|YDR270W|739|894|756|888|726|776|0|0|0|0|0|0|0|0|0|0|0|0|0|0
KAN|2|12|YDR410C|0|0|0|0|0|0|0|0|0|0|0|0|0|0|0|0|0|0|0|0
KAN|2|13|YDR411C|738|833|817|870|761|883|0|0|0|0|0|0|0|0|0|0|0|0|0|0
KAN|2|14|YER004W|741|855|757|887|724|858|0|0|0|0|0|0|0|0|0|0|0|0|0|0
KAN|2|15|YER005W|757|879|748|821|703|793|0|0|0|0|0|0|0|0|0|0|0|0|0|0
KAN|2|16|YGL020C|406|485|494|490|391|368|0|0|0|0|0|0|0|0|0|0|0|0|0|0
KAN|2|17|YEL064C|764|759|370|395|674|744|0|0|0|0|0|0|0|0|0|0|0|0|0|0
KAN|2|18|YGL027C|662|668|682|664|505|586|0|0|0|0|0|0|0|0|0|0|0|0|0|0
KAN|2|19|YDR233C|571|569|624|584|460|499|0|0|0|0|0|0|0|0|0|0|0|0|0|0
KAN|2|20|YEL042W|694|781|680|707|625|705|0|0|0|0|0|0|0|0|0|0|0|0|0|0
KAN|2|21|YEL043W|695|750|600|730|540|717|0|0|0|0|0|0|0|0|0|0|0|0|0|0
KAN|2|22|YGL005C|737|725|535|623|534|623|0|0|0|0|0|0|0|0|0|0|0|0|0|0
KAN|2|23|YGL010W|749|857|634|876|615|856|0|0|0|0|0|0|0|0|0|0|0|0|0|0
KAN|2|24|YGL012W|722|1097|570|1083|690|964|0|0|0|0|0|0|0|0|0|0|0|0|0|0
KAN|3|1|YDR349C|888|862|933|762|864|695|0|0|0|0|0|0|0|0|0|0|0|0|0|0
KAN|3|2|YDR221W|781|822|825|812|771|808|0|0|0|0|0|0|0|0|0|0|0|0|0|0
KAN|3|3|YDR222W|671|725|724|803|639|639|0|0|0|0|0|0|0|0|0|0|0|0|0|0
KAN|3|4|YDR357C|614|630|650|713|651|685|0|0|0|0|0|0|0|0|0|0|0|0|0|0
KAN|3|5|YEL031W|629|651|564|623|578|553|0|0|0|0|0|0|0|0|0|0|0|0|0|0
KAN|3|6|YER083C|814|907|824|907|753|760|0|0|0|0|0|0|0|0|0|0|0|0|0|0
KAN|3|7|YDR344C|749|884|705|821|733|798|0|0|0|0|0|0|0|0|0|0|0|0|0|0
KAN|3|8|YEL013W|509|593|577|626|574|514|0|0|0|0|0|0|0|0|0|0|0|0|0|0
KAN|3|9|YEL015W|721|777|730|798|720|618|0|0|0|0|0|0|0|0|0|0|0|0|0|0
KAN|3|10|YER071C|742|808|777|852|770|662|0|0|0|0|0|0|0|0|0|0|0|0|0|0
KAN|3|11|YDR320C|630|626|193|236|125|161|0|0|0|0|0|0|0|0|0|0|0|0|0|0
KAN|3|12|YHR110W|727|861|752|877|784|859|0|0|0|0|0|0|0|0|0|0|0|0|0|0
KAN|3|13|YIL076W|449|433|422|405|446|404|0|0|0|0|0|0|0|0|0|0|0|0|0|0
KAN|3|14|YIL090W|732|814|493|523|212|278|0|0|0|0|0|0|0|0|0|0|0|0|0|0
KAN|3|15|YIL039W|690|785|694|799|719|768|0|0|0|0|0|0|0|0|0|0|0|0|0|0
KAN|3|16|YIL040W|483|619|558|565|462|406|0|0|0|0|0|0|0|0|0|0|0|0|0|0
KAN|3|17|YIL043C|803|895|814|787|749|811|0|0|0|0|0|0|0|0|0|0|0|0|0|0
KAN|3|18|YIL044C|653|752|681|710|681|699|0|0|0|0|0|0|0|0|0|0|0|0|0|0
KAN|3|19|YGR199W|740|838|794|804|734|749|0|0|0|0|0|0|0|0|0|0|0|0|0|0
KAN|3|20|YGR202C|687|820|697|783|716|804|0|0|0|0|0|0|0|0|0|0|0|0|0|0
KAN|3|21|YHR060W|227|222|789|878|233|204|0|0|0|0|0|0|0|0|0|0|0|0|0|0
KAN|3|22|YIL027C|824|910|797|846|799|869|0|0|0|0|0|0|0|0|0|0|0|0|0|0
KAN|3|23|YHR079C|268|340|235|265|239|234|0|0|0|0|0|0|0|0|0|0|0|0|0|0
KAN|3|24|YGR177C|906|1204|806|1025|871|1166|0|0|0|0|0|0|0|0|0|0|0|0|0|0
KAN|4|1|YGR036C|879|751|193|112|1055|879|0|0|0|0|0|0|0|0|0|0|0|0|0|0
KAN|4|2|YHR039C|710|769|810|824|691|727|0|0|0|0|0|0|0|0|0|0|0|0|0|0
KAN|4|3|YIL005W|611|671|686|724|647|618|0|0|0|0|0|0|0|0|0|0|0|0|0|0
KAN|4|4|YIL016W|663|697|721|777|658|655|0|0|0|0|0|0|0|0|0|0|0|0|0|0
KAN|4|5|YGR170W|614|675|618|695|632|656|0|0|0|0|0|0|0|0|0|0|0|0|0|0
KAN|4|6|YHR204W|705|787|702|768|771|808|0|0|0|0|0|0|0|0|0|0|0|0|0|0
KAN|4|7|YGR157W|39|84|258|175|38|34|0|0|0|0|0|0|0|0|0|0|0|0|0|0
KAN|4|8|YHL003C|842|890|797|900|828|691|0|0|0|0|0|0|0|0|0|0|0|0|0|0
KAN|4|9|YHR176W|765|850|750|838|746|757|0|0|0|0|0|0|0|0|0|0|0|0|0|0
KAN|4|10|YHR142W|687|739|655|732|686|682|0|0|0|0|0|0|0|0|0|0|0|0|0|0
KAN|4|11|YGL226C-A|726|822|729|846|787|767|0|0|0|0|0|0|0|0|0|0|0|0|0|0
KAN|4|12|YGL231C|670|792|681|785|708|705|0|0|0|0|0|0|0|0|0|0|0|0|0|0
KAN|4|13|YHL031C|653|728|624|662|609|523|0|0|0|0|0|0|0|0|0|0|0|0|0|0
KAN|4|14|YHR135C|788|867|769|832|735|737|0|0|0|0|0|0|0|0|0|0|0|0|0|0
KAN|4|15|YHR136C|748|890|779|893|784|798|0|0|0|0|0|0|0|0|0|0|0|0|0|0
KAN|4|16|YGR105W|759|813|239|235|557|724|0|0|0|0|0|0|0|0|0|0|0|0|0|0
KAN|4|17|YLL014W|745|816|797|851|738|789|0|0|0|0|0|0|0|0|0|0|0|0|0|0
KAN|4|18|YKL020C|681|804|701|784|684|714|0|0|0|0|0|0|0|0|0|0|0|0|0|0
KAN|4|19|YLR080W|675|794|657|768|685|750|0|0|0|0|0|0|0|0|0|0|0|0|0|0
KAN|4|20|YKL140W|686|801|669|740|696|761|0|0|0|0|0|0|0|0|0|0|0|0|0|0
KAN|4|21|YKL008C|714|813|678|787|707|795|0|0|0|0|0|0|0|0|0|0|0|0|0|0
KAN|4|22|YLR056W|873|944|801|911|794|872|0|0|0|0|0|0|0|0|0|0|0|0|0|0
KAN|4|23|YLR064W|789|941|837|961|768|942|0|0|0|0|0|0|0|0|0|0|0|0|0|0
KAN|4|24|YKL119C|608|714|455|732|77|237|0|0|0|0|0|0|0|0|0|0|0|0|0|0
KAN|5|1|YJL134W|1009|947|1179|977|962|846|0|0|0|0|0|0|0|0|0|0|0|0|0|0
KAN|5|2|YLR042C|754|791|809|798|699|736|0|0|0|0|0|0|0|0|0|0|0|0|0|0
KAN|5|3|YLR023C|635|682|665|694|653|676|0|0|0|0|0|0|0|0|0|0|0|0|0|0
KAN|5|4|YJL178C|639|712|661|761|662|700|0|0|0|0|0|0|0|0|0|0|0|0|0|0
KAN|5|5|YJL171C|684|791|674|750|686|756|0|0|0|0|0|0|0|0|0|0|0|0|0|0
KAN|5|6|YKL094W|726|812|755|864|714|678|0|0|0|0|0|0|0|0|0|0|0|0|0|0
KAN|5|7|YJL168C|502|547|530|567|567|549|0|0|0|0|0|0|0|0|0|0|0|0|0|0
KAN|5|8|YKL212W|357|367|451|482|433|384|0|0|0|0|0|0|0|0|0|0|0|0|0|0
KAN|5|9|YJL192C|716|829|713|829|732|764|0|0|0|0|0|0|0|0|0|0|0|0|0|0
KAN|5|10|YKL073W|745|838|732|826|791|820|0|0|0|0|0|0|0|0|0|0|0|0|0|0
KAN|5|11|YKL179C|762|871|745|839|769|628|0|0|0|0|0|0|0|0|0|0|0|0|0|0
KAN|5|12|YLL043W|603|697|627|723|637|674|0|0|0|0|0|0|0|0|0|0|0|0|0|0
KAN|5|13|YLL052C|737|867|705|802|742|785|0|0|0|0|0|0|0|0|0|0|0|0|0|0
KAN|5|14|YLL055W|672|826|744|844|715|734|0|0|0|0|0|0|0|0|0|0|0|0|0|0
KAN|5|15|YKL063C|677|845|692|817|716|792|0|0|0|0|0|0|0|0|0|0|0|0|0|0
KAN|5|16|YKL065C|757|893|774|852|762|833|0|0|0|0|0|0|0|0|0|0|0|0|0|0
KAN|5|17|YJL198W|668|791|735|810|672|760|0|0|0|0|0|0|0|0|0|0|0|0|0|0
KAN|5|18|YJL196C|713|868|668|794|674|742|0|0|0|0|0|0|0|0|0|0|0|0|0|0
KAN|5|19|YLL023C|680|792|673|779|644|729|0|0|0|0|0|0|0|0|0|0|0|0|0|0
KAN|5|20|YLL028W|709|818|724|815|694|756|0|0|0|0|0|0|0|0|0|0|0|0|0|0
KAN|5|21|YJL212C|782|881|774|844|762|861|0|0|0|0|0|0|0|0|0|0|0|0|0|0
KAN|5|22|YMR022W|793|956|788|874|739|841|0|0|0|0|0|0|0|0|0|0|0|0|0|0
KAN|5|23|YMR214W|732|927|808|968|745|874|0|0|0|0|0|0|0|0|0|0|0|0|0|0
KAN|5|24|YMR215W|956|1263|972|1246|868|1195|0|0|0|0|0|0|0|0|0|0|0|0|0|0
KAN|6|1|YMR010W|941|855|1030|882|934|813|0|0|0|0|0|0|0|0|0|0|0|0|0|0
KAN|6|2|YMR015C|674|732|710|789|669|713|0|0|0|0|0|0|0|0|0|0|0|0|0|0
KAN|6|3|YLR207W|745|788|772|802|718|657|0|0|0|0|0|0|0|0|0|0|0|0|0|0
KAN|6|4|YLR350W|683|717|692|775|731|740|0|0|0|0|0|0|0|0|0|0|0|0|0|0
KAN|6|5|YLR220W|699|791|709|786|717|708|0|0|0|0|0|0|0|0|0|0|0|0|0|0
KAN|6|6|YML012W|566|654|601|698|609|672|0|0|0|0|0|0|0|0|0|0|0|0|0|0
KAN|6|7|YML008C|638|660|578|635|616|499|0|0|0|0|0|0|0|0|0|0|0|0|0|0
KAN|6|8|YMR202W|717|697|650|640|617|555|0|0|0|0|0|0|0|0|0|0|0|0|0|0
KAN|6|9|YLR194C|734|570|741|842|549|523|0|0|0|0|0|0|0|0|0|0|0|0|0|0
KAN|6|10|YMR183C|717|803|732|838|755|652|0|0|0|0|0|0|0|0|0|0|0|0|0|0
KAN|6|11|YML019W|692|788|630|756|659|689|0|0|0|0|0|0|0|0|0|0|0|0|0|0
KAN|6|12|YML013W|692|761|634|717|680|696|0|0|0|0|0|0|0|0|0|0|0|0|0|0
KAN|6|13|YLR292C|789|876|691|766|707|705|0|0|0|0|0|0|0|0|0|0|0|0|0|0
KAN|6|14|YMR161W|708|812|725|851|719|822|0|0|0|0|0|0|0|0|0|0|0|0|0|0
KAN|6|15|YMR163C|641|787|654|771|702|732|0|0|0|0|0|0|0|0|0|0|0|0|0|0
KAN|6|16|YLR396C|0|0|0|53|64|72|0|0|0|0|0|0|0|0|0|0|0|0|0|0
KAN|6|17|YMR152W|708|826|714|836|699|753|0|0|0|0|0|0|0|0|0|0|0|0|0|0
KAN|6|18|YLR130C|755|866|715|811|744|801|0|0|0|0|0|0|0|0|0|0|0|0|0|0
KAN|6|19|YLR268W|453|540|757|877|471|475|0|0|0|0|0|0|0|0|0|0|0|0|0|0
KAN|6|20|YMR029C|651|730|644|702|610|631|0|0|0|0|0|0|0|0|0|0|0|0|0|0
KAN|6|21|YMR031C|789|885|747|853|733|830|0|0|0|0|0|0|0|0|0|0|0|0|0|0
KAN|6|22|YLR372W|765|878|758|858|757|797|0|0|0|0|0|0|0|0|0|0|0|0|0|0
KAN|6|23|YLR242C|706|853|791|943|758|872|0|0|0|0|0|0|0|0|0|0|0|0|0|0
KAN|6|24|YLR250W|886|1218|909|1260|878|1243|0|0|0|0|0|0|0|0|0|0|0|0|0|0
KAN|7|1|YLR120C|977|897|1059|867|830|755|0|0|0|0|0|0|0|0|0|0|0|0|0|0
KAN|7|2|YOR245C|775|878|818|889|780|839|0|0|0|0|0|0|0|0|0|0|0|0|0|0
KAN|7|3|YOR115C|586|681|585|724|608|658|0|0|0|0|0|0|0|0|0|0|0|0|0|0
KAN|7|4|YNL297C|473|517|464|527|546|542|0|0|0|0|0|0|0|0|0|0|0|0|0|0
KAN|7|5|YNL156C|702|771|704|762|694|677|0|0|0|0|0|0|0|0|0|0|0|0|0|0
KAN|7|6|YNL153C|673|738|664|748|732|755|0|0|0|0|0|0|0|0|0|0|0|0|0|0
KAN|7|7|YOR002W|221|229|276|293|155|142|0|0|0|0|0|0|0|0|0|0|0|0|0|0
KAN|7|8|YOR092W|745|813|753|737|797|776|0|0|0|0|0|0|0|0|0|0|0|0|0|0
KAN|7|9|YOR214C|714|837|644|774|744|777|0|0|0|0|0|0|0|0|0|0|0|0|0|0
KAN|7|10|YOR216C|583|654|582|626|569|617|0|0|0|0|0|0|0|0|0|0|0|0|0|0
KAN|7|11|YOR085W|505|589|558|606|564|575|0|0|0|0|0|0|0|0|0|0|0|0|0|0
KAN|7|12|YOR089C|316|350|426|437|394|385|0|0|0|0|0|0|0|0|0|0|0|0|0|0
KAN|7|13|YNL194C|702|813|661|768|726|764|0|0|0|0|0|0|0|0|0|0|0|0|0|0
KAN|7|14|YNL327W|703|788|670|751|718|718|0|0|0|0|0|0|0|0|0|0|0|0|0|0
KAN|7|15|YNL190W|718|802|745|803|701|762|0|0|0|0|0|0|0|0|0|0|0|0|0|0
KAN|7|16|YNL323W|877|985|871|987|863|912|0|0|0|0|0|0|0|0|0|0|0|0|0|0
KAN|7|17|YOR198C|305|349|566|536|386|350|0|0|0|0|0|0|0|0|0|0|0|0|0|0
KAN|7|18|YOR067C|780|879|746|837|772|845|0|0|0|0|0|0|0|0|0|0|0|0|0|0
KAN|7|19|YOR070C|515|575|529|589|544|562|0|0|0|0|0|0|0|0|0|0|0|0|0|0
KAN|7|20|YOR079C|763|858|738|799|681|732|0|0|0|0|0|0|0|0|0|0|0|0|0|0
KAN|7|21|YMR307W|200|245|227|315|168|183|0|0|0|0|0|0|0|0|0|0|0|0|0|0
KAN|7|22|YOR049C|699|829|730|847|743|828|0|0|0|0|0|0|0|0|0|0|0|0|0|0
KAN|7|23|YMR292W|742|912|748|910|759|870|0|0|0|0|0|0|0|0|0|0|0|0|0|0
KAN|7|24|YNL219C|544|738|561|760|561|710|0|0|0|0|0|0|0|0|0|0|0|0|0|0
KAN|8|1|YMR299C|1071|955|1096|932|1098|927|0|0|0|0|0|0|0|0|0|0|0|0|0|0
KAN|8|2|YOR165W|630|720|667|737|640|713|0|0|0|0|0|0|0|0|0|0|0|0|0|0
KAN|8|3|YOR036W|0|8|43|150|0|0|0|0|0|0|0|0|0|0|0|0|0|0|0|0
KAN|8|4|YOR171C|690|771|686|747|672|685|0|0|0|0|0|0|0|0|0|0|0|0|0|0
KAN|8|5|YOR175C|628|744|655|718|683|721|0|0|0|0|0|0|0|0|0|0|0|0|0|0
KAN|8|6|YOR042W|664|768|687|788|690|756|0|0|0|0|0|0|0|0|0|0|0|0|0|0
KAN|8|7|YOR044W|704|779|732|760|744|772|0|0|0|0|0|0|0|0|0|0|0|0|0|0
KAN|8|8|YNL238W|698|746|728|769|711|708|0|0|0|0|0|0|0|0|0|0|0|0|0|0
KAN|8|9|YMR264W|757|819|736|764|793|786|0|0|0|0|0|0|0|0|0|0|0|0|0|0
KAN|8|10|YMR272C|623|670|624|690|624|570|0|0|0|0|0|0|0|0|0|0|0|0|0|0
KAN|8|11|YMR274C|759|847|763|753|760|813|0|0|0|0|0|0|0|0|0|0|0|0|0|0
KAN|8|12|YOR016C|753|860|718|796|753|760|0|0|0|0|0|0|0|0|0|0|0|0|0|0
KAN|8|13|YNL280C|638|728|628|715|664|709|0|0|0|0|0|0|0|0|0|0|0|0|0|0
KAN|8|14|YMR251W-A|685|780|690|786|712|798|0|0|0|0|0|0|0|0|0|0|0|0|0|0
KAN|8|15|YMR253C|712|805|756|829|722|752|0|0|0|0|0|0|0|0|0|0|0|0|0|0
KAN|8|16|YPR028W|672|764|662|759|652|693|0|0|0|0|0|0|0|0|0|0|0|0|0|0
KAN|8|17|YPL227C|749|875|703|804|733|791|0|0|0|0|0|0|0|0|0|0|0|0|0|0
KAN|8|18|YOL013C|779|918|777|916|800|876|0|0|0|0|0|0|0|0|0|0|0|0|0|0
KAN|8|19|YOL018C|433|507|451|511|454|472|0|0|0|0|0|0|0|0|0|0|0|0|0|0
KAN|8|20|YPR003C|794|865|776|821|725|799|0|0|0|0|0|0|0|0|0|0|0|0|0|0
KAN|8|21|YPL246C|766|866|771|818|763|816|0|0|0|0|0|0|0|0|0|0|0|0|0|0
KAN|8|22|YOR377W|724|840|745|851|679|803|0|0|0|0|0|0|0|0|0|0|0|0|0|0
KAN|8|23|YPL274W|748|897|767|947|676|793|0|0|0|0|0|0|0|0|0|0|0|0|0|0
KAN|8|24|YPL051W|757|1030|791|1079|697|936|0|0|0|0|0|0|0|0|0|0|0|0|0|0
KAN|9|1|YPL170W|948|932|1022|888|893|853|0|0|0|0|0|0|0|0|0|0|0|0|0|0
KAN|9|2|YOL065C|740|763|712|853|708|722|0|0|0|0|0|0|0|0|0|0|0|0|0|0
KAN|9|3|YOR311C|543|590|668|648|659|603|0|0|0|0|0|0|0|0|0|0|0|0|0|0
KAN|9|4|YOR321W|752|806|707|764|713|706|0|0|0|0|0|0|0|0|0|0|0|0|0|0
KAN|9|5|YPL195W|589|684|592|660|647|699|0|0|0|0|0|0|0|0|0|0|0|0|0|0
KAN|9|6|YOL047C|628|732|623|735|665|706|0|0|0|0|0|0|0|0|0|0|0|0|0|0
KAN|9|7|YOR307C|701|852|731|816|713|754|0|0|0|0|0|0|0|0|0|0|0|0|0|0
KAN|9|8|YPL087W|614|757|681|791|675|706|0|0|0|0|0|0|0|0|0|0|0|0|0|0
KAN|9|9|YPL207W|702|771|715|794|704|705|0|0|0|0|0|0|0|0|0|0|0|0|0|0
KAN|9|10|YPL206C|704|800|705|774|707|736|0|0|0|0|0|0|0|0|0|0|0|0|0|0
KAN|9|11|YOR284W|703|809|728|808|698|646|0|0|0|0|0|0|0|0|0|0|0|0|0|0
KAN|9|12|YOR285W|702|785|677|772|642|697|0|0|0|0|0|0|0|0|0|0|0|0|0|0
KAN|9|13|YOR288C|707|823|721|806|704|773|0|0|0|0|0|0|0|0|0|0|0|0|0|0
KAN|9|14|YOL030W|697|790|675|757|686|720|0|0|0|0|0|0|0|0|0|0|0|0|0|0
KAN|9|15|YOL031C|719|857|635|778|615|742|0|0|0|0|0|0|0|0|0|0|0|0|0|0
KAN|9|16|YOR291W|728|851|718|809|738|765|0|0|0|0|0|0|0|0|0|0|0|0|0|0
KAN|9|17|YCL025C|756|788|710|783|716|758|0|0|0|0|0|0|0|0|0|0|0|0|0|0
KAN|9|18|YDL052C|735|825|708|812|712|799|0|0|0|0|0|0|0|0|0|0|0|0|0|0
KAN|9|19|YPR173C|399|399|244|268|325|293|0|0|0|0|0|0|0|0|0|0|0|0|0|0
KAN|9|20|YCL001W|748|833|728|810|743|802|0|0|0|0|0|0|0|0|0|0|0|0|0|0
KAN|9|21|YPR148C|634|747|677|707|618|706|0|0|0|0|0|0|0|0|0|0|0|0|0|0
KAN|9|22|YPR149W|617|772|679|814|612|751|0|0|0|0|0|0|0|0|0|0|0|0|0|0
KAN|9|23|YDL018C|872|927|810|951|837|965|0|0|0|0|0|0|0|0|0|0|0|0|0|0
KAN|9|24|YBR067C|981|1245|918|1176|896|1146|0|0|0|0|0|0|0|0|0|0|0|0|0|0
KAN|10|1|YDL019C|1019|958|1091|927|967|902|0|0|0|0|0|0|0|0|0|0|0|0|0|0
KAN|10|2|YPR135W|493|476|509|518|543|448|0|0|0|0|0|0|0|0|0|0|0|0|0|0
KAN|10|3|YGR227W|731|740|725|806|730|747|0|0|0|0|0|0|0|0|0|0|0|0|0|0
KAN|10|4|YBR162W-A|619|755|645|766|677|766|0|0|0|0|0|0|0|0|0|0|0|0|0|0
KAN|10|5|YBR164C|479|570|535|615|508|559|0|0|0|0|0|0|0|0|0|0|0|0|0|0
KAN|10|6|YBR052C|647|787|688|811|673|769|0|0|0|0|0|0|0|0|0|0|0|0|0|0
KAN|10|7|YBR171W|559|652|613|728|526|476|0|0|0|0|0|0|0|0|0|0|0|0|0|0
KAN|10|8|YBR036C|272|456|372|373|551|539|0|0|0|0|0|0|0|0|0|0|0|0|0|0
KAN|10|9|YPR114W|610|716|664|759|656|721|0|0|0|0|0|0|0|0|0|0|0|0|0|0
KAN|10|10|YFR041C|636|737|657|722|684|725|0|0|0|0|0|0|0|0|0|0|0|0|0|0
KAN|10|11|YBR132C|697|745|669|753|790|718|0|0|0|0|0|0|0|0|0|0|0|0|0|0
KAN|10|12|YBR106W|603|615|546|570|490|452|0|0|0|0|0|0|0|0|0|0|0|0|0|0
KAN|10|13|YPR063C|714|826|699|825|762|830|0|0|0|0|0|0|0|0|0|0|0|0|0|0
KAN|10|14|YPR071W|647|801|679|791|697|770|0|0|0|0|0|0|0|0|0|0|0|0|0|0
KAN|10|15|YBL102W|709|869|771|906|694|805|0|0|0|0|0|0|0|0|0|0|0|0|0|0
KAN|10|16|YBR097W|0|0|0|0|0|0|0|0|0|0|0|0|0|0|0|0|0|0|0|0
KAN|10|17|YDL121C|816|850|736|803|760|776|0|0|0|0|0|0|0|0|0|0|0|0|0|0
KAN|10|18|YDR518W|786|798|759|817|774|744|0|0|0|0|0|0|0|0|0|0|0|0|0|0
KAN|10|19|YDR519W|775|819|732|806|720|783|0|0|0|0|0|0|0|0|0|0|0|0|0|0
KAN|10|20|YDR524C|704|759|647|737|705|786|0|0|0|0|0|0|0|0|0|0|0|0|0|0
KAN|10|21|YML048W|686|783|671|755|657|759|0|0|0|0|0|0|0|0|0|0|0|0|0|0
KAN|10|22|YJR073C|398|394|362|369|242|247|0|0|0|0|0|0|0|0|0|0|0|0|0|0
KAN|10|23|wt_blank_sean|107|35|0|0|0|0|0|0|0|0|0|0|0|0|0|0|0|0|0|0
KAN|10|24|YJR088C|892|1144|861|1130|900|1191|0|0|0|0|0|0|0|0|0|0|0|0|0|0
KAN|11|1|YDR503C|1028|940|1000|893|1027|936|0|0|0|0|0|0|0|0|0|0|0|0|0|0
KAN|11|2|YML059C|720|792|699|738|705|728|0|0|0|0|0|0|0|0|0|0|0|0|0|0
KAN|11|3|YML055W|657|744|637|737|682|697|0|0|0|0|0|0|0|0|0|0|0|0|0|0
KAN|11|4|YDL099W|609|712|633|746|655|735|0|0|0|0|0|0|0|0|0|0|0|0|0|0
KAN|11|5|YDL100C|314|324|415|459|369|401|0|0|0|0|0|0|0|0|0|0|0|0|0|0
KAN|11|6|YDR484W|437|607|22|116|50|66|0|0|0|0|0|0|0|0|0|0|0|0|0|0
KAN|11|7|YDR492W|675|784|784|865|766|799|0|0|0|0|0|0|0|0|0|0|0|0|0|0
KAN|11|8|YGL126W|695|808|702|792|769|755|0|0|0|0|0|0|0|0|0|0|0|0|0|0
KAN|11|9|YIL124W|695|799|680|730|727|795|0|0|0|0|0|0|0|0|0|0|0|0|0|0
KAN|11|10|YDL091C|692|780|666|745|669|682|0|0|0|0|0|0|0|0|0|0|0|0|0|0
KAN|11|11|YDL093W|661|781|683|759|706|789|0|0|0|0|0|0|0|0|0|0|0|0|0|0
KAN|11|12|YFL048C|636|758|629|732|673|670|0|0|0|0|0|0|0|0|0|0|0|0|0|0
KAN|11|13|YDL095W|232|301|272|375|263|284|0|0|0|0|0|0|0|0|0|0|0|0|0|0
KAN|11|14|YFL025C|659|688|679|726|676|671|0|0|0|0|0|0|0|0|0|0|0|0|0|0
KAN|11|15|YGL161C|553|607|537|618|579|630|0|0|0|0|0|0|0|0|0|0|0|0|0|0
KAN|11|16|YGL167C|214|231|240|256|184|184|0|0|0|0|0|0|0|0|0|0|0|0|0|0
KAN|11|17|YGR261C|660|711|697|746|673|709|0|0|0|0|0|0|0|0|0|0|0|0|0|0
KAN|11|18|YGR263C|765|781|752|821|716|787|0|0|0|0|0|0|0|0|0|0|0|0|0|0
KAN|11|19|YGR266W|716|771|719|776|723|774|0|0|0|0|0|0|0|0|0|0|0|0|0|0
KAN|11|20|YNR039C|709|755|646|745|681|721|0|0|0|0|0|0|0|0|0|0|0|0|0|0
KAN|11|21|YNL146W|709|771|684|776|676|777|0|0|0|0|0|0|0|0|0|0|0|0|0|0
KAN|11|22|YNR019W|714|794|706|796|731|807|0|0|0|0|0|0|0|0|0|0|0|0|0|0
KAN|11|23|YCR043C|975|935|906|959|843|889|0|0|0|0|0|0|0|0|0|0|0|0|0|0
KAN|11|24|YNR021W|893|1116|917|1188|906|1099|0|0|0|0|0|0|0|0|0|0|0|0|0|0
KAN|12|1|YCR044C|916|828|918|871|879|796|0|0|0|0|0|0|0|0|0|0|0|0|0|0
KAN|12|2|YCR061W|688|776|723|765|657|710|0|0|0|0|0|0|0|0|0|0|0|0|0|0
KAN|12|3|YNR030W|343|404|432|446|406|409|0|0|0|0|0|0|0|0|0|0|0|0|0|0
KAN|12|4|YBR177C|638|716|617|692|642|680|0|0|0|0|0|0|0|0|0|0|0|0|0|0
KAN|12|5|YNR008W|621|729|652|731|673|694|0|0|0|0|0|0|0|0|0|0|0|0|0|0
KAN|12|6|YNR013C|657|735|675|761|694|714|0|0|0|0|0|0|0|0|0|0|0|0|0|0
KAN|12|7|YBR283C|691|737|667|747|718|739|0|0|0|0|0|0|0|0|0|0|0|0|0|0
KAN|12|8|YNL041C|399|448|412|464|389|397|0|0|0|0|0|0|0|0|0|0|0|0|0|0
KAN|12|9|YNL044W|555|634|577|639|602|549|0|0|0|0|0|0|0|0|0|0|0|0|0|0
KAN|12|10|YBR290W|682|765|669|766|719|748|0|0|0|0|0|0|0|0|0|0|0|0|0|0
KAN|12|11|YNL046W|576|683|619|744|649|694|0|0|0|0|0|0|0|0|0|0|0|0|0|0
KAN|12|12|YNL049C|718|796|721|814|671|701|0|0|0|0|0|0|0|0|0|0|0|0|0|0
KAN|12|13|YBR273C|698|730|679|782|704|761|0|0|0|0|0|0|0|0|0|0|0|0|0|0
KAN|12|14|YBR264C|724|746|682|763|677|730|0|0|0|0|0|0|0|0|0|0|0|0|0|0
KAN|12|15|YNL008C|754|799|691|788|705|766|0|0|0|0|0|0|0|0|0|0|0|0|0|0
KAN|12|16|YDL137W|741|792|731|794|731|786|0|0|0|0|0|0|0|0|0|0|0|0|0|0
KAN|12|17|YJL024C|644|700|699|770|657|731|0|0|0|0|0|0|0|0|0|0|0|0|0|0
KAN|12|18|YJL029C|850|812|580|668|485|486|0|0|0|0|0|0|0|0|0|0|0|0|0|0
KAN|12|19|YML067C|685|690|666|700|695|722|0|0|0|0|0|0|0|0|0|0|0|0|0|0
KAN|12|20|YJL004C|619|576|618|655|536|526|0|0|0|0|0|0|0|0|0|0|0|0|0|0
KAN|12|21|YML038C|654|692|665|792|626|693|0|0|0|0|0|0|0|0|0|0|0|0|0|0
KAN|12|22|YER151C|432|476|460|511|435|388|0|0|0|0|0|0|0|0|0|0|0|0|0|0
KAN|12|23|YML075C|757|818|768|898|783|882|0|0|0|0|0|0|0|0|0|0|0|0|0|0
KAN|12|24|YGR086C|882|1175|857|1120|923|1182|0|0|0|0|0|0|0|0|0|0|0|0|0|0
KAN|13|1|YGR089W|897|840|1019|839|830|765|0|0|0|0|0|0|0|0|0|0|0|0|0|0
KAN|13|2|YGR106C|648|706|706|759|654|709|0|0|0|0|0|0|0|0|0|0|0|0|0|0
KAN|13|3|YLR246W|665|715|671|719|683|714|0|0|0|0|0|0|0|0|0|0|0|0|0|0
KAN|13|4|YJR118C|652|683|628|678|673|699|0|0|0|0|0|0|0|0|0|0|0|0|0|0
KAN|13|5|YDR205W|655|739|712|784|675|715|0|0|0|0|0|0|0|0|0|0|0|0|0|0
KAN|13|6|YGR038W|578|711|607|709|610|648|0|0|0|0|0|0|0|0|0|0|0|0|0|0
KAN|13|7|YJR131W|604|727|607|700|653|703|0|0|0|0|0|0|0|0|0|0|0|0|0|0
KAN|13|8|YJR134C|660|774|697|799|721|782|0|0|0|0|0|0|0|0|0|0|0|0|0|0
KAN|13|9|YER120W|632|726|633|705|683|690|0|0|0|0|0|0|0|0|0|0|0|0|0|0
KAN|13|10|YER122C|619|722|645|745|648|730|0|0|0|0|0|0|0|0|0|0|0|0|0|0
KAN|13|11|YJR117W|613|715|624|718|626|725|0|0|0|0|0|0|0|0|0|0|0|0|0|0
KAN|13|12|YER113C|616|680|588|702|611|727|0|0|0|0|0|0|0|0|0|0|0|0|0|0
KAN|13|13|YJR040W|657|715|672|758|634|664|0|0|0|0|0|0|0|0|0|0|0|0|0|0
KAN|13|14|YKR067W|640|696|629|701|633|720|0|0|0|0|0|0|0|0|0|0|0|0|0|0
KAN|13|15|YJR031C|670|719|661|753|675|770|0|0|0|0|0|0|0|0|0|0|0|0|0|0
KAN|13|16|YMR054W|659|703|630|687|611|673|0|0|0|0|0|0|0|0|0|0|0|0|0|0
KAN|13|17|YIR033W|518|583|565|609|572|588|0|0|0|0|0|0|0|0|0|0|0|0|0|0
KAN|13|18|YJR010C-A|714|743|692|773|647|696|0|0|0|0|0|0|0|0|0|0|0|0|0|0
KAN|13|19|YJR015W|727|747|667|769|703|744|0|0|0|0|0|0|0|0|0|0|0|0|0|0
KAN|13|20|YMR052W|578|572|523|585|545|570|0|0|0|0|0|0|0|0|0|0|0|0|0|0
KAN|13|21|YBR287W|755|773|694|786|734|747|0|0|0|0|0|0|0|0|0|0|0|0|0|0
KAN|13|22|YBR288C|667|715|658|758|681|781|0|0|0|0|0|0|0|0|0|0|0|0|0|0
KAN|13|23|YAR002C-A|670|722|660|793|654|765|0|0|0|0|0|0|0|0|0|0|0|0|0|0
KAN|13|24|YMR119W|875|1177|946|1231|894|1161|0|0|0|0|0|0|0|0|0|0|0|0|0|0
KAN|14|1|YNL125C|533|517|278|315|671|603|0|0|0|0|0|0|0|0|0|0|0|0|0|0
KAN|14|2|YNL130C|752|787|755|777|715|731|0|0|0|0|0|0|0|0|0|0|0|0|0|0
KAN|14|3|YIL030C|618|729|654|660|601|680|0|0|0|0|0|0|0|0|0|0|0|0|0|0
KAN|14|4|YNL085W|637|737|674|753|650|695|0|0|0|0|0|0|0|0|0|0|0|0|0|0
KAN|14|5|YNL095C|552|666|605|656|598|650|0|0|0|0|0|0|0|0|0|0|0|0|0|0
KAN|14|6|YLR390W-A|569|675|635|708|622|647|0|0|0|0|0|0|0|0|0|0|0|0|0|0
KAN|14|7|YJL078C|586|720|548|688|641|707|0|0|0|0|0|0|0|0|0|0|0|0|0|0
KAN|14|8|YKR053C|580|688|620|698|640|668|0|0|0|0|0|0|0|0|0|0|0|0|0|0
KAN|14|9|YNL051W|438|502|424|491|432|338|0|0|0|0|0|0|0|0|0|0|0|0|0|0
KAN|14|10|YPL137C|586|684|643|731|631|759|0|0|0|0|0|0|0|0|0|0|0|0|0|0
KAN|14|11|YDL072C|710|719|667|745|672|717|0|0|0|0|0|0|0|0|0|0|0|0|0|0
KAN|14|12|YCR048W|681|774|665|727|672|777|0|0|0|0|0|0|0|0|0|0|0|0|0|0
KAN|14|13|YCR067C|665|731|659|757|655|784|0|0|0|0|0|0|0|0|0|0|0|0|0|0
KAN|14|14|YCR034W|663|706|628|710|617|672|0|0|0|0|0|0|0|0|0|0|0|0|0|0
KAN|14|15|YGR130C|736|823|691|767|745|801|0|0|0|0|0|0|0|0|0|0|0|0|0|0
KAN|14|16|YGL223C|731|790|710|839|680|776|0|0|0|0|0|0|0|0|0|0|0|0|0|0
KAN|14|17|YBR255W|749|788|719|857|795|855|0|0|0|0|0|0|0|0|0|0|0|0|0|0
KAN|14|18|YER087C-B|715|781|796|864|733|791|0|0|0|0|0|0|0|0|0|0|0|0|0|0
KAN|14|19|YIL105C|788|810|795|840|791|838|0|0|0|0|0|0|0|0|0|0|0|0|0|0
KAN|14|20|YDR476C|699|733|721|779|730|746|0|0|0|0|0|0|0|0|0|0|0|0|0|0
KAN|14|21|YDR525W|700|639|640|691|672|719|0|0|0|0|0|0|0|0|0|0|0|0|0|0
KAN|14|22|YDR057W|805|824|747|843|708|796|0|0|0|0|0|0|0|0|0|0|0|0|0|0
KAN|14|23|YBR159W|594|742|560|678|554|669|0|0|0|0|0|0|0|0|0|0|0|0|0|0
KAN|14|24|YHR123W|895|1172|890|1165|903|1144|0|0|0|0|0|0|0|0|0|0|0|0|0|0
KAN|15|1|YGR284C|998|812|895|791|966|836|0|0|0|0|0|0|0|0|0|0|0|0|0|0
KAN|15|2|YOL101C|650|718|674|691|621|656|0|0|0|0|0|0|0|0|0|0|0|0|0|0
KAN|15|3|YOL107W|561|627|621|718|580|634|0|0|0|0|0|0|0|0|0|0|0|0|0|0
KAN|15|4|YNL300W|587|669|600|697|600|707|0|0|0|0|0|0|0|0|0|0|0|0|0|0
KAN|15|5|YOL110W|532|664|561|676|573|633|0|0|0|0|0|0|0|0|0|0|0|0|0|0
KAN|15|6|YOR317W|538|619|559|697|591|631|0|0|0|0|0|0|0|0|0|0|0|0|0|0
KAN|15|7|YML071C|372|447|376|467|380|396|0|0|0|0|0|0|0|0|0|0|0|0|0|0
KAN|15|8|YIR038C|627|711|639|752|662|741|0|0|0|0|0|0|0|0|0|0|0|0|0|0
KAN|15|9|YML101C|635|698|592|725|686|746|0|0|0|0|0|0|0|0|0|0|0|0|0|0
KAN|15|10|YOL137W|610|736|587|671|589|683|0|0|0|0|0|0|0|0|0|0|0|0|0|0
KAN|15|11|YDR424C|573|711|582|727|587|678|0|0|0|0|0|0|0|0|0|0|0|0|0|0
KAN|15|12|YMR065W|714|771|656|808|639|720|0|0|0|0|0|0|0|0|0|0|0|0|0|0
KAN|15|13|YML128C|362|437|445|396|446|379|0|0|0|0|0|0|0|0|0|0|0|0|0|0
KAN|15|14|YHR045W|709|801|674|857|685|779|0|0|0|0|0|0|0|0|0|0|0|0|0|0
KAN|15|15|YHR181W|669|771|617|816|648|819|0|0|0|0|0|0|0|0|0|0|0|0|0|0
KAN|15|16|YMR123W|645|760|825|1069|530|633|0|0|0|0|0|0|0|0|0|0|0|0|0|0
KAN|15|17|YLR039C|336|284|249|510|222|392|0|0|0|0|0|0|0|0|0|0|0|0|0|0
KAN|15|18|YLR050C|836|925|772|913|787|941|0|0|0|0|0|0|0|0|0|0|0|0|0|0
KAN|15|19|YNR075W|722|812|747|922|717|878|0|0|0|0|0|0|0|0|0|0|0|0|0|0
KAN|15|20|YOL088C|805|808|784|868|718|806|0|0|0|0|0|0|0|0|0|0|0|0|0|0
KAN|15|21|YMR313C|677|700|678|777|653|735|0|0|0|0|0|0|0|0|0|0|0|0|0|0
KAN|15|22|YHR004C|663|787|649|771|646|771|0|0|0|0|0|0|0|0|0|0|0|0|0|0
KAN|15|23|YLR450W|702|879|643|796|664|801|0|0|0|0|0|0|0|0|0|0|0|0|0|0
KAN|15|24|YDL192W|853|1201|941|1270|780|1028|0|0|0|0|0|0|0|0|0|0|0|0|0|0
KAN|16|1|YNR051C|809|784|823|737|816|739|0|0|0|0|0|0|0|0|0|0|0|0|0|0
KAN|16|2|YJL123C|553|610|616|578|567|608|0|0|0|0|0|0|0|0|0|0|0|0|0|0
KAN|16|3|YJL117W|389|522|389|461|476|569|0|0|0|0|0|0|0|0|0|0|0|0|0|0
KAN|16|4|YDL222C|552|648|592|617|655|675|0|0|0|0|0|0|0|0|0|0|0|0|0|0
KAN|16|5|YDL226C|506|605|537|617|551|618|0|0|0|0|0|0|0|0|0|0|0|0|0|0
KAN|16|6|YDL231C|559|651|556|614|613|677|0|0|0|0|0|0|0|0|0|0|0|0|0|0
KAN|16|7|YDL232W|570|672|557|618|576|651|0|0|0|0|0|0|0|0|0|0|0|0|0|0
KAN|16|8|YJL079C|568|660|633|675|619|703|0|0|0|0|0|0|0|0|0|0|0|0|0|0
KAN|16|9|YKR088C|545|618|503|524|560|607|0|0|0|0|0|0|0|0|0|0|0|0|0|0
KAN|16|10|YJL073W|551|700|622|638|602|777|0|0|0|0|0|0|0|0|0|0|0|0|0|0
KAN|16|11|YJL062W|461|570|477|528|437|522|0|0|0|0|0|0|0|0|0|0|0|0|0|0
KAN|16|12|YJR066W|558|670|617|705|537|710|0|0|0|0|0|0|0|0|0|0|0|0|0|0
KAN|16|13|YDR483W|623|748|693|710|619|772|0|0|0|0|0|0|0|0|0|0|0|0|0|0
KAN|16|14|YER044C|138|351|0|177|202|374|0|0|0|0|0|0|0|0|0|0|0|0|0|0
KAN|16|15|YDL204W|825|860|798|785|621|777|0|0|0|0|0|0|0|0|0|0|0|0|0|0
KAN|16|16|YBR058C-A|0|0|4|65|0|7|0|0|0|0|0|0|0|0|0|0|0|0|0|0
KAN|16|17|YBR096W|986|945|903|886|876|939|0|0|0|0|0|0|0|0|0|0|0|0|0|0
KAN|16|18|YBR234C|10|17|9|11|3|3|0|0|0|0|0|0|0|0|0|0|0|0|0|0
KAN|16|19|YDR027C|0|0|5|1|0|1|0|0|0|0|0|0|0|0|0|0|0|0|0|0
KAN|16|20|YDR032C|937|843|804|673|891|853|0|0|0|0|0|0|0|0|0|0|0|0|0|0
KAN|16|21|YEL022W|699|604|629|677|661|646|0|0|0|0|0|0|0|0|0|0|0|0|0|0
KAN|16|22|YER053C-A|788|813|755|723|719|723|0|0|0|0|0|0|0|0|0|0|0|0|0|0
KAN|16|23|YER100W|882|999|896|978|908|1042|0|0|0|0|0|0|0|0|0|0|0|0|0|0
KAN|16|24|YGL095C|112|0|251|336|260|308|0|0|0|0|0|0|0|0|0|0|0|0|0|0
NAT|YPL094C*3NAT2
KAN|1|1|YCR017C|1031|674|1176|763|692|801|0|0|0|0|0|0|0|0|0|0|0|0|0|0
KAN|1|2|YDR056C|1114|887|1107|1003|1030|778|0|0|0|0|0|0|0|0|0|0|0|0|0|0
KAN|1|3|YBR229C|592|407|619|501|518|367|0|0|0|0|0|0|0|0|0|0|0|0|0|0
KAN|1|4|YCR011C|868|654|1014|857|860|649|0|0|0|0|0|0|0|0|0|0|0|0|0|0
KAN|1|5|YBL011W|948|726|1081|968|973|765|0|0|0|0|0|0|0|0|0|0|0|0|0|0
KAN|1|6|YBL017C|921|817|899|804|895|770|0|0|0|0|0|0|0|0|0|0|0|0|0|0
KAN|1|7|YCL056C|1197|1160|1145|944|992|899|0|0|0|0|0|0|0|0|0|0|0|0|0|0
KAN|1|8|YDR137W|350|274|416|379|1147|1062|0|0|0|0|0|0|0|0|0|0|0|0|0|0
KAN|1|9|YAR042W|1016|841|962|816|633|511|0|0|0|0|0|0|0|0|0|0|0|0|0|0
KAN|1|10|YBR201W|1098|849|1167|955|987|770|0|0|0|0|0|0|0|0|0|0|0|0|0|0
KAN|1|11|YCL045C|992|945|1003|898|912|838|0|0|0|0|0|0|0|0|0|0|0|0|0|0
KAN|1|12|YBR183W|914|872|961|884|970|767|0|0|0|0|0|0|0|0|0|0|0|0|0|0
KAN|1|13|YDR108W|896|764|905|738|846|757|0|0|0|0|0|0|0|0|0|0|0|0|0|0
KAN|1|14|YAL007C|1150|990|1066|901|996|861|0|0|0|0|0|0|0|0|0|0|0|0|0|0
KAN|1|15|YDR100W|995|843|985|840|975|847|0|0|0|0|0|0|0|0|0|0|0|0|0|0
KAN|1|16|YAL026C|738|584|718|731|686|579|0|0|0|0|0|0|0|0|0|0|0|0|0|0
KAN|1|17|YAL023C|1071|961|1077|948|1121|989|0|0|0|0|0|0|0|0|0|0|0|0|0|0
KAN|1|18|YBL082C|1067|1003|1143|1015|1000|839|0|0|0|0|0|0|0|0|0|0|0|0|0|0
KAN|1|19|YDR084C|1060|923|1068|910|964|859|0|0|0|0|0|0|0|0|0|0|0|0|0|0
KAN|1|20|YAL042W|998|915|1141|953|1029|933|0|0|0|0|0|0|0|0|0|0|0|0|0|0
KAN|1|21|YAL058W|894|748|926|745|822|722|0|0|0|0|0|0|0|0|0|0|0|0|0|0
KAN|1|22|YGL200C|1294|1173|1300|1062|1121|1023|0|0|0|0|0|0|0|0|0|0|0|0|0|0
KAN|1|23|YGL203C|1037|961|1081|909|996|898|0|0|0|0|0|0|0|0|0|0|0|0|0|0
KAN|1|24|YDR294C|1286|1368|1277|1237|1255|1274|0|0|0|0|0|0|0|0|0|0|0|0|0|0
KAN|2|1|YDR297W|1158|1034|1119|957|1165|1072|0|0|0|0|0|0|0|0|0|0|0|0|0|0
KAN|2|2|YEL001C|945|890|838|775|842|775|0|0|0|0|0|0|0|0|0|0|0|0|0|0
KAN|2|3|YEL003W|584|561|732|667|550|532|0|0|0|0|0|0|0|0|0|0|0|0|0|0
KAN|2|4|YDR304C|1113|966|946|872|1014|857|0|0|0|0|0|0|0|0|0|0|0|0|0|0
KAN|2|5|YEL004W|729|637|870|773|887|889|0|0|0|0|0|0|0|0|0|0|0|0|0|0
KAN|2|6|YEL005C|915|875|894|840|780|692|0|0|0|0|0|0|0|0|0|0|0|0|0|0
KAN|2|7|YDR307W|880|831|834|820|831|785|0|0|0|0|0|0|0|0|0|0|0|0|0|0
KAN|2|8|YGL084C|201|187|692|620|286|268|0|0|0|0|0|0|0|0|0|0|0|0|0|0
KAN|2|9|YGL054C|1099|978|1070|995|825|804|0|0|0|0|0|0|0|0|0|0|0|0|0|0
KAN|2|10|YER019C-A|864|832|848|819|721|801|0|0|0|0|0|0|0|0|0|0|0|0|0|0
KAN|2|11|YDR270W|1001|1009|891|879|846|831|0|0|0|0|0|0|0|0|0|0|0|0|0|0
KAN|2|12|YDR410C|0|0|0|0|0|0|0|0|0|0|0|0|0|0|0|0|0|0|0|0
KAN|2|13|YDR411C|1162|1072|989|1017|975|961|0|0|0|0|0|0|0|0|0|0|0|0|0|0
KAN|2|14|YER004W|1003|933|962|869|937|892|0|0|0|0|0|0|0|0|0|0|0|0|0|0
KAN|2|15|YER005W|865|804|862|808|739|687|0|0|0|0|0|0|0|0|0|0|0|0|0|0
KAN|2|16|YGL020C|1032|904|858|827|795|723|0|0|0|0|0|0|0|0|0|0|0|0|0|0
KAN|2|17|YEL064C|712|669|783|688|774|683|0|0|0|0|0|0|0|0|0|0|0|0|0|0
KAN|2|18|YGL027C|467|400|396|390|506|416|0|0|0|0|0|0|0|0|0|0|0|0|0|0
KAN|2|19|YDR233C|962|897|931|832|873|783|0|0|0|0|0|0|0|0|0|0|0|0|0|0
KAN|2|20|YEL042W|635|614|609|562|719|653|0|0|0|0|0|0|0|0|0|0|0|0|0|0
KAN|2|21|YEL043W|798|767|788|708|806|731|0|0|0|0|0|0|0|0|0|0|0|0|0|0
KAN|2|22|YGL005C|923|868|964|890|918|871|0|0|0|0|0|0|0|0|0|0|0|0|0|0
KAN|2|23|YGL010W|1040|1031|1070|1051|904|910|0|0|0|0|0|0|0|0|0|0|0|0|0|0
KAN|2|24|YGL012W|832|911|878|878|779|931|0|0|0|0|0|0|0|0|0|0|0|0|0|0
KAN|3|1|YDR349C|974|835|929|799|952|800|0|0|0|0|0|0|0|0|0|0|0|0|0|0
KAN|3|2|YDR221W|1004|887|897|868|822|765|0|0|0|0|0|0|0|0|0|0|0|0|0|0
KAN|3|3|YDR222W|903|855|823|810|829|775|0|0|0|0|0|0|0|0|0|0|0|0|0|0
KAN|3|4|YDR357C|803|742|780|781|764|705|0|0|0|0|0|0|0|0|0|0|0|0|0|0
KAN|3|5|YEL031W|231|179|124|89|140|112|0|0|0|0|0|0|0|0|0|0|0|0|0|0
KAN|3|6|YER083C|916|866|964|879|943|808|0|0|0|0|0|0|0|0|0|0|0|0|0|0
KAN|3|7|YDR344C|828|829|824|840|855|800|0|0|0|0|0|0|0|0|0|0|0|0|0|0
KAN|3|8|YEL013W|626|637|615|646|452|474|0|0|0|0|0|0|0|0|0|0|0|0|0|0
KAN|3|9|YEL015W|779|692|718|701|702|647|0|0|0|0|0|0|0|0|0|0|0|0|0|0
KAN|3|10|YER071C|920|892|844|804|825|808|0|0|0|0|0|0|0|0|0|0|0|0|0|0
KAN|3|11|YDR320C|487|403|632|553|528|484|0|0|0|0|0|0|0|0|0|0|0|0|0|0
KAN|3|12|YHR110W|917|871|847|786|746|744|0|0|0|0|0|0|0|0|0|0|0|0|0|0
KAN|3|13|YIL076W|627|575|539|557|527|467|0|0|0|0|0|0|0|0|0|0|0|0|0|0
KAN|3|14|YIL090W|388|501|536|518|421|381|0|0|0|0|0|0|0|0|0|0|0|0|0|0
KAN|3|15|YIL039W|908|867|903|833|784|744|0|0|0|0|0|0|0|0|0|0|0|0|0|0
KAN|3|16|YIL040W|939|901|863|837|854|764|0|0|0|0|0|0|0|0|0|0|0|0|0|0
KAN|3|17|YIL043C|917|786|860|807|865|818|0|0|0|0|0|0|0|0|0|0|0|0|0|0
KAN|3|18|YIL044C|803|722|763|710|748|685|0|0|0|0|0|0|0|0|0|0|0|0|0|0
KAN|3|19|YGR199W|872|802|885|713|855|755|0|0|0|0|0|0|0|0|0|0|0|0|0|0
KAN|3|20|YGR202C|845|768|873|763|716|645|0|0|0|0|0|0|0|0|0|0|0|0|0|0
KAN|3|21|YHR060W|433|382|31|19|160|144|0|0|0|0|0|0|0|0|0|0|0|0|0|0
KAN|3|22|YIL027C|959|864|1038|980|988|900|0|0|0|0|0|0|0|0|0|0|0|0|0|0
KAN|3|23|YHR079C|435|353|471|449|504|468|0|0|0|0|0|0|0|0|0|0|0|0|0|0
KAN|3|24|YGR177C|1022|1027|977|1040|1071|1098|0|0|0|0|0|0|0|0|0|0|0|0|0|0
KAN|4|1|YGR036C|809|733|1083|1046|668|795|0|0|0|0|0|0|0|0|0|0|0|0|0|0
KAN|4|2|YHR039C|762|700|785|799|857|746|0|0|0|0|0|0|0|0|0|0|0|0|0|0
KAN|4|3|YIL005W|710|633|666|713|677|686|0|0|0|0|0|0|0|0|0|0|0|0|0|0
KAN|4|4|YIL016W|767|760|755|719|736|736|0|0|0|0|0|0|0|0|0|0|0|0|0|0
KAN|4|5|YGR170W|829|789|775|696|679|646|0|0|0|0|0|0|0|0|0|0|0|0|0|0
KAN|4|6|YHR204W|849|865|817|768|776|737|0|0|0|0|0|0|0|0|0|0|0|0|0|0
KAN|4|7|YGR157W|299|303|289|276|296|298|0|0|0|0|0|0|0|0|0|0|0|0|0|0
KAN|4|8|YHL003C|951|940|914|895|992|925|0|0|0|0|0|0|0|0|0|0|0|0|0|0
KAN|4|9|YHR176W|824|812|919|867|788|755|0|0|0|0|0|0|0|0|0|0|0|0|0|0
KAN|4|10|YHR142W|832|774|818|788|750|693|0|0|0|0|0|0|0|0|0|0|0|0|0|0
KAN|4|11|YGL226C-A|897|870|875|820|913|879|0|0|0|0|0|0|0|0|0|0|0|0|0|0
KAN|4|12|YGL231C|855|853|875|841|842|697|0|0|0|0|0|0|0|0|0|0|0|0|0|0
KAN|4|13|YHL031C|577|524|645|536|733|625|0|0|0|0|0|0|0|0|0|0|0|0|0|0
KAN|4|14|YHR135C|945|877|893|775|949|803|0|0|0|0|0|0|0|0|0|0|0|0|0|0
KAN|4|15|YHR136C|852|819|869|819|778|748|0|0|0|0|0|0|0|0|0|0|0|0|0|0
KAN|4|16|YGR105W|495|486|473|511|890|812|0|0|0|0|0|0|0|0|0|0|0|0|0|0
KAN|4|17|YLL014W|978|938|958|849|872|796|0|0|0|0|0|0|0|0|0|0|0|0|0|0
KAN|4|18|YKL020C|773|732|771|710|782|700|0|0|0|0|0|0|0|0|0|0|0|0|0|0
KAN|4|19|YLR080W|847|790|768|716|894|798|0|0|0|0|0|0|0|0|0|0|0|0|0|0
KAN|4|20|YKL140W|859|704|836|668|823|698|0|0|0|0|0|0|0|0|0|0|0|0|0|0
KAN|4|21|YKL008C|982|877|881|775|970|812|0|0|0|0|0|0|0|0|0|0|0|0|0|0
KAN|4|22|YLR056W|812|724|902|768|720|639|0|0|0|0|0|0|0|0|0|0|0|0|0|0
KAN|4|23|YLR064W|1047|940|970|966|1034|985|0|0|0|0|0|0|0|0|0|0|0|0|0|0
KAN|4|24|YKL119C|1310|1306|929|1033|604|786|0|0|0|0|0|0|0|0|0|0|0|0|0|0
KAN|5|1|YJL134W|1112|911|935|871|969|853|0|0|0|0|0|0|0|0|0|0|0|0|0|0
KAN|5|2|YLR042C|949|861|837|788|744|692|0|0|0|0|0|0|0|0|0|0|0|0|0|0
KAN|5|3|YLR023C|726|672|713|729|664|716|0|0|0|0|0|0|0|0|0|0|0|0|0|0
KAN|5|4|YJL178C|760|692|756|698|724|689|0|0|0|0|0|0|0|0|0|0|0|0|0|0
KAN|5|5|YJL171C|744|762|731|682|726|725|0|0|0|0|0|0|0|0|0|0|0|0|0|0
KAN|5|6|YKL094W|866|796|794|771|749|717|0|0|0|0|0|0|0|0|0|0|0|0|0|0
KAN|5|7|YJL168C|493|484|453|441|481|464|0|0|0|0|0|0|0|0|0|0|0|0|0|0
KAN|5|8|YKL212W|462|427|391|387|386|373|0|0|0|0|0|0|0|0|0|0|0|0|0|0
KAN|5|9|YJL192C|750|750|823|819|783|846|0|0|0|0|0|0|0|0|0|0|0|0|0|0
KAN|5|10|YKL073W|233|205|254|211|282|252|0|0|0|0|0|0|0|0|0|0|0|0|0|0
KAN|5|11|YKL179C|899|898|930|869|758|814|0|0|0|0|0|0|0|0|0|0|0|0|0|0
KAN|5|12|YLL043W|844|847|826|795|779|725|0|0|0|0|0|0|0|0|0|0|0|0|0|0
KAN|5|13|YLL052C|801|816|836|808|748|744|0|0|0|0|0|0|0|0|0|0|0|0|0|0
KAN|5|14|YLL055W|794|806|831|805|809|776|0|0|0|0|0|0|0|0|0|0|0|0|0|0
KAN|5|15|YKL063C|806|783|788|717|711|673|0|0|0|0|0|0|0|0|0|0|0|0|0|0
KAN|5|16|YKL065C|815|749|884|834|820|790|0|0|0|0|0|0|0|0|0|0|0|0|0|0
KAN|5|17|YJL198W|798|769|740|699|763|703|0|0|0|0|0|0|0|0|0|0|0|0|0|0
KAN|5|18|YJL196C|772|695|794|747|693|697|0|0|0|0|0|0|0|0|0|0|0|0|0|0
KAN|5|19|YLL023C|768|697|778|730|756|708|0|0|0|0|0|0|0|0|0|0|0|0|0|0
KAN|5|20|YLL028W|929|845|904|821|792|671|0|0|0|0|0|0|0|0|0|0|0|0|0|0
KAN|5|21|YJL212C|910|862|974|876|986|939|0|0|0|0|0|0|0|0|0|0|0|0|0|0
KAN|5|22|YMR022W|788|730|709|653|781|667|0|0|0|0|0|0|0|0|0|0|0|0|0|0
KAN|5|23|YMR214W|1003|981|932|924|900|922|0|0|0|0|0|0|0|0|0|0|0|0|0|0
KAN|5|24|YMR215W|1106|1222|910|1028|1010|1178|0|0|0|0|0|0|0|0|0|0|0|0|0|0
KAN|6|1|YMR010W|1137|932|1066|875|1078|876|0|0|0|0|0|0|0|0|0|0|0|0|0|0
KAN|6|2|YMR015C|691|629|637|604|685|650|0|0|0|0|0|0|0|0|0|0|0|0|0|0
KAN|6|3|YLR207W|855|785|910|800|820|731|0|0|0|0|0|0|0|0|0|0|0|0|0|0
KAN|6|4|YLR350W|684|626|765|720|631|549|0|0|0|0|0|0|0|0|0|0|0|0|0|0
KAN|6|5|YLR220W|857|799|856|790|825|745|0|0|0|0|0|0|0|0|0|0|0|0|0|0
KAN|6|6|YML012W|827|810|825|799|783|769|0|0|0|0|0|0|0|0|0|0|0|0|0|0
KAN|6|7|YML008C|730|629|629|556|612|564|0|0|0|0|0|0|0|0|0|0|0|0|0|0
KAN|6|8|YMR202W|687|661|775|703|680|640|0|0|0|0|0|0|0|0|0|0|0|0|0|0
KAN|6|9|YLR194C|814|763|785|681|766|687|0|0|0|0|0|0|0|0|0|0|0|0|0|0
KAN|6|10|YMR183C|1056|1004|933|851|901|869|0|0|0|0|0|0|0|0|0|0|0|0|0|0
KAN|6|11|YML019W|539|535|537|481|564|520|0|0|0|0|0|0|0|0|0|0|0|0|0|0
KAN|6|12|YML013W|757|762|792|798|662|653|0|0|0|0|0|0|0|0|0|0|0|0|0|0
KAN|6|13|YLR292C|333|302|363|321|315|311|0|0|0|0|0|0|0|0|0|0|0|0|0|0
KAN|6|14|YMR161W|913|885|873|832|905|861|0|0|0|0|0|0|0|0|0|0|0|0|0|0
KAN|6|15|YMR163C|892|840|830|782|755|769|0|0|0|0|0|0|0|0|0|0|0|0|0|0
KAN|6|16|YLR396C|0|0|0|0|0|0|0|0|0|0|0|0|0|0|0|0|0|0|0|0
KAN|6|17|YMR152W|890|817|941|833|864|814|0|0|0|0|0|0|0|0|0|0|0|0|0|0
KAN|6|18|YLR130C|837|758|874|783|801|733|0|0|0|0|0|0|0|0|0|0|0|0|0|0
KAN|6|19|YLR268W|819|795|736|690|743|686|0|0|0|0|0|0|0|0|0|0|0|0|0|0
KAN|6|20|YMR029C|887|859|870|800|865|789|0|0|0|0|0|0|0|0|0|0|0|0|0|0
KAN|6|21|YMR031C|942|915|921|871|941|915|0|0|0|0|0|0|0|0|0|0|0|0|0|0
KAN|6|22|YLR372W|857|846|810|793|797|735|0|0|0|0|0|0|0|0|0|0|0|0|0|0
KAN|6|23|YLR242C|962|990|927|971|921|996|0|0|0|0|0|0|0|0|0|0|0|0|0|0
KAN|6|24|YLR250W|1019|1208|1082|1189|878|1118|0|0|0|0|0|0|0|0|0|0|0|0|0|0
KAN|7|1|YLR120C|1215|1025|1069|955|1058|894|0|0|0|0|0|0|0|0|0|0|0|0|0|0
KAN|7|2|YOR245C|950|917|953|872|746|699|0|0|0|0|0|0|0|0|0|0|0|0|0|0
KAN|7|3|YOR115C|684|712|720|674|631|654|0|0|0|0|0|0|0|0|0|0|0|0|0|0
KAN|7|4|YNL297C|570|587|605|597|527|557|0|0|0|0|0|0|0|0|0|0|0|0|0|0
KAN|7|5|YNL156C|782|740|808|733|774|710|0|0|0|0|0|0|0|0|0|0|0|0|0|0
KAN|7|6|YNL153C|700|642|728|652|653|602|0|0|0|0|0|0|0|0|0|0|0|0|0|0
KAN|7|7|YOR002W|921|829|859|752|877|828|0|0|0|0|0|0|0|0|0|0|0|0|0|0
KAN|7|8|YOR092W|885|862|905|820|855|807|0|0|0|0|0|0|0|0|0|0|0|0|0|0
KAN|7|9|YOR214C|777|769|845|814|777|775|0|0|0|0|0|0|0|0|0|0|0|0|0|0
KAN|7|10|YOR216C|720|752|603|616|633|674|0|0|0|0|0|0|0|0|0|0|0|0|0|0
KAN|7|11|YOR085W|824|744|866|728|837|747|0|0|0|0|0|0|0|0|0|0|0|0|0|0
KAN|7|12|YOR089C|638|614|636|596|629|577|0|0|0|0|0|0|0|0|0|0|0|0|0|0
KAN|7|13|YNL194C|788|766|820|689|790|698|0|0|0|0|0|0|0|0|0|0|0|0|0|0
KAN|7|14|YNL327W|766|708|864|757|783|676|0|0|0|0|0|0|0|0|0|0|0|0|0|0
KAN|7|15|YNL190W|826|802|768|705|757|679|0|0|0|0|0|0|0|0|0|0|0|0|0|0
KAN|7|16|YNL323W|992|951|1085|988|1049|1008|0|0|0|0|0|0|0|0|0|0|0|0|0|0
KAN|7|17|YOR198C|463|375|281|361|32|182|0|0|0|0|0|0|0|0|0|0|0|0|0|0
KAN|7|18|YOR067C|916|859|924|886|950|806|0|0|0|0|0|0|0|0|0|0|0|0|0|0
KAN|7|19|YOR070C|592|498|648|574|588|510|0|0|0|0|0|0|0|0|0|0|0|0|0|0
KAN|7|20|YOR079C|789|848|813|785|825|873|0|0|0|0|0|0|0|0|0|0|0|0|0|0
KAN|7|21|YMR307W|500|488|459|461|552|559|0|0|0|0|0|0|0|0|0|0|0|0|0|0
KAN|7|22|YOR049C|955|930|802|735|811|709|0|0|0|0|0|0|0|0|0|0|0|0|0|0
KAN|7|23|YMR292W|907|896|945|775|819|831|0|0|0|0|0|0|0|0|0|0|0|0|0|0
KAN|7|24|YNL219C|1105|1230|878|1027|919|1147|0|0|0|0|0|0|0|0|0|0|0|0|0|0
KAN|8|1|YMR299C|1149|973|1050|866|1093|927|0|0|0|0|0|0|0|0|0|0|0|0|0|0
KAN|8|2|YOR165W|711|682|774|746|770|695|0|0|0|0|0|0|0|0|0|0|0|0|0|0
KAN|8|3|YOR036W|304|371|210|234|348|211|0|0|0|0|0|0|0|0|0|0|0|0|0|0
KAN|8|4|YOR171C|722|692|795|731|659|652|0|0|0|0|0|0|0|0|0|0|0|0|0|0
KAN|8|5|YOR175C|739|761|721|745|662|692|0|0|0|0|0|0|0|0|0|0|0|0|0|0
KAN|8|6|YOR042W|694|700|777|699|799|766|0|0|0|0|0|0|0|0|0|0|0|0|0|0
KAN|8|7|YOR044W|750|767|775|687|825|772|0|0|0|0|0|0|0|0|0|0|0|0|0|0
KAN|8|8|YNL238W|905|883|864|813|789|737|0|0|0|0|0|0|0|0|0|0|0|0|0|0
KAN|8|9|YMR264W|779|726|741|661|730|689|0|0|0|0|0|0|0|0|0|0|0|0|0|0
KAN|8|10|YMR272C|490|469|492|404|612|553|0|0|0|0|0|0|0|0|0|0|0|0|0|0
KAN|8|11|YMR274C|798|768|904|788|743|665|0|0|0|0|0|0|0|0|0|0|0|0|0|0
KAN|8|12|YOR016C|837|817|856|756|834|750|0|0|0|0|0|0|0|0|0|0|0|0|0|0
KAN|8|13|YNL280C|682|725|665|653|653|622|0|0|0|0|0|0|0|0|0|0|0|0|0|0
KAN|8|14|YMR251W-A|777|748|791|687|717|699|0|0|0|0|0|0|0|0|0|0|0|0|0|0
KAN|8|15|YMR253C|914|804|823|763|983|888|0|0|0|0|0|0|0|0|0|0|0|0|0|0
KAN|8|16|YPR028W|827|782|825|708|804|728|0|0|0|0|0|0|0|0|0|0|0|0|0|0
KAN|8|17|YPL227C|788|753|863|805|801|734|0|0|0|0|0|0|0|0|0|0|0|0|0|0
KAN|8|18|YOL013C|981|941|936|871|954|825|0|0|0|0|0|0|0|0|0|0|0|0|0|0
KAN|8|19|YOL018C|609|595|654|579|746|752|0|0|0|0|0|0|0|0|0|0|0|0|0|0
KAN|8|20|YPR003C|917|862|853|789|842|794|0|0|0|0|0|0|0|0|0|0|0|0|0|0
KAN|8|21|YPL246C|807|665|883|760|882|821|0|0|0|0|0|0|0|0|0|0|0|0|0|0
KAN|8|22|YOR377W|823|779|817|668|803|769|0|0|0|0|0|0|0|0|0|0|0|0|0|0
KAN|8|23|YPL274W|785|782|809|684|709|751|0|0|0|0|0|0|0|0|0|0|0|0|0|0
KAN|8|24|YPL051W|846|952|841|899|839|1040|0|0|0|0|0|0|0|0|0|0|0|0|0|0
KAN|9|1|YPL170W|992|847|976|871|990|856|0|0|0|0|0|0|0|0|0|0|0|0|0|0
KAN|9|2|YOL065C|748|650|756|658|820|756|0|0|0|0|0|0|0|0|0|0|0|0|0|0
KAN|9|3|YOR311C|849|729|851|739|772|666|0|0|0|0|0|0|0|0|0|0|0|0|0|0
KAN|9|4|YOR321W|822|817|751|717|672|628|0|0|0|0|0|0|0|0|0|0|0|0|0|0
KAN|9|5|YPL195W|676|659|644|610|624|600|0|0|0|0|0|0|0|0|0|0|0|0|0|0
KAN|9|6|YOL047C|706|717|698|669|706|712|0|0|0|0|0|0|0|0|0|0|0|0|0|0
KAN|9|7|YOR307C|826|781|842|729|802|749|0|0|0|0|0|0|0|0|0|0|0|0|0|0
KAN|9|8|YPL087W|545|509|549|484|612|590|0|0|0|0|0|0|0|0|0|0|0|0|0|0
KAN|9|9|YPL207W|917|883|786|663|839|795|0|0|0|0|0|0|0|0|0|0|0|0|0|0
KAN|9|10|YPL206C|857|799|843|764|808|754|0|0|0|0|0|0|0|0|0|0|0|0|0|0
KAN|9|11|YOR284W|803|718|803|741|789|713|0|0|0|0|0|0|0|0|0|0|0|0|0|0
KAN|9|12|YOR285W|735|711|787|715|756|689|0|0|0|0|0|0|0|0|0|0|0|0|0|0
KAN|9|13|YOR288C|759|655|837|757|733|699|0|0|0|0|0|0|0|0|0|0|0|0|0|0
KAN|9|14|YOL030W|808|816|893|851|814|770|0|0|0|0|0|0|0|0|0|0|0|0|0|0
KAN|9|15|YOL031C|367|352|419|375|328|375|0|0|0|0|0|0|0|0|0|0|0|0|0|0
KAN|9|16|YOR291W|829|800|817|744|742|737|0|0|0|0|0|0|0|0|0|0|0|0|0|0
KAN|9|17|YCL025C|822|763|810|740|788|767|0|0|0|0|0|0|0|0|0|0|0|0|0|0
KAN|9|18|YDL052C|823|780|855|789|880|777|0|0|0|0|0|0|0|0|0|0|0|0|0|0
KAN|9|19|YPR173C|523|512|471|463|451|478|0|0|0|0|0|0|0|0|0|0|0|0|0|0
KAN|9|20|YCL001W|682|605|650|536|553|411|0|0|0|0|0|0|0|0|0|0|0|0|0|0
KAN|9|21|YPR148C|939|933|890|782|948|910|0|0|0|0|0|0|0|0|0|0|0|0|0|0
KAN|9|22|YPR149W|903|895|740|707|760|763|0|0|0|0|0|0|0|0|0|0|0|0|0|0
KAN|9|23|YDL018C|998|990|995|886|946|918|0|0|0|0|0|0|0|0|0|0|0|0|0|0
KAN|9|24|YBR067C|1142|1290|1085|1191|1019|1121|0|0|0|0|0|0|0|0|0|0|0|0|0|0
KAN|10|1|YDL019C|1157|995|1168|1016|1129|922|0|0|0|0|0|0|0|0|0|0|0|0|0|0
KAN|10|2|YPR135W|760|728|738|626|720|699|0|0|0|0|0|0|0|0|0|0|0|0|0|0
KAN|10|3|YGR227W|868|826|836|802|806|733|0|0|0|0|0|0|0|0|0|0|0|0|0|0
KAN|10|4|YBR162W-A|606|589|684|658|661|683|0|0|0|0|0|0|0|0|0|0|0|0|0|0
KAN|10|5|YBR164C|684|681|667|627|695|661|0|0|0|0|0|0|0|0|0|0|0|0|0|0
KAN|10|6|YBR052C|722|739|767|723|718|708|0|0|0|0|0|0|0|0|0|0|0|0|0|0
KAN|10|7|YBR171W|331|308|181|127|230|190|0|0|0|0|0|0|0|0|0|0|0|0|0|0
KAN|10|8|YBR036C|935|878|805|646|169|163|0|0|0|0|0|0|0|0|0|0|0|0|0|0
KAN|10|9|YPR114W|785|792|812|791|811|751|0|0|0|0|0|0|0|0|0|0|0|0|0|0
KAN|10|10|YFR041C|627|587|613|535|543|536|0|0|0|0|0|0|0|0|0|0|0|0|0|0
KAN|10|11|YBR132C|786|773|806|732|761|723|0|0|0|0|0|0|0|0|0|0|0|0|0|0
KAN|10|12|YBR106W|615|569|538|497|583|544|0|0|0|0|0|0|0|0|0|0|0|0|0|0
KAN|10|13|YPR063C|863|817|775|665|748|676|0|0|0|0|0|0|0|0|0|0|0|0|0|0
KAN|10|14|YPR071W|801|757|734|686|856|800|0|0|0|0|0|0|0|0|0|0|0|0|0|0
KAN|10|15|YBL102W|912|883|913|819|762|673|0|0|0|0|0|0|0|0|0|0|0|0|0|0
KAN|10|16|YBR097W|0|0|0|0|0|0|0|0|0|0|0|0|0|0|0|0|0|0|0|0
KAN|10|17|YDL121C|897|857|939|868|868|825|0|0|0|0|0|0|0|0|0|0|0|0|0|0
KAN|10|18|YDR518W|899|904|979|950|964|936|0|0|0|0|0|0|0|0|0|0|0|0|0|0
KAN|10|19|YDR519W|961|871|834|716|829|771|0|0|0|0|0|0|0|0|0|0|0|0|0|0
KAN|10|20|YDR524C|735|696|721|614|735|661|0|0|0|0|0|0|0|0|0|0|0|0|0|0
KAN|10|21|YML048W|697|659|656|624|719|674|0|0|0|0|0|0|0|0|0|0|0|0|0|0
KAN|10|22|YJR073C|572|640|488|533|530|554|0|0|0|0|0|0|0|0|0|0|0|0|0|0
KAN|10|23|wt_blank_sean|0|0|0|0|0|0|0|0|0|0|0|0|0|0|0|0|0|0|0|0
KAN|10|24|YJR088C|1134|1258|1036|1082|971|1165|0|0|0|0|0|0|0|0|0|0|0|0|0|0
KAN|11|1|YDR503C|1030|883|987|864|1031|898|0|0|0|0|0|0|0|0|0|0|0|0|0|0
KAN|11|2|YML059C|824|818|722|629|705|639|0|0|0|0|0|0|0|0|0|0|0|0|0|0
KAN|11|3|YML055W|339|328|369|272|359|304|0|0|0|0|0|0|0|0|0|0|0|0|0|0
KAN|11|4|YDL099W|720|648|745|686|655|600|0|0|0|0|0|0|0|0|0|0|0|0|0|0
KAN|11|5|YDL100C|858|821|773|682|730|680|0|0|0|0|0|0|0|0|0|0|0|0|0|0
KAN|11|6|YDR484W|272|245|245|228|275|243|0|0|0|0|0|0|0|0|0|0|0|0|0|0
KAN|11|7|YDR492W|897|867|888|774|861|799|0|0|0|0|0|0|0|0|0|0|0|0|0|0
KAN|11|8|YGL126W|737|672|783|713|795|691|0|0|0|0|0|0|0|0|0|0|0|0|0|0
KAN|11|9|YIL124W|888|826|834|701|851|723|0|0|0|0|0|0|0|0|0|0|0|0|0|0
KAN|11|10|YDL091C|722|757|801|769|765|716|0|0|0|0|0|0|0|0|0|0|0|0|0|0
KAN|11|11|YDL093W|832|849|800|759|775|734|0|0|0|0|0|0|0|0|0|0|0|0|0|0
KAN|11|12|YFL048C|726|726|742|696|730|709|0|0|0|0|0|0|0|0|0|0|0|0|0|0
KAN|11|13|YDL095W|927|890|898|796|846|787|0|0|0|0|0|0|0|0|0|0|0|0|0|0
KAN|11|14|YFL025C|864|956|925|879|904|843|0|0|0|0|0|0|0|0|0|0|0|0|0|0
KAN|11|15|YGL161C|603|648|595|520|621|578|0|0|0|0|0|0|0|0|0|0|0|0|0|0
KAN|11|16|YGL167C|677|660|704|584|738|657|0|0|0|0|0|0|0|0|0|0|0|0|0|0
KAN|11|17|YGR261C|814|769|836|704|859|804|0|0|0|0|0|0|0|0|0|0|0|0|0|0
KAN|11|18|YGR263C|871|816|808|715|787|707|0|0|0|0|0|0|0|0|0|0|0|0|0|0
KAN|11|19|YGR266W|879|878|940|885|863|837|0|0|0|0|0|0|0|0|0|0|0|0|0|0
KAN|11|20|YNR039C|858|800|895|812|857|827|0|0|0|0|0|0|0|0|0|0|0|0|0|0
KAN|11|21|YNL146W|856|861|908|728|772|748|0|0|0|0|0|0|0|0|0|0|0|0|0|0
KAN|11|22|YNR019W|863|810|842|642|777|754|0|0|0|0|0|0|0|0|0|0|0|0|0|0
KAN|11|23|YCR043C|1041|1003|1108|989|1026|970|0|0|0|0|0|0|0|0|0|0|0|0|0|0
KAN|11|24|YNR021W|1151|1253|1119|1187|1084|1142|0|0|0|0|0|0|0|0|0|0|0|0|0|0
KAN|12|1|YCR044C|1048|937|938|810|937|797|0|0|0|0|0|0|0|0|0|0|0|0|0|0
KAN|12|2|YCR061W|795|747|765|718|764|706|0|0|0|0|0|0|0|0|0|0|0|0|0|0
KAN|12|3|YNR030W|742|783|729|707|757|731|0|0|0|0|0|0|0|0|0|0|0|0|0|0
KAN|12|4|YBR177C|725|676|751|660|710|592|0|0|0|0|0|0|0|0|0|0|0|0|0|0
KAN|12|5|YNR008W|771|729|716|652|709|669|0|0|0|0|0|0|0|0|0|0|0|0|0|0
KAN|12|6|YNR013C|789|763|784|689|724|646|0|0|0|0|0|0|0|0|0|0|0|0|0|0
KAN|12|7|YBR283C|592|609|720|661|723|677|0|0|0|0|0|0|0|0|0|0|0|0|0|0
KAN|12|8|YNL041C|643|634|666|571|606|556|0|0|0|0|0|0|0|0|0|0|0|0|0|0
KAN|12|9|YNL044W|692|690|681|589|639|628|0|0|0|0|0|0|0|0|0|0|0|0|0|0
KAN|12|10|YBR290W|874|871|868|809|848|844|0|0|0|0|0|0|0|0|0|0|0|0|0|0
KAN|12|11|YNL046W|684|710|751|687|765|790|0|0|0|0|0|0|0|0|0|0|0|0|0|0
KAN|12|12|YNL049C|789|755|829|819|710|676|0|0|0|0|0|0|0|0|0|0|0|0|0|0
KAN|12|13|YBR273C|733|738|750|690|747|719|0|0|0|0|0|0|0|0|0|0|0|0|0|0
KAN|12|14|YBR264C|775|796|826|766|750|738|0|0|0|0|0|0|0|0|0|0|0|0|0|0
KAN|12|15|YNL008C|865|885|835|786|765|707|0|0|0|0|0|0|0|0|0|0|0|0|0|0
KAN|12|16|YDL137W|772|728|777|699|727|671|0|0|0|0|0|0|0|0|0|0|0|0|0|0
KAN|12|17|YJL024C|628|529|755|707|695|582|0|0|0|0|0|0|0|0|0|0|0|0|0|0
KAN|12|18|YJL029C|584|585|870|778|616|574|0|0|0|0|0|0|0|0|0|0|0|0|0|0
KAN|12|19|YML067C|764|712|786|722|740|696|0|0|0|0|0|0|0|0|0|0|0|0|0|0
KAN|12|20|YJL004C|840|832|781|672|778|749|0|0|0|0|0|0|0|0|0|0|0|0|0|0
KAN|12|21|YML038C|804|805|790|770|703|742|0|0|0|0|0|0|0|0|0|0|0|0|0|0
KAN|12|22|YER151C|632|567|493|384|448|415|0|0|0|0|0|0|0|0|0|0|0|0|0|0
KAN|12|23|YML075C|864|830|799|701|771|711|0|0|0|0|0|0|0|0|0|0|0|0|0|0
KAN|12|24|YGR086C|985|1108|974|1023|1136|1267|0|0|0|0|0|0|0|0|0|0|0|0|0|0
KAN|13|1|YGR089W|853|747|849|741|939|737|0|0|0|0|0|0|0|0|0|0|0|0|0|0
KAN|13|2|YGR106C|752|715|683|602|710|634|0|0|0|0|0|0|0|0|0|0|0|0|0|0
KAN|13|3|YLR246W|706|677|691|588|682|592|0|0|0|0|0|0|0|0|0|0|0|0|0|0
KAN|13|4|YJR118C|723|713|764|684|749|657|0|0|0|0|0|0|0|0|0|0|0|0|0|0
KAN|13|5|YDR205W|825|839|876|799|842|840|0|0|0|0|0|0|0|0|0|0|0|0|0|0
KAN|13|6|YGR038W|708|730|702|658|751|709|0|0|0|0|0|0|0|0|0|0|0|0|0|0
KAN|13|7|YJR131W|690|676|656|628|650|633|0|0|0|0|0|0|0|0|0|0|0|0|0|0
KAN|13|8|YJR134C|804|771|808|737|814|766|0|0|0|0|0|0|0|0|0|0|0|0|0|0
KAN|13|9|YER120W|708|700|749|671|733|715|0|0|0|0|0|0|0|0|0|0|0|0|0|0
KAN|13|10|YER122C|579|581|613|568|584|568|0|0|0|0|0|0|0|0|0|0|0|0|0|0
KAN|13|11|YJR117W|524|420|557|424|524|432|0|0|0|0|0|0|0|0|0|0|0|0|0|0
KAN|13|12|YER113C|717|720|726|663|680|663|0|0|0|0|0|0|0|0|0|0|0|0|0|0
KAN|13|13|YJR040W|776|722|784|688|728|644|0|0|0|0|0|0|0|0|0|0|0|0|0|0
KAN|13|14|YKR067W|716|733|753|717|680|670|0|0|0|0|0|0|0|0|0|0|0|0|0|0
KAN|13|15|YJR031C|697|721|717|706|712|704|0|0|0|0|0|0|0|0|0|0|0|0|0|0
KAN|13|16|YMR054W|752|731|717|697|796|762|0|0|0|0|0|0|0|0|0|0|0|0|0|0
KAN|13|17|YIR033W|698|747|808|784|733|775|0|0|0|0|0|0|0|0|0|0|0|0|0|0
KAN|13|18|YJR010C-A|606|543|618|571|489|389|0|0|0|0|0|0|0|0|0|0|0|0|0|0
KAN|13|19|YJR015W|843|764|744|625|750|696|0|0|0|0|0|0|0|0|0|0|0|0|0|0
KAN|13|20|YMR052W|766|714|817|752|713|717|0|0|0|0|0|0|0|0|0|0|0|0|0|0
KAN|13|21|YBR287W|838|805|781|693|763|704|0|0|0|0|0|0|0|0|0|0|0|0|0|0
KAN|13|22|YBR288C|668|629|687|547|728|623|0|0|0|0|0|0|0|0|0|0|0|0|0|0
KAN|13|23|YAR002C-A|508|1529|966|776|1022|803|0|0|0|0|0|0|0|0|0|0|0|0|0|0
KAN|13|24|YMR119W|1029|1074|915|945|826|1094|0|0|0|0|0|0|0|0|0|0|0|0|0|0
KAN|14|1|YNL125C|612|569|1240|1055|1024|808|0|0|0|0|0|0|0|0|0|0|0|0|0|0
KAN|14|2|YNL130C|854|817|823|770|785|711|0|0|0|0|0|0|0|0|0|0|0|0|0|0
KAN|14|3|YIL030C|621|551|550|498|616|562|0|0|0|0|0|0|0|0|0|0|0|0|0|0
KAN|14|4|YNL085W|762|742|802|716|781|745|0|0|0|0|0|0|0|0|0|0|0|0|0|0
KAN|14|5|YNL095C|623|678|630|599|611|573|0|0|0|0|0|0|0|0|0|0|0|0|0|0
KAN|14|6|YLR390W-A|708|692|668|599|605|587|0|0|0|0|0|0|0|0|0|0|0|0|0|0
KAN|14|7|YJL078C|609|647|655|588|621|603|0|0|0|0|0|0|0|0|0|0|0|0|0|0
KAN|14|8|YKR053C|641|632|696|601|657|608|0|0|0|0|0|0|0|0|0|0|0|0|0|0
KAN|14|9|YNL051W|685|662|661|635|721|677|0|0|0|0|0|0|0|0|0|0|0|0|0|0
KAN|14|10|YPL137C|585|587|587|567|617|559|0|0|0|0|0|0|0|0|0|0|0|0|0|0
KAN|14|11|YDL072C|691|640|752|644|754|701|0|0|0|0|0|0|0|0|0|0|0|0|0|0
KAN|14|12|YCR048W|812|801|814|670|817|759|0|0|0|0|0|0|0|0|0|0|0|0|0|0
KAN|14|13|YCR067C|658|669|668|611|712|685|0|0|0|0|0|0|0|0|0|0|0|0|0|0
KAN|14|14|YCR034W|765|751|774|732|782|795|0|0|0|0|0|0|0|0|0|0|0|0|0|0
KAN|14|15|YGR130C|782|819|852|793|843|821|0|0|0|0|0|0|0|0|0|0|0|0|0|0
KAN|14|16|YGL223C|779|789|810|793|791|807|0|0|0|0|0|0|0|0|0|0|0|0|0|0
KAN|14|17|YBR255W|897|900|760|732|799|827|0|0|0|0|0|0|0|0|0|0|0|0|0|0
KAN|14|18|YER087C-B|353|325|308|268|343|300|0|0|0|0|0|0|0|0|0|0|0|0|0|0
KAN|14|19|YIL105C|847|789|854|740|851|779|0|0|0|0|0|0|0|0|0|0|0|0|0|0
KAN|14|20|YDR476C|763|790|866|763|881|777|0|0|0|0|0|0|0|0|0|0|0|0|0|0
KAN|14|21|YDR525W|650|596|630|613|655|546|0|0|0|0|0|0|0|0|0|0|0|0|0|0
KAN|14|22|YDR057W|791|767|813|696|764|677|0|0|0|0|0|0|0|0|0|0|0|0|0|0
KAN|14|23|YBR159W|573|727|500|510|571|593|0|0|0|0|0|0|0|0|0|0|0|0|0|0
KAN|14|24|YHR123W|881|984|820|775|954|1149|0|0|0|0|0|0|0|0|0|0|0|0|0|0
KAN|15|1|YGR284C|980|830|899|711|906|730|0|0|0|0|0|0|0|0|0|0|0|0|0|0
KAN|15|2|YOL101C|768|628|728|548|778|585|0|0|0|0|0|0|0|0|0|0|0|0|0|0
KAN|15|3|YOL107W|666|634|648|528|595|562|0|0|0|0|0|0|0|0|0|0|0|0|0|0
KAN|15|4|YNL300W|691|639|627|537|683|621|0|0|0|0|0|0|0|0|0|0|0|0|0|0
KAN|15|5|YOL110W|694|661|631|588|638|652|0|0|0|0|0|0|0|0|0|0|0|0|0|0
KAN|15|6|YOR317W|657|654|568|495|647|659|0|0|0|0|0|0|0|0|0|0|0|0|0|0
KAN|15|7|YML071C|562|523|575|472|606|577|0|0|0|0|0|0|0|0|0|0|0|0|0|0
KAN|15|8|YIR038C|656|632|614|501|662|610|0|0|0|0|0|0|0|0|0|0|0|0|0|0
KAN|15|9|YML101C|711|673|754|616|760|672|0|0|0|0|0|0|0|0|0|0|0|0|0|0
KAN|15|10|YOL137W|664|624|633|514|569|527|0|0|0|0|0|0|0|0|0|0|0|0|0|0
KAN|15|11|YDR424C|591|612|620|511|633|569|0|0|0|0|0|0|0|0|0|0|0|0|0|0
KAN|15|12|YMR065W|742|683|759|628|727|687|0|0|0|0|0|0|0|0|0|0|0|0|0|0
KAN|15|13|YML128C|356|351|338|294|391|424|0|0|0|0|0|0|0|0|0|0|0|0|0|0
KAN|15|14|YHR045W|726|676|651|578|652|618|0|0|0|0|0|0|0|0|0|0|0|0|0|0
KAN|15|15|YHR181W|613|602|598|557|574|548|0|0|0|0|0|0|0|0|0|0|0|0|0|0
KAN|15|16|YMR123W|562|550|472|453|569|597|0|0|0|0|0|0|0|0|0|0|0|0|0|0
KAN|15|17|YLR039C|310|293|292|217|347|382|0|0|0|0|0|0|0|0|0|0|0|0|0|0
KAN|15|18|YLR050C|632|645|756|720|762|782|0|0|0|0|0|0|0|0|0|0|0|0|0|0
KAN|15|19|YNR075W|745|745|741|678|745|724|0|0|0|0|0|0|0|0|0|0|0|0|0|0
KAN|15|20|YOL088C|702|629|780|638|740|643|0|0|0|0|0|0|0|0|0|0|0|0|0|0
KAN|15|21|YMR313C|734|668|705|622|700|648|0|0|0|0|0|0|0|0|0|0|0|0|0|0
KAN|15|22|YHR004C|527|495|627|525|563|489|0|0|0|0|0|0|0|0|0|0|0|0|0|0
KAN|15|23|YLR450W|692|677|648|641|747|705|0|0|0|0|0|0|0|0|0|0|0|0|0|0
KAN|15|24|YDL192W|939|1033|814|853|880|927|0|0|0|0|0|0|0|0|0|0|0|0|0|0
KAN|16|1|YNR051C|927|776|808|988|815|1010|0|0|0|0|0|0|0|0|0|0|0|0|0|0
KAN|16|2|YJL123C|587|921|528|976|539|1056|0|0|0|0|0|0|0|0|0|0|0|0|0|0
KAN|16|3|YJL117W|484|477|505|574|440|481|0|0|0|0|0|0|0|0|0|0|0|0|0|0
KAN|16|4|YDL222C|530|791|622|607|515|714|0|0|0|0|0|0|0|0|0|0|0|0|0|0
KAN|16|5|YDL226C|551|620|433|521|565|619|0|0|0|0|0|0|0|0|0|0|0|0|0|0
KAN|16|6|YDL231C|598|766|604|647|548|505|0|0|0|0|0|0|0|0|0|0|0|0|0|0
KAN|16|7|YDL232W|455|643|597|643|490|869|0|0|0|0|0|0|0|0|0|0|0|0|0|0
KAN|16|8|YJL079C|512|515|435|471|461|477|0|0|0|0|0|0|0|0|0|0|0|0|0|0
KAN|16|9|YKR088C|495|939|563|667|462|829|0|0|0|0|0|0|0|0|0|0|0|0|0|0
KAN|16|10|YJL073W|510|702|492|738|404|716|0|0|0|0|0|0|0|0|0|0|0|0|0|0
KAN|16|11|YJL062W|541|936|568|861|546|862|0|0|0|0|0|0|0|0|0|0|0|0|0|0
KAN|16|12|YJR066W|493|604|468|800|427|618|0|0|0|0|0|0|0|0|0|0|0|0|0|0
KAN|16|13|YDR483W|578|749|646|908|602|855|0|0|0|0|0|0|0|0|0|0|0|0|0|0
KAN|16|14|YER044C|226|390|184|590|45|212|0|0|0|0|0|0|0|0|0|0|0|0|0|0
KAN|16|15|YDL204W|701|774|606|808|603|957|0|0|0|0|0|0|0|0|0|0|0|0|0|0
KAN|16|16|YBR058C-A|0|49|113|38|0|13|0|0|0|0|0|0|0|0|0|0|0|0|0|0
KAN|16|17|YBR096W|1457|1090|774|1058|761|1371|0|0|0|0|0|0|0|0|0|0|0|0|0|0
KAN|16|18|YBR234C|0|49|0|88|49|62|0|0|0|0|0|0|0|0|0|0|0|0|0|0
KAN|16|19|YDR027C|41|33|0|15|0|29|0|0|0|0|0|0|0|0|0|0|0|0|0|0
KAN|16|20|YDR032C|1137|1046|962|1042|991|1082|0|0|0|0|0|0|0|0|0|0|0|0|0|0
KAN|16|21|YEL022W|536|745|514|626|531|645|0|0|0|0|0|0|0|0|0|0|0|0|0|0
KAN|16|22|YER053C-A|641|833|555|883|574|829|0|0|0|0|0|0|0|0|0|0|0|0|0|0
KAN|16|23|YER100W|638|1101|549|892|603|837|0|0|0|0|0|0|0|0|0|0|0|0|0|0
KAN|16|24|YGL095C|825|1358|672|1344|894|1095|0|0|0|0|0|0|0|0|0|0|0|0|0|0
NAT|YPL094C*3NAT3
KAN|1|1|YCR017C|1177|593|1169|452|764|475|0|0|0|0|0|0|0|0|0|0|0|0|0|0
KAN|1|2|YDR056C|901|730|784|581|732|538|0|0|0|0|0|0|0|0|0|0|0|0|0|0
KAN|1|3|YBR229C|460|291|485|422|491|262|0|0|0|0|0|0|0|0|0|0|0|0|0|0
KAN|1|4|YCR011C|979|680|752|761|679|675|0|0|0|0|0|0|0|0|0|0|0|0|0|0
KAN|1|5|YBL011W|826|607|723|727|585|510|0|0|0|0|0|0|0|0|0|0|0|0|0|0
KAN|1|6|YBL017C|751|581|690|582|629|498|0|0|0|0|0|0|0|0|0|0|0|0|0|0
KAN|1|7|YCL056C|811|748|819|637|691|661|0|0|0|0|0|0|0|0|0|0|0|0|0|0
KAN|1|8|YDR137W|415|291|339|262|351|262|0|0|0|0|0|0|0|0|0|0|0|0|0|0
KAN|1|9|YAR042W|841|565|781|746|639|461|0|0|0|0|0|0|0|0|0|0|0|0|0|0
KAN|1|10|YBR201W|915|975|829|980|789|676|0|0|0|0|0|0|0|0|0|0|0|0|0|0
KAN|1|11|YCL045C|803|735|724|897|757|628|0|0|0|0|0|0|0|0|0|0|0|0|0|0
KAN|1|12|YBR183W|745|792|767|857|643|588|0|0|0|0|0|0|0|0|0|0|0|0|0|0
KAN|1|13|YDR108W|769|551|674|697|622|468|0|0|0|0|0|0|0|0|0|0|0|0|0|0
KAN|1|14|YAL007C|763|712|755|624|704|579|0|0|0|0|0|0|0|0|0|0|0|0|0|0
KAN|1|15|YDR100W|857|692|763|596|721|544|0|0|0|0|0|0|0|0|0|0|0|0|0|0
KAN|1|16|YAL026C|534|417|464|337|453|336|0|0|0|0|0|0|0|0|0|0|0|0|0|0
KAN|1|17|YAL023C|897|844|822|732|913|731|0|0|0|0|0|0|0|0|0|0|0|0|0|0
KAN|1|18|YBL082C|906|771|692|697|754|668|0|0|0|0|0|0|0|0|0|0|0|0|0|0
KAN|1|19|YDR084C|780|669|729|603|746|543|0|0|0|0|0|0|0|0|0|0|0|0|0|0
KAN|1|20|YAL042W|835|867|776|747|724|645|0|0|0|0|0|0|0|0|0|0|0|0|0|0
KAN|1|21|YAL058W|694|576|585|538|582|460|0|0|0|0|0|0|0|0|0|0|0|0|0|0
KAN|1|22|YGL200C|909|809|807|750|738|679|0|0|0|0|0|0|0|0|0|0|0|0|0|0
KAN|1|23|YGL203C|777|598|706|557|617|500|0|0|0|0|0|0|0|0|0|0|0|0|0|0
KAN|1|24|YDR294C|1059|1027|965|1000|796|826|0|0|0|0|0|0|0|0|0|0|0|0|0|0
KAN|2|1|YDR297W|1235|883|999|892|1064|827|0|0|0|0|0|0|0|0|0|0|0|0|0|0
KAN|2|2|YEL001C|868|895|683|633|714|688|0|0|0|0|0|0|0|0|0|0|0|0|0|0
KAN|2|3|YEL003W|769|762|626|535|584|582|0|0|0|0|0|0|0|0|0|0|0|0|0|0
KAN|2|4|YDR304C|899|889|751|705|717|668|0|0|0|0|0|0|0|0|0|0|0|0|0|0
KAN|2|5|YEL004W|868|925|765|682|758|740|0|0|0|0|0|0|0|0|0|0|0|0|0|0
KAN|2|6|YEL005C|905|908|773|702|682|633|0|0|0|0|0|0|0|0|0|0|0|0|0|0
KAN|2|7|YDR307W|884|872|762|725|698|670|0|0|0|0|0|0|0|0|0|0|0|0|0|0
KAN|2|8|YGL084C|421|405|270|239|320|247|0|0|0|0|0|0|0|0|0|0|0|0|0|0
KAN|2|9|YGL054C|984|892|893|815|855|806|0|0|0|0|0|0|0|0|0|0|0|0|0|0
KAN|2|10|YER019C-A|838|769|703|677|633|566|0|0|0|0|0|0|0|0|0|0|0|0|0|0
KAN|2|11|YDR270W|875|885|814|800|820|791|0|0|0|0|0|0|0|0|0|0|0|0|0|0
KAN|2|12|YDR410C|0|0|0|0|0|0|0|0|0|0|0|0|0|0|0|0|0|0|0|0
KAN|2|13|YDR411C|915|883|834|758|794|796|0|0|0|0|0|0|0|0|0|0|0|0|0|0
KAN|2|14|YER004W|1058|1000|856|849|808|749|0|0|0|0|0|0|0|0|0|0|0|0|0|0
KAN|2|15|YER005W|902|882|836|785|659|544|0|0|0|0|0|0|0|0|0|0|0|0|0|0
KAN|2|16|YGL020C|1013|906|878|796|703|545|0|0|0|0|0|0|0|0|0|0|0|0|0|0
KAN|2|17|YEL064C|650|716|630|616|491|394|0|0|0|0|0|0|0|0|0|0|0|0|0|0
KAN|2|18|YGL027C|612|512|534|471|436|236|0|0|0|0|0|0|0|0|0|0|0|0|0|0
KAN|2|19|YDR233C|1027|937|875|830|742|714|0|0|0|0|0|0|0|0|0|0|0|0|0|0
KAN|2|20|YEL042W|867|845|784|667|555|511|0|0|0|0|0|0|0|0|0|0|0|0|0|0
KAN|2|21|YEL043W|887|815|779|724|704|695|0|0|0|0|0|0|0|0|0|0|0|0|0|0
KAN|2|22|YGL005C|961|932|842|803|730|562|0|0|0|0|0|0|0|0|0|0|0|0|0|0
KAN|2|23|YGL010W|927|947|841|878|764|760|0|0|0|0|0|0|0|0|0|0|0|0|0|0
KAN|2|24|YGL012W|797|1003|714|905|624|831|0|0|0|0|0|0|0|0|0|0|0|0|0|0
KAN|3|1|YDR349C|1172|703|894|759|886|569|0|0|0|0|0|0|0|0|0|0|0|0|0|0
KAN|3|2|YDR221W|826|777|681|592|666|627|0|0|0|0|0|0|0|0|0|0|0|0|0|0
KAN|3|3|YDR222W|863|833|716|611|631|634|0|0|0|0|0|0|0|0|0|0|0|0|0|0
KAN|3|4|YDR357C|912|866|687|629|680|667|0|0|0|0|0|0|0|0|0|0|0|0|0|0
KAN|3|5|YEL031W|270|206|239|210|187|121|0|0|0|0|0|0|0|0|0|0|0|0|0|0
KAN|3|6|YER083C|951|916|837|705|740|702|0|0|0|0|0|0|0|0|0|0|0|0|0|0
KAN|3|7|YDR344C|975|929|857|778|795|762|0|0|0|0|0|0|0|0|0|0|0|0|0|0
KAN|3|8|YEL013W|848|754|620|636|586|653|0|0|0|0|0|0|0|0|0|0|0|0|0|0
KAN|3|9|YEL015W|984|901|841|703|701|662|0|0|0|0|0|0|0|0|0|0|0|0|0|0
KAN|3|10|YER071C|948|917|801|733|746|722|0|0|0|0|0|0|0|0|0|0|0|0|0|0
KAN|3|11|YDR320C|792|673|659|625|421|307|0|0|0|0|0|0|0|0|0|0|0|0|0|0
KAN|3|12|YHR110W|1067|982|891|818|784|604|0|0|0|0|0|0|0|0|0|0|0|0|0|0
KAN|3|13|YIL076W|726|642|588|630|554|488|0|0|0|0|0|0|0|0|0|0|0|0|0|0
KAN|3|14|YIL090W|534|471|474|444|311|243|0|0|0|0|0|0|0|0|0|0|0|0|0|0
KAN|3|15|YIL039W|961|851|809|754|699|675|0|0|0|0|0|0|0|0|0|0|0|0|0|0
KAN|3|16|YIL040W|961|948|872|850|770|531|0|0|0|0|0|0|0|0|0|0|0|0|0|0
KAN|3|17|YIL043C|1024|956|871|821|785|761|0|0|0|0|0|0|0|0|0|0|0|0|0|0
KAN|3|18|YIL044C|928|804|827|776|741|673|0|0|0|0|0|0|0|0|0|0|0|0|0|0
KAN|3|19|YGR199W|1048|895|858|777|762|683|0|0|0|0|0|0|0|0|0|0|0|0|0|0
KAN|3|20|YGR202C|962|941|828|830|732|762|0|0|0|0|0|0|0|0|0|0|0|0|0|0
KAN|3|21|YHR060W|0|0|0|0|0|0|0|0|0|0|0|0|0|0|0|0|0|0|0|0
KAN|3|22|YIL027C|1130|1003|955|913|855|858|0|0|0|0|0|0|0|0|0|0|0|0|0|0
KAN|3|23|YHR079C|441|379|398|418|349|402|0|0|0|0|0|0|0|0|0|0|0|0|0|0
KAN|3|24|YGR177C|891|1050|833|935|830|1057|0|0|0|0|0|0|0|0|0|0|0|0|0|0
KAN|4|1|YGR036C|810|614|707|520|727|575|0|0|0|0|0|0|0|0|0|0|0|0|0|0
KAN|4|2|YHR039C|874|797|753|711|701|653|0|0|0|0|0|0|0|0|0|0|0|0|0|0
KAN|4|3|YIL005W|820|716|623|582|605|594|0|0|0|0|0|0|0|0|0|0|0|0|0|0
KAN|4|4|YIL016W|881|801|737|717|611|641|0|0|0|0|0|0|0|0|0|0|0|0|0|0
KAN|4|5|YGR170W|953|898|726|612|647|640|0|0|0|0|0|0|0|0|0|0|0|0|0|0
KAN|4|6|YHR204W|904|847|745|632|689|662|0|0|0|0|0|0|0|0|0|0|0|0|0|0
KAN|4|7|YGR157W|645|695|504|432|434|431|0|0|0|0|0|0|0|0|0|0|0|0|0|0
KAN|4|8|YHL003C|1001|904|849|725|764|715|0|0|0|0|0|0|0|0|0|0|0|0|0|0
KAN|4|9|YHR176W|1042|940|935|856|806|794|0|0|0|0|0|0|0|0|0|0|0|0|0|0
KAN|4|10|YHR142W|862|813|782|718|711|651|0|0|0|0|0|0|0|0|0|0|0|0|0|0
KAN|4|11|YGL226C-A|1032|889|830|682|853|755|0|0|0|0|0|0|0|0|0|0|0|0|0|0
KAN|4|12|YGL231C|979|975|897|816|790|742|0|0|0|0|0|0|0|0|0|0|0|0|0|0
KAN|4|13|YHL031C|661|568|540|502|556|451|0|0|0|0|0|0|0|0|0|0|0|0|0|0
KAN|4|14|YHR135C|1084|949|967|879|828|706|0|0|0|0|0|0|0|0|0|0|0|0|0|0
KAN|4|15|YHR136C|1066|979|912|848|802|637|0|0|0|0|0|0|0|0|0|0|0|0|0|0
KAN|4|16|YGR105W|495|391|423|448|429|294|0|0|0|0|0|0|0|0|0|0|0|0|0|0
KAN|4|17|YLL014W|1012|948|919|857|812|776|0|0|0|0|0|0|0|0|0|0|0|0|0|0
KAN|4|18|YKL020C|950|833|834|787|742|740|0|0|0|0|0|0|0|0|0|0|0|0|0|0
KAN|4|19|YLR080W|967|828|816|772|717|714|0|0|0|0|0|0|0|0|0|0|0|0|0|0
KAN|4|20|YKL140W|985|951|845|825|753|758|0|0|0|0|0|0|0|0|0|0|0|0|0|0
KAN|4|21|YKL008C|1013|906|899|833|751|559|0|0|0|0|0|0|0|0|0|0|0|0|0|0
KAN|4|22|YLR056W|958|866|802|733|728|696|0|0|0|0|0|0|0|0|0|0|0|0|0|0
KAN|4|23|YLR064W|1080|1094|935|980|621|657|0|0|0|0|0|0|0|0|0|0|0|0|0|0
KAN|4|24|YKL119C|762|879|597|720|507|544|0|0|0|0|0|0|0|0|0|0|0|0|0|0
KAN|5|1|YJL134W|1151|1010|1015|803|988|791|0|0|0|0|0|0|0|0|0|0|0|0|0|0
KAN|5|2|YLR042C|961|838|799|679|747|670|0|0|0|0|0|0|0|0|0|0|0|0|0|0
KAN|5|3|YLR023C|832|810|705|647|654|633|0|0|0|0|0|0|0|0|0|0|0|0|0|0
KAN|5|4|YJL178C|926|849|701|595|583|572|0|0|0|0|0|0|0|0|0|0|0|0|0|0
KAN|5|5|YJL171C|913|859|763|698|596|621|0|0|0|0|0|0|0|0|0|0|0|0|0|0
KAN|5|6|YKL094W|953|892|779|686|707|647|0|0|0|0|0|0|0|0|0|0|0|0|0|0
KAN|5|7|YJL168C|780|696|604|527|513|477|0|0|0|0|0|0|0|0|0|0|0|0|0|0
KAN|5|8|YKL212W|608|516|454|352|381|332|0|0|0|0|0|0|0|0|0|0|0|0|0|0
KAN|5|9|YJL192C|993|953|919|830|797|764|0|0|0|0|0|0|0|0|0|0|0|0|0|0
KAN|5|10|YKL073W|419|361|360|303|327|262|0|0|0|0|0|0|0|0|0|0|0|0|0|0
KAN|5|11|YKL179C|1034|977|915|837|733|751|0|0|0|0|0|0|0|0|0|0|0|0|0|0
KAN|5|12|YLL043W|1005|997|915|842|803|657|0|0|0|0|0|0|0|0|0|0|0|0|0|0
KAN|5|13|YLL052C|1002|925|948|877|822|781|0|0|0|0|0|0|0|0|0|0|0|0|0|0
KAN|5|14|YLL055W|975|926|877|810|830|809|0|0|0|0|0|0|0|0|0|0|0|0|0|0
KAN|5|15|YKL063C|1020|944|899|868|796|664|0|0|0|0|0|0|0|0|0|0|0|0|0|0
KAN|5|16|YKL065C|992|932|869|821|811|829|0|0|0|0|0|0|0|0|0|0|0|0|0|0
KAN|5|17|YJL198W|1005|900|898|854|803|735|0|0|0|0|0|0|0|0|0|0|0|0|0|0
KAN|5|18|YJL196C|909|833|865|749|781|745|0|0|0|0|0|0|0|0|0|0|0|0|0|0
KAN|5|19|YLL023C|905|805|809|722|693|681|0|0|0|0|0|0|0|0|0|0|0|0|0|0
KAN|5|20|YLL028W|961|890|831|802|768|746|0|0|0|0|0|0|0|0|0|0|0|0|0|0
KAN|5|21|YJL212C|1056|995|913|877|676|560|0|0|0|0|0|0|0|0|0|0|0|0|0|0
KAN|5|22|YMR022W|928|840|826|708|703|731|0|0|0|0|0|0|0|0|0|0|0|0|0|0
KAN|5|23|YMR214W|1033|1051|918|946|866|922|0|0|0|0|0|0|0|0|0|0|0|0|0|0
KAN|5|24|YMR215W|1152|1231|988|1127|973|1010|0|0|0|0|0|0|0|0|0|0|0|0|0|0
KAN|6|1|YMR010W|1498|1080|1180|970|1127|953|0|0|0|0|0|0|0|0|0|0|0|0|0|0
KAN|6|2|YMR015C|735|688|610|504|602|544|0|0|0|0|0|0|0|0|0|0|0|0|0|0
KAN|6|3|YLR207W|1070|977|895|753|724|716|0|0|0|0|0|0|0|0|0|0|0|0|0|0
KAN|6|4|YLR350W|930|850|713|652|670|641|0|0|0|0|0|0|0|0|0|0|0|0|0|0
KAN|6|5|YLR220W|1012|980|874|765|745|748|0|0|0|0|0|0|0|0|0|0|0|0|0|0
KAN|6|6|YML012W|1022|992|820|715|778|757|0|0|0|0|0|0|0|0|0|0|0|0|0|0
KAN|6|7|YML008C|730|723|622|543|603|493|0|0|0|0|0|0|0|0|0|0|0|0|0|0
KAN|6|8|YMR202W|912|863|703|602|666|596|0|0|0|0|0|0|0|0|0|0|0|0|0|0
KAN|6|9|YLR194C|1095|974|948|791|800|729|0|0|0|0|0|0|0|0|0|0|0|0|0|0
KAN|6|10|YMR183C|1022|954|922|851|813|719|0|0|0|0|0|0|0|0|0|0|0|0|0|0
KAN|6|11|YML019W|721|627|593|450|515|451|0|0|0|0|0|0|0|0|0|0|0|0|0|0
KAN|6|12|YML013W|899|867|799|688|723|622|0|0|0|0|0|0|0|0|0|0|0|0|0|0
KAN|6|13|YLR292C|516|473|406|297|387|337|0|0|0|0|0|0|0|0|0|0|0|0|0|0
KAN|6|14|YMR161W|1027|922|917|839|829|773|0|0|0|0|0|0|0|0|0|0|0|0|0|0
KAN|6|15|YMR163C|950|929|849|827|753|738|0|0|0|0|0|0|0|0|0|0|0|0|0|0
KAN|6|16|YLR396C|0|1|0|0|6|3|0|0|0|0|0|0|0|0|0|0|0|0|0|0
KAN|6|17|YMR152W|1091|962|941|888|853|814|0|0|0|0|0|0|0|0|0|0|0|0|0|0
KAN|6|18|YLR130C|1041|1010|881|884|766|690|0|0|0|0|0|0|0|0|0|0|0|0|0|0
KAN|6|19|YLR268W|811|704|707|652|646|555|0|0|0|0|0|0|0|0|0|0|0|0|0|0
KAN|6|20|YMR029C|1051|993|900|877|776|774|0|0|0|0|0|0|0|0|0|0|0|0|0|0
KAN|6|21|YMR031C|1027|989|894|810|795|773|0|0|0|0|0|0|0|0|0|0|0|0|0|0
KAN|6|22|YLR372W|973|894|768|765|726|747|0|0|0|0|0|0|0|0|0|0|0|0|0|0
KAN|6|23|YLR242C|1007|1079|871|948|816|955|0|0|0|0|0|0|0|0|0|0|0|0|0|0
KAN|6|24|YLR250W|1165|1371|1012|1251|906|1121|0|0|0|0|0|0|0|0|0|0|0|0|0|0
KAN|7|1|YLR120C|997|792|853|736|881|808|0|0|0|0|0|0|0|0|0|0|0|0|0|0
KAN|7|2|YOR245C|894|847|802|692|703|672|0|0|0|0|0|0|0|0|0|0|0|0|0|0
KAN|7|3|YOR115C|902|884|737|684|665|673|0|0|0|0|0|0|0|0|0|0|0|0|0|0
KAN|7|4|YNL297C|821|824|637|596|592|600|0|0|0|0|0|0|0|0|0|0|0|0|0|0
KAN|7|5|YNL156C|1021|970|823|716|727|713|0|0|0|0|0|0|0|0|0|0|0|0|0|0
KAN|7|6|YNL153C|916|885|797|645|683|656|0|0|0|0|0|0|0|0|0|0|0|0|0|0
KAN|7|7|YOR002W|1045|925|900|714|803|751|0|0|0|0|0|0|0|0|0|0|0|0|0|0
KAN|7|8|YOR092W|1053|934|951|887|795|715|0|0|0|0|0|0|0|0|0|0|0|0|0|0
KAN|7|9|YOR214C|956|926|897|801|775|750|0|0|0|0|0|0|0|0|0|0|0|0|0|0
KAN|7|10|YOR216C|815|839|779|757|702|671|0|0|0|0|0|0|0|0|0|0|0|0|0|0
KAN|7|11|YOR085W|956|894|734|618|771|716|0|0|0|0|0|0|0|0|0|0|0|0|0|0
KAN|7|12|YOR089C|770|726|698|562|644|540|0|0|0|0|0|0|0|0|0|0|0|0|0|0
KAN|7|13|YNL194C|1063|957|929|796|867|747|0|0|0|0|0|0|0|0|0|0|0|0|0|0
KAN|7|14|YNL327W|1053|998|955|854|786|747|0|0|0|0|0|0|0|0|0|0|0|0|0|0
KAN|7|15|YNL190W|974|943|877|794|745|706|0|0|0|0|0|0|0|0|0|0|0|0|0|0
KAN|7|16|YNL323W|1261|1191|1082|1040|1004|914|0|0|0|0|0|0|0|0|0|0|0|0|0|0
KAN|7|17|YOR198C|567|526|382|370|333|313|0|0|0|0|0|0|0|0|0|0|0|0|0|0
KAN|7|18|YOR067C|1124|1096|982|951|875|771|0|0|0|0|0|0|0|0|0|0|0|0|0|0
KAN|7|19|YOR070C|693|583|654|601|567|516|0|0|0|0|0|0|0|0|0|0|0|0|0|0
KAN|7|20|YOR079C|922|885|807|793|746|735|0|0|0|0|0|0|0|0|0|0|0|0|0|0
KAN|7|21|YMR307W|591|549|504|483|448|478|0|0|0|0|0|0|0|0|0|0|0|0|0|0
KAN|7|22|YOR049C|1036|989|868|857|787|815|0|0|0|0|0|0|0|0|0|0|0|0|0|0
KAN|7|23|YMR292W|997|982|853|865|716|757|0|0|0|0|0|0|0|0|0|0|0|0|0|0
KAN|7|24|YNL219C|1171|1328|979|1254|848|944|0|0|0|0|0|0|0|0|0|0|0|0|0|0
KAN|8|1|YMR299C|1258|1083|1107|943|985|895|0|0|0|0|0|0|0|0|0|0|0|0|0|0
KAN|8|2|YOR165W|811|715|688|618|680|642|0|0|0|0|0|0|0|0|0|0|0|0|0|0
KAN|8|3|YOR036W|293|283|114|50|209|215|0|0|0|0|0|0|0|0|0|0|0|0|0|0
KAN|8|4|YOR171C|910|845|728|631|619|579|0|0|0|0|0|0|0|0|0|0|0|0|0|0
KAN|8|5|YOR175C|905|868|771|676|716|698|0|0|0|0|0|0|0|0|0|0|0|0|0|0
KAN|8|6|YOR042W|883|815|749|639|701|607|0|0|0|0|0|0|0|0|0|0|0|0|0|0
KAN|8|7|YOR044W|939|905|844|717|705|659|0|0|0|0|0|0|0|0|0|0|0|0|0|0
KAN|8|8|YNL238W|1113|1071|929|847|819|746|0|0|0|0|0|0|0|0|0|0|0|0|0|0
KAN|8|9|YMR264W|976|913|917|808|734|648|0|0|0|0|0|0|0|0|0|0|0|0|0|0
KAN|8|10|YMR272C|651|594|498|385|387|343|0|0|0|0|0|0|0|0|0|0|0|0|0|0
KAN|8|11|YMR274C|1021|902|977|831|798|629|0|0|0|0|0|0|0|0|0|0|0|0|0|0
KAN|8|12|YOR016C|1018|908|934|742|847|717|0|0|0|0|0|0|0|0|0|0|0|0|0|0
KAN|8|13|YNL280C|953|853|839|678|658|563|0|0|0|0|0|0|0|0|0|0|0|0|0|0
KAN|8|14|YMR251W-A|1007|975|901|875|879|825|0|0|0|0|0|0|0|0|0|0|0|0|0|0
KAN|8|15|YMR253C|1069|1039|971|910|836|792|0|0|0|0|0|0|0|0|0|0|0|0|0|0
KAN|8|16|YPR028W|984|1004|892|828|797|797|0|0|0|0|0|0|0|0|0|0|0|0|0|0
KAN|8|17|YPL227C|1030|960|770|824|761|670|0|0|0|0|0|0|0|0|0|0|0|0|0|0
KAN|8|18|YOL013C|1124|1106|1007|973|854|809|0|0|0|0|0|0|0|0|0|0|0|0|0|0
KAN|8|19|YOL018C|813|730|700|669|584|571|0|0|0|0|0|0|0|0|0|0|0|0|0|0
KAN|8|20|YPR003C|1020|883|891|811|818|768|0|0|0|0|0|0|0|0|0|0|0|0|0|0
KAN|8|21|YPL246C|1033|893|902|775|757|706|0|0|0|0|0|0|0|0|0|0|0|0|0|0
KAN|8|22|YOR377W|984|943|831|837|742|730|0|0|0|0|0|0|0|0|0|0|0|0|0|0
KAN|8|23|YPL274W|985|990|852|891|709|706|0|0|0|0|0|0|0|0|0|0|0|0|0|0
KAN|8|24|YPL051W|902|1143|808|1001|690|823|0|0|0|0|0|0|0|0|0|0|0|0|0|0
KAN|9|1|YPL170W|1090|881|881|739|856|756|0|0|0|0|0|0|0|0|0|0|0|0|0|0
KAN|9|2|YOL065C|912|810|748|656|729|658|0|0|0|0|0|0|0|0|0|0|0|0|0|0
KAN|9|3|YOR311C|968|864|834|702|748|667|0|0|0|0|0|0|0|0|0|0|0|0|0|0
KAN|9|4|YOR321W|927|803|786|700|703|668|0|0|0|0|0|0|0|0|0|0|0|0|0|0
KAN|9|5|YPL195W|843|723|644|598|658|607|0|0|0|0|0|0|0|0|0|0|0|0|0|0
KAN|9|6|YOL047C|926|903|767|654|737|673|0|0|0|0|0|0|0|0|0|0|0|0|0|0
KAN|9|7|YOR307C|1047|965|935|795|776|615|0|0|0|0|0|0|0|0|0|0|0|0|0|0
KAN|9|8|YPL087W|705|700|654|549|625|565|0|0|0|0|0|0|0|0|0|0|0|0|0|0
KAN|9|9|YPL207W|1108|1074|957|882|913|836|0|0|0|0|0|0|0|0|0|0|0|0|0|0
KAN|9|10|YPL206C|922|896|867|754|807|692|0|0|0|0|0|0|0|0|0|0|0|0|0|0
KAN|9|11|YOR284W|993|878|905|760|820|726|0|0|0|0|0|0|0|0|0|0|0|0|0|0
KAN|9|12|YOR285W|989|889|902|816|858|711|0|0|0|0|0|0|0|0|0|0|0|0|0|0
KAN|9|13|YOR288C|1028|894|935|817|764|655|0|0|0|0|0|0|0|0|0|0|0|0|0|0
KAN|9|14|YOL030W|1111|1042|928|957|877|733|0|0|0|0|0|0|0|0|0|0|0|0|0|0
KAN|9|15|YOL031C|640|572|573|480|494|444|0|0|0|0|0|0|0|0|0|0|0|0|0|0
KAN|9|16|YOR291W|1031|1011|848|857|792|805|0|0|0|0|0|0|0|0|0|0|0|0|0|0
KAN|9|17|YCL025C|969|946|889|864|785|759|0|0|0|0|0|0|0|0|0|0|0|0|0|0
KAN|9|18|YDL052C|1048|991|914|805|800|763|0|0|0|0|0|0|0|0|0|0|0|0|0|0
KAN|9|19|YPR173C|653|579|546|524|479|558|0|0|0|0|0|0|0|0|0|0|0|0|0|0
KAN|9|20|YCL001W|858|772|760|703|655|627|0|0|0|0|0|0|0|0|0|0|0|0|0|0
KAN|9|21|YPR148C|1032|950|908|818|734|768|0|0|0|0|0|0|0|0|0|0|0|0|0|0
KAN|9|22|YPR149W|937|956|838|869|723|810|0|0|0|0|0|0|0|0|0|0|0|0|0|0
KAN|9|23|YDL018C|1112|1166|975|1041|874|964|0|0|0|0|0|0|0|0|0|0|0|0|0|0
KAN|9|24|YBR067C|1133|1162|959|1160|935|1038|0|0|0|0|0|0|0|0|0|0|0|0|0|0
KAN|10|1|YDL019C|1263|1060|1096|977|1030|979|0|0|0|0|0|0|0|0|0|0|0|0|0|0
KAN|10|2|YPR135W|752|737|688|576|604|602|0|0|0|0|0|0|0|0|0|0|0|0|0|0
KAN|10|3|YGR227W|947|880|800|687|705|669|0|0|0|0|0|0|0|0|0|0|0|0|0|0
KAN|10|4|YBR162W-A|905|849|722|614|630|593|0|0|0|0|0|0|0|0|0|0|0|0|0|0
KAN|10|5|YBR164C|806|796|657|550|643|566|0|0|0|0|0|0|0|0|0|0|0|0|0|0
KAN|10|6|YBR052C|982|972|862|772|729|703|0|0|0|0|0|0|0|0|0|0|0|0|0|0
KAN|10|7|YBR171W|565|565|486|437|548|535|0|0|0|0|0|0|0|0|0|0|0|0|0|0
KAN|10|8|YBR036C|477|497|354|303|372|313|0|0|0|0|0|0|0|0|0|0|0|0|0|0
KAN|10|9|YPR114W|907|872|854|717|775|666|0|0|0|0|0|0|0|0|0|0|0|0|0|0
KAN|10|10|YFR041C|792|742|721|642|638|555|0|0|0|0|0|0|0|0|0|0|0|0|0|0
KAN|10|11|YBR132C|1003|879|874|707|834|733|0|0|0|0|0|0|0|0|0|0|0|0|0|0
KAN|10|12|YBR106W|741|729|633|446|620|437|0|0|0|0|0|0|0|0|0|0|0|0|0|0
KAN|10|13|YPR063C|1023|960|924|851|842|723|0|0|0|0|0|0|0|0|0|0|0|0|0|0
KAN|10|14|YPR071W|864|753|711|611|660|557|0|0|0|0|0|0|0|0|0|0|0|0|0|0
KAN|10|15|YBL102W|1004|995|916|929|847|825|0|0|0|0|0|0|0|0|0|0|0|0|0|0
KAN|10|16|YBR097W|0|0|0|0|0|0|0|0|0|0|0|0|0|0|0|0|0|0|0|0
KAN|10|17|YDL121C|1034|968|965|888|823|755|0|0|0|0|0|0|0|0|0|0|0|0|0|0
KAN|10|18|YDR518W|1075|1035|942|903|848|826|0|0|0|0|0|0|0|0|0|0|0|0|0|0
KAN|10|19|YDR519W|1060|988|921|864|811|761|0|0|0|0|0|0|0|0|0|0|0|0|0|0
KAN|10|20|YDR524C|966|863|840|764|684|675|0|0|0|0|0|0|0|0|0|0|0|0|0|0
KAN|10|21|YML048W|955|861|739|713|677|775|0|0|0|0|0|0|0|0|0|0|0|0|0|0
KAN|10|22|YJR073C|633|638|520|577|458|509|0|0|0|0|0|0|0|0|0|0|0|0|0|0
KAN|10|23|wt_blank_sean|0|0|0|0|0|0|0|0|0|0|0|0|0|0|0|0|0|0|0|0
KAN|10|24|YJR088C|1214|1323|1010|1212|991|1129|0|0|0|0|0|0|0|0|0|0|0|0|0|0
KAN|11|1|YDR503C|1218|965|1023|895|957|855|0|0|0|0|0|0|0|0|0|0|0|0|0|0
KAN|11|2|YML059C|912|772|740|599|717|580|0|0|0|0|0|0|0|0|0|0|0|0|0|0
KAN|11|3|YML055W|631|567|488|382|453|384|0|0|0|0|0|0|0|0|0|0|0|0|0|0
KAN|11|4|YDL099W|968|868|742|641|743|717|0|0|0|0|0|0|0|0|0|0|0|0|0|0
KAN|11|5|YDL100C|919|849|741|708|658|653|0|0|0|0|0|0|0|0|0|0|0|0|0|0
KAN|11|6|YDR484W|300|327|252|211|272|251|0|0|0|0|0|0|0|0|0|0|0|0|0|0
KAN|11|7|YDR492W|1062|981|972|790|816|744|0|0|0|0|0|0|0|0|0|0|0|0|0|0
KAN|11|8|YGL126W|905|814|869|648|659|542|0|0|0|0|0|0|0|0|0|0|0|0|0|0
KAN|11|9|YIL124W|1038|939|909|797|862|727|0|0|0|0|0|0|0|0|0|0|0|0|0|0
KAN|11|10|YDL091C|1024|992|933|835|788|726|0|0|0|0|0|0|0|0|0|0|0|0|0|0
KAN|11|11|YDL093W|1014|956|895|842|818|752|0|0|0|0|0|0|0|0|0|0|0|0|0|0
KAN|11|12|YFL048C|973|900|828|717|721|651|0|0|0|0|0|0|0|0|0|0|0|0|0|0
KAN|11|13|YDL095W|1048|936|953|859|890|800|0|0|0|0|0|0|0|0|0|0|0|0|0|0
KAN|11|14|YFL025C|1213|1136|962|954|796|837|0|0|0|0|0|0|0|0|0|0|0|0|0|0
KAN|11|15|YGL161C|816|791|642|645|620|591|0|0|0|0|0|0|0|0|0|0|0|0|0|0
KAN|11|16|YGL167C|814|777|671|533|609|583|0|0|0|0|0|0|0|0|0|0|0|0|0|0
KAN|11|17|YGR261C|1059|953|883|761|762|723|0|0|0|0|0|0|0|0|0|0|0|0|0|0
KAN|11|18|YGR263C|1098|1094|942|894|825|753|0|0|0|0|0|0|0|0|0|0|0|0|0|0
KAN|11|19|YGR266W|933|936|873|828|765|755|0|0|0|0|0|0|0|0|0|0|0|0|0|0
KAN|11|20|YNR039C|1046|969|906|874|778|798|0|0|0|0|0|0|0|0|0|0|0|0|0|0
KAN|11|21|YNL146W|948|888|855|777|767|775|0|0|0|0|0|0|0|0|0|0|0|0|0|0
KAN|11|22|YNR019W|981|892|860|835|701|727|0|0|0|0|0|0|0|0|0|0|0|0|0|0
KAN|11|23|YCR043C|1194|1122|1067|1005|881|883|0|0|0|0|0|0|0|0|0|0|0|0|0|0
KAN|11|24|YNR021W|1188|1330|1005|1207|789|900|0|0|0|0|0|0|0|0|0|0|0|0|0|0
KAN|12|1|YCR044C|1064|839|937|741|858|769|0|0|0|0|0|0|0|0|0|0|0|0|0|0
KAN|12|2|YCR061W|941|869|785|721|715|675|0|0|0|0|0|0|0|0|0|0|0|0|0|0
KAN|12|3|YNR030W|910|823|714|501|652|655|0|0|0|0|0|0|0|0|0|0|0|0|0|0
KAN|12|4|YBR177C|931|860|700|587|651|568|0|0|0|0|0|0|0|0|0|0|0|0|0|0
KAN|12|5|YNR008W|978|883|743|623|701|647|0|0|0|0|0|0|0|0|0|0|0|0|0|0
KAN|12|6|YNR013C|969|886|867|657|709|655|0|0|0|0|0|0|0|0|0|0|0|0|0|0
KAN|12|7|YBR283C|916|871|758|631|673|613|0|0|0|0|0|0|0|0|0|0|0|0|0|0
KAN|12|8|YNL041C|857|824|681|553|672|613|0|0|0|0|0|0|0|0|0|0|0|0|0|0
KAN|12|9|YNL044W|741|619|596|547|675|627|0|0|0|0|0|0|0|0|0|0|0|0|0|0
KAN|12|10|YBR290W|1034|932|822|806|786|717|0|0|0|0|0|0|0|0|0|0|0|0|0|0
KAN|12|11|YNL046W|899|886|880|803|774|705|0|0|0|0|0|0|0|0|0|0|0|0|0|0
KAN|12|12|YNL049C|1009|959|892|812|847|780|0|0|0|0|0|0|0|0|0|0|0|0|0|0
KAN|12|13|YBR273C|952|870|839|755|755|692|0|0|0|0|0|0|0|0|0|0|0|0|0|0
KAN|12|14|YBR264C|1005|946|859|753|772|753|0|0|0|0|0|0|0|0|0|0|0|0|0|0
KAN|12|15|YNL008C|1004|967|848|799|793|771|0|0|0|0|0|0|0|0|0|0|0|0|0|0
KAN|12|16|YDL137W|1033|952|884|818|743|712|0|0|0|0|0|0|0|0|0|0|0|0|0|0
KAN|12|17|YJL024C|997|912|853|721|682|681|0|0|0|0|0|0|0|0|0|0|0|0|0|0
KAN|12|18|YJL029C|733|744|671|608|681|737|0|0|0|0|0|0|0|0|0|0|0|0|0|0
KAN|12|19|YML067C|1038|906|888|807|747|621|0|0|0|0|0|0|0|0|0|0|0|0|0|0
KAN|12|20|YJL004C|939|922|823|825|764|679|0|0|0|0|0|0|0|0|0|0|0|0|0|0
KAN|12|21|YML038C|955|849|843|786|727|790|0|0|0|0|0|0|0|0|0|0|0|0|0|0
KAN|12|22|YER151C|693|667|563|552|488|570|0|0|0|0|0|0|0|0|0|0|0|0|0|0
KAN|12|23|YML075C|1030|1022|885|933|790|815|0|0|0|0|0|0|0|0|0|0|0|0|0|0
KAN|12|24|YGR086C|1109|1313|960|1188|942|1096|0|0|0|0|0|0|0|0|0|0|0|0|0|0
KAN|13|1|YGR089W|1114|900|997|750|887|785|0|0|0|0|0|0|0|0|0|0|0|0|0|0
KAN|13|2|YGR106C|872|737|730|624|764|660|0|0|0|0|0|0|0|0|0|0|0|0|0|0
KAN|13|3|YLR246W|924|855|761|641|658|668|0|0|0|0|0|0|0|0|0|0|0|0|0|0
KAN|13|4|YJR118C|904|834|780|673|668|590|0|0|0|0|0|0|0|0|0|0|0|0|0|0
KAN|13|5|YDR205W|992|906|896|788|740|698|0|0|0|0|0|0|0|0|0|0|0|0|0|0
KAN|13|6|YGR038W|863|822|768|612|630|556|0|0|0|0|0|0|0|0|0|0|0|0|0|0
KAN|13|7|YJR131W|885|777|689|554|672|535|0|0|0|0|0|0|0|0|0|0|0|0|0|0
KAN|13|8|YJR134C|982|858|916|788|784|677|0|0|0|0|0|0|0|0|0|0|0|0|0|0
KAN|13|9|YER120W|947|867|871|731|727|628|0|0|0|0|0|0|0|0|0|0|0|0|0|0
KAN|13|10|YER122C|798|683|707|577|657|579|0|0|0|0|0|0|0|0|0|0|0|0|0|0
KAN|13|11|YJR117W|736|677|668|572|579|472|0|0|0|0|0|0|0|0|0|0|0|0|0|0
KAN|13|12|YER113C|899|828|778|631|666|603|0|0|0|0|0|0|0|0|0|0|0|0|0|0
KAN|13|13|YJR040W|1067|993|973|887|784|627|0|0|0|0|0|0|0|0|0|0|0|0|0|0
KAN|13|14|YKR067W|937|878|818|769|698|641|0|0|0|0|0|0|0|0|0|0|0|0|0|0
KAN|13|15|YJR031C|1032|921|885|864|755|717|0|0|0|0|0|0|0|0|0|0|0|0|0|0
KAN|13|16|YMR054W|904|819|831|775|743|723|0|0|0|0|0|0|0|0|0|0|0|0|0|0
KAN|13|17|YIR033W|908|942|784|819|708|748|0|0|0|0|0|0|0|0|0|0|0|0|0|0
KAN|13|18|YJR010C-A|717|677|624|569|602|584|0|0|0|0|0|0|0|0|0|0|0|0|0|0
KAN|13|19|YJR015W|994|949|863|789|809|768|0|0|0|0|0|0|0|0|0|0|0|0|0|0
KAN|13|20|YMR052W|999|913|822|795|729|710|0|0|0|0|0|0|0|0|0|0|0|0|0|0
KAN|13|21|YBR287W|1003|903|873|839|716|769|0|0|0|0|0|0|0|0|0|0|0|0|0|0
KAN|13|22|YBR288C|948|848|826|781|605|695|0|0|0|0|0|0|0|0|0|0|0|0|0|0
KAN|13|23|YAR002C-A|942|962|821|862|736|817|0|0|0|0|0|0|0|0|0|0|0|0|0|0
KAN|13|24|YMR119W|1074|1213|928|1111|844|942|0|0|0|0|0|0|0|0|0|0|0|0|0|0
KAN|14|1|YNL125C|907|684|752|603|833|698|0|0|0|0|0|0|0|0|0|0|0|0|0|0
KAN|14|2|YNL130C|971|870|828|725|746|701|0|0|0|0|0|0|0|0|0|0|0|0|0|0
KAN|14|3|YIL030C|745|669|566|533|536|515|0|0|0|0|0|0|0|0|0|0|0|0|0|0
KAN|14|4|YNL085W|917|844|806|654|633|494|0|0|0|0|0|0|0|0|0|0|0|0|0|0
KAN|14|5|YNL095C|873|759|633|560|682|647|0|0|0|0|0|0|0|0|0|0|0|0|0|0
KAN|14|6|YLR390W-A|932|830|749|589|620|605|0|0|0|0|0|0|0|0|0|0|0|0|0|0
KAN|14|7|YJL078C|890|836|832|691|702|655|0|0|0|0|0|0|0|0|0|0|0|0|0|0
KAN|14|8|YKR053C|929|867|798|644|730|603|0|0|0|0|0|0|0|0|0|0|0|0|0|0
KAN|14|9|YNL051W|852|760|727|574|668|542|0|0|0|0|0|0|0|0|0|0|0|0|0|0
KAN|14|10|YPL137C|718|661|684|625|584|515|0|0|0|0|0|0|0|0|0|0|0|0|0|0
KAN|14|11|YDL072C|954|893|861|760|783|730|0|0|0|0|0|0|0|0|0|0|0|0|0|0
KAN|14|12|YCR048W|986|851|875|759|760|702|0|0|0|0|0|0|0|0|0|0|0|0|0|0
KAN|14|13|YCR067C|875|813|821|781|705|587|0|0|0|0|0|0|0|0|0|0|0|0|0|0
KAN|14|14|YCR034W|846|719|680|563|685|643|0|0|0|0|0|0|0|0|0|0|0|0|0|0
KAN|14|15|YGR130C|997|973|916|852|867|823|0|0|0|0|0|0|0|0|0|0|0|0|0|0
KAN|14|16|YGL223C|959|983|900|882|775|792|0|0|0|0|0|0|0|0|0|0|0|0|0|0
KAN|14|17|YBR255W|1067|1074|958|931|839|876|0|0|0|0|0|0|0|0|0|0|0|0|0|0
KAN|14|18|YER087C-B|478|396|420|378|345|361|0|0|0|0|0|0|0|0|0|0|0|0|0|0
KAN|14|19|YIL105C|1040|993|969|897|841|751|0|0|0|0|0|0|0|0|0|0|0|0|0|0
KAN|14|20|YDR476C|1056|986|941|892|821|839|0|0|0|0|0|0|0|0|0|0|0|0|0|0
KAN|14|21|YDR525W|907|813|796|755|709|667|0|0|0|0|0|0|0|0|0|0|0|0|0|0
KAN|14|22|YDR057W|1065|921|916|845|788|723|0|0|0|0|0|0|0|0|0|0|0|0|0|0
KAN|14|23|YBR159W|885|999|767|881|706|842|0|0|0|0|0|0|0|0|0|0|0|0|0|0
KAN|14|24|YHR123W|1225|1444|1068|1303|974|1203|0|0|0|0|0|0|0|0|0|0|0|0|0|0
KAN|15|1|YGR284C|1163|877|1081|790|953|781|0|0|0|0|0|0|0|0|0|0|0|0|0|0
KAN|15|2|YOL101C|834|769|727|649|704|749|0|0|0|0|0|0|0|0|0|0|0|0|0|0
KAN|15|3|YOL107W|805|668|707|610|639|596|0|0|0|0|0|0|0|0|0|0|0|0|0|0
KAN|15|4|YNL300W|803|710|665|561|575|540|0|0|0|0|0|0|0|0|0|0|0|0|0|0
KAN|15|5|YOL110W|762|676|654|563|592|506|0|0|0|0|0|0|0|0|0|0|0|0|0|0
KAN|15|6|YOR317W|818|747|693|595|674|576|0|0|0|0|0|0|0|0|0|0|0|0|0|0
KAN|15|7|YML071C|724|766|673|565|552|558|0|0|0|0|0|0|0|0|0|0|0|0|0|0
KAN|15|8|YIR038C|784|793|634|656|611|607|0|0|0|0|0|0|0|0|0|0|0|0|0|0
KAN|15|9|YML101C|879|803|802|628|735|665|0|0|0|0|0|0|0|0|0|0|0|0|0|0
KAN|15|10|YOL137W|847|761|761|689|697|654|0|0|0|0|0|0|0|0|0|0|0|0|0|0
KAN|15|11|YDR424C|773|692|706|607|610|618|0|0|0|0|0|0|0|0|0|0|0|0|0|0
KAN|15|12|YMR065W|909|794|860|835|765|732|0|0|0|0|0|0|0|0|0|0|0|0|0|0
KAN|15|13|YML128C|711|733|649|716|624|655|0|0|0|0|0|0|0|0|0|0|0|0|0|0
KAN|15|14|YHR045W|814|800|795|830|719|757|0|0|0|0|0|0|0|0|0|0|0|0|0|0
KAN|15|15|YHR181W|834|794|760|807|612|633|0|0|0|0|0|0|0|0|0|0|0|0|0|0
KAN|15|16|YMR123W|767|746|699|752|668|691|0|0|0|0|0|0|0|0|0|0|0|0|0|0
KAN|15|17|YLR039C|431|402|398|371|339|290|0|0|0|0|0|0|0|0|0|0|0|0|0|0
KAN|15|18|YLR050C|1032|1092|937|1030|792|895|0|0|0|0|0|0|0|0|0|0|0|0|0|0
KAN|15|19|YNR075W|1049|979|950|980|836|853|0|0|0|0|0|0|0|0|0|0|0|0|0|0
KAN|15|20|YOL088C|1010|1027|895|865|851|776|0|0|0|0|0|0|0|0|0|0|0|0|0|0
KAN|15|21|YMR313C|973|1023|837|798|736|670|0|0|0|0|0|0|0|0|0|0|0|0|0|0
KAN|15|22|YHR004C|888|952|775|752|623|577|0|0|0|0|0|0|0|0|0|0|0|0|0|0
KAN|15|23|YLR450W|947|983|853|835|766|811|0|0|0|0|0|0|0|0|0|0|0|0|0|0
KAN|15|24|YDL192W|1071|1578|910|1244|869|1062|0|0|0|0|0|0|0|0|0|0|0|0|0|0
KAN|16|1|YNR051C|974|1004|780|789|770|845|0|0|0|0|0|0|0|0|0|0|0|0|0|0
KAN|16|2|YJL123C|752|913|568|727|579|746|0|0|0|0|0|0|0|0|0|0|0|0|0|0
KAN|16|3|YJL117W|822|940|559|675|580|610|0|0|0|0|0|0|0|0|0|0|0|0|0|0
KAN|16|4|YDL222C|786|586|536|621|475|499|0|0|0|0|0|0|0|0|0|0|0|0|0|0
KAN|16|5|YDL226C|712|816|612|592|462|504|0|0|0|0|0|0|0|0|0|0|0|0|0|0
KAN|16|6|YDL231C|718|789|578|675|467|672|0|0|0|0|0|0|0|0|0|0|0|0|0|0
KAN|16|7|YDL232W|677|704|539|645|508|644|0|0|0|0|0|0|0|0|0|0|0|0|0|0
KAN|16|8|YJL079C|769|915|587|645|504|616|0|0|0|0|0|0|0|0|0|0|0|0|0|0
KAN|16|9|YKR088C|624|683|514|599|476|585|0|0|0|0|0|0|0|0|0|0|0|0|0|0
KAN|16|10|YJL073W|589|1231|563|606|476|583|0|0|0|0|0|0|0|0|0|0|0|0|0|0
KAN|16|11|YJL062W|735|894|672|673|592|626|0|0|0|0|0|0|0|0|0|0|0|0|0|0
KAN|16|12|YJR066W|646|759|462|740|464|552|0|0|0|0|0|0|0|0|0|0|0|0|0|0
KAN|16|13|YDR483W|844|770|763|801|636|756|0|0|0|0|0|0|0|0|0|0|0|0|0|0
KAN|16|14|YER044C|210|1050|101|201|141|155|0|0|0|0|0|0|0|0|0|0|0|0|0|0
KAN|16|15|YDL204W|858|1073|773|884|708|744|0|0|0|0|0|0|0|0|0|0|0|0|0|0
KAN|16|16|YBR058C-A|0|0|0|1|0|0|0|0|0|0|0|0|0|0|0|0|0|0|0|0
KAN|16|17|YBR096W|1187|1179|906|995|907|911|0|0|0|0|0|0|0|0|0|0|0|0|0|0
KAN|16|18|YBR234C|0|1|0|2|0|0|0|0|0|0|0|0|0|0|0|0|0|0|0|0
KAN|16|19|YDR027C|0|0|0|0|0|0|0|0|0|0|0|0|0|0|0|0|0|0|0|0
KAN|16|20|YDR032C|1274|1105|912|958|761|787|0|0|0|0|0|0|0|0|0|0|0|0|0|0
KAN|16|21|YEL022W|734|799|567|639|495|516|0|0|0|0|0|0|0|0|0|0|0|0|0|0
KAN|16|22|YER053C-A|918|1007|826|804|704|819|0|0|0|0|0|0|0|0|0|0|0|0|0|0
KAN|16|23|YER100W|979|1161|897|1043|801|960|0|0|0|0|0|0|0|0|0|0|0|0|0|0
KAN|16|24|YGL095C|189|283|105|268|54|110|0|0|0|0|0|0|0|0|0|0|0|0|0|0
NAT|YJR013W*3NAT1
KAN|1|1|YCR017C|826|514|1057|581|797|529|0|0|0|0|0|0|0|0|0|0|0|0|0|0
KAN|1|2|YDR056C|600|419|617|605|690|562|0|0|0|0|0|0|0|0|0|0|0|0|0|0
KAN|1|3|YBR229C|518|396|559|496|598|448|0|0|0|0|0|0|0|0|0|0|0|0|0|0
KAN|1|4|YCR011C|532|412|530|464|622|521|0|0|0|0|0|0|0|0|0|0|0|0|0|0
KAN|1|5|YBL011W|586|473|668|568|687|562|0|0|0|0|0|0|0|0|0|0|0|0|0|0
KAN|1|6|YBL017C|539|378|572|448|636|503|0|0|0|0|0|0|0|0|0|0|0|0|0|0
KAN|1|7|YCL056C|621|492|717|627|732|644|0|0|0|0|0|0|0|0|0|0|0|0|0|0
KAN|1|8|YDR137W|376|245|449|367|396|243|0|0|0|0|0|0|0|0|0|0|0|0|0|0
KAN|1|9|YAR042W|581|383|513|425|687|536|0|0|0|0|0|0|0|0|0|0|0|0|0|0
KAN|1|10|YBR201W|651|481|758|612|738|613|0|0|0|0|0|0|0|0|0|0|0|0|0|0
KAN|1|11|YCL045C|603|469|644|553|626|546|0|0|0|0|0|0|0|0|0|0|0|0|0|0
KAN|1|12|YBR183W|542|442|667|604|700|614|0|0|0|0|0|0|0|0|0|0|0|0|0|0
KAN|1|13|YDR108W|535|404|646|509|609|452|0|0|0|0|0|0|0|0|0|0|0|0|0|0
KAN|1|14|YAL007C|567|503|700|607|678|606|0|0|0|0|0|0|0|0|0|0|0|0|0|0
KAN|1|15|YDR100W|553|399|639|546|668|541|0|0|0|0|0|0|0|0|0|0|0|0|0|0
KAN|1|16|YAL026C|391|213|413|253|432|148|0|0|0|0|0|0|0|0|0|0|0|0|0|0
KAN|1|17|YAL023C|570|472|799|671|694|595|0|0|0|0|0|0|0|0|0|0|0|0|0|0
KAN|1|18|YBL082C|535|424|679|563|654|532|0|0|0|0|0|0|0|0|0|0|0|0|0|0
KAN|1|19|YDR084C|542|402|665|543|638|517|0|0|0|0|0|0|0|0|0|0|0|0|0|0
KAN|1|20|YAL042W|538|419|611|605|698|566|0|0|0|0|0|0|0|0|0|0|0|0|0|0
KAN|1|21|YAL058W|548|397|627|509|665|511|0|0|0|0|0|0|0|0|0|0|0|0|0|0
KAN|1|22|YGL200C|536|371|662|452|665|554|0|0|0|0|0|0|0|0|0|0|0|0|0|0
KAN|1|23|YGL203C|544|384|669|565|707|608|0|0|0|0|0|0|0|0|0|0|0|0|0|0
KAN|1|24|YDR294C|706|719|887|917|773|921|0|0|0|0|0|0|0|0|0|0|0|0|0|0
KAN|2|1|YDR297W|744|704|1057|949|1076|971|0|0|0|0|0|0|0|0|0|0|0|0|0|0
KAN|2|2|YEL001C|529|504|656|585|753|729|0|0|0|0|0|0|0|0|0|0|0|0|0|0
KAN|2|3|YEL003W|397|342|611|580|662|656|0|0|0|0|0|0|0|0|0|0|0|0|0|0
KAN|2|4|YDR304C|524|521|717|615|790|705|0|0|0|0|0|0|0|0|0|0|0|0|0|0
KAN|2|5|YEL004W|602|533|746|671|760|730|0|0|0|0|0|0|0|0|0|0|0|0|0|0
KAN|2|6|YEL005C|611|556|690|652|747|752|0|0|0|0|0|0|0|0|0|0|0|0|0|0
KAN|2|7|YDR307W|522|511|750|720|712|734|0|0|0|0|0|0|0|0|0|0|0|0|0|0
KAN|2|8|YGL084C|424|393|536|504|495|475|0|0|0|0|0|0|0|0|0|0|0|0|0|0
KAN|2|9|YGL054C|652|582|893|791|879|784|0|0|0|0|0|0|0|0|0|0|0|0|0|0
KAN|2|10|YER019C-A|589|567|772|706|743|730|0|0|0|0|0|0|0|0|0|0|0|0|0|0
KAN|2|11|YDR270W|663|650|845|783|815|798|0|0|0|0|0|0|0|0|0|0|0|0|0|0
KAN|2|12|YDR410C|0|0|305|260|0|0|0|0|0|0|0|0|0|0|0|0|0|0|0|0
KAN|2|13|YDR411C|652|636|881|822|901|854|0|0|0|0|0|0|0|0|0|0|0|0|0|0
KAN|2|14|YER004W|654|628|835|801|839|805|0|0|0|0|0|0|0|0|0|0|0|0|0|0
KAN|2|15|YER005W|624|584|748|737|792|777|0|0|0|0|0|0|0|0|0|0|0|0|0|0
KAN|2|16|YGL020C|645|613|831|798|773|704|0|0|0|0|0|0|0|0|0|0|0|0|0|0
KAN|2|17|YEL064C|411|389|53|73|756|685|0|0|0|0|0|0|0|0|0|0|0|0|0|0
KAN|2|18|YGL027C|619|560|752|726|766|719|0|0|0|0|0|0|0|0|0|0|0|0|0|0
KAN|2|19|YDR233C|608|625|803|790|833|768|0|0|0|0|0|0|0|0|0|0|0|0|0|0
KAN|2|20|YEL042W|516|553|772|731|686|681|0|0|0|0|0|0|0|0|0|0|0|0|0|0
KAN|2|21|YEL043W|540|595|714|704|765|714|0|0|0|0|0|0|0|0|0|0|0|0|0|0
KAN|2|22|YGL005C|618|603|774|809|891|821|0|0|0|0|0|0|0|0|0|0|0|0|0|0
KAN|2|23|YGL010W|618|664|783|851|804|825|0|0|0|0|0|0|0|0|0|0|0|0|0|0
KAN|2|24|YGL012W|596|903|712|947|919|1092|0|0|0|0|0|0|0|0|0|0|0|0|0|0
KAN|3|1|YDR349C|835|715|1111|902|1129|937|0|0|0|0|0|0|0|0|0|0|0|0|0|0
KAN|3|2|YDR221W|538|546|780|714|791|720|0|0|0|0|0|0|0|0|0|0|0|0|0|0
KAN|3|3|YDR222W|547|498|706|668|731|688|0|0|0|0|0|0|0|0|0|0|0|0|0|0
KAN|3|4|YDR357C|506|526|684|649|678|612|0|0|0|0|0|0|0|0|0|0|0|0|0|0
KAN|3|5|YEL031W|391|373|612|577|607|584|0|0|0|0|0|0|0|0|0|0|0|0|0|0
KAN|3|6|YER083C|628|596|805|783|764|700|0|0|0|0|0|0|0|0|0|0|0|0|0|0
KAN|3|7|YDR344C|632|601|793|774|790|767|0|0|0|0|0|0|0|0|0|0|0|0|0|0
KAN|3|8|YEL013W|395|347|481|472|556|508|0|0|0|0|0|0|0|0|0|0|0|0|0|0
KAN|3|9|YEL015W|605|550|700|693|709|672|0|0|0|0|0|0|0|0|0|0|0|0|0|0
KAN|3|10|YER071C|651|621|779|763|734|725|0|0|0|0|0|0|0|0|0|0|0|0|0|0
KAN|3|11|YDR320C|262|212|422|379|552|500|0|0|0|0|0|0|0|0|0|0|0|0|0|0
KAN|3|12|YHR110W|650|592|824|782|781|745|0|0|0|0|0|0|0|0|0|0|0|0|0|0
KAN|3|13|YIL076W|399|333|391|378|554|479|0|0|0|0|0|0|0|0|0|0|0|0|0|0
KAN|3|14|YIL090W|211|199|394|445|547|552|0|0|0|0|0|0|0|0|0|0|0|0|0|0
KAN|3|15|YIL039W|598|580|802|783|748|762|0|0|0|0|0|0|0|0|0|0|0|0|0|0
KAN|3|16|YIL040W|485|493|624|619|652|648|0|0|0|0|0|0|0|0|0|0|0|0|0|0
KAN|3|17|YIL043C|634|610|852|789|821|770|0|0|0|0|0|0|0|0|0|0|0|0|0|0
KAN|3|18|YIL044C|582|564|749|675|748|717|0|0|0|0|0|0|0|0|0|0|0|0|0|0
KAN|3|19|YGR199W|599|619|756|791|780|722|0|0|0|0|0|0|0|0|0|0|0|0|0|0
KAN|3|20|YGR202C|547|466|683|691|733|520|0|0|0|0|0|0|0|0|0|0|0|0|0|0
KAN|3|21|YHR060W|93|66|284|206|443|446|0|0|0|0|0|0|0|0|0|0|0|0|0|0
KAN|3|22|YIL027C|652|637|819|834|851|847|0|0|0|0|0|0|0|0|0|0|0|0|0|0
KAN|3|23|YHR079C|564|633|720|798|729|801|0|0|0|0|0|0|0|0|0|0|0|0|0|0
KAN|3|24|YGR177C|629|894|834|965|931|1194|0|0|0|0|0|0|0|0|0|0|0|0|0|0
KAN|4|1|YGR036C|462|387|610|480|755|618|0|0|0|0|0|0|0|0|0|0|0|0|0|0
KAN|4|2|YHR039C|574|532|779|689|780|696|0|0|0|0|0|0|0|0|0|0|0|0|0|0
KAN|4|3|YIL005W|487|425|593|587|683|590|0|0|0|0|0|0|0|0|0|0|0|0|0|0
KAN|4|4|YIL016W|505|517|715|681|751|675|0|0|0|0|0|0|0|0|0|0|0|0|0|0
KAN|4|5|YGR170W|497|490|636|653|666|644|0|0|0|0|0|0|0|0|0|0|0|0|0|0
KAN|4|6|YHR204W|561|525|700|701|697|693|0|0|0|0|0|0|0|0|0|0|0|0|0|0
KAN|4|7|YGR157W|287|258|429|426|435|371|0|0|0|0|0|0|0|0|0|0|0|0|0|0
KAN|4|8|YHL003C|709|671|825|789|788|742|0|0|0|0|0|0|0|0|0|0|0|0|0|0
KAN|4|9|YHR176W|637|591|831|777|770|740|0|0|0|0|0|0|0|0|0|0|0|0|0|0
KAN|4|10|YHR142W|618|539|696|634|746|667|0|0|0|0|0|0|0|0|0|0|0|0|0|0
KAN|4|11|YGL226C-A|706|655|801|755|804|737|0|0|0|0|0|0|0|0|0|0|0|0|0|0
KAN|4|12|YGL231C|575|534|742|727|723|661|0|0|0|0|0|0|0|0|0|0|0|0|0|0
KAN|4|13|YHL031C|583|543|642|586|670|636|0|0|0|0|0|0|0|0|0|0|0|0|0|0
KAN|4|14|YHR135C|701|607|833|757|826|764|0|0|0|0|0|0|0|0|0|0|0|0|0|0
KAN|4|15|YHR136C|751|695|827|783|819|760|0|0|0|0|0|0|0|0|0|0|0|0|0|0
KAN|4|16|YGR105W|186|151|350|271|380|304|0|0|0|0|0|0|0|0|0|0|0|0|0|0
KAN|4|17|YLL014W|652|622|874|829|843|795|0|0|0|0|0|0|0|0|0|0|0|0|0|0
KAN|4|18|YKL020C|584|557|712|702|726|684|0|0|0|0|0|0|0|0|0|0|0|0|0|0
KAN|4|19|YLR080W|572|553|737|704|686|699|0|0|0|0|0|0|0|0|0|0|0|0|0|0
KAN|4|20|YKL140W|571|547|678|695|676|650|0|0|0|0|0|0|0|0|0|0|0|0|0|0
KAN|4|21|YKL008C|575|581|760|745|736|734|0|0|0|0|0|0|0|0|0|0|0|0|0|0
KAN|4|22|YLR056W|635|644|726|673|789|788|0|0|0|0|0|0|0|0|0|0|0|0|0|0
KAN|4|23|YLR064W|607|648|768|846|790|846|0|0|0|0|0|0|0|0|0|0|0|0|0|0
KAN|4|24|YKL119C|230|357|526|844|417|540|0|0|0|0|0|0|0|0|0|0|0|0|0|0
KAN|5|1|YJL134W|830|675|1139|864|1214|960|0|0|0|0|0|0|0|0|0|0|0|0|0|0
KAN|5|2|YLR042C|632|545|790|632|839|735|0|0|0|0|0|0|0|0|0|0|0|0|0|0
KAN|5|3|YLR023C|496|456|682|661|664|658|0|0|0|0|0|0|0|0|0|0|0|0|0|0
KAN|5|4|YJL178C|487|468|632|619|659|607|0|0|0|0|0|0|0|0|0|0|0|0|0|0
KAN|5|5|YJL171C|579|546|663|652|684|660|0|0|0|0|0|0|0|0|0|0|0|0|0|0
KAN|5|6|YKL094W|584|555|714|658|712|677|0|0|0|0|0|0|0|0|0|0|0|0|0|0
KAN|5|7|YJL168C|472|420|585|598|628|580|0|0|0|0|0|0|0|0|0|0|0|0|0|0
KAN|5|8|YKL212W|427|383|392|420|486|459|0|0|0|0|0|0|0|0|0|0|0|0|0|0
KAN|5|9|YJL192C|542|494|719|681|724|667|0|0|0|0|0|0|0|0|0|0|0|0|0|0
KAN|5|10|YKL073W|603|531|693|653|746|635|0|0|0|0|0|0|0|0|0|0|0|0|0|0
KAN|5|11|YKL179C|641|594|796|749|810|758|0|0|0|0|0|0|0|0|0|0|0|0|0|0
KAN|5|12|YLL043W|603|585|708|702|803|762|0|0|0|0|0|0|0|0|0|0|0|0|0|0
KAN|5|13|YLL052C|564|542|688|674|724|710|0|0|0|0|0|0|0|0|0|0|0|0|0|0
KAN|5|14|YLL055W|631|583|743|687|756|722|0|0|0|0|0|0|0|0|0|0|0|0|0|0
KAN|5|15|YKL063C|627|587|765|751|745|725|0|0|0|0|0|0|0|0|0|0|0|0|0|0
KAN|5|16|YKL065C|666|654|823|819|825|814|0|0|0|0|0|0|0|0|0|0|0|0|0|0
KAN|5|17|YJL198W|599|583|836|781|754|703|0|0|0|0|0|0|0|0|0|0|0|0|0|0
KAN|5|18|YJL196C|588|590|716|675|776|714|0|0|0|0|0|0|0|0|0|0|0|0|0|0
KAN|5|19|YLL023C|556|538|711|693|725|705|0|0|0|0|0|0|0|0|0|0|0|0|0|0
KAN|5|20|YLL028W|638|601|772|749|729|669|0|0|0|0|0|0|0|0|0|0|0|0|0|0
KAN|5|21|YJL212C|596|586|792|770|777|785|0|0|0|0|0|0|0|0|0|0|0|0|0|0
KAN|5|22|YMR022W|589|546|750|769|758|729|0|0|0|0|0|0|0|0|0|0|0|0|0|0
KAN|5|23|YMR214W|571|627|708|792|790|868|0|0|0|0|0|0|0|0|0|0|0|0|0|0
KAN|5|24|YMR215W|696|876|911|1091|972|1138|0|0|0|0|0|0|0|0|0|0|0|0|0|0
KAN|6|1|YMR010W|878|709|1136|951|1203|929|0|0|0|0|0|0|0|0|0|0|0|0|0|0
KAN|6|2|YMR015C|511|448|708|673|738|696|0|0|0|0|0|0|0|0|0|0|0|0|0|0
KAN|6|3|YLR207W|574|520|650|594|754|692|0|0|0|0|0|0|0|0|0|0|0|0|0|0
KAN|6|4|YLR350W|541|459|651|573|669|597|0|0|0|0|0|0|0|0|0|0|0|0|0|0
KAN|6|5|YLR220W|579|574|729|680|735|686|0|0|0|0|0|0|0|0|0|0|0|0|0|0
KAN|6|6|YML012W|613|552|760|696|772|696|0|0|0|0|0|0|0|0|0|0|0|0|0|0
KAN|6|7|YML008C|542|483|668|629|688|608|0|0|0|0|0|0|0|0|0|0|0|0|0|0
KAN|6|8|YMR202W|481|431|556|471|532|514|0|0|0|0|0|0|0|0|0|0|0|0|0|0
KAN|6|9|YLR194C|508|421|783|732|751|630|0|0|0|0|0|0|0|0|0|0|0|0|0|0
KAN|6|10|YMR183C|652|603|742|712|749|653|0|0|0|0|0|0|0|0|0|0|0|0|0|0
KAN|6|11|YML019W|561|543|771|756|700|693|0|0|0|0|0|0|0|0|0|0|0|0|0|0
KAN|6|12|YML013W|528|507|641|627|629|608|0|0|0|0|0|0|0|0|0|0|0|0|0|0
KAN|6|13|YLR292C|630|580|774|731|799|712|0|0|0|0|0|0|0|0|0|0|0|0|0|0
KAN|6|14|YMR161W|613|592|821|755|765|718|0|0|0|0|0|0|0|0|0|0|0|0|0|0
KAN|6|15|YMR163C|529|541|654|651|703|648|0|0|0|0|0|0|0|0|0|0|0|0|0|0
KAN|6|16|YLR396C|0|0|0|0|0|0|0|0|0|0|0|0|0|0|0|0|0|0|0|0
KAN|6|17|YMR152W|603|579|785|770|823|771|0|0|0|0|0|0|0|0|0|0|0|0|0|0
KAN|6|18|YLR130C|656|636|853|817|836|808|0|0|0|0|0|0|0|0|0|0|0|0|0|0
KAN|6|19|YLR268W|460|463|573|547|617|600|0|0|0|0|0|0|0|0|0|0|0|0|0|0
KAN|6|20|YMR029C|593|596|753|737|704|671|0|0|0|0|0|0|0|0|0|0|0|0|0|0
KAN|6|21|YMR031C|612|624|782|801|831|800|0|0|0|0|0|0|0|0|0|0|0|0|0|0
KAN|6|22|YLR372W|595|605|802|806|795|838|0|0|0|0|0|0|0|0|0|0|0|0|0|0
KAN|6|23|YLR242C|588|590|722|735|769|787|0|0|0|0|0|0|0|0|0|0|0|0|0|0
KAN|6|24|YLR250W|718|911|931|1134|944|1210|0|0|0|0|0|0|0|0|0|0|0|0|0|0
KAN|7|1|YLR120C|748|665|1030|810|1091|813|0|0|0|0|0|0|0|0|0|0|0|0|0|0
KAN|7|2|YOR245C|614|558|758|688|764|734|0|0|0|0|0|0|0|0|0|0|0|0|0|0
KAN|7|3|YOR115C|448|447|619|614|652|632|0|0|0|0|0|0|0|0|0|0|0|0|0|0
KAN|7|4|YNL297C|381|355|551|521|576|525|0|0|0|0|0|0|0|0|0|0|0|0|0|0
KAN|7|5|YNL156C|547|509|687|642|738|703|0|0|0|0|0|0|0|0|0|0|0|0|0|0
KAN|7|6|YNL153C|547|535|646|614|680|638|0|0|0|0|0|0|0|0|0|0|0|0|0|0
KAN|7|7|YOR002W|575|551|645|597|715|644|0|0|0|0|0|0|0|0|0|0|0|0|0|0
KAN|7|8|YOR092W|653|592|812|762|747|704|0|0|0|0|0|0|0|0|0|0|0|0|0|0
KAN|7|9|YOR214C|590|509|678|622|738|663|0|0|0|0|0|0|0|0|0|0|0|0|0|0
KAN|7|10|YOR216C|534|520|679|660|665|640|0|0|0|0|0|0|0|0|0|0|0|0|0|0
KAN|7|11|YOR085W|600|547|700|642|721|679|0|0|0|0|0|0|0|0|0|0|0|0|0|0
KAN|7|12|YOR089C|450|412|615|535|516|511|0|0|0|0|0|0|0|0|0|0|0|0|0|0
KAN|7|13|YNL194C|619|547|690|647|684|654|0|0|0|0|0|0|0|0|0|0|0|0|0|0
KAN|7|14|YNL327W|656|598|776|688|748|656|0|0|0|0|0|0|0|0|0|0|0|0|0|0
KAN|7|15|YNL190W|582|529|687|607|734|685|0|0|0|0|0|0|0|0|0|0|0|0|0|0
KAN|7|16|YNL323W|723|686|912|862|952|920|0|0|0|0|0|0|0|0|0|0|0|0|0|0
KAN|7|17|YOR198C|505|482|253|241|75|114|0|0|0|0|0|0|0|0|0|0|0|0|0|0
KAN|7|18|YOR067C|673|657|822|811|850|800|0|0|0|0|0|0|0|0|0|0|0|0|0|0
KAN|7|19|YOR070C|469|461|532|502|593|553|0|0|0|0|0|0|0|0|0|0|0|0|0|0
KAN|7|20|YOR079C|571|552|739|736|704|725|0|0|0|0|0|0|0|0|0|0|0|0|0|0
KAN|7|21|YMR307W|438|414|551|546|531|539|0|0|0|0|0|0|0|0|0|0|0|0|0|0
KAN|7|22|YOR049C|562|581|718|735|722|748|0|0|0|0|0|0|0|0|0|0|0|0|0|0
KAN|7|23|YMR292W|571|636|705|743|761|805|0|0|0|0|0|0|0|0|0|0|0|0|0|0
KAN|7|24|YNL219C|614|815|829|1034|890|1092|0|0|0|0|0|0|0|0|0|0|0|0|0|0
KAN|8|1|YMR299C|778|665|1075|911|1165|973|0|0|0|0|0|0|0|0|0|0|0|0|0|0
KAN|8|2|YOR165W|510|510|705|713|746|671|0|0|0|0|0|0|0|0|0|0|0|0|0|0
KAN|8|3|YOR036W|11|2|140|229|52|120|0|0|0|0|0|0|0|0|0|0|0|0|0|0
KAN|8|4|YOR171C|547|541|708|687|745|629|0|0|0|0|0|0|0|0|0|0|0|0|0|0
KAN|8|5|YOR175C|501|507|591|604|684|646|0|0|0|0|0|0|0|0|0|0|0|0|0|0
KAN|8|6|YOR042W|565|499|648|640|717|633|0|0|0|0|0|0|0|0|0|0|0|0|0|0
KAN|8|7|YOR044W|590|538|747|703|746|690|0|0|0|0|0|0|0|0|0|0|0|0|0|0
KAN|8|8|YNL238W|565|519|730|692|750|641|0|0|0|0|0|0|0|0|0|0|0|0|0|0
KAN|8|9|YMR264W|636|562|785|718|745|691|0|0|0|0|0|0|0|0|0|0|0|0|0|0
KAN|8|10|YMR272C|427|415|605|563|661|654|0|0|0|0|0|0|0|0|0|0|0|0|0|0
KAN|8|11|YMR274C|687|621|794|679|777|654|0|0|0|0|0|0|0|0|0|0|0|0|0|0
KAN|8|12|YOR016C|606|570|793|699|695|664|0|0|0|0|0|0|0|0|0|0|0|0|0|0
KAN|8|13|YNL280C|497|451|632|578|558|537|0|0|0|0|0|0|0|0|0|0|0|0|0|0
KAN|8|14|YMR251W-A|652|612|741|680|778|710|0|0|0|0|0|0|0|0|0|0|0|0|0|0
KAN|8|15|YMR253C|631|625|838|768|843|772|0|0|0|0|0|0|0|0|0|0|0|0|0|0
KAN|8|16|YPR028W|581|545|743|721|767|739|0|0|0|0|0|0|0|0|0|0|0|0|0|0
KAN|8|17|YPL227C|563|513|791|748|803|735|0|0|0|0|0|0|0|0|0|0|0|0|0|0
KAN|8|18|YOL013C|671|635|910|847|872|782|0|0|0|0|0|0|0|0|0|0|0|0|0|0
KAN|8|19|YOL018C|398|406|543|566|548|524|0|0|0|0|0|0|0|0|0|0|0|0|0|0
KAN|8|20|YPR003C|647|621|795|784|852|790|0|0|0|0|0|0|0|0|0|0|0|0|0|0
KAN|8|21|YPL246C|597|625|721|664|768|732|0|0|0|0|0|0|0|0|0|0|0|0|0|0
KAN|8|22|YOR377W|552|603|705|727|676|735|0|0|0|0|0|0|0|0|0|0|0|0|0|0
KAN|8|23|YPL274W|591|630|718|782|772|861|0|0|0|0|0|0|0|0|0|0|0|0|0|0
KAN|8|24|YPL051W|654|857|890|1063|915|1140|0|0|0|0|0|0|0|0|0|0|0|0|0|0
KAN|9|1|YPL170W|817|689|1060|802|1155|877|0|0|0|0|0|0|0|0|0|0|0|0|0|0
KAN|9|2|YOL065C|573|547|726|613|764|651|0|0|0|0|0|0|0|0|0|0|0|0|0|0
KAN|9|3|YOR311C|516|439|672|634|717|616|0|0|0|0|0|0|0|0|0|0|0|0|0|0
KAN|9|4|YOR321W|552|534|670|638|709|634|0|0|0|0|0|0|0|0|0|0|0|0|0|0
KAN|9|5|YPL195W|522|520|605|622|608|595|0|0|0|0|0|0|0|0|0|0|0|0|0|0
KAN|9|6|YOL047C|525|482|681|672|607|600|0|0|0|0|0|0|0|0|0|0|0|0|0|0
KAN|9|7|YOR307C|599|555|644|634|694|667|0|0|0|0|0|0|0|0|0|0|0|0|0|0
KAN|9|8|YPL087W|591|519|713|689|674|613|0|0|0|0|0|0|0|0|0|0|0|0|0|0
KAN|9|9|YPL207W|649|582|808|744|866|780|0|0|0|0|0|0|0|0|0|0|0|0|0|0
KAN|9|10|YPL206C|630|560|792|730|773|652|0|0|0|0|0|0|0|0|0|0|0|0|0|0
KAN|9|11|YOR284W|592|528|611|611|779|731|0|0|0|0|0|0|0|0|0|0|0|0|0|0
KAN|9|12|YOR285W|556|511|776|680|705|636|0|0|0|0|0|0|0|0|0|0|0|0|0|0
KAN|9|13|YOR288C|571|518|721|662|814|739|0|0|0|0|0|0|0|0|0|0|0|0|0|0
KAN|9|14|YOL030W|648|639|676|635|831|739|0|0|0|0|0|0|0|0|0|0|0|0|0|0
KAN|9|15|YOL031C|537|534|685|665|682|654|0|0|0|0|0|0|0|0|0|0|0|0|0|0
KAN|9|16|YOR291W|586|553|775|773|743|706|0|0|0|0|0|0|0|0|0|0|0|0|0|0
KAN|9|17|YCL025C|654|585|778|707|737|678|0|0|0|0|0|0|0|0|0|0|0|0|0|0
KAN|9|18|YDL052C|608|560|759|706|754|745|0|0|0|0|0|0|0|0|0|0|0|0|0|0
KAN|9|19|YPR173C|353|384|461|484|497|477|0|0|0|0|0|0|0|0|0|0|0|0|0|0
KAN|9|20|YCL001W|603|599|707|707|764|742|0|0|0|0|0|0|0|0|0|0|0|0|0|0
KAN|9|21|YPR148C|607|608|741|747|777|806|0|0|0|0|0|0|0|0|0|0|0|0|0|0
KAN|9|22|YPR149W|536|609|773|820|703|747|0|0|0|0|0|0|0|0|0|0|0|0|0|0
KAN|9|23|YDL018C|630|713|853|940|869|958|0|0|0|0|0|0|0|0|0|0|0|0|0|0
KAN|9|24|YBR067C|748|944|995|1187|987|1130|0|0|0|0|0|0|0|0|0|0|0|0|0|0
KAN|10|1|YDL019C|765|637|1175|954|1028|914|0|0|0|0|0|0|0|0|0|0|0|0|0|0
KAN|10|2|YPR135W|459|398|613|549|705|625|0|0|0|0|0|0|0|0|0|0|0|0|0|0
KAN|10|3|YGR227W|559|535|700|656|724|673|0|0|0|0|0|0|0|0|0|0|0|0|0|0
KAN|10|4|YBR162W-A|541|508|649|628|625|620|0|0|0|0|0|0|0|0|0|0|0|0|0|0
KAN|10|5|YBR164C|0|0|649|640|611|595|0|0|0|0|0|0|0|0|0|0|0|0|0|0
KAN|10|6|YBR052C|582|578|741|728|647|665|0|0|0|0|0|0|0|0|0|0|0|0|0|0
KAN|10|7|YBR171W|456|428|544|530|509|530|0|0|0|0|0|0|0|0|0|0|0|0|0|0
KAN|10|8|YBR036C|252|211|436|428|287|250|0|0|0|0|0|0|0|0|0|0|0|0|0|0
KAN|10|9|YPR114W|567|548|694|649|675|632|0|0|0|0|0|0|0|0|0|0|0|0|0|0
KAN|10|10|YFR041C|516|462|664|617|621|588|0|0|0|0|0|0|0|0|0|0|0|0|0|0
KAN|10|11|YBR132C|675|612|797|710|716|625|0|0|0|0|0|0|0|0|0|0|0|0|0|0
KAN|10|12|YBR106W|477|441|511|446|462|393|0|0|0|0|0|0|0|0|0|0|0|0|0|0
KAN|10|13|YPR063C|614|560|821|748|759|653|0|0|0|0|0|0|0|0|0|0|0|0|0|0
KAN|10|14|YPR071W|575|601|772|767|727|688|0|0|0|0|0|0|0|0|0|0|0|0|0|0
KAN|10|15|YBL102W|629|642|755|750|735|705|0|0|0|0|0|0|0|0|0|0|0|0|0|0
KAN|10|16|YBR097W|69|84|0|0|0|0|0|0|0|0|0|0|0|0|0|0|0|0|0|0
KAN|10|17|YDL121C|688|643|835|740|884|792|0|0|0|0|0|0|0|0|0|0|0|0|0|0
KAN|10|18|YDR518W|715|695|852|787|822|745|0|0|0|0|0|0|0|0|0|0|0|0|0|0
KAN|10|19|YDR519W|648|627|813|729|789|756|0|0|0|0|0|0|0|0|0|0|0|0|0|0
KAN|10|20|YDR524C|536|536|713|710|697|691|0|0|0|0|0|0|0|0|0|0|0|0|0|0
KAN|10|21|YML048W|464|464|659|700|629|608|0|0|0|0|0|0|0|0|0|0|0|0|0|0
KAN|10|22|YJR073C|365|371|447|425|481|459|0|0|0|0|0|0|0|0|0|0|0|0|0|0
KAN|10|23|wt_blank_sean|0|0|0|0|0|0|0|0|0|0|0|0|0|0|0|0|0|0|0|0
KAN|10|24|YJR088C|683|844|948|1122|952|1156|0|0|0|0|0|0|0|0|0|0|0|0|0|0
KAN|11|1|YDR503C|807|663|1092|954|1080|939|0|0|0|0|0|0|0|0|0|0|0|0|0|0
KAN|11|2|YML059C|505|484|682|597|724|593|0|0|0|0|0|0|0|0|0|0|0|0|0|0
KAN|11|3|YML055W|473|446|633|598|641|608|0|0|0|0|0|0|0|0|0|0|0|0|0|0
KAN|11|4|YDL099W|498|453|611|601|626|578|0|0|0|0|0|0|0|0|0|0|0|0|0|0
KAN|11|5|YDL100C|565|523|663|644|613|613|0|0|0|0|0|0|0|0|0|0|0|0|0|0
KAN|11|6|YDR484W|200|175|284|212|255|234|0|0|0|0|0|0|0|0|0|0|0|0|0|0
KAN|11|7|YDR492W|655|590|750|696|829|734|0|0|0|0|0|0|0|0|0|0|0|0|0|0
KAN|11|8|YGL126W|610|531|713|594|680|638|0|0|0|0|0|0|0|0|0|0|0|0|0|0
KAN|11|9|YIL124W|585|488|801|704|772|645|0|0|0|0|0|0|0|0|0|0|0|0|0|0
KAN|11|10|YDL091C|630|577|758|702|773|700|0|0|0|0|0|0|0|0|0|0|0|0|0|0
KAN|11|11|YDL093W|618|561|704|659|760|653|0|0|0|0|0|0|0|0|0|0|0|0|0|0
KAN|11|12|YFL048C|596|548|695|686|668|616|0|0|0|0|0|0|0|0|0|0|0|0|0|0
KAN|11|13|YDL095W|630|547|797|747|755|657|0|0|0|0|0|0|0|0|0|0|0|0|0|0
KAN|11|14|YFL025C|620|566|715|690|790|756|0|0|0|0|0|0|0|0|0|0|0|0|0|0
KAN|11|15|YGL161C|397|401|562|510|474|483|0|0|0|0|0|0|0|0|0|0|0|0|0|0
KAN|11|16|YGL167C|364|207|508|437|574|501|0|0|0|0|0|0|0|0|0|0|0|0|0|0
KAN|11|17|YGR261C|554|507|729|654|767|686|0|0|0|0|0|0|0|0|0|0|0|0|0|0
KAN|11|18|YGR263C|655|585|822|830|775|702|0|0|0|0|0|0|0|0|0|0|0|0|0|0
KAN|11|19|YGR266W|589|613|674|657|772|735|0|0|0|0|0|0|0|0|0|0|0|0|0|0
KAN|11|20|YNR039C|590|587|753|781|709|718|0|0|0|0|0|0|0|0|0|0|0|0|0|0
KAN|11|21|YNL146W|565|594|744|723|755|713|0|0|0|0|0|0|0|0|0|0|0|0|0|0
KAN|11|22|YNR019W|591|597|713|737|747|774|0|0|0|0|0|0|0|0|0|0|0|0|0|0
KAN|11|23|YCR043C|760|769|959|969|892|934|0|0|0|0|0|0|0|0|0|0|0|0|0|0
KAN|11|24|YNR021W|722|892|907|1062|955|1085|0|0|0|0|0|0|0|0|0|0|0|0|0|0
KAN|12|1|YCR044C|707|587|1025|807|1032|846|0|0|0|0|0|0|0|0|0|0|0|0|0|0
KAN|12|2|YCR061W|535|510|736|686|750|691|0|0|0|0|0|0|0|0|0|0|0|0|0|0
KAN|12|3|YNR030W|467|413|605|596|583|550|0|0|0|0|0|0|0|0|0|0|0|0|0|0
KAN|12|4|YBR177C|489|473|612|596|633|587|0|0|0|0|0|0|0|0|0|0|0|0|0|0
KAN|12|5|YNR008W|521|492|626|592|634|606|0|0|0|0|0|0|0|0|0|0|0|0|0|0
KAN|12|6|YNR013C|548|494|665|622|646|625|0|0|0|0|0|0|0|0|0|0|0|0|0|0
KAN|12|7|YBR283C|578|536|695|615|600|557|0|0|0|0|0|0|0|0|0|0|0|0|0|0
KAN|12|8|YNL041C|581|513|667|614|612|568|0|0|0|0|0|0|0|0|0|0|0|0|0|0
KAN|12|9|YNL044W|509|506|510|501|541|509|0|0|0|0|0|0|0|0|0|0|0|0|0|0
KAN|12|10|YBR290W|603|552|760|676|713|669|0|0|0|0|0|0|0|0|0|0|0|0|0|0
KAN|12|11|YNL046W|642|593|626|572|630|618|0|0|0|0|0|0|0|0|0|0|0|0|0|0
KAN|12|12|YNL049C|617|561|725|643|780|669|0|0|0|0|0|0|0|0|0|0|0|0|0|0
KAN|12|13|YBR273C|576|503|736|674|640|644|0|0|0|0|0|0|0|0|0|0|0|0|0|0
KAN|12|14|YBR264C|546|513|684|644|677|605|0|0|0|0|0|0|0|0|0|0|0|0|0|0
KAN|12|15|YNL008C|684|603|694|664|751|692|0|0|0|0|0|0|0|0|0|0|0|0|0|0
KAN|12|16|YDL137W|620|602|803|747|752|699|0|0|0|0|0|0|0|0|0|0|0|0|0|0
KAN|12|17|YJL024C|331|335|442|410|504|493|0|0|0|0|0|0|0|0|0|0|0|0|0|0
KAN|12|18|YJL029C|581|543|796|797|501|454|0|0|0|0|0|0|0|0|0|0|0|0|0|0
KAN|12|19|YML067C|660|643|705|701|782|780|0|0|0|0|0|0|0|0|0|0|0|0|0|0
KAN|12|20|YJL004C|419|393|503|517|501|449|0|0|0|0|0|0|0|0|0|0|0|0|0|0
KAN|12|21|YML038C|490|456|587|530|698|680|0|0|0|0|0|0|0|0|0|0|0|0|0|0
KAN|12|22|YER151C|278|289|331|290|533|503|0|0|0|0|0|0|0|0|0|0|0|0|0|0
KAN|12|23|YML075C|647|675|788|833|724|767|0|0|0|0|0|0|0|0|0|0|0|0|0|0
KAN|12|24|YGR086C|709|872|871|1027|903|1057|0|0|0|0|0|0|0|0|0|0|0|0|0|0
KAN|13|1|YGR089W|735|599|1019|797|1091|891|0|0|0|0|0|0|0|0|0|0|0|0|0|0
KAN|13|2|YGR106C|498|457|663|579|710|650|0|0|0|0|0|0|0|0|0|0|0|0|0|0
KAN|13|3|YLR246W|490|419|678|658|657|581|0|0|0|0|0|0|0|0|0|0|0|0|0|0
KAN|13|4|YJR118C|487|453|618|572|626|578|0|0|0|0|0|0|0|0|0|0|0|0|0|0
KAN|13|5|YDR205W|559|487|724|678|707|634|0|0|0|0|0|0|0|0|0|0|0|0|0|0
KAN|13|6|YGR038W|523|481|644|621|591|566|0|0|0|0|0|0|0|0|0|0|0|0|0|0
KAN|13|7|YJR131W|495|470|623|611|635|582|0|0|0|0|0|0|0|0|0|0|0|0|0|0
KAN|13|8|YJR134C|555|530|710|644|757|687|0|0|0|0|0|0|0|0|0|0|0|0|0|0
KAN|13|9|YER120W|511|497|587|534|643|609|0|0|0|0|0|0|0|0|0|0|0|0|0|0
KAN|13|10|YER122C|549|533|692|667|699|666|0|0|0|0|0|0|0|0|0|0|0|0|0|0
KAN|13|11|YJR117W|484|460|577|542|578|579|0|0|0|0|0|0|0|0|0|0|0|0|0|0
KAN|13|12|YER113C|575|500|630|562|631|593|0|0|0|0|0|0|0|0|0|0|0|0|0|0
KAN|13|13|YJR040W|474|452|601|553|615|525|0|0|0|0|0|0|0|0|0|0|0|0|0|0
KAN|13|14|YKR067W|553|510|633|577|644|617|0|0|0|0|0|0|0|0|0|0|0|0|0|0
KAN|13|15|YJR031C|409|390|585|577|557|471|0|0|0|0|0|0|0|0|0|0|0|0|0|0
KAN|13|16|YMR054W|541|516|665|612|743|710|0|0|0|0|0|0|0|0|0|0|0|0|0|0
KAN|13|17|YIR033W|557|537|603|529|638|595|0|0|0|0|0|0|0|0|0|0|0|0|0|0
KAN|13|18|YJR010C-A|292|275|278|293|375|373|0|0|0|0|0|0|0|0|0|0|0|0|0|0
KAN|13|19|YJR015W|239|183|414|316|487|319|0|0|0|0|0|0|0|0|0|0|0|0|0|0
KAN|13|20|YMR052W|579|562|711|658|723|671|0|0|0|0|0|0|0|0|0|0|0|0|0|0
KAN|13|21|YBR287W|625|612|739|725|789|781|0|0|0|0|0|0|0|0|0|0|0|0|0|0
KAN|13|22|YBR288C|531|523|678|679|660|712|0|0|0|0|0|0|0|0|0|0|0|0|0|0
KAN|13|23|YAR002C-A|579|584|745|683|751|773|0|0|0|0|0|0|0|0|0|0|0|0|0|0
KAN|13|24|YMR119W|679|809|961|1127|982|1169|0|0|0|0|0|0|0|0|0|0|0|0|0|0
KAN|14|1|YNL125C|713|597|1034|858|1278|1045|0|0|0|0|0|0|0|0|0|0|0|0|0|0
KAN|14|2|YNL130C|548|480|730|712|766|717|0|0|0|0|0|0|0|0|0|0|0|0|0|0
KAN|14|3|YIL030C|406|402|545|539|597|561|0|0|0|0|0|0|0|0|0|0|0|0|0|0
KAN|14|4|YNL085W|487|496|688|649|712|621|0|0|0|0|0|0|0|0|0|0|0|0|0|0
KAN|14|5|YNL095C|461|458|528|503|689|663|0|0|0|0|0|0|0|0|0|0|0|0|0|0
KAN|14|6|YLR390W-A|459|416|585|569|595|578|0|0|0|0|0|0|0|0|0|0|0|0|0|0
KAN|14|7|YJL078C|490|448|604|532|627|536|0|0|0|0|0|0|0|0|0|0|0|0|0|0
KAN|14|8|YKR053C|543|494|668|633|581|550|0|0|0|0|0|0|0|0|0|0|0|0|0|0
KAN|14|9|YNL051W|490|468|617|582|658|570|0|0|0|0|0|0|0|0|0|0|0|0|0|0
KAN|14|10|YPL137C|485|461|696|655|658|645|0|0|0|0|0|0|0|0|0|0|0|0|0|0
KAN|14|11|YDL072C|567|547|702|665|705|647|0|0|0|0|0|0|0|0|0|0|0|0|0|0
KAN|14|12|YCR048W|589|520|757|746|807|642|0|0|0|0|0|0|0|0|0|0|0|0|0|0
KAN|14|13|YCR067C|538|521|670|613|711|683|0|0|0|0|0|0|0|0|0|0|0|0|0|0
KAN|14|14|YCR034W|601|599|811|739|756|658|0|0|0|0|0|0|0|0|0|0|0|0|0|0
KAN|14|15|YGR130C|630|579|797|753|827|798|0|0|0|0|0|0|0|0|0|0|0|0|0|0
KAN|14|16|YGL223C|601|630|725|713|805|743|0|0|0|0|0|0|0|0|0|0|0|0|0|0
KAN|14|17|YBR255W|603|598|730|711|780|727|0|0|0|0|0|0|0|0|0|0|0|0|0|0
KAN|14|18|YER087C-B|659|650|775|706|821|764|0|0|0|0|0|0|0|0|0|0|0|0|0|0
KAN|14|19|YIL105C|668|611|906|823|859|790|0|0|0|0|0|0|0|0|0|0|0|0|0|0
KAN|14|20|YDR476C|631|623|803|768|825|749|0|0|0|0|0|0|0|0|0|0|0|0|0|0
KAN|14|21|YDR525W|579|548|780|701|724|692|0|0|0|0|0|0|0|0|0|0|0|0|0|0
KAN|14|22|YDR057W|566|586|739|717|793|777|0|0|0|0|0|0|0|0|0|0|0|0|0|0
KAN|14|23|YBR159W|513|576|702|756|674|787|0|0|0|0|0|0|0|0|0|0|0|0|0|0
KAN|14|24|YHR123W|858|1023|1000|1232|1118|1198|0|0|0|0|0|0|0|0|0|0|0|0|0|0
KAN|15|1|YGR284C|773|591|1086|928|1181|874|0|0|0|0|0|0|0|0|0|0|0|0|0|0
KAN|15|2|YOL101C|470|435|598|526|675|587|0|0|0|0|0|0|0|0|0|0|0|0|0|0
KAN|15|3|YOL107W|431|445|589|572|632|585|0|0|0|0|0|0|0|0|0|0|0|0|0|0
KAN|15|4|YNL300W|412|450|616|625|565|546|0|0|0|0|0|0|0|0|0|0|0|0|0|0
KAN|15|5|YOL110W|439|426|604|592|578|543|0|0|0|0|0|0|0|0|0|0|0|0|0|0
KAN|15|6|YOR317W|453|461|605|563|674|601|0|0|0|0|0|0|0|0|0|0|0|0|0|0
KAN|15|7|YML071C|448|449|609|597|601|590|0|0|0|0|0|0|0|0|0|0|0|0|0|0
KAN|15|8|YIR038C|491|527|654|621|740|655|0|0|0|0|0|0|0|0|0|0|0|0|0|0
KAN|15|9|YML101C|567|559|684|658|736|611|0|0|0|0|0|0|0|0|0|0|0|0|0|0
KAN|15|10|YOL137W|490|451|591|540|683|625|0|0|0|0|0|0|0|0|0|0|0|0|0|0
KAN|15|11|YDR424C|466|477|575|571|608|551|0|0|0|0|0|0|0|0|0|0|0|0|0|0
KAN|15|12|YMR065W|570|581|651|604|714|643|0|0|0|0|0|0|0|0|0|0|0|0|0|0
KAN|15|13|YML128C|336|387|370|436|425|481|0|0|0|0|0|0|0|0|0|0|0|0|0|0
KAN|15|14|YHR045W|572|645|735|768|727|748|0|0|0|0|0|0|0|0|0|0|0|0|0|0
KAN|15|15|YHR181W|554|610|674|734|680|769|0|0|0|0|0|0|0|0|0|0|0|0|0|0
KAN|15|16|YMR123W|483|543|624|641|637|716|0|0|0|0|0|0|0|0|0|0|0|0|0|0
KAN|15|17|YLR039C|409|439|494|474|459|478|0|0|0|0|0|0|0|0|0|0|0|0|0|0
KAN|15|18|YLR050C|608|713|785|855|783|928|0|0|0|0|0|0|0|0|0|0|0|0|0|0
KAN|15|19|YNR075W|561|647|708|815|774|827|0|0|0|0|0|0|0|0|0|0|0|0|0|0
KAN|15|20|YOL088C|694|662|854|797|852|777|0|0|0|0|0|0|0|0|0|0|0|0|0|0
KAN|15|21|YMR313C|649|579|790|775|785|729|0|0|0|0|0|0|0|0|0|0|0|0|0|0
KAN|15|22|YHR004C|491|513|717|735|659|748|0|0|0|0|0|0|0|0|0|0|0|0|0|0
KAN|15|23|YLR450W|571|643|742|749|791|756|0|0|0|0|0|0|0|0|0|0|0|0|0|0
KAN|15|24|YDL192W|714|1023|910|1189|1070|1391|0|0|0|0|0|0|0|0|0|0|0|0|0|0
KAN|16|1|YNR051C|510|551|592|619|645|729|0|0|0|0|0|0|0|0|0|0|0|0|0|0
KAN|16|2|YJL123C|419|553|522|725|502|654|0|0|0|0|0|0|0|0|0|0|0|0|0|0
KAN|16|3|YJL117W|346|438|455|622|457|698|0|0|0|0|0|0|0|0|0|0|0|0|0|0
KAN|16|4|YDL222C|365|555|462|611|407|583|0|0|0|0|0|0|0|0|0|0|0|0|0|0
KAN|16|5|YDL226C|444|466|542|567|488|542|0|0|0|0|0|0|0|0|0|0|0|0|0|0
KAN|16|6|YDL231C|410|479|458|585|487|581|0|0|0|0|0|0|0|0|0|0|0|0|0|0
KAN|16|7|YDL232W|415|513|481|594|524|582|0|0|0|0|0|0|0|0|0|0|0|0|0|0
KAN|16|8|YJL079C|439|507|516|538|533|576|0|0|0|0|0|0|0|0|0|0|0|0|0|0
KAN|16|9|YKR088C|334|500|432|581|468|592|0|0|0|0|0|0|0|0|0|0|0|0|0|0
KAN|16|10|YJL073W|411|622|499|745|520|621|0|0|0|0|0|0|0|0|0|0|0|0|0|0
KAN|16|11|YJL062W|430|558|594|604|550|594|0|0|0|0|0|0|0|0|0|0|0|0|0|0
KAN|16|12|YJR066W|345|489|473|572|383|648|0|0|0|0|0|0|0|0|0|0|0|0|0|0
KAN|16|13|YDR483W|524|635|624|657|564|672|0|0|0|0|0|0|0|0|0|0|0|0|0|0
KAN|16|14|YER044C|51|1|64|67|41|62|0|0|0|0|0|0|0|0|0|0|0|0|0|0
KAN|16|15|YDL204W|553|677|754|817|756|780|0|0|0|0|0|0|0|0|0|0|0|0|0|0
KAN|16|16|YBR058C-A|0|0|0|0|0|0|0|0|0|0|0|0|0|0|0|0|0|0|0|0
KAN|16|17|YBR096W|760|802|794|815|801|905|0|0|0|0|0|0|0|0|0|0|0|0|0|0
KAN|16|18|YBR234C|0|0|228|352|1|0|0|0|0|0|0|0|0|0|0|0|0|0|0|0
KAN|16|19|YDR027C|0|0|20|9|0|6|0|0|0|0|0|0|0|0|0|0|0|0|0|0
KAN|16|20|YDR032C|731|812|781|772|867|850|0|0|0|0|0|0|0|0|0|0|0|0|0|0
KAN|16|21|YEL022W|419|458|526|539|525|579|0|0|0|0|0|0|0|0|0|0|0|0|0|0
KAN|16|22|YER053C-A|618|607|700|690|714|685|0|0|0|0|0|0|0|0|0|0|0|0|0|0
KAN|16|23|YER100W|686|867|867|972|722|935|0|0|0|0|0|0|0|0|0|0|0|0|0|0
KAN|16|24|YGL095C|76|118|372|538|82|13|0|0|0|0|0|0|0|0|0|0|0|0|0|0
NAT|YJR013W*3NAT2
KAN|1|1|YCR017C|1098|670|889|659|888|717|0|0|0|0|0|0|0|0|0|0|0|0|0|0
KAN|1|2|YDR056C|882|517|749|521|735|421|0|0|0|0|0|0|0|0|0|0|0|0|0|0
KAN|1|3|YBR229C|608|311|1875|449|521|376|0|0|0|0|0|0|0|0|0|0|0|0|0|0
KAN|1|4|YCR011C|1352|573|855|566|632|479|0|0|0|0|0|0|0|0|0|0|0|0|0|0
KAN|1|5|YBL011W|770|606|951|670|571|444|0|0|0|0|0|0|0|0|0|0|0|0|0|0
KAN|1|6|YBL017C|592|547|772|598|541|369|0|0|0|0|0|0|0|0|0|0|0|0|0|0
KAN|1|7|YCL056C|738|676|772|738|582|476|0|0|0|0|0|0|0|0|0|0|0|0|0|0
KAN|1|8|YDR137W|462|355|507|323|390|179|0|0|0|0|0|0|0|0|0|0|0|0|0|0
KAN|1|9|YAR042W|774|645|763|654|676|525|0|0|0|0|0|0|0|0|0|0|0|0|0|0
KAN|1|10|YBR201W|695|692|777|663|593|507|0|0|0|0|0|0|0|0|0|0|0|0|0|0
KAN|1|11|YCL045C|712|617|705|631|542|508|0|0|0|0|0|0|0|0|0|0|0|0|0|0
KAN|1|12|YBR183W|607|632|674|621|584|468|0|0|0|0|0|0|0|0|0|0|0|0|0|0
KAN|1|13|YDR108W|591|502|641|499|538|413|0|0|0|0|0|0|0|0|0|0|0|0|0|0
KAN|1|14|YAL007C|650|614|731|618|638|527|0|0|0|0|0|0|0|0|0|0|0|0|0|0
KAN|1|15|YDR100W|667|594|710|610|599|461|0|0|0|0|0|0|0|0|0|0|0|0|0|0
KAN|1|16|YAL026C|435|332|499|348|414|284|0|0|0|0|0|0|0|0|0|0|0|0|0|0
KAN|1|17|YAL023C|739|616|779|653|617|507|0|0|0|0|0|0|0|0|0|0|0|0|0|0
KAN|1|18|YBL082C|635|532|711|585|625|464|0|0|0|0|0|0|0|0|0|0|0|0|0|0
KAN|1|19|YDR084C|588|519|668|520|591|426|0|0|0|0|0|0|0|0|0|0|0|0|0|0
KAN|1|20|YAL042W|676|572|734|602|631|491|0|0|0|0|0|0|0|0|0|0|0|0|0|0
KAN|1|21|YAL058W|659|514|693|527|617|497|0|0|0|0|0|0|0|0|0|0|0|0|0|0
KAN|1|22|YGL200C|657|535|707|571|607|475|0|0|0|0|0|0|0|0|0|0|0|0|0|0
KAN|1|23|YGL203C|620|497|657|516|577|420|0|0|0|0|0|0|0|0|0|0|0|0|0|0
KAN|1|24|YDR294C|884|848|761|878|1075|1001|0|0|0|0|0|0|0|0|0|0|0|0|0|0
KAN|2|1|YDR297W|926|882|1163|954|696|628|0|0|0|0|0|0|0|0|0|0|0|0|0|0
KAN|2|2|YEL001C|590|783|644|732|566|533|0|0|0|0|0|0|0|0|0|0|0|0|0|0
KAN|2|3|YEL003W|610|610|696|731|581|536|0|0|0|0|0|0|0|0|0|0|0|0|0|0
KAN|2|4|YDR304C|839|714|874|790|590|561|0|0|0|0|0|0|0|0|0|0|0|0|0|0
KAN|2|5|YEL004W|833|777|814|770|629|566|0|0|0|0|0|0|0|0|0|0|0|0|0|0
KAN|2|6|YEL005C|909|840|816|737|641|588|0|0|0|0|0|0|0|0|0|0|0|0|0|0
KAN|2|7|YDR307W|806|781|796|694|662|612|0|0|0|0|0|0|0|0|0|0|0|0|0|0
KAN|2|8|YGL084C|504|492|531|446|411|399|0|0|0|0|0|0|0|0|0|0|0|0|0|0
KAN|2|9|YGL054C|930|847|973|829|675|611|0|0|0|0|0|0|0|0|0|0|0|0|0|0
KAN|2|10|YER019C-A|751|745|751|786|600|604|0|0|0|0|0|0|0|0|0|0|0|0|0|0
KAN|2|11|YDR270W|894|924|913|857|687|683|0|0|0|0|0|0|0|0|0|0|0|0|0|0
KAN|2|12|YDR410C|0|0|0|0|0|0|0|0|0|0|0|0|0|0|0|0|0|0|0|0
KAN|2|13|YDR411C|832|821|1025|885|757|710|0|0|0|0|0|0|0|0|0|0|0|0|0|0
KAN|2|14|YER004W|891|845|903|819|709|696|0|0|0|0|0|0|0|0|0|0|0|0|0|0
KAN|2|15|YER005W|821|779|751|716|577|602|0|0|0|0|0|0|0|0|0|0|0|0|0|0
KAN|2|16|YGL020C|879|825|862|757|697|668|0|0|0|0|0|0|0|0|0|0|0|0|0|0
KAN|2|17|YEL064C|273|257|374|281|565|499|0|0|0|0|0|0|0|0|0|0|0|0|0|0
KAN|2|18|YGL027C|730|704|793|747|626|620|0|0|0|0|0|0|0|0|0|0|0|0|0|0
KAN|2|19|YDR233C|729|729|815|801|652|635|0|0|0|0|0|0|0|0|0|0|0|0|0|0
KAN|2|20|YEL042W|588|606|698|670|556|512|0|0|0|0|0|0|0|0|0|0|0|0|0|0
KAN|2|21|YEL043W|650|641|751|697|545|540|0|0|0|0|0|0|0|0|0|0|0|0|0|0
KAN|2|22|YGL005C|708|676|797|731|612|566|0|0|0|0|0|0|0|0|0|0|0|0|0|0
KAN|2|23|YGL010W|675|755|700|667|606|618|0|0|0|0|0|0|0|0|0|0|0|0|0|0
KAN|2|24|YGL012W|852|1125|827|1149|678|919|0|0|0|0|0|0|0|0|0|0|0|0|0|0
KAN|3|1|YDR349C|1055|1010|1023|1072|957|716|0|0|0|0|0|0|0|0|0|0|0|0|0|0
KAN|3|2|YDR221W|954|871|847|792|701|582|0|0|0|0|0|0|0|0|0|0|0|0|0|0
KAN|3|3|YDR222W|827|785|712|665|572|511|0|0|0|0|0|0|0|0|0|0|0|0|0|0
KAN|3|4|YDR357C|776|776|787|695|588|563|0|0|0|0|0|0|0|0|0|0|0|0|0|0
KAN|3|5|YEL031W|666|713|711|660|518|493|0|0|0|0|0|0|0|0|0|0|0|0|0|0
KAN|3|6|YER083C|936|907|902|779|688|650|0|0|0|0|0|0|0|0|0|0|0|0|0|0
KAN|3|7|YDR344C|862|853|837|770|665|643|0|0|0|0|0|0|0|0|0|0|0|0|0|0
KAN|3|8|YEL013W|609|556|603|533|415|350|0|0|0|0|0|0|0|0|0|0|0|0|0|0
KAN|3|9|YEL015W|774|763|818|677|633|575|0|0|0|0|0|0|0|0|0|0|0|0|0|0
KAN|3|10|YER071C|890|877|886|757|656|645|0|0|0|0|0|0|0|0|0|0|0|0|0|0
KAN|3|11|YDR320C|431|412|422|362|304|260|0|0|0|0|0|0|0|0|0|0|0|0|0|0
KAN|3|12|YHR110W|866|832|903|841|673|645|0|0|0|0|0|0|0|0|0|0|0|0|0|0
KAN|3|13|YIL076W|561|525|441|394|438|366|0|0|0|0|0|0|0|0|0|0|0|0|0|0
KAN|3|14|YIL090W|359|336|642|569|457|346|0|0|0|0|0|0|0|0|0|0|0|0|0|0
KAN|3|15|YIL039W|848|818|826|771|678|654|0|0|0|0|0|0|0|0|0|0|0|0|0|0
KAN|3|16|YIL040W|668|659|636|569|543|514|0|0|0|0|0|0|0|0|0|0|0|0|0|0
KAN|3|17|YIL043C|771|743|841|710|667|599|0|0|0|0|0|0|0|0|0|0|0|0|0|0
KAN|3|18|YIL044C|727|699|757|685|590|554|0|0|0|0|0|0|0|0|0|0|0|0|0|0
KAN|3|19|YGR199W|774|758|799|745|645|603|0|0|0|0|0|0|0|0|0|0|0|0|0|0
KAN|3|20|YGR202C|701|712|686|542|569|526|0|0|0|0|0|0|0|0|0|0|0|0|0|0
KAN|3|21|YHR060W|0|0|0|0|123|75|0|0|0|0|0|0|0|0|0|0|0|0|0|0
KAN|3|22|YIL027C|782|740|896|854|732|682|0|0|0|0|0|0|0|0|0|0|0|0|0|0
KAN|3|23|YHR079C|678|706|739|721|617|606|0|0|0|0|0|0|0|0|0|0|0|0|0|0
KAN|3|24|YGR177C|753|911|799|971|750|933|0|0|0|0|0|0|0|0|0|0|0|0|0|0
KAN|4|1|YGR036C|893|900|551|618|578|342|0|0|0|0|0|0|0|0|0|0|0|0|0|0
KAN|4|2|YHR039C|808|813|798|746|615|580|0|0|0|0|0|0|0|0|0|0|0|0|0|0
KAN|4|3|YIL005W|814|684|794|723|662|550|0|0|0|0|0|0|0|0|0|0|0|0|0|0
KAN|4|4|YIL016W|829|821|766|681|590|522|0|0|0|0|0|0|0|0|0|0|0|0|0|0
KAN|4|5|YGR170W|774|738|777|656|564|517|0|0|0|0|0|0|0|0|0|0|0|0|0|0
KAN|4|6|YHR204W|802|808|782|727|590|567|0|0|0|0|0|0|0|0|0|0|0|0|0|0
KAN|4|7|YGR157W|470|434|571|482|305|274|0|0|0|0|0|0|0|0|0|0|0|0|0|0
KAN|4|8|YHL003C|894|870|969|833|709|643|0|0|0|0|0|0|0|0|0|0|0|0|0|0
KAN|4|9|YHR176W|844|823|909|779|654|619|0|0|0|0|0|0|0|0|0|0|0|0|0|0
KAN|4|10|YHR142W|745|713|864|713|647|573|0|0|0|0|0|0|0|0|0|0|0|0|0|0
KAN|4|11|YGL226C-A|801|777|830|696|648|619|0|0|0|0|0|0|0|0|0|0|0|0|0|0
KAN|4|12|YGL231C|816|767|835|715|645|550|0|0|0|0|0|0|0|0|0|0|0|0|0|0
KAN|4|13|YHL031C|659|628|663|603|564|475|0|0|0|0|0|0|0|0|0|0|0|0|0|0
KAN|4|14|YHR135C|875|836|902|751|659|620|0|0|0|0|0|0|0|0|0|0|0|0|0|0
KAN|4|15|YHR136C|809|810|897|766|660|648|0|0|0|0|0|0|0|0|0|0|0|0|0|0
KAN|4|16|YGR105W|352|350|414|344|268|237|0|0|0|0|0|0|0|0|0|0|0|0|0|0
KAN|4|17|YLL014W|846|796|893|788|674|596|0|0|0|0|0|0|0|0|0|0|0|0|0|0
KAN|4|18|YKL020C|737|713|763|644|632|607|0|0|0|0|0|0|0|0|0|0|0|0|0|0
KAN|4|19|YLR080W|710|712|769|667|587|570|0|0|0|0|0|0|0|0|0|0|0|0|0|0
KAN|4|20|YKL140W|699|701|719|635|619|571|0|0|0|0|0|0|0|0|0|0|0|0|0|0
KAN|4|21|YKL008C|652|640|756|679|598|567|0|0|0|0|0|0|0|0|0|0|0|0|0|0
KAN|4|22|YLR056W|779|726|823|740|629|583|0|0|0|0|0|0|0|0|0|0|0|0|0|0
KAN|4|23|YLR064W|712|781|768|772|661|709|0|0|0|0|0|0|0|0|0|0|0|0|0|0
KAN|4|24|YKL119C|861|1046|440|517|370|418|0|0|0|0|0|0|0|0|0|0|0|0|0|0
KAN|5|1|YJL134W|1325|1102|1192|1062|995|793|0|0|0|0|0|0|0|0|0|0|0|0|0|0
KAN|5|2|YLR042C|950|764|925|768|697|567|0|0|0|0|0|0|0|0|0|0|0|0|0|0
KAN|5|3|YLR023C|808|810|836|761|602|606|0|0|0|0|0|0|0|0|0|0|0|0|0|0
KAN|5|4|YJL178C|758|762|797|688|535|510|0|0|0|0|0|0|0|0|0|0|0|0|0|0
KAN|5|5|YJL171C|708|709|906|770|556|552|0|0|0|0|0|0|0|0|0|0|0|0|0|0
KAN|5|6|YKL094W|815|800|884|782|656|623|0|0|0|0|0|0|0|0|0|0|0|0|0|0
KAN|5|7|YJL168C|678|679|605|579|528|538|0|0|0|0|0|0|0|0|0|0|0|0|0|0
KAN|5|8|YKL212W|537|472|585|506|439|401|0|0|0|0|0|0|0|0|0|0|0|0|0|0
KAN|5|9|YJL192C|910|844|890|720|763|704|0|0|0|0|0|0|0|0|0|0|0|0|0|0
KAN|5|10|YKL073W|737|728|808|751|560|510|0|0|0|0|0|0|0|0|0|0|0|0|0|0
KAN|5|11|YKL179C|848|828|922|774|708|647|0|0|0|0|0|0|0|0|0|0|0|0|0|0
KAN|5|12|YLL043W|749|720|787|661|682|572|0|0|0|0|0|0|0|0|0|0|0|0|0|0
KAN|5|13|YLL052C|772|732|801|718|605|564|0|0|0|0|0|0|0|0|0|0|0|0|0|0
KAN|5|14|YLL055W|740|749|819|712|600|530|0|0|0|0|0|0|0|0|0|0|0|0|0|0
KAN|5|15|YKL063C|775|801|839|732|629|592|0|0|0|0|0|0|0|0|0|0|0|0|0|0
KAN|5|16|YKL065C|804|806|921|813|686|636|0|0|0|0|0|0|0|0|0|0|0|0|0|0
KAN|5|17|YJL198W|774|725|760|686|637|567|0|0|0|0|0|0|0|0|0|0|0|0|0|0
KAN|5|18|YJL196C|680|701|773|705|610|565|0|0|0|0|0|0|0|0|0|0|0|0|0|0
KAN|5|19|YLL023C|705|710|725|643|582|568|0|0|0|0|0|0|0|0|0|0|0|0|0|0
KAN|5|20|YLL028W|743|729|803|752|613|592|0|0|0|0|0|0|0|0|0|0|0|0|0|0
KAN|5|21|YJL212C|775|757|871|800|658|624|0|0|0|0|0|0|0|0|0|0|0|0|0|0
KAN|5|22|YMR022W|702|672|768|687|651|623|0|0|0|0|0|0|0|0|0|0|0|0|0|0
KAN|5|23|YMR214W|662|747|729|743|677|691|0|0|0|0|0|0|0|0|0|0|0|0|0|0
KAN|5|24|YMR215W|804|1108|886|1020|800|952|0|0|0|0|0|0|0|0|0|0|0|0|0|0
KAN|6|1|YMR010W|1431|1197|1468|1111|1055|877|0|0|0|0|0|0|0|0|0|0|0|0|0|0
KAN|6|2|YMR015C|834|735|884|760|609|593|0|0|0|0|0|0|0|0|0|0|0|0|0|0
KAN|6|3|YLR207W|930|892|939|822|584|543|0|0|0|0|0|0|0|0|0|0|0|0|0|0
KAN|6|4|YLR350W|745|713|741|665|586|590|0|0|0|0|0|0|0|0|0|0|0|0|0|0
KAN|6|5|YLR220W|850|782|836|721|601|518|0|0|0|0|0|0|0|0|0|0|0|0|0|0
KAN|6|6|YML012W|845|837|875|749|670|605|0|0|0|0|0|0|0|0|0|0|0|0|0|0
KAN|6|7|YML008C|754|754|842|721|589|549|0|0|0|0|0|0|0|0|0|0|0|0|0|0
KAN|6|8|YMR202W|617|603|651|575|488|439|0|0|0|0|0|0|0|0|0|0|0|0|0|0
KAN|6|9|YLR194C|827|864|620|542|634|498|0|0|0|0|0|0|0|0|0|0|0|0|0|0
KAN|6|10|YMR183C|789|779|900|782|625|559|0|0|0|0|0|0|0|0|0|0|0|0|0|0
KAN|6|11|YML019W|727|727|755|667|587|566|0|0|0|0|0|0|0|0|0|0|0|0|0|0
KAN|6|12|YML013W|658|650|692|653|576|536|0|0|0|0|0|0|0|0|0|0|0|0|0|0
KAN|6|13|YLR292C|831|784|858|766|671|604|0|0|0|0|0|0|0|0|0|0|0|0|0|0
KAN|6|14|YMR161W|744|743|793|689|638|611|0|0|0|0|0|0|0|0|0|0|0|0|0|0
KAN|6|15|YMR163C|626|670|708|632|543|524|0|0|0|0|0|0|0|0|0|0|0|0|0|0
KAN|6|16|YLR396C|0|0|0|0|0|0|0|0|0|0|0|0|0|0|0|0|0|0|0|0
KAN|6|17|YMR152W|774|748|824|706|639|623|0|0|0|0|0|0|0|0|0|0|0|0|0|0
KAN|6|18|YLR130C|801|799|836|735|660|612|0|0|0|0|0|0|0|0|0|0|0|0|0|0
KAN|6|19|YLR268W|619|589|644|566|497|475|0|0|0|0|0|0|0|0|0|0|0|0|0|0
KAN|6|20|YMR029C|703|696|753|705|596|568|0|0|0|0|0|0|0|0|0|0|0|0|0|0
KAN|6|21|YMR031C|695|711|809|715|661|651|0|0|0|0|0|0|0|0|0|0|0|0|0|0
KAN|6|22|YLR372W|770|784|844|731|683|646|0|0|0|0|0|0|0|0|0|0|0|0|0|0
KAN|6|23|YLR242C|659|746|759|737|596|611|0|0|0|0|0|0|0|0|0|0|0|0|0|0
KAN|6|24|YLR250W|823|1158|893|1077|752|899|0|0|0|0|0|0|0|0|0|0|0|0|0|0
KAN|7|1|YLR120C|1145|932|1343|998|891|766|0|0|0|0|0|0|0|0|0|0|0|0|0|0
KAN|7|2|YOR245C|948|920|906|829|669|625|0|0|0|0|0|0|0|0|0|0|0|0|0|0
KAN|7|3|YOR115C|724|689|773|712|549|521|0|0|0|0|0|0|0|0|0|0|0|0|0|0
KAN|7|4|YNL297C|679|655|694|686|513|460|0|0|0|0|0|0|0|0|0|0|0|0|0|0
KAN|7|5|YNL156C|844|823|911|740|580|522|0|0|0|0|0|0|0|0|0|0|0|0|0|0
KAN|7|6|YNL153C|726|730|764|647|546|494|0|0|0|0|0|0|0|0|0|0|0|0|0|0
KAN|7|7|YOR002W|787|782|806|705|622|586|0|0|0|0|0|0|0|0|0|0|0|0|0|0
KAN|7|8|YOR092W|836|757|940|825|649|623|0|0|0|0|0|0|0|0|0|0|0|0|0|0
KAN|7|9|YOR214C|765|763|780|702|593|543|0|0|0|0|0|0|0|0|0|0|0|0|0|0
KAN|7|10|YOR216C|623|671|810|697|635|574|0|0|0|0|0|0|0|0|0|0|0|0|0|0
KAN|7|11|YOR085W|741|714|789|678|591|552|0|0|0|0|0|0|0|0|0|0|0|0|0|0
KAN|7|12|YOR089C|644|621|620|559|496|446|0|0|0|0|0|0|0|0|0|0|0|0|0|0
KAN|7|13|YNL194C|741|715|711|665|587|540|0|0|0|0|0|0|0|0|0|0|0|0|0|0
KAN|7|14|YNL327W|773|759|891|714|612|541|0|0|0|0|0|0|0|0|0|0|0|0|0|0
KAN|7|15|YNL190W|742|720|776|655|616|565|0|0|0|0|0|0|0|0|0|0|0|0|0|0
KAN|7|16|YNL323W|902|804|1044|844|743|684|0|0|0|0|0|0|0|0|0|0|0|0|0|0
KAN|7|17|YOR198C|448|427|800|668|649|511|0|0|0|0|0|0|0|0|0|0|0|0|0|0
KAN|7|18|YOR067C|753|739|857|714|611|571|0|0|0|0|0|0|0|0|0|0|0|0|0|0
KAN|7|19|YOR070C|568|591|602|532|491|465|0|0|0|0|0|0|0|0|0|0|0|0|0|0
KAN|7|20|YOR079C|703|723|736|667|599|572|0|0|0|0|0|0|0|0|0|0|0|0|0|0
KAN|7|21|YMR307W|516|563|638|481|463|460|0|0|0|0|0|0|0|0|0|0|0|0|0|0
KAN|7|22|YOR049C|654|684|706|661|577|537|0|0|0|0|0|0|0|0|0|0|0|0|0|0
KAN|7|23|YMR292W|666|714|774|749|611|612|0|0|0|0|0|0|0|0|0|0|0|0|0|0
KAN|7|24|YNL219C|687|991|816|1051|636|814|0|0|0|0|0|0|0|0|0|0|0|0|0|0
KAN|8|1|YMR299C|1197|990|1265|976|935|791|0|0|0|0|0|0|0|0|0|0|0|0|0|0
KAN|8|2|YOR165W|931|865|877|808|672|576|0|0|0|0|0|0|0|0|0|0|0|0|0|0
KAN|8|3|YOR036W|167|219|117|102|108|126|0|0|0|0|0|0|0|0|0|0|0|0|0|0
KAN|8|4|YOR171C|820|800|879|744|623|555|0|0|0|0|0|0|0|0|0|0|0|0|0|0
KAN|8|5|YOR175C|596|560|851|759|660|601|0|0|0|0|0|0|0|0|0|0|0|0|0|0
KAN|8|6|YOR042W|801|767|874|747|564|548|0|0|0|0|0|0|0|0|0|0|0|0|0|0
KAN|8|7|YOR044W|768|746|870|734|615|545|0|0|0|0|0|0|0|0|0|0|0|0|0|0
KAN|8|8|YNL238W|770|720|823|713|604|554|0|0|0|0|0|0|0|0|0|0|0|0|0|0
KAN|8|9|YMR264W|848|803|874|761|664|618|0|0|0|0|0|0|0|0|0|0|0|0|0|0
KAN|8|10|YMR272C|588|548|573|533|447|400|0|0|0|0|0|0|0|0|0|0|0|0|0|0
KAN|8|11|YMR274C|771|616|902|747|726|646|0|0|0|0|0|0|0|0|0|0|0|0|0|0
KAN|8|12|YOR016C|869|834|897|750|698|640|0|0|0|0|0|0|0|0|0|0|0|0|0|0
KAN|8|13|YNL280C|587|580|690|648|552|501|0|0|0|0|0|0|0|0|0|0|0|0|0|0
KAN|8|14|YMR251W-A|772|756|851|702|636|570|0|0|0|0|0|0|0|0|0|0|0|0|0|0
KAN|8|15|YMR253C|837|843|890|753|668|613|0|0|0|0|0|0|0|0|0|0|0|0|0|0
KAN|8|16|YPR028W|757|752|801|726|629|577|0|0|0|0|0|0|0|0|0|0|0|0|0|0
KAN|8|17|YPL227C|719|715|731|641|586|559|0|0|0|0|0|0|0|0|0|0|0|0|0|0
KAN|8|18|YOL013C|827|832|882|826|670|625|0|0|0|0|0|0|0|0|0|0|0|0|0|0
KAN|8|19|YOL018C|539|544|583|512|466|418|0|0|0|0|0|0|0|0|0|0|0|0|0|0
KAN|8|20|YPR003C|747|744|807|759|619|594|0|0|0|0|0|0|0|0|0|0|0|0|0|0
KAN|8|21|YPL246C|710|720|812|780|599|552|0|0|0|0|0|0|0|0|0|0|0|0|0|0
KAN|8|22|YOR377W|636|682|727|720|576|580|0|0|0|0|0|0|0|0|0|0|0|0|0|0
KAN|8|23|YPL274W|674|733|716|695|614|659|0|0|0|0|0|0|0|0|0|0|0|0|0|0
KAN|8|24|YPL051W|798|1072|871|1085|745|877|0|0|0|0|0|0|0|0|0|0|0|0|0|0
KAN|9|1|YPL170W|1234|1018|1328|1071|999|685|0|0|0|0|0|0|0|0|0|0|0|0|0|0
KAN|9|2|YOL065C|847|796|893|772|624|576|0|0|0|0|0|0|0|0|0|0|0|0|0|0
KAN|9|3|YOR311C|867|735|796|737|615|533|0|0|0|0|0|0|0|0|0|0|0|0|0|0
KAN|9|4|YOR321W|843|783|930|781|604|536|0|0|0|0|0|0|0|0|0|0|0|0|0|0
KAN|9|5|YPL195W|792|739|730|688|574|575|0|0|0|0|0|0|0|0|0|0|0|0|0|0
KAN|9|6|YOL047C|751|742|769|658|571|541|0|0|0|0|0|0|0|0|0|0|0|0|0|0
KAN|9|7|YOR307C|882|861|865|798|670|624|0|0|0|0|0|0|0|0|0|0|0|0|0|0
KAN|9|8|YPL087W|800|805|834|731|624|634|0|0|0|0|0|0|0|0|0|0|0|0|0|0
KAN|9|9|YPL207W|826|792|797|710|670|591|0|0|0|0|0|0|0|0|0|0|0|0|0|0
KAN|9|10|YPL206C|857|814|924|754|666|568|0|0|0|0|0|0|0|0|0|0|0|0|0|0
KAN|9|11|YOR284W|786|739|869|701|613|554|0|0|0|0|0|0|0|0|0|0|0|0|0|0
KAN|9|12|YOR285W|743|747|852|707|662|592|0|0|0|0|0|0|0|0|0|0|0|0|0|0
KAN|9|13|YOR288C|791|768|893|727|631|529|0|0|0|0|0|0|0|0|0|0|0|0|0|0
KAN|9|14|YOL030W|717|715|814|687|628|593|0|0|0|0|0|0|0|0|0|0|0|0|0|0
KAN|9|15|YOL031C|613|672|748|653|566|544|0|0|0|0|0|0|0|0|0|0|0|0|0|0
KAN|9|16|YOR291W|735|726|791|708|607|567|0|0|0|0|0|0|0|0|0|0|0|0|0|0
KAN|9|17|YCL025C|696|679|748|628|573|518|0|0|0|0|0|0|0|0|0|0|0|0|0|0
KAN|9|18|YDL052C|773|749|825|733|620|563|0|0|0|0|0|0|0|0|0|0|0|0|0|0
KAN|9|19|YPR173C|404|420|557|454|344|313|0|0|0|0|0|0|0|0|0|0|0|0|0|0
KAN|9|20|YCL001W|666|652|774|716|591|580|0|0|0|0|0|0|0|0|0|0|0|0|0|0
KAN|9|21|YPR148C|758|774|800|752|687|697|0|0|0|0|0|0|0|0|0|0|0|0|0|0
KAN|9|22|YPR149W|645|727|687|699|592|599|0|0|0|0|0|0|0|0|0|0|0|0|0|0
KAN|9|23|YDL018C|734|825|847|864|641|686|0|0|0|0|0|0|0|0|0|0|0|0|0|0
KAN|9|24|YBR067C|869|1132|934|1053|783|940|0|0|0|0|0|0|0|0|0|0|0|0|0|0
KAN|10|1|YDL019C|1381|1172|1364|1066|942|739|0|0|0|0|0|0|0|0|0|0|0|0|0|0
KAN|10|2|YPR135W|746|706|763|630|560|455|0|0|0|0|0|0|0|0|0|0|0|0|0|0
KAN|10|3|YGR227W|805|793|923|809|612|590|0|0|0|0|0|0|0|0|0|0|0|0|0|0
KAN|10|4|YBR162W-A|728|708|814|696|566|490|0|0|0|0|0|0|0|0|0|0|0|0|0|0
KAN|10|5|YBR164C|716|730|759|698|556|516|0|0|0|0|0|0|0|0|0|0|0|0|0|0
KAN|10|6|YBR052C|810|795|755|743|591|566|0|0|0|0|0|0|0|0|0|0|0|0|0|0
KAN|10|7|YBR171W|611|627|600|547|504|471|0|0|0|0|0|0|0|0|0|0|0|0|0|0
KAN|10|8|YBR036C|337|256|220|199|232|216|0|0|0|0|0|0|0|0|0|0|0|0|0|0
KAN|10|9|YPR114W|775|759|871|717|657|583|0|0|0|0|0|0|0|0|0|0|0|0|0|0
KAN|10|10|YFR041C|770|726|789|661|580|494|0|0|0|0|0|0|0|0|0|0|0|0|0|0
KAN|10|11|YBR132C|768|741|869|720|678|602|0|0|0|0|0|0|0|0|0|0|0|0|0|0
KAN|10|12|YBR106W|614|592|558|503|455|414|0|0|0|0|0|0|0|0|0|0|0|0|0|0
KAN|10|13|YPR063C|811|760|850|698|669|594|0|0|0|0|0|0|0|0|0|0|0|0|0|0
KAN|10|14|YPR071W|739|732|811|729|638|585|0|0|0|0|0|0|0|0|0|0|0|0|0|0
KAN|10|15|YBL102W|805|821|891|823|680|665|0|0|0|0|0|0|0|0|0|0|0|0|0|0
KAN|10|16|YBR097W|0|0|0|0|0|0|0|0|0|0|0|0|0|0|0|0|0|0|0|0
KAN|10|17|YDL121C|837|803|878|745|681|625|0|0|0|0|0|0|0|0|0|0|0|0|0|0
KAN|10|18|YDR518W|840|817|939|788|682|630|0|0|0|0|0|0|0|0|0|0|0|0|0|0
KAN|10|19|YDR519W|792|779|823|731|668|639|0|0|0|0|0|0|0|0|0|0|0|0|0|0
KAN|10|20|YDR524C|608|636|699|663|569|552|0|0|0|0|0|0|0|0|0|0|0|0|0|0
KAN|10|21|YML048W|589|617|706|693|517|550|0|0|0|0|0|0|0|0|0|0|0|0|0|0
KAN|10|22|YJR073C|387|466|463|365|326|284|0|0|0|0|0|0|0|0|0|0|0|0|0|0
KAN|10|23|wt_blank_sean|0|0|0|0|0|0|0|0|0|0|0|0|0|0|0|0|0|0|0|0
KAN|10|24|YJR088C|795|1052|898|1040|774|930|0|0|0|0|0|0|0|0|0|0|0|0|0|0
KAN|11|1|YDR503C|1231|1029|1365|1091|1052|852|0|0|0|0|0|0|0|0|0|0|0|0|0|0
KAN|11|2|YML059C|882|826|879|765|664|551|0|0|0|0|0|0|0|0|0|0|0|0|0|0
KAN|11|3|YML055W|838|783|787|718|551|502|0|0|0|0|0|0|0|0|0|0|0|0|0|0
KAN|11|4|YDL099W|820|734|772|679|548|459|0|0|0|0|0|0|0|0|0|0|0|0|0|0
KAN|11|5|YDL100C|810|776|791|703|627|577|0|0|0|0|0|0|0|0|0|0|0|0|0|0
KAN|11|6|YDR484W|384|332|345|315|276|229|0|0|0|0|0|0|0|0|0|0|0|0|0|0
KAN|11|7|YDR492W|878|831|1004|829|705|634|0|0|0|0|0|0|0|0|0|0|0|0|0|0
KAN|11|8|YGL126W|746|699|876|662|587|515|0|0|0|0|0|0|0|0|0|0|0|0|0|0
KAN|11|9|YIL124W|772|727|916|732|636|565|0|0|0|0|0|0|0|0|0|0|0|0|0|0
KAN|11|10|YDL091C|748|710|847|690|601|529|0|0|0|0|0|0|0|0|0|0|0|0|0|0
KAN|11|11|YDL093W|777|733|851|709|610|576|0|0|0|0|0|0|0|0|0|0|0|0|0|0
KAN|11|12|YFL048C|678|696|797|683|597|567|0|0|0|0|0|0|0|0|0|0|0|0|0|0
KAN|11|13|YDL095W|786|748|898|731|701|667|0|0|0|0|0|0|0|0|0|0|0|0|0|0
KAN|11|14|YFL025C|764|762|809|703|571|547|0|0|0|0|0|0|0|0|0|0|0|0|0|0
KAN|11|15|YGL161C|529|536|531|492|494|460|0|0|0|0|0|0|0|0|0|0|0|0|0|0
KAN|11|16|YGL167C|647|626|660|529|520|473|0|0|0|0|0|0|0|0|0|0|0|0|0|0
KAN|11|17|YGR261C|718|733|837|737|668|641|0|0|0|0|0|0|0|0|0|0|0|0|0|0
KAN|11|18|YGR263C|786|752|800|708|613|604|0|0|0|0|0|0|0|0|0|0|0|0|0|0
KAN|11|19|YGR266W|778|794|842|769|607|597|0|0|0|0|0|0|0|0|0|0|0|0|0|0
KAN|11|20|YNR039C|656|700|779|723|559|543|0|0|0|0|0|0|0|0|0|0|0|0|0|0
KAN|11|21|YNL146W|669|667|801|736|594|565|0|0|0|0|0|0|0|0|0|0|0|0|0|0
KAN|11|22|YNR019W|692|687|773|715|604|567|0|0|0|0|0|0|0|0|0|0|0|0|0|0
KAN|11|23|YCR043C|835|826|900|864|769|777|0|0|0|0|0|0|0|0|0|0|0|0|0|0
KAN|11|24|YNR021W|860|1046|979|1125|762|913|0|0|0|0|0|0|0|0|0|0|0|0|0|0
KAN|12|1|YCR044C|1044|903|1178|969|882|698|0|0|0|0|0|0|0|0|0|0|0|0|0|0
KAN|12|2|YCR061W|911|871|857|770|673|571|0|0|0|0|0|0|0|0|0|0|0|0|0|0
KAN|12|3|YNR030W|771|750|852|778|548|514|0|0|0|0|0|0|0|0|0|0|0|0|0|0
KAN|12|4|YBR177C|724|718|858|719|573|466|0|0|0|0|0|0|0|0|0|0|0|0|0|0
KAN|12|5|YNR008W|737|717|877|702|578|533|0|0|0|0|0|0|0|0|0|0|0|0|0|0
KAN|12|6|YNR013C|724|682|806|682|584|507|0|0|0|0|0|0|0|0|0|0|0|0|0|0
KAN|12|7|YBR283C|771|732|801|688|603|537|0|0|0|0|0|0|0|0|0|0|0|0|0|0
KAN|12|8|YNL041C|671|635|748|641|559|492|0|0|0|0|0|0|0|0|0|0|0|0|0|0
KAN|12|9|YNL044W|699|701|699|607|573|525|0|0|0|0|0|0|0|0|0|0|0|0|0|0
KAN|12|10|YBR290W|808|803|895|748|682|605|0|0|0|0|0|0|0|0|0|0|0|0|0|0
KAN|12|11|YNL046W|745|745|768|681|553|578|0|0|0|0|0|0|0|0|0|0|0|0|0|0
KAN|12|12|YNL049C|845|808|864|752|690|631|0|0|0|0|0|0|0|0|0|0|0|0|0|0
KAN|12|13|YBR273C|704|721|816|715|589|537|0|0|0|0|0|0|0|0|0|0|0|0|0|0
KAN|12|14|YBR264C|698|698|805|735|606|551|0|0|0|0|0|0|0|0|0|0|0|0|0|0
KAN|12|15|YNL008C|797|778|867|783|665|601|0|0|0|0|0|0|0|0|0|0|0|0|0|0
KAN|12|16|YDL137W|736|705|837|694|636|605|0|0|0|0|0|0|0|0|0|0|0|0|0|0
KAN|12|17|YJL024C|393|344|624|541|329|384|0|0|0|0|0|0|0|0|0|0|0|0|0|0
KAN|12|18|YJL029C|425|385|549|484|494|467|0|0|0|0|0|0|0|0|0|0|0|0|0|0
KAN|12|19|YML067C|793|797|856|792|665|661|0|0|0|0|0|0|0|0|0|0|0|0|0|0
KAN|12|20|YJL004C|470|454|530|470|376|345|0|0|0|0|0|0|0|0|0|0|0|0|0|0
KAN|12|21|YML038C|596|650|738|688|527|482|0|0|0|0|0|0|0|0|0|0|0|0|0|0
KAN|12|22|YER151C|397|410|412|301|530|494|0|0|0|0|0|0|0|0|0|0|0|0|0|0
KAN|12|23|YML075C|687|736|771|744|616|669|0|0|0|0|0|0|0|0|0|0|0|0|0|0
KAN|12|24|YGR086C|828|1039|936|1092|770|1017|0|0|0|0|0|0|0|0|0|0|0|0|0|0
KAN|13|1|YGR089W|1176|955|1267|984|911|739|0|0|0|0|0|0|0|0|0|0|0|0|0|0
KAN|13|2|YGR106C|812|772|900|793|591|519|0|0|0|0|0|0|0|0|0|0|0|0|0|0
KAN|13|3|YLR246W|811|699|807|668|567|490|0|0|0|0|0|0|0|0|0|0|0|0|0|0
KAN|13|4|YJR118C|794|725|842|714|577|527|0|0|0|0|0|0|0|0|0|0|0|0|0|0
KAN|13|5|YDR205W|865|820|891|764|598|542|0|0|0|0|0|0|0|0|0|0|0|0|0|0
KAN|13|6|YGR038W|684|682|785|685|538|478|0|0|0|0|0|0|0|0|0|0|0|0|0|0
KAN|13|7|YJR131W|692|708|687|633|561|527|0|0|0|0|0|0|0|0|0|0|0|0|0|0
KAN|13|8|YJR134C|768|768|839|694|613|592|0|0|0|0|0|0|0|0|0|0|0|0|0|0
KAN|13|9|YER120W|731|634|748|665|536|499|0|0|0|0|0|0|0|0|0|0|0|0|0|0
KAN|13|10|YER122C|704|674|831|738|558|495|0|0|0|0|0|0|0|0|0|0|0|0|0|0
KAN|13|11|YJR117W|645|600|732|639|554|506|0|0|0|0|0|0|0|0|0|0|0|0|0|0
KAN|13|12|YER113C|705|656|779|680|590|535|0|0|0|0|0|0|0|0|0|0|0|0|0|0
KAN|13|13|YJR040W|672|634|700|603|565|494|0|0|0|0|0|0|0|0|0|0|0|0|0|0
KAN|13|14|YKR067W|686|687|754|692|585|526|0|0|0|0|0|0|0|0|0|0|0|0|0|0
KAN|13|15|YJR031C|535|527|668|602|474|448|0|0|0|0|0|0|0|0|0|0|0|0|0|0
KAN|13|16|YMR054W|720|697|828|737|628|565|0|0|0|0|0|0|0|0|0|0|0|0|0|0
KAN|13|17|YIR033W|650|633|663|624|561|499|0|0|0|0|0|0|0|0|0|0|0|0|0|0
KAN|13|18|YJR010C-A|366|342|371|329|308|298|0|0|0|0|0|0|0|0|0|0|0|0|0|0
KAN|13|19|YJR015W|422|407|472|398|347|331|0|0|0|0|0|0|0|0|0|0|0|0|0|0
KAN|13|20|YMR052W|710|682|736|632|630|609|0|0|0|0|0|0|0|0|0|0|0|0|0|0
KAN|13|21|YBR287W|716|704|800|699|637|651|0|0|0|0|0|0|0|0|0|0|0|0|0|0
KAN|13|22|YBR288C|611|621|709|614|547|514|0|0|0|0|0|0|0|0|0|0|0|0|0|0
KAN|13|23|YAR002C-A|656|672|684|675|586|596|0|0|0|0|0|0|0|0|0|0|0|0|0|0
KAN|13|24|YMR119W|850|1064|950|1073|729|944|0|0|0|0|0|0|0|0|0|0|0|0|0|0
KAN|14|1|YNL125C|581|384|1362|1024|693|562|0|0|0|0|0|0|0|0|0|0|0|0|0|0
KAN|14|2|YNL130C|1025|906|914|799|696|608|0|0|0|0|0|0|0|0|0|0|0|0|0|0
KAN|14|3|YIL030C|736|703|757|687|535|466|0|0|0|0|0|0|0|0|0|0|0|0|0|0
KAN|14|4|YNL085W|824|797|887|779|622|590|0|0|0|0|0|0|0|0|0|0|0|0|0|0
KAN|14|5|YNL095C|743|698|767|645|540|500|0|0|0|0|0|0|0|0|0|0|0|0|0|0
KAN|14|6|YLR390W-A|703|700|759|660|567|511|0|0|0|0|0|0|0|0|0|0|0|0|0|0
KAN|14|7|YJL078C|638|534|716|625|529|494|0|0|0|0|0|0|0|0|0|0|0|0|0|0
KAN|14|8|YKR053C|742|686|745|646|573|549|0|0|0|0|0|0|0|0|0|0|0|0|0|0
KAN|14|9|YNL051W|676|655|742|638|554|486|0|0|0|0|0|0|0|0|0|0|0|0|0|0
KAN|14|10|YPL137C|692|676|815|711|624|598|0|0|0|0|0|0|0|0|0|0|0|0|0|0
KAN|14|11|YDL072C|776|714|811|695|639|560|0|0|0|0|0|0|0|0|0|0|0|0|0|0
KAN|14|12|YCR048W|791|790|851|764|648|631|0|0|0|0|0|0|0|0|0|0|0|0|0|0
KAN|14|13|YCR067C|713|695|746|669|589|544|0|0|0|0|0|0|0|0|0|0|0|0|0|0
KAN|14|14|YCR034W|794|788|840|734|678|640|0|0|0|0|0|0|0|0|0|0|0|0|0|0
KAN|14|15|YGR130C|816|776|888|783|663|637|0|0|0|0|0|0|0|0|0|0|0|0|0|0
KAN|14|16|YGL223C|736|718|810|761|615|584|0|0|0|0|0|0|0|0|0|0|0|0|0|0
KAN|14|17|YBR255W|773|754|885|781|649|616|0|0|0|0|0|0|0|0|0|0|0|0|0|0
KAN|14|18|YER087C-B|844|782|891|797|652|594|0|0|0|0|0|0|0|0|0|0|0|0|0|0
KAN|14|19|YIL105C|850|801|922|817|714|691|0|0|0|0|0|0|0|0|0|0|0|0|0|0
KAN|14|20|YDR476C|755|729|855|748|667|648|0|0|0|0|0|0|0|0|0|0|0|0|0|0
KAN|14|21|YDR525W|657|645|763|685|549|528|0|0|0|0|0|0|0|0|0|0|0|0|0|0
KAN|14|22|YDR057W|702|706|818|706|614|592|0|0|0|0|0|0|0|0|0|0|0|0|0|0
KAN|14|23|YBR159W|496|598|602|589|484|523|0|0|0|0|0|0|0|0|0|0|0|0|0|0
KAN|14|24|YHR123W|845|1130|1007|1143|703|959|0|0|0|0|0|0|0|0|0|0|0|0|0|0
KAN|15|1|YGR284C|1210|1027|1275|1038|918|740|0|0|0|0|0|0|0|0|0|0|0|0|0|0
KAN|15|2|YOL101C|894|825|887|838|647|539|0|0|0|0|0|0|0|0|0|0|0|0|0|0
KAN|15|3|YOL107W|723|708|795|744|563|530|0|0|0|0|0|0|0|0|0|0|0|0|0|0
KAN|15|4|YNL300W|727|700|745|678|517|469|0|0|0|0|0|0|0|0|0|0|0|0|0|0
KAN|15|5|YOL110W|684|708|736|625|557|551|0|0|0|0|0|0|0|0|0|0|0|0|0|0
KAN|15|6|YOR317W|758|734|785|710|557|517|0|0|0|0|0|0|0|0|0|0|0|0|0|0
KAN|15|7|YML071C|685|644|712|612|536|491|0|0|0|0|0|0|0|0|0|0|0|0|0|0
KAN|15|8|YIR038C|780|756|794|710|617|571|0|0|0|0|0|0|0|0|0|0|0|0|0|0
KAN|15|9|YML101C|770|732|796|702|616|540|0|0|0|0|0|0|0|0|0|0|0|0|0|0
KAN|15|10|YOL137W|711|715|745|631|589|592|0|0|0|0|0|0|0|0|0|0|0|0|0|0
KAN|15|11|YDR424C|648|654|745|721|581|549|0|0|0|0|0|0|0|0|0|0|0|0|0|0
KAN|15|12|YMR065W|772|786|846|792|610|592|0|0|0|0|0|0|0|0|0|0|0|0|0|0
KAN|15|13|YML128C|513|515|578|487|401|360|0|0|0|0|0|0|0|0|0|0|0|0|0|0
KAN|15|14|YHR045W|763|805|821|738|627|594|0|0|0|0|0|0|0|0|0|0|0|0|0|0
KAN|15|15|YHR181W|683|765|744|709|574|609|0|0|0|0|0|0|0|0|0|0|0|0|0|0
KAN|15|16|YMR123W|702|768|746|719|571|620|0|0|0|0|0|0|0|0|0|0|0|0|0|0
KAN|15|17|YLR039C|579|542|536|500|454|393|0|0|0|0|0|0|0|0|0|0|0|0|0|0
KAN|15|18|YLR050C|733|840|875|901|631|686|0|0|0|0|0|0|0|0|0|0|0|0|0|0
KAN|15|19|YNR075W|782|850|824|863|613|667|0|0|0|0|0|0|0|0|0|0|0|0|0|0
KAN|15|20|YOL088C|746|775|858|752|641|607|0|0|0|0|0|0|0|0|0|0|0|0|0|0
KAN|15|21|YMR313C|644|644|736|695|564|553|0|0|0|0|0|0|0|0|0|0|0|0|0|0
KAN|15|22|YHR004C|592|627|702|647|534|537|0|0|0|0|0|0|0|0|0|0|0|0|0|0
KAN|15|23|YLR450W|636|799|753|783|568|632|0|0|0|0|0|0|0|0|0|0|0|0|0|0
KAN|15|24|YDL192W|853|1170|890|1100|682|954|0|0|0|0|0|0|0|0|0|0|0|0|0|0
KAN|16|1|YNR051C|669|677|883|791|795|620|0|0|0|0|0|0|0|0|0|0|0|0|0|0
KAN|16|2|YJL123C|731|757|754|849|527|650|0|0|0|0|0|0|0|0|0|0|0|0|0|0
KAN|16|3|YJL117W|646|668|570|698|461|590|0|0|0|0|0|0|0|0|0|0|0|0|0|0
KAN|16|4|YDL222C|641|707|679|754|428|606|0|0|0|0|0|0|0|0|0|0|0|0|0|0
KAN|16|5|YDL226C|613|629|572|604|411|556|0|0|0|0|0|0|0|0|0|0|0|0|0|0
KAN|16|6|YDL231C|605|643|632|745|422|580|0|0|0|0|0|0|0|0|0|0|0|0|0|0
KAN|16|7|YDL232W|561|628|574|619|457|557|0|0|0|0|0|0|0|0|0|0|0|0|0|0
KAN|16|8|YJL079C|671|638|601|706|450|556|0|0|0|0|0|0|0|0|0|0|0|0|0|0
KAN|16|9|YKR088C|613|668|559|670|446|575|0|0|0|0|0|0|0|0|0|0|0|0|0|0
KAN|16|10|YJL073W|611|625|591|647|430|596|0|0|0|0|0|0|0|0|0|0|0|0|0|0
KAN|16|11|YJL062W|617|647|701|695|538|593|0|0|0|0|0|0|0|0|0|0|0|0|0|0
KAN|16|12|YJR066W|473|628|496|618|420|589|0|0|0|0|0|0|0|0|0|0|0|0|0|0
KAN|16|13|YDR483W|706|741|623|729|571|683|0|0|0|0|0|0|0|0|0|0|0|0|0|0
KAN|16|14|YER044C|67|152|608|550|255|402|0|0|0|0|0|0|0|0|0|0|0|0|0|0
KAN|16|15|YDL204W|690|746|665|818|611|734|0|0|0|0|0|0|0|0|0|0|0|0|0|0
KAN|16|16|YBR058C-A|0|0|0|0|0|0|0|0|0|0|0|0|0|0|0|0|0|0|0|0
KAN|16|17|YBR096W|864|959|908|943|864|833|0|0|0|0|0|0|0|0|0|0|0|0|0|0
KAN|16|18|YBR234C|0|0|0|0|0|2|0|0|0|0|0|0|0|0|0|0|0|0|0|0
KAN|16|19|YDR027C|0|6|0|0|174|267|0|0|0|0|0|0|0|0|0|0|0|0|0|0
KAN|16|20|YDR032C|862|789|785|813|701|698|0|0|0|0|0|0|0|0|0|0|0|0|0|0
KAN|16|21|YEL022W|586|640|529|595|478|554|0|0|0|0|0|0|0|0|0|0|0|0|0|0
KAN|16|22|YER053C-A|714|742|690|760|577|654|0|0|0|0|0|0|0|0|0|0|0|0|0|0
KAN|16|23|YER100W|764|913|684|882|673|784|0|0|0|0|0|0|0|0|0|0|0|0|0|0
KAN|16|24|YGL095C|51|71|0|32|231|344|0|0|0|0|0|0|0|0|0|0|0|0|0|0
NAT|YNL258C*3NAT1
KAN|1|1|YCR017C|1142|554|800|420|902|626|0|0|0|0|0|0|0|0|0|0|0|0|0|0
KAN|1|2|YDR056C|738|414|548|396|875|348|0|0|0|0|0|0|0|0|0|0|0|0|0|0
KAN|1|3|YBR229C|585|494|476|320|627|482|0|0|0|0|0|0|0|0|0|0|0|0|0|0
KAN|1|4|YCR011C|595|554|617|391|622|521|0|0|0|0|0|0|0|0|0|0|0|0|0|0
KAN|1|5|YBL011W|636|566|603|449|596|559|0|0|0|0|0|0|0|0|0|0|0|0|0|0
KAN|1|6|YBL017C|601|528|503|391|577|511|0|0|0|0|0|0|0|0|0|0|0|0|0|0
KAN|1|7|YCL056C|735|675|572|516|661|620|0|0|0|0|0|0|0|0|0|0|0|0|0|0
KAN|1|8|YDR137W|315|101|372|212|446|454|0|0|0|0|0|0|0|0|0|0|0|0|0|0
KAN|1|9|YAR042W|699|557|602|449|665|544|0|0|0|0|0|0|0|0|0|0|0|0|0|0
KAN|1|10|YBR201W|692|606|601|462|679|575|0|0|0|0|0|0|0|0|0|0|0|0|0|0
KAN|1|11|YCL045C|664|544|550|437|652|571|0|0|0|0|0|0|0|0|0|0|0|0|0|0
KAN|1|12|YBR183W|673|566|582|460|645|558|0|0|0|0|0|0|0|0|0|0|0|0|0|0
KAN|1|13|YDR108W|594|473|501|379|537|386|0|0|0|0|0|0|0|0|0|0|0|0|0|0
KAN|1|14|YAL007C|688|576|540|469|670|591|0|0|0|0|0|0|0|0|0|0|0|0|0|0
KAN|1|15|YDR100W|661|545|590|459|679|573|0|0|0|0|0|0|0|0|0|0|0|0|0|0
KAN|1|16|YAL026C|411|248|343|250|434|285|0|0|0|0|0|0|0|0|0|0|0|0|0|0
KAN|1|17|YAL023C|783|622|617|521|678|600|0|0|0|0|0|0|0|0|0|0|0|0|0|0
KAN|1|18|YBL082C|669|539|535|440|654|545|0|0|0|0|0|0|0|0|0|0|0|0|0|0
KAN|1|19|YDR084C|639|538|541|444|616|528|0|0|0|0|0|0|0|0|0|0|0|0|0|0
KAN|1|20|YAL042W|683|588|564|454|661|606|0|0|0|0|0|0|0|0|0|0|0|0|0|0
KAN|1|21|YAL058W|678|540|584|440|635|527|0|0|0|0|0|0|0|0|0|0|0|0|0|0
KAN|1|22|YGL200C|684|553|571|438|655|514|0|0|0|0|0|0|0|0|0|0|0|0|0|0
KAN|1|23|YGL203C|687|529|516|367|636|499|0|0|0|0|0|0|0|0|0|0|0|0|0|0
KAN|1|24|YDR294C|658|869|846|852|839|930|0|0|0|0|0|0|0|0|0|0|0|0|0|0
KAN|2|1|YDR297W|1003|743|573|523|875|744|0|0|0|0|0|0|0|0|0|0|0|0|0|0
KAN|2|2|YEL001C|611|637|442|500|608|543|0|0|0|0|0|0|0|0|0|0|0|0|0|0
KAN|2|3|YEL003W|627|603|386|414|567|563|0|0|0|0|0|0|0|0|0|0|0|0|0|0
KAN|2|4|YDR304C|769|746|569|523|773|656|0|0|0|0|0|0|0|0|0|0|0|0|0|0
KAN|2|5|YEL004W|669|659|457|547|654|588|0|0|0|0|0|0|0|0|0|0|0|0|0|0
KAN|2|6|YEL005C|765|730|582|579|668|578|0|0|0|0|0|0|0|0|0|0|0|0|0|0
KAN|2|7|YDR307W|750|737|573|568|759|650|0|0|0|0|0|0|0|0|0|0|0|0|0|0
KAN|2|8|YGL084C|474|426|371|349|347|271|0|0|0|0|0|0|0|0|0|0|0|0|0|0
KAN|2|9|YGL054C|790|702|621|605|693|604|0|0|0|0|0|0|0|0|0|0|0|0|0|0
KAN|2|10|YER019C-A|717|687|596|599|701|625|0|0|0|0|0|0|0|0|0|0|0|0|0|0
KAN|2|11|YDR270W|805|781|617|644|753|694|0|0|0|0|0|0|0|0|0|0|0|0|0|0
KAN|2|12|YDR410C|0|0|0|0|0|0|0|0|0|0|0|0|0|0|0|0|0|0|0|0
KAN|2|13|YDR411C|865|779|731|671|876|763|0|0|0|0|0|0|0|0|0|0|0|0|0|0
KAN|2|14|YER004W|815|767|681|686|800|730|0|0|0|0|0|0|0|0|0|0|0|0|0|0
KAN|2|15|YER005W|718|683|651|629|726|689|0|0|0|0|0|0|0|0|0|0|0|0|0|0
KAN|2|16|YGL020C|803|755|616|593|849|782|0|0|0|0|0|0|0|0|0|0|0|0|0|0
KAN|2|17|YEL064C|656|652|406|396|606|490|0|0|0|0|0|0|0|0|0|0|0|0|0|0
KAN|2|18|YGL027C|672|651|547|577|676|627|0|0|0|0|0|0|0|0|0|0|0|0|0|0
KAN|2|19|YDR233C|753|731|610|632|730|697|0|0|0|0|0|0|0|0|0|0|0|0|0|0
KAN|2|20|YEL042W|652|645|515|523|638|604|0|0|0|0|0|0|0|0|0|0|0|0|0|0
KAN|2|21|YEL043W|675|664|507|520|639|605|0|0|0|0|0|0|0|0|0|0|0|0|0|0
KAN|2|22|YGL005C|731|691|609|608|729|688|0|0|0|0|0|0|0|0|0|0|0|0|0|0
KAN|2|23|YGL010W|717|714|580|583|693|682|0|0|0|0|0|0|0|0|0|0|0|0|0|0
KAN|2|24|YGL012W|817|1082|584|908|837|1118|0|0|0|0|0|0|0|0|0|0|0|0|0|0
KAN|3|1|YDR349C|1013|903|838|773|1077|880|0|0|0|0|0|0|0|0|0|0|0|0|0|0
KAN|3|2|YDR221W|787|708|670|584|781|646|0|0|0|0|0|0|0|0|0|0|0|0|0|0
KAN|3|3|YDR222W|693|640|552|557|692|526|0|0|0|0|0|0|0|0|0|0|0|0|0|0
KAN|3|4|YDR357C|625|595|525|485|634|555|0|0|0|0|0|0|0|0|0|0|0|0|0|0
KAN|3|5|YEL031W|548|496|457|457|592|517|0|0|0|0|0|0|0|0|0|0|0|0|0|0
KAN|3|6|YER083C|765|727|685|669|790|703|0|0|0|0|0|0|0|0|0|0|0|0|0|0
KAN|3|7|YDR344C|769|740|633|596|743|641|0|0|0|0|0|0|0|0|0|0|0|0|0|0
KAN|3|8|YEL013W|467|449|445|430|481|391|0|0|0|0|0|0|0|0|0|0|0|0|0|0
KAN|3|9|YEL015W|743|668|662|625|744|602|0|0|0|0|0|0|0|0|0|0|0|0|0|0
KAN|3|10|YER071C|777|701|643|631|754|600|0|0|0|0|0|0|0|0|0|0|0|0|0|0
KAN|3|11|YDR320C|692|639|372|379|368|316|0|0|0|0|0|0|0|0|0|0|0|0|0|0
KAN|3|12|YHR110W|788|736|626|643|803|668|0|0|0|0|0|0|0|0|0|0|0|0|0|0
KAN|3|13|YIL076W|357|366|368|326|516|432|0|0|0|0|0|0|0|0|0|0|0|0|0|0
KAN|3|14|YIL090W|461|382|422|397|387|305|0|0|0|0|0|0|0|0|0|0|0|0|0|0
KAN|3|15|YIL039W|675|639|580|571|687|614|0|0|0|0|0|0|0|0|0|0|0|0|0|0
KAN|3|16|YIL040W|580|551|468|467|599|501|0|0|0|0|0|0|0|0|0|0|0|0|0|0
KAN|3|17|YIL043C|759|694|629|615|770|709|0|0|0|0|0|0|0|0|0|0|0|0|0|0
KAN|3|18|YIL044C|706|663|573|585|706|621|0|0|0|0|0|0|0|0|0|0|0|0|0|0
KAN|3|19|YGR199W|767|755|629|643|706|663|0|0|0|0|0|0|0|0|0|0|0|0|0|0
KAN|3|20|YGR202C|694|467|572|562|706|656|0|0|0|0|0|0|0|0|0|0|0|0|0|0
KAN|3|21|YHR060W|247|219|219|196|171|89|0|0|0|0|0|0|0|0|0|0|0|0|0|0
KAN|3|22|YIL027C|775|732|600|602|767|740|0|0|0|0|0|0|0|0|0|0|0|0|0|0
KAN|3|23|YHR079C|759|778|586|667|780|770|0|0|0|0|0|0|0|0|0|0|0|0|0|0
KAN|3|24|YGR177C|915|1071|766|720|863|1072|0|0|0|0|0|0|0|0|0|0|0|0|0|0
KAN|4|1|YGR036C|615|568|556|555|538|435|0|0|0|0|0|0|0|0|0|0|0|0|0|0
KAN|4|2|YHR039C|746|672|610|558|766|632|0|0|0|0|0|0|0|0|0|0|0|0|0|0
KAN|4|3|YIL005W|702|596|595|551|650|528|0|0|0|0|0|0|0|0|0|0|0|0|0|0
KAN|4|4|YIL016W|652|637|571|596|665|589|0|0|0|0|0|0|0|0|0|0|0|0|0|0
KAN|4|5|YGR170W|673|606|550|517|684|576|0|0|0|0|0|0|0|0|0|0|0|0|0|0
KAN|4|6|YHR204W|729|702|596|599|727|606|0|0|0|0|0|0|0|0|0|0|0|0|0|0
KAN|4|7|YGR157W|334|352|353|356|337|305|0|0|0|0|0|0|0|0|0|0|0|0|0|0
KAN|4|8|YHL003C|808|689|668|631|792|638|0|0|0|0|0|0|0|0|0|0|0|0|0|0
KAN|4|9|YHR176W|770|679|641|595|776|653|0|0|0|0|0|0|0|0|0|0|0|0|0|0
KAN|4|10|YHR142W|756|642|670|612|727|599|0|0|0|0|0|0|0|0|0|0|0|0|0|0
KAN|4|11|YGL226C-A|760|649|660|630|766|629|0|0|0|0|0|0|0|0|0|0|0|0|0|0
KAN|4|12|YGL231C|701|626|619|525|723|616|0|0|0|0|0|0|0|0|0|0|0|0|0|0
KAN|4|13|YHL031C|568|536|500|445|610|480|0|0|0|0|0|0|0|0|0|0|0|0|0|0
KAN|4|14|YHR135C|842|717|752|680|833|649|0|0|0|0|0|0|0|0|0|0|0|0|0|0
KAN|4|15|YHR136C|798|743|653|656|824|716|0|0|0|0|0|0|0|0|0|0|0|0|0|0
KAN|4|16|YGR105W|568|537|228|218|282|237|0|0|0|0|0|0|0|0|0|0|0|0|0|0
KAN|4|17|YLL014W|800|725|667|653|780|663|0|0|0|0|0|0|0|0|0|0|0|0|0|0
KAN|4|18|YKL020C|733|680|568|580|750|669|0|0|0|0|0|0|0|0|0|0|0|0|0|0
KAN|4|19|YLR080W|712|681|592|576|691|646|0|0|0|0|0|0|0|0|0|0|0|0|0|0
KAN|4|20|YKL140W|706|681|584|539|710|660|0|0|0|0|0|0|0|0|0|0|0|0|0|0
KAN|4|21|YKL008C|719|691|592|540|723|657|0|0|0|0|0|0|0|0|0|0|0|0|0|0
KAN|4|22|YLR056W|764|737|629|639|733|696|0|0|0|0|0|0|0|0|0|0|0|0|0|0
KAN|4|23|YLR064W|734|776|612|691|732|808|0|0|0|0|0|0|0|0|0|0|0|0|0|0
KAN|4|24|YKL119C|360|434|299|446|380|531|0|0|0|0|0|0|0|0|0|0|0|0|0|0
KAN|5|1|YJL134W|1090|920|908|625|1059|852|0|0|0|0|0|0|0|0|0|0|0|0|0|0
KAN|5|2|YLR042C|793|719|669|590|852|623|0|0|0|0|0|0|0|0|0|0|0|0|0|0
KAN|5|3|YLR023C|671|667|565|583|782|707|0|0|0|0|0|0|0|0|0|0|0|0|0|0
KAN|5|4|YJL178C|658|587|575|505|639|506|0|0|0|0|0|0|0|0|0|0|0|0|0|0
KAN|5|5|YJL171C|721|611|590|563|660|573|0|0|0|0|0|0|0|0|0|0|0|0|0|0
KAN|5|6|YKL094W|756|690|595|602|761|641|0|0|0|0|0|0|0|0|0|0|0|0|0|0
KAN|5|7|YJL168C|576|564|520|526|541|495|0|0|0|0|0|0|0|0|0|0|0|0|0|0
KAN|5|8|YKL212W|480|413|394|376|444|420|0|0|0|0|0|0|0|0|0|0|0|0|0|0
KAN|5|9|YJL192C|807|639|646|625|758|641|0|0|0|0|0|0|0|0|0|0|0|0|0|0
KAN|5|10|YKL073W|715|662|615|537|745|628|0|0|0|0|0|0|0|0|0|0|0|0|0|0
KAN|5|11|YKL179C|788|723|635|545|778|667|0|0|0|0|0|0|0|0|0|0|0|0|0|0
KAN|5|12|YLL043W|759|660|616|539|733|575|0|0|0|0|0|0|0|0|0|0|0|0|0|0
KAN|5|13|YLL052C|749|645|604|559|750|631|0|0|0|0|0|0|0|0|0|0|0|0|0|0
KAN|5|14|YLL055W|744|656|638|615|737|616|0|0|0|0|0|0|0|0|0|0|0|0|0|0
KAN|5|15|YKL063C|778|716|614|633|740|634|0|0|0|0|0|0|0|0|0|0|0|0|0|0
KAN|5|16|YKL065C|842|778|658|637|790|696|0|0|0|0|0|0|0|0|0|0|0|0|0|0
KAN|5|17|YJL198W|696|644|591|547|718|659|0|0|0|0|0|0|0|0|0|0|0|0|0|0
KAN|5|18|YJL196C|707|691|606|585|722|661|0|0|0|0|0|0|0|0|0|0|0|0|0|0
KAN|5|19|YLL023C|714|670|612|601|692|668|0|0|0|0|0|0|0|0|0|0|0|0|0|0
KAN|5|20|YLL028W|761|717|611|613|743|675|0|0|0|0|0|0|0|0|0|0|0|0|0|0
KAN|5|21|YJL212C|781|750|660|641|752|732|0|0|0|0|0|0|0|0|0|0|0|0|0|0
KAN|5|22|YMR022W|738|736|567|580|699|683|0|0|0|0|0|0|0|0|0|0|0|0|0|0
KAN|5|23|YMR214W|723|738|612|661|717|767|0|0|0|0|0|0|0|0|0|0|0|0|0|0
KAN|5|24|YMR215W|957|1094|774|960|969|1146|0|0|0|0|0|0|0|0|0|0|0|0|0|0
KAN|6|1|YMR010W|1122|975|926|813|1006|845|0|0|0|0|0|0|0|0|0|0|0|0|0|0
KAN|6|2|YMR015C|698|629|585|538|747|560|0|0|0|0|0|0|0|0|0|0|0|0|0|0
KAN|6|3|YLR207W|748|690|586|552|770|681|0|0|0|0|0|0|0|0|0|0|0|0|0|0
KAN|6|4|YLR350W|611|583|589|597|650|537|0|0|0|0|0|0|0|0|0|0|0|0|0|0
KAN|6|5|YLR220W|688|625|611|584|752|626|0|0|0|0|0|0|0|0|0|0|0|0|0|0
KAN|6|6|YML012W|762|672|604|616|697|549|0|0|0|0|0|0|0|0|0|0|0|0|0|0
KAN|6|7|YML008C|723|664|616|624|734|635|0|0|0|0|0|0|0|0|0|0|0|0|0|0
KAN|6|8|YMR202W|525|466|381|226|632|535|0|0|0|0|0|0|0|0|0|0|0|0|0|0
KAN|6|9|YLR194C|534|508|628|527|537|503|0|0|0|0|0|0|0|0|0|0|0|0|0|0
KAN|6|10|YMR183C|721|643|642|609|631|524|0|0|0|0|0|0|0|0|0|0|0|0|0|0
KAN|6|11|YML019W|715|617|617|581|684|541|0|0|0|0|0|0|0|0|0|0|0|0|0|0
KAN|6|12|YML013W|639|579|572|494|701|571|0|0|0|0|0|0|0|0|0|0|0|0|0|0
KAN|6|13|YLR292C|813|745|721|663|740|597|0|0|0|0|0|0|0|0|0|0|0|0|0|0
KAN|6|14|YMR161W|755|690|648|628|746|651|0|0|0|0|0|0|0|0|0|0|0|0|0|0
KAN|6|15|YMR163C|704|629|585|570|676|587|0|0|0|0|0|0|0|0|0|0|0|0|0|0
KAN|6|16|YLR396C|45|46|0|0|0|0|0|0|0|0|0|0|0|0|0|0|0|0|0|0
KAN|6|17|YMR152W|827|778|702|671|800|742|0|0|0|0|0|0|0|0|0|0|0|0|0|0
KAN|6|18|YLR130C|804|761|672|641|788|677|0|0|0|0|0|0|0|0|0|0|0|0|0|0
KAN|6|19|YLR268W|550|507|495|475|552|551|0|0|0|0|0|0|0|0|0|0|0|0|0|0
KAN|6|20|YMR029C|703|693|579|575|678|619|0|0|0|0|0|0|0|0|0|0|0|0|0|0
KAN|6|21|YMR031C|737|726|635|629|738|664|0|0|0|0|0|0|0|0|0|0|0|0|0|0
KAN|6|22|YLR372W|763|764|639|680|795|746|0|0|0|0|0|0|0|0|0|0|0|0|0|0
KAN|6|23|YLR242C|803|809|575|631|695|744|0|0|0|0|0|0|0|0|0|0|0|0|0|0
KAN|6|24|YLR250W|923|1133|701|921|916|1127|0|0|0|0|0|0|0|0|0|0|0|0|0|0
KAN|7|1|YLR120C|1091|920|893|771|996|863|0|0|0|0|0|0|0|0|0|0|0|0|0|0
KAN|7|2|YOR245C|802|772|659|663|824|706|0|0|0|0|0|0|0|0|0|0|0|0|0|0
KAN|7|3|YOR115C|611|602|535|535|685|594|0|0|0|0|0|0|0|0|0|0|0|0|0|0
KAN|7|4|YNL297C|490|457|409|385|543|443|0|0|0|0|0|0|0|0|0|0|0|0|0|0
KAN|7|5|YNL156C|736|646|593|584|742|602|0|0|0|0|0|0|0|0|0|0|0|0|0|0
KAN|7|6|YNL153C|668|644|531|528|596|536|0|0|0|0|0|0|0|0|0|0|0|0|0|0
KAN|7|7|YOR002W|725|657|661|620|675|577|0|0|0|0|0|0|0|0|0|0|0|0|0|0
KAN|7|8|YOR092W|746|662|682|619|646|590|0|0|0|0|0|0|0|0|0|0|0|0|0|0
KAN|7|9|YOR214C|742|640|598|540|663|561|0|0|0|0|0|0|0|0|0|0|0|0|0|0
KAN|7|10|YOR216C|746|706|580|604|723|605|0|0|0|0|0|0|0|0|0|0|0|0|0|0
KAN|7|11|YOR085W|757|655|608|542|683|490|0|0|0|0|0|0|0|0|0|0|0|0|0|0
KAN|7|12|YOR089C|522|496|502|438|541|474|0|0|0|0|0|0|0|0|0|0|0|0|0|0
KAN|7|13|YNL194C|689|575|596|533|659|544|0|0|0|0|0|0|0|0|0|0|0|0|0|0
KAN|7|14|YNL327W|798|709|668|573|765|599|0|0|0|0|0|0|0|0|0|0|0|0|0|0
KAN|7|15|YNL190W|718|632|597|491|702|591|0|0|0|0|0|0|0|0|0|0|0|0|0|0
KAN|7|16|YNL323W|951|879|749|701|906|796|0|0|0|0|0|0|0|0|0|0|0|0|0|0
KAN|7|17|YOR198C|136|86|266|210|259|178|0|0|0|0|0|0|0|0|0|0|0|0|0|0
KAN|7|18|YOR067C|824|758|665|646|763|684|0|0|0|0|0|0|0|0|0|0|0|0|0|0
KAN|7|19|YOR070C|576|552|453|475|540|517|0|0|0|0|0|0|0|0|0|0|0|0|0|0
KAN|7|20|YOR079C|756|734|618|583|719|686|0|0|0|0|0|0|0|0|0|0|0|0|0|0
KAN|7|21|YMR307W|557|551|498|523|508|451|0|0|0|0|0|0|0|0|0|0|0|0|0|0
KAN|7|22|YOR049C|713|696|594|623|722|670|0|0|0|0|0|0|0|0|0|0|0|0|0|0
KAN|7|23|YMR292W|730|745|589|639|679|683|0|0|0|0|0|0|0|0|0|0|0|0|0|0
KAN|7|24|YNL219C|792|931|620|841|809|951|0|0|0|0|0|0|0|0|0|0|0|0|0|0
KAN|8|1|YMR299C|1078|930|842|751|981|841|0|0|0|0|0|0|0|0|0|0|0|0|0|0
KAN|8|2|YOR165W|697|651|584|617|715|608|0|0|0|0|0|0|0|0|0|0|0|0|0|0
KAN|8|3|YOR036W|332|169|104|142|647|571|0|0|0|0|0|0|0|0|0|0|0|0|0|0
KAN|8|4|YOR171C|705|626|589|582|708|606|0|0|0|0|0|0|0|0|0|0|0|0|0|0
KAN|8|5|YOR175C|827|718|516|369|755|610|0|0|0|0|0|0|0|0|0|0|0|0|0|0
KAN|8|6|YOR042W|736|672|625|587|686|564|0|0|0|0|0|0|0|0|0|0|0|0|0|0
KAN|8|7|YOR044W|738|651|568|550|782|676|0|0|0|0|0|0|0|0|0|0|0|0|0|0
KAN|8|8|YNL238W|615|532|566|540|660|521|0|0|0|0|0|0|0|0|0|0|0|0|0|0
KAN|8|9|YMR264W|809|742|670|635|750|598|0|0|0|0|0|0|0|0|0|0|0|0|0|0
KAN|8|10|YMR272C|515|466|500|414|508|425|0|0|0|0|0|0|0|0|0|0|0|0|0|0
KAN|8|11|YMR274C|802|672|506|419|805|636|0|0|0|0|0|0|0|0|0|0|0|0|0|0
KAN|8|12|YOR016C|826|713|658|612|772|583|0|0|0|0|0|0|0|0|0|0|0|0|0|0
KAN|8|13|YNL280C|625|546|547|489|664|565|0|0|0|0|0|0|0|0|0|0|0|0|0|0
KAN|8|14|YMR251W-A|800|723|648|611|743|610|0|0|0|0|0|0|0|0|0|0|0|0|0|0
KAN|8|15|YMR253C|816|749|663|660|824|677|0|0|0|0|0|0|0|0|0|0|0|0|0|0
KAN|8|16|YPR028W|783|725|628|560|797|661|0|0|0|0|0|0|0|0|0|0|0|0|0|0
KAN|8|17|YPL227C|781|701|667|660|697|627|0|0|0|0|0|0|0|0|0|0|0|0|0|0
KAN|8|18|YOL013C|847|788|679|640|816|694|0|0|0|0|0|0|0|0|0|0|0|0|0|0
KAN|8|19|YOL018C|495|457|447|432|496|436|0|0|0|0|0|0|0|0|0|0|0|0|0|0
KAN|8|20|YPR003C|773|737|657|640|779|715|0|0|0|0|0|0|0|0|0|0|0|0|0|0
KAN|8|21|YPL246C|754|727|600|588|741|705|0|0|0|0|0|0|0|0|0|0|0|0|0|0
KAN|8|22|YOR377W|706|691|568|600|672|636|0|0|0|0|0|0|0|0|0|0|0|0|0|0
KAN|8|23|YPL274W|695|721|601|663|710|727|0|0|0|0|0|0|0|0|0|0|0|0|0|0
KAN|8|24|YPL051W|873|1013|686|886|820|1004|0|0|0|0|0|0|0|0|0|0|0|0|0|0
KAN|9|1|YPL170W|1030|908|847|579|1060|878|0|0|0|0|0|0|0|0|0|0|0|0|0|0
KAN|9|2|YOL065C|731|661|581|571|735|629|0|0|0|0|0|0|0|0|0|0|0|0|0|0
KAN|9|3|YOR311C|735|644|582|561|703|572|0|0|0|0|0|0|0|0|0|0|0|0|0|0
KAN|9|4|YOR321W|733|634|596|568|729|618|0|0|0|0|0|0|0|0|0|0|0|0|0|0
KAN|9|5|YPL195W|571|550|528|540|599|540|0|0|0|0|0|0|0|0|0|0|0|0|0|0
KAN|9|6|YOL047C|662|624|644|622|670|592|0|0|0|0|0|0|0|0|0|0|0|0|0|0
KAN|9|7|YOR307C|794|687|664|669|778|647|0|0|0|0|0|0|0|0|0|0|0|0|0|0
KAN|9|8|YPL087W|688|624|672|645|765|631|0|0|0|0|0|0|0|0|0|0|0|0|0|0
KAN|9|9|YPL207W|777|683|672|636|789|642|0|0|0|0|0|0|0|0|0|0|0|0|0|0
KAN|9|10|YPL206C|819|713|698|637|820|638|0|0|0|0|0|0|0|0|0|0|0|0|0|0
KAN|9|11|YOR284W|789|707|678|612|757|617|0|0|0|0|0|0|0|0|0|0|0|0|0|0
KAN|9|12|YOR285W|779|685|631|610|782|634|0|0|0|0|0|0|0|0|0|0|0|0|0|0
KAN|9|13|YOR288C|788|718|650|592|758|600|0|0|0|0|0|0|0|0|0|0|0|0|0|0
KAN|9|14|YOL030W|776|680|665|620|701|567|0|0|0|0|0|0|0|0|0|0|0|0|0|0
KAN|9|15|YOL031C|687|615|608|580|659|603|0|0|0|0|0|0|0|0|0|0|0|0|0|0
KAN|9|16|YOR291W|747|719|647|631|727|670|0|0|0|0|0|0|0|0|0|0|0|0|0|0
KAN|9|17|YCL025C|716|653|612|584|640|575|0|0|0|0|0|0|0|0|0|0|0|0|0|0
KAN|9|18|YDL052C|745|700|614|576|742|647|0|0|0|0|0|0|0|0|0|0|0|0|0|0
KAN|9|19|YPR173C|496|463|389|360|500|410|0|0|0|0|0|0|0|0|0|0|0|0|0|0
KAN|9|20|YCL001W|740|716|590|626|667|609|0|0|0|0|0|0|0|0|0|0|0|0|0|0
KAN|9|21|YPR148C|749|748|600|630|742|697|0|0|0|0|0|0|0|0|0|0|0|0|0|0
KAN|9|22|YPR149W|702|721|570|629|671|667|0|0|0|0|0|0|0|0|0|0|0|0|0|0
KAN|9|23|YDL018C|849|894|646|732|843|880|0|0|0|0|0|0|0|0|0|0|0|0|0|0
KAN|9|24|YBR067C|994|1109|770|985|985|1076|0|0|0|0|0|0|0|0|0|0|0|0|0|0
KAN|10|1|YDL019C|1133|951|988|800|973|875|0|0|0|0|0|0|0|0|0|0|0|0|0|0
KAN|10|2|YPR135W|636|605|524|491|681|548|0|0|0|0|0|0|0|0|0|0|0|0|0|0
KAN|10|3|YGR227W|734|637|628|574|722|584|0|0|0|0|0|0|0|0|0|0|0|0|0|0
KAN|10|4|YBR162W-A|662|596|592|575|656|548|0|0|0|0|0|0|0|0|0|0|0|0|0|0
KAN|10|5|YBR164C|609|554|465|370|637|522|0|0|0|0|0|0|0|0|0|0|0|0|0|0
KAN|10|6|YBR052C|707|677|647|647|715|602|0|0|0|0|0|0|0|0|0|0|0|0|0|0
KAN|10|7|YBR171W|518|498|519|522|637|552|0|0|0|0|0|0|0|0|0|0|0|0|0|0
KAN|10|8|YBR036C|608|519|294|279|303|267|0|0|0|0|0|0|0|0|0|0|0|0|0|0
KAN|10|9|YPR114W|788|662|695|646|788|627|0|0|0|0|0|0|0|0|0|0|0|0|0|0
KAN|10|10|YFR041C|593|534|649|548|688|573|0|0|0|0|0|0|0|0|0|0|0|0|0|0
KAN|10|11|YBR132C|753|655|641|608|746|611|0|0|0|0|0|0|0|0|0|0|0|0|0|0
KAN|10|12|YBR106W|624|545|496|423|512|450|0|0|0|0|0|0|0|0|0|0|0|0|0|0
KAN|10|13|YPR063C|775|706|655|638|749|583|0|0|0|0|0|0|0|0|0|0|0|0|0|0
KAN|10|14|YPR071W|691|647|651|602|716|630|0|0|0|0|0|0|0|0|0|0|0|0|0|0
KAN|10|15|YBL102W|822|785|671|693|813|707|0|0|0|0|0|0|0|0|0|0|0|0|0|0
KAN|10|16|YBR097W|0|0|0|0|0|0|0|0|0|0|0|0|0|0|0|0|0|0|0|0
KAN|10|17|YDL121C|843|747|677|673|770|674|0|0|0|0|0|0|0|0|0|0|0|0|0|0
KAN|10|18|YDR518W|861|777|696|649|808|713|0|0|0|0|0|0|0|0|0|0|0|0|0|0
KAN|10|19|YDR519W|786|737|669|628|754|703|0|0|0|0|0|0|0|0|0|0|0|0|0|0
KAN|10|20|YDR524C|668|651|526|538|688|617|0|0|0|0|0|0|0|0|0|0|0|0|0|0
KAN|10|21|YML048W|637|653|484|524|643|610|0|0|0|0|0|0|0|0|0|0|0|0|0|0
KAN|10|22|YJR073C|447|469|380|353|398|333|0|0|0|0|0|0|0|0|0|0|0|0|0|0
KAN|10|23|wt_blank_sean|0|0|0|0|0|0|0|0|0|0|0|0|0|0|0|0|0|0|0|0
KAN|10|24|YJR088C|924|1019|781|961|979|1045|0|0|0|0|0|0|0|0|0|0|0|0|0|0
KAN|11|1|YDR503C|1190|982|922|568|1092|882|0|0|0|0|0|0|0|0|0|0|0|0|0|0
KAN|11|2|YML059C|709|618|637|545|777|570|0|0|0|0|0|0|0|0|0|0|0|0|0|0
KAN|11|3|YML055W|623|569|572|538|675|541|0|0|0|0|0|0|0|0|0|0|0|0|0|0
KAN|11|4|YDL099W|612|565|595|522|687|560|0|0|0|0|0|0|0|0|0|0|0|0|0|0
KAN|11|5|YDL100C|679|608|620|566|709|566|0|0|0|0|0|0|0|0|0|0|0|0|0|0
KAN|11|6|YDR484W|304|245|219|200|331|274|0|0|0|0|0|0|0|0|0|0|0|0|0|0
KAN|11|7|YDR492W|827|722|699|654|854|781|0|0|0|0|0|0|0|0|0|0|0|0|0|0
KAN|11|8|YGL126W|727|630|655|594|730|562|0|0|0|0|0|0|0|0|0|0|0|0|0|0
KAN|11|9|YIL124W|750|626|640|572|758|661|0|0|0|0|0|0|0|0|0|0|0|0|0|0
KAN|11|10|YDL091C|735|646|622|576|629|584|0|0|0|0|0|0|0|0|0|0|0|0|0|0
KAN|11|11|YDL093W|715|612|647|597|722|586|0|0|0|0|0|0|0|0|0|0|0|0|0|0
KAN|11|12|YFL048C|708|615|603|538|749|637|0|0|0|0|0|0|0|0|0|0|0|0|0|0
KAN|11|13|YDL095W|776|716|662|601|791|620|0|0|0|0|0|0|0|0|0|0|0|0|0|0
KAN|11|14|YFL025C|751|685|637|644|696|563|0|0|0|0|0|0|0|0|0|0|0|0|0|0
KAN|11|15|YGL161C|465|494|421|388|452|410|0|0|0|0|0|0|0|0|0|0|0|0|0|0
KAN|11|16|YGL167C|609|552|537|467|678|552|0|0|0|0|0|0|0|0|0|0|0|0|0|0
KAN|11|17|YGR261C|690|599|583|549|680|607|0|0|0|0|0|0|0|0|0|0|0|0|0|0
KAN|11|18|YGR263C|754|699|618|596|758|679|0|0|0|0|0|0|0|0|0|0|0|0|0|0
KAN|11|19|YGR266W|754|717|586|616|724|635|0|0|0|0|0|0|0|0|0|0|0|0|0|0
KAN|11|20|YNR039C|717|701|616|602|709|648|0|0|0|0|0|0|0|0|0|0|0|0|0|0
KAN|11|21|YNL146W|694|680|588|574|661|637|0|0|0|0|0|0|0|0|0|0|0|0|0|0
KAN|11|22|YNR019W|757|708|581|602|721|662|0|0|0|0|0|0|0|0|0|0|0|0|0|0
KAN|11|23|YCR043C|863|856|694|740|899|858|0|0|0|0|0|0|0|0|0|0|0|0|0|0
KAN|11|24|YNR021W|938|1057|858|963|982|1012|0|0|0|0|0|0|0|0|0|0|0|0|0|0
KAN|12|1|YCR044C|987|848|834|689|966|818|0|0|0|0|0|0|0|0|0|0|0|0|0|0
KAN|12|2|YCR061W|734|681|624|590|766|641|0|0|0|0|0|0|0|0|0|0|0|0|0|0
KAN|12|3|YNR030W|632|580|544|543|691|580|0|0|0|0|0|0|0|0|0|0|0|0|0|0
KAN|12|4|YBR177C|683|633|542|554|686|610|0|0|0|0|0|0|0|0|0|0|0|0|0|0
KAN|12|5|YNR008W|663|560|575|545|693|590|0|0|0|0|0|0|0|0|0|0|0|0|0|0
KAN|12|6|YNR013C|691|656|589|532|710|587|0|0|0|0|0|0|0|0|0|0|0|0|0|0
KAN|12|7|YBR283C|653|585|580|569|664|538|0|0|0|0|0|0|0|0|0|0|0|0|0|0
KAN|12|8|YNL041C|630|519|557|477|658|505|0|0|0|0|0|0|0|0|0|0|0|0|0|0
KAN|12|9|YNL044W|676|575|595|551|649|553|0|0|0|0|0|0|0|0|0|0|0|0|0|0
KAN|12|10|YBR290W|788|711|674|620|780|634|0|0|0|0|0|0|0|0|0|0|0|0|0|0
KAN|12|11|YNL046W|665|591|598|550|699|594|0|0|0|0|0|0|0|0|0|0|0|0|0|0
KAN|12|12|YNL049C|750|680|668|637|786|661|0|0|0|0|0|0|0|0|0|0|0|0|0|0
KAN|12|13|YBR273C|702|651|640|624|706|590|0|0|0|0|0|0|0|0|0|0|0|0|0|0
KAN|12|14|YBR264C|724|638|646|593|694|612|0|0|0|0|0|0|0|0|0|0|0|0|0|0
KAN|12|15|YNL008C|783|723|661|663|764|630|0|0|0|0|0|0|0|0|0|0|0|0|0|0
KAN|12|16|YDL137W|760|704|641|600|735|628|0|0|0|0|0|0|0|0|0|0|0|0|0|0
KAN|12|17|YJL024C|693|603|578|539|700|616|0|0|0|0|0|0|0|0|0|0|0|0|0|0
KAN|12|18|YJL029C|641|627|576|549|588|539|0|0|0|0|0|0|0|0|0|0|0|0|0|0
KAN|12|19|YML067C|740|699|630|618|746|668|0|0|0|0|0|0|0|0|0|0|0|0|0|0
KAN|12|20|YJL004C|685|666|598|554|688|631|0|0|0|0|0|0|0|0|0|0|0|0|0|0
KAN|12|21|YML038C|636|644|477|509|625|593|0|0|0|0|0|0|0|0|0|0|0|0|0|0
KAN|12|22|YER151C|533|516|307|405|699|589|0|0|0|0|0|0|0|0|0|0|0|0|0|0
KAN|12|23|YML075C|716|707|608|664|700|694|0|0|0|0|0|0|0|0|0|0|0|0|0|0
KAN|12|24|YGR086C|894|1055|729|888|953|1070|0|0|0|0|0|0|0|0|0|0|0|0|0|0
KAN|13|1|YGR089W|1105|908|850|654|999|784|0|0|0|0|0|0|0|0|0|0|0|0|0|0
KAN|13|2|YGR106C|719|660|574|528|733|631|0|0|0|0|0|0|0|0|0|0|0|0|0|0
KAN|13|3|YLR246W|663|608|468|334|707|593|0|0|0|0|0|0|0|0|0|0|0|0|0|0
KAN|13|4|YJR118C|706|640|571|567|733|664|0|0|0|0|0|0|0|0|0|0|0|0|0|0
KAN|13|5|YDR205W|744|710|616|603|779|623|0|0|0|0|0|0|0|0|0|0|0|0|0|0
KAN|13|6|YGR038W|688|639|546|527|660|513|0|0|0|0|0|0|0|0|0|0|0|0|0|0
KAN|13|7|YJR131W|680|595|613|505|641|535|0|0|0|0|0|0|0|0|0|0|0|0|0|0
KAN|13|8|YJR134C|724|647|643|565|756|627|0|0|0|0|0|0|0|0|0|0|0|0|0|0
KAN|13|9|YER120W|652|597|574|475|661|517|0|0|0|0|0|0|0|0|0|0|0|0|0|0
KAN|13|10|YER122C|659|576|604|561|700|549|0|0|0|0|0|0|0|0|0|0|0|0|0|0
KAN|13|11|YJR117W|619|566|596|531|676|608|0|0|0|0|0|0|0|0|0|0|0|0|0|0
KAN|13|12|YER113C|698|640|607|521|662|590|0|0|0|0|0|0|0|0|0|0|0|0|0|0
KAN|13|13|YJR040W|712|623|639|617|700|581|0|0|0|0|0|0|0|0|0|0|0|0|0|0
KAN|13|14|YKR067W|625|581|604|537|683|611|0|0|0|0|0|0|0|0|0|0|0|0|0|0
KAN|13|15|YJR031C|676|629|607|543|675|607|0|0|0|0|0|0|0|0|0|0|0|0|0|0
KAN|13|16|YMR054W|690|636|624|553|705|595|0|0|0|0|0|0|0|0|0|0|0|0|0|0
KAN|13|17|YIR033W|586|591|510|478|597|532|0|0|0|0|0|0|0|0|0|0|0|0|0|0
KAN|13|18|YJR010C-A|729|674|634|594|700|601|0|0|0|0|0|0|0|0|0|0|0|0|0|0
KAN|13|19|YJR015W|704|675|629|646|719|620|0|0|0|0|0|0|0|0|0|0|0|0|0|0
KAN|13|20|YMR052W|662|628|548|564|648|581|0|0|0|0|0|0|0|0|0|0|0|0|0|0
KAN|13|21|YBR287W|746|711|608|597|719|682|0|0|0|0|0|0|0|0|0|0|0|0|0|0
KAN|13|22|YBR288C|641|650|552|548|622|578|0|0|0|0|0|0|0|0|0|0|0|0|0|0
KAN|13|23|YAR002C-A|699|720|572|634|711|718|0|0|0|0|0|0|0|0|0|0|0|0|0|0
KAN|13|24|YMR119W|889|1047|745|916|914|1046|0|0|0|0|0|0|0|0|0|0|0|0|0|0
KAN|14|1|YNL125C|898|734|1056|817|1295|1064|0|0|0|0|0|0|0|0|0|0|0|0|0|0
KAN|14|2|YNL130C|730|685|655|572|814|675|0|0|0|0|0|0|0|0|0|0|0|0|0|0
KAN|14|3|YIL030C|578|545|543|496|587|524|0|0|0|0|0|0|0|0|0|0|0|0|0|0
KAN|14|4|YNL085W|679|627|635|572|702|605|0|0|0|0|0|0|0|0|0|0|0|0|0|0
KAN|14|5|YNL095C|608|545|556|510|432|407|0|0|0|0|0|0|0|0|0|0|0|0|0|0
KAN|14|6|YLR390W-A|606|590|568|496|710|634|0|0|0|0|0|0|0|0|0|0|0|0|0|0
KAN|14|7|YJL078C|639|583|503|404|657|564|0|0|0|0|0|0|0|0|0|0|0|0|0|0
KAN|14|8|YKR053C|650|585|602|537|677|602|0|0|0|0|0|0|0|0|0|0|0|0|0|0
KAN|14|9|YNL051W|606|551|577|498|648|570|0|0|0|0|0|0|0|0|0|0|0|0|0|0
KAN|14|10|YPL137C|675|607|593|502|674|566|0|0|0|0|0|0|0|0|0|0|0|0|0|0
KAN|14|11|YDL072C|718|643|645|583|688|597|0|0|0|0|0|0|0|0|0|0|0|0|0|0
KAN|14|12|YCR048W|726|663|671|624|716|625|0|0|0|0|0|0|0|0|0|0|0|0|0|0
KAN|14|13|YCR067C|695|665|579|507|680|641|0|0|0|0|0|0|0|0|0|0|0|0|0|0
KAN|14|14|YCR034W|756|711|668|639|772|678|0|0|0|0|0|0|0|0|0|0|0|0|0|0
KAN|14|15|YGR130C|771|736|648|663|798|704|0|0|0|0|0|0|0|0|0|0|0|0|0|0
KAN|14|16|YGL223C|763|675|549|551|711|689|0|0|0|0|0|0|0|0|0|0|0|0|0|0
KAN|14|17|YBR255W|785|766|671|710|741|709|0|0|0|0|0|0|0|0|0|0|0|0|0|0
KAN|14|18|YER087C-B|790|767|664|667|785|730|0|0|0|0|0|0|0|0|0|0|0|0|0|0
KAN|14|19|YIL105C|770|749|637|673|794|741|0|0|0|0|0|0|0|0|0|0|0|0|0|0
KAN|14|20|YDR476C|767|735|625|636|744|705|0|0|0|0|0|0|0|0|0|0|0|0|0|0
KAN|14|21|YDR525W|704|685|553|522|678|627|0|0|0|0|0|0|0|0|0|0|0|0|0|0
KAN|14|22|YDR057W|764|767|615|638|761|753|0|0|0|0|0|0|0|0|0|0|0|0|0|0
KAN|14|23|YBR159W|593|647|474|576|574|571|0|0|0|0|0|0|0|0|0|0|0|0|0|0
KAN|14|24|YHR123W|940|1169|709|982|1028|1123|0|0|0|0|0|0|0|0|0|0|0|0|0|0
KAN|15|1|YGR284C|1041|843|830|667|1092|879|0|0|0|0|0|0|0|0|0|0|0|0|0|0
KAN|15|2|YOL101C|702|660|581|562|714|625|0|0|0|0|0|0|0|0|0|0|0|0|0|0
KAN|15|3|YOL107W|624|607|565|543|643|526|0|0|0|0|0|0|0|0|0|0|0|0|0|0
KAN|15|4|YNL300W|595|570|524|519|617|574|0|0|0|0|0|0|0|0|0|0|0|0|0|0
KAN|15|5|YOL110W|614|590|566|536|630|576|0|0|0|0|0|0|0|0|0|0|0|0|0|0
KAN|15|6|YOR317W|615|625|618|556|638|523|0|0|0|0|0|0|0|0|0|0|0|0|0|0
KAN|15|7|YML071C|559|513|547|520|565|489|0|0|0|0|0|0|0|0|0|0|0|0|0|0
KAN|15|8|YIR038C|659|645|632|582|690|563|0|0|0|0|0|0|0|0|0|0|0|0|0|0
KAN|15|9|YML101C|690|651|621|569|762|643|0|0|0|0|0|0|0|0|0|0|0|0|0|0
KAN|15|10|YOL137W|645|611|607|586|666|589|0|0|0|0|0|0|0|0|0|0|0|0|0|0
KAN|15|11|YDR424C|602|578|589|584|672|614|0|0|0|0|0|0|0|0|0|0|0|0|0|0
KAN|15|12|YMR065W|730|707|663|637|752|664|0|0|0|0|0|0|0|0|0|0|0|0|0|0
KAN|15|13|YML128C|444|396|314|279|393|361|0|0|0|0|0|0|0|0|0|0|0|0|0|0
KAN|15|14|YHR045W|739|761|693|707|753|685|0|0|0|0|0|0|0|0|0|0|0|0|0|0
KAN|15|15|YHR181W|694|676|645|672|662|626|0|0|0|0|0|0|0|0|0|0|0|0|0|0
KAN|15|16|YMR123W|639|706|548|664|672|637|0|0|0|0|0|0|0|0|0|0|0|0|0|0
KAN|15|17|YLR039C|314|304|289|174|357|314|0|0|0|0|0|0|0|0|0|0|0|0|0|0
KAN|15|18|YLR050C|742|823|647|753|744|815|0|0|0|0|0|0|0|0|0|0|0|0|0|0
KAN|15|19|YNR075W|739|802|693|762|760|778|0|0|0|0|0|0|0|0|0|0|0|0|0|0
KAN|15|20|YOL088C|799|763|642|699|793|722|0|0|0|0|0|0|0|0|0|0|0|0|0|0
KAN|15|21|YMR313C|715|710|592|655|700|643|0|0|0|0|0|0|0|0|0|0|0|0|0|0
KAN|15|22|YHR004C|644|663|517|600|634|620|0|0|0|0|0|0|0|0|0|0|0|0|0|0
KAN|15|23|YLR450W|769|851|584|736|764|827|0|0|0|0|0|0|0|0|0|0|0|0|0|0
KAN|15|24|YDL192W|823|1094|731|997|916|1030|0|0|0|0|0|0|0|0|0|0|0|0|0|0
KAN|16|1|YNR051C|765|665|510|484|575|722|0|0|0|0|0|0|0|0|0|0|0|0|0|0
KAN|16|2|YJL123C|574|634|515|590|641|672|0|0|0|0|0|0|0|0|0|0|0|0|0|0
KAN|16|3|YJL117W|488|545|414|545|525|606|0|0|0|0|0|0|0|0|0|0|0|0|0|0
KAN|16|4|YDL222C|588|661|473|564|704|681|0|0|0|0|0|0|0|0|0|0|0|0|0|0
KAN|16|5|YDL226C|472|606|436|508|529|561|0|0|0|0|0|0|0|0|0|0|0|0|0|0
KAN|16|6|YDL231C|507|530|483|529|705|640|0|0|0|0|0|0|0|0|0|0|0|0|0|0
KAN|16|7|YDL232W|555|615|424|525|690|575|0|0|0|0|0|0|0|0|0|0|0|0|0|0
KAN|16|8|YJL079C|577|636|461|511|710|715|0|0|0|0|0|0|0|0|0|0|0|0|0|0
KAN|16|9|YKR088C|565|648|413|505|582|571|0|0|0|0|0|0|0|0|0|0|0|0|0|0
KAN|16|10|YJL073W|521|641|511|562|656|656|0|0|0|0|0|0|0|0|0|0|0|0|0|0
KAN|16|11|YJL062W|629|648|542|547|653|603|0|0|0|0|0|0|0|0|0|0|0|0|0|0
KAN|16|12|YJR066W|479|641|416|590|633|752|0|0|0|0|0|0|0|0|0|0|0|0|0|0
KAN|16|13|YDR483W|599|703|475|618|771|731|0|0|0|0|0|0|0|0|0|0|0|0|0|0
KAN|16|14|YER044C|52|60|32|55|153|268|0|0|0|0|0|0|0|0|0|0|0|0|0|0
KAN|16|15|YDL204W|671|777|641|690|886|906|0|0|0|0|0|0|0|0|0|0|0|0|0|0
KAN|16|16|YBR058C-A|0|0|0|0|0|1|0|0|0|0|0|0|0|0|0|0|0|0|0|0
KAN|16|17|YBR096W|861|871|783|879|1001|1053|0|0|0|0|0|0|0|0|0|0|0|0|0|0
KAN|16|18|YBR234C|0|0|0|0|0|0|0|0|0|0|0|0|0|0|0|0|0|0|0|0
KAN|16|19|YDR027C|3|4|0|0|1|6|0|0|0|0|0|0|0|0|0|0|0|0|0|0
KAN|16|20|YDR032C|743|751|625|691|1008|938|0|0|0|0|0|0|0|0|0|0|0|0|0|0
KAN|16|21|YEL022W|458|551|391|498|593|577|0|0|0|0|0|0|0|0|0|0|0|0|0|0
KAN|16|22|YER053C-A|638|710|496|650|819|843|0|0|0|0|0|0|0|0|0|0|0|0|0|0
KAN|16|23|YER100W|675|839|546|744|889|1060|0|0|0|0|0|0|0|0|0|0|0|0|0|0
KAN|16|24|YGL095C|0|50|0|1|3|41|0|0|0|0|0|0|0|0|0|0|0|0|0|0
NAT|YNL258C*3NAT2
KAN|1|1|YCR017C|923|510|1032|591|857|378|0|0|0|0|0|0|0|0|0|0|0|0|0|0
KAN|1|2|YDR056C|547|514|715|568|522|350|0|0|0|0|0|0|0|0|0|0|0|0|0|0
KAN|1|3|YBR229C|497|379|606|477|503|367|0|0|0|0|0|0|0|0|0|0|0|0|0|0
KAN|1|4|YCR011C|542|523|664|521|559|382|0|0|0|0|0|0|0|0|0|0|0|0|0|0
KAN|1|5|YBL011W|574|371|699|564|554|343|0|0|0|0|0|0|0|0|0|0|0|0|0|0
KAN|1|6|YBL017C|561|535|704|482|656|318|0|0|0|0|0|0|0|0|0|0|0|0|0|0
KAN|1|7|YCL056C|604|623|725|644|600|488|0|0|0|0|0|0|0|0|0|0|0|0|0|0
KAN|1|8|YDR137W|367|159|464|240|279|176|0|0|0|0|0|0|0|0|0|0|0|0|0|0
KAN|1|9|YAR042W|555|489|662|609|532|337|0|0|0|0|0|0|0|0|0|0|0|0|0|0
KAN|1|10|YBR201W|572|499|674|578|674|473|0|0|0|0|0|0|0|0|0|0|0|0|0|0
KAN|1|11|YCL045C|538|550|816|587|516|434|0|0|0|0|0|0|0|0|0|0|0|0|0|0
KAN|1|12|YBR183W|565|545|933|563|728|464|0|0|0|0|0|0|0|0|0|0|0|0|0|0
KAN|1|13|YDR108W|499|351|770|441|459|264|0|0|0|0|0|0|0|0|0|0|0|0|0|0
KAN|1|14|YAL007C|608|587|617|594|574|422|0|0|0|0|0|0|0|0|0|0|0|0|0|0
KAN|1|15|YDR100W|617|647|692|627|528|441|0|0|0|0|0|0|0|0|0|0|0|0|0|0
KAN|1|16|YAL026C|179|106|387|304|247|224|0|0|0|0|0|0|0|0|0|0|0|0|0|0
KAN|1|17|YAL023C|638|588|698|654|670|455|0|0|0|0|0|0|0|0|0|0|0|0|0|0
KAN|1|18|YBL082C|558|537|620|554|578|434|0|0|0|0|0|0|0|0|0|0|0|0|0|0
KAN|1|19|YDR084C|514|458|689|594|620|389|0|0|0|0|0|0|0|0|0|0|0|0|0|0
KAN|1|20|YAL042W|786|592|941|591|658|466|0|0|0|0|0|0|0|0|0|0|0|0|0|0
KAN|1|21|YAL058W|631|547|804|624|749|458|0|0|0|0|0|0|0|0|0|0|0|0|0|0
KAN|1|22|YGL200C|705|597|518|507|725|407|0|0|0|0|0|0|0|0|0|0|0|0|0|0
KAN|1|23|YGL203C|533|483|743|471|587|346|0|0|0|0|0|0|0|0|0|0|0|0|0|0
KAN|1|24|YDR294C|771|966|895|1077|799|959|0|0|0|0|0|0|0|0|0|0|0|0|0|0
KAN|2|1|YDR297W|731|797|1118|975|822|619|0|0|0|0|0|0|0|0|0|0|0|0|0|0
KAN|2|2|YEL001C|578|553|663|697|449|531|0|0|0|0|0|0|0|0|0|0|0|0|0|0
KAN|2|3|YEL003W|443|457|535|531|413|415|0|0|0|0|0|0|0|0|0|0|0|0|0|0
KAN|2|4|YDR304C|613|684|723|779|508|573|0|0|0|0|0|0|0|0|0|0|0|0|0|0
KAN|2|5|YEL004W|607|600|542|561|465|457|0|0|0|0|0|0|0|0|0|0|0|0|0|0
KAN|2|6|YEL005C|604|624|662|734|501|573|0|0|0|0|0|0|0|0|0|0|0|0|0|0
KAN|2|7|YDR307W|620|631|626|725|482|575|0|0|0|0|0|0|0|0|0|0|0|0|0|0
KAN|2|8|YGL084C|247|284|387|382|318|346|0|0|0|0|0|0|0|0|0|0|0|0|0|0
KAN|2|9|YGL054C|717|734|733|763|576|591|0|0|0|0|0|0|0|0|0|0|0|0|0|0
KAN|2|10|YER019C-A|588|642|660|731|478|537|0|0|0|0|0|0|0|0|0|0|0|0|0|0
KAN|2|11|YDR270W|677|736|698|799|577|620|0|0|0|0|0|0|0|0|0|0|0|0|0|0
KAN|2|12|YDR410C|0|0|0|0|0|0|0|0|0|0|0|0|0|0|0|0|0|0|0|0
KAN|2|13|YDR411C|669|726|788|824|620|639|0|0|0|0|0|0|0|0|0|0|0|0|0|0
KAN|2|14|YER004W|687|767|791|859|562|609|0|0|0|0|0|0|0|0|0|0|0|0|0|0
KAN|2|15|YER005W|570|583|680|706|561|585|0|0|0|0|0|0|0|0|0|0|0|0|0|0
KAN|2|16|YGL020C|612|558|754|839|609|615|0|0|0|0|0|0|0|0|0|0|0|0|0|0
KAN|2|17|YEL064C|680|664|61|232|339|408|0|0|0|0|0|0|0|0|0|0|0|0|0|0
KAN|2|18|YGL027C|614|666|703|711|555|552|0|0|0|0|0|0|0|0|0|0|0|0|0|0
KAN|2|19|YDR233C|633|702|764|788|577|641|0|0|0|0|0|0|0|0|0|0|0|0|0|0
KAN|2|20|YEL042W|560|621|617|676|478|518|0|0|0|0|0|0|0|0|0|0|0|0|0|0
KAN|2|21|YEL043W|594|665|661|719|489|517|0|0|0|0|0|0|0|0|0|0|0|0|0|0
KAN|2|22|YGL005C|685|739|725|753|593|595|0|0|0|0|0|0|0|0|0|0|0|0|0|0
KAN|2|23|YGL010W|598|746|650|778|546|586|0|0|0|0|0|0|0|0|0|0|0|0|0|0
KAN|2|24|YGL012W|642|767|709|1210|589|692|0|0|0|0|0|0|0|0|0|0|0|0|0|0
KAN|3|1|YDR349C|921|841|1003|921|715|684|0|0|0|0|0|0|0|0|0|0|0|0|0|0
KAN|3|2|YDR221W|726|707|755|761|558|583|0|0|0|0|0|0|0|0|0|0|0|0|0|0
KAN|3|3|YDR222W|640|672|699|731|538|565|0|0|0|0|0|0|0|0|0|0|0|0|0|0
KAN|3|4|YDR357C|565|571|627|664|450|483|0|0|0|0|0|0|0|0|0|0|0|0|0|0
KAN|3|5|YEL031W|291|517|502|529|388|443|0|0|0|0|0|0|0|0|0|0|0|0|0|0
KAN|3|6|YER083C|707|767|739|798|546|641|0|0|0|0|0|0|0|0|0|0|0|0|0|0
KAN|3|7|YDR344C|685|768|697|797|539|633|0|0|0|0|0|0|0|0|0|0|0|0|0|0
KAN|3|8|YEL013W|357|419|458|507|281|356|0|0|0|0|0|0|0|0|0|0|0|0|0|0
KAN|3|9|YEL015W|621|637|638|688|484|553|0|0|0|0|0|0|0|0|0|0|0|0|0|0
KAN|3|10|YER071C|699|692|663|659|546|602|0|0|0|0|0|0|0|0|0|0|0|0|0|0
KAN|3|11|YDR320C|217|288|478|447|376|378|0|0|0|0|0|0|0|0|0|0|0|0|0|0
KAN|3|12|YHR110W|674|696|677|794|536|631|0|0|0|0|0|0|0|0|0|0|0|0|0|0
KAN|3|13|YIL076W|359|405|385|365|284|330|0|0|0|0|0|0|0|0|0|0|0|0|0|0
KAN|3|14|YIL090W|212|305|527|534|279|269|0|0|0|0|0|0|0|0|0|0|0|0|0|0
KAN|3|15|YIL039W|580|664|616|715|501|588|0|0|0|0|0|0|0|0|0|0|0|0|0|0
KAN|3|16|YIL040W|573|623|546|598|421|515|0|0|0|0|0|0|0|0|0|0|0|0|0|0
KAN|3|17|YIL043C|657|725|685|748|545|612|0|0|0|0|0|0|0|0|0|0|0|0|0|0
KAN|3|18|YIL044C|595|650|667|728|494|499|0|0|0|0|0|0|0|0|0|0|0|0|0|0
KAN|3|19|YGR199W|638|708|731|776|572|659|0|0|0|0|0|0|0|0|0|0|0|0|0|0
KAN|3|20|YGR202C|598|730|654|763|504|589|0|0|0|0|0|0|0|0|0|0|0|0|0|0
KAN|3|21|YHR060W|141|128|203|195|238|284|0|0|0|0|0|0|0|0|0|0|0|0|0|0
KAN|3|22|YIL027C|603|709|711|807|525|590|0|0|0|0|0|0|0|0|0|0|0|0|0|0
KAN|3|23|YHR079C|660|780|699|874|534|637|0|0|0|0|0|0|0|0|0|0|0|0|0|0
KAN|3|24|YGR177C|771|1033|804|1128|676|818|0|0|0|0|0|0|0|0|0|0|0|0|0|0
KAN|4|1|YGR036C|406|383|600|541|441|414|0|0|0|0|0|0|0|0|0|0|0|0|0|0
KAN|4|2|YHR039C|595|650|704|680|517|560|0|0|0|0|0|0|0|0|0|0|0|0|0|0
KAN|4|3|YIL005W|548|521|602|649|468|507|0|0|0|0|0|0|0|0|0|0|0|0|0|0
KAN|4|4|YIL016W|608|586|652|687|503|544|0|0|0|0|0|0|0|0|0|0|0|0|0|0
KAN|4|5|YGR170W|573|557|597|648|468|518|0|0|0|0|0|0|0|0|0|0|0|0|0|0
KAN|4|6|YHR204W|609|688|641|682|510|572|0|0|0|0|0|0|0|0|0|0|0|0|0|0
KAN|4|7|YGR157W|87|197|300|332|293|292|0|0|0|0|0|0|0|0|0|0|0|0|0|0
KAN|4|8|YHL003C|722|725|757|815|579|620|0|0|0|0|0|0|0|0|0|0|0|0|0|0
KAN|4|9|YHR176W|678|716|710|763|561|622|0|0|0|0|0|0|0|0|0|0|0|0|0|0
KAN|4|10|YHR142W|668|658|707|767|533|582|0|0|0|0|0|0|0|0|0|0|0|0|0|0
KAN|4|11|YGL226C-A|660|716|698|777|542|631|0|0|0|0|0|0|0|0|0|0|0|0|0|0
KAN|4|12|YGL231C|636|659|671|758|513|592|0|0|0|0|0|0|0|0|0|0|0|0|0|0
KAN|4|13|YHL031C|519|455|548|512|473|459|0|0|0|0|0|0|0|0|0|0|0|0|0|0
KAN|4|14|YHR135C|714|755|787|809|598|582|0|0|0|0|0|0|0|0|0|0|0|0|0|0
KAN|4|15|YHR136C|723|788|729|831|571|672|0|0|0|0|0|0|0|0|0|0|0|0|0|0
KAN|4|16|YGR105W|143|212|444|453|170|176|0|0|0|0|0|0|0|0|0|0|0|0|0|0
KAN|4|17|YLL014W|717|762|748|827|564|638|0|0|0|0|0|0|0|0|0|0|0|0|0|0
KAN|4|18|YKL020C|593|671|673|739|499|577|0|0|0|0|0|0|0|0|0|0|0|0|0|0
KAN|4|19|YLR080W|604|657|619|722|492|586|0|0|0|0|0|0|0|0|0|0|0|0|0|0
KAN|4|20|YKL140W|597|629|653|746|504|556|0|0|0|0|0|0|0|0|0|0|0|0|0|0
KAN|4|21|YKL008C|624|641|650|739|532|580|0|0|0|0|0|0|0|0|0|0|0|0|0|0
KAN|4|22|YLR056W|677|720|721|768|575|630|0|0|0|0|0|0|0|0|0|0|0|0|0|0
KAN|4|23|YLR064W|659|792|685|851|553|729|0|0|0|0|0|0|0|0|0|0|0|0|0|0
KAN|4|24|YKL119C|987|1347|608|763|365|669|0|0|0|0|0|0|0|0|0|0|0|0|0|0
KAN|5|1|YJL134W|961|879|1010|950|786|646|0|0|0|0|0|0|0|0|0|0|0|0|0|0
KAN|5|2|YLR042C|723|687|764|747|592|606|0|0|0|0|0|0|0|0|0|0|0|0|0|0
KAN|5|3|YLR023C|627|649|669|674|524|533|0|0|0|0|0|0|0|0|0|0|0|0|0|0
KAN|5|4|YJL178C|600|626|588|660|458|509|0|0|0|0|0|0|0|0|0|0|0|0|0|0
KAN|5|5|YJL171C|613|676|630|703|470|536|0|0|0|0|0|0|0|0|0|0|0|0|0|0
KAN|5|6|YKL094W|634|682|632|722|480|429|0|0|0|0|0|0|0|0|0|0|0|0|0|0
KAN|5|7|YJL168C|496|562|531|588|454|503|0|0|0|0|0|0|0|0|0|0|0|0|0|0
KAN|5|8|YKL212W|351|352|451|434|344|342|0|0|0|0|0|0|0|0|0|0|0|0|0|0
KAN|5|9|YJL192C|636|654|660|735|517|597|0|0|0|0|0|0|0|0|0|0|0|0|0|0
KAN|5|10|YKL073W|671|683|649|719|558|609|0|0|0|0|0|0|0|0|0|0|0|0|0|0
KAN|5|11|YKL179C|664|692|704|734|559|615|0|0|0|0|0|0|0|0|0|0|0|0|0|0
KAN|5|12|YLL043W|635|669|692|764|524|570|0|0|0|0|0|0|0|0|0|0|0|0|0|0
KAN|5|13|YLL052C|622|657|671|766|551|619|0|0|0|0|0|0|0|0|0|0|0|0|0|0
KAN|5|14|YLL055W|611|650|670|749|522|602|0|0|0|0|0|0|0|0|0|0|0|0|0|0
KAN|5|15|YKL063C|630|658|652|777|518|591|0|0|0|0|0|0|0|0|0|0|0|0|0|0
KAN|5|16|YKL065C|713|749|749|849|608|664|0|0|0|0|0|0|0|0|0|0|0|0|0|0
KAN|5|17|YJL198W|608|667|666|757|542|595|0|0|0|0|0|0|0|0|0|0|0|0|0|0
KAN|5|18|YJL196C|584|637|648|734|518|604|0|0|0|0|0|0|0|0|0|0|0|0|0|0
KAN|5|19|YLL023C|552|610|623|718|474|571|0|0|0|0|0|0|0|0|0|0|0|0|0|0
KAN|5|20|YLL028W|643|693|687|795|524|601|0|0|0|0|0|0|0|0|0|0|0|0|0|0
KAN|5|21|YJL212C|679|690|714|794|550|642|0|0|0|0|0|0|0|0|0|0|0|0|0|0
KAN|5|22|YMR022W|655|770|715|804|544|616|0|0|0|0|0|0|0|0|0|0|0|0|0|0
KAN|5|23|YMR214W|624|738|696|843|520|668|0|0|0|0|0|0|0|0|0|0|0|0|0|0
KAN|5|24|YMR215W|737|1060|917|1244|713|938|0|0|0|0|0|0|0|0|0|0|0|0|0|0
KAN|6|1|YMR010W|967|862|1086|968|802|647|0|0|0|0|0|0|0|0|0|0|0|0|0|0
KAN|6|2|YMR015C|617|591|628|661|493|557|0|0|0|0|0|0|0|0|0|0|0|0|0|0
KAN|6|3|YLR207W|571|532|691|739|528|516|0|0|0|0|0|0|0|0|0|0|0|0|0|0
KAN|6|4|YLR350W|0|0|656|688|471|520|0|0|0|0|0|0|0|0|0|0|0|0|0|0
KAN|6|5|YLR220W|668|651|660|723|513|557|0|0|0|0|0|0|0|0|0|0|0|0|0|0
KAN|6|6|YML012W|636|645|657|736|526|574|0|0|0|0|0|0|0|0|0|0|0|0|0|0
KAN|6|7|YML008C|616|676|698|709|508|529|0|0|0|0|0|0|0|0|0|0|0|0|0|0
KAN|6|8|YMR202W|407|467|567|527|435|454|0|0|0|0|0|0|0|0|0|0|0|0|0|0
KAN|6|9|YLR194C|707|686|622|550|548|604|0|0|0|0|0|0|0|0|0|0|0|0|0|0
KAN|6|10|YMR183C|622|648|688|744|515|566|0|0|0|0|0|0|0|0|0|0|0|0|0|0
KAN|6|11|YML019W|586|626|608|680|493|565|0|0|0|0|0|0|0|0|0|0|0|0|0|0
KAN|6|12|YML013W|554|609|593|694|475|510|0|0|0|0|0|0|0|0|0|0|0|0|0|0
KAN|6|13|YLR292C|698|736|735|814|568|617|0|0|0|0|0|0|0|0|0|0|0|0|0|0
KAN|6|14|YMR161W|639|668|666|766|530|619|0|0|0|0|0|0|0|0|0|0|0|0|0|0
KAN|6|15|YMR163C|544|601|567|639|460|515|0|0|0|0|0|0|0|0|0|0|0|0|0|0
KAN|6|16|YLR396C|0|0|0|0|0|0|0|0|0|0|0|0|0|0|0|0|0|0|0|0
KAN|6|17|YMR152W|604|710|683|790|535|650|0|0|0|0|0|0|0|0|0|0|0|0|0|0
KAN|6|18|YLR130C|677|752|742|826|583|650|0|0|0|0|0|0|0|0|0|0|0|0|0|0
KAN|6|19|YLR268W|532|562|548|586|437|495|0|0|0|0|0|0|0|0|0|0|0|0|0|0
KAN|6|20|YMR029C|632|692|670|739|506|601|0|0|0|0|0|0|0|0|0|0|0|0|0|0
KAN|6|21|YMR031C|651|757|717|849|557|676|0|0|0|0|0|0|0|0|0|0|0|0|0|0
KAN|6|22|YLR372W|678|733|727|850|523|627|0|0|0|0|0|0|0|0|0|0|0|0|0|0
KAN|6|23|YLR242C|733|849|716|846|524|650|0|0|0|0|0|0|0|0|0|0|0|0|0|0
KAN|6|24|YLR250W|770|1084|890|1234|700|969|0|0|0|0|0|0|0|0|0|0|0|0|0|0
KAN|7|1|YLR120C|935|859|1018|913|792|640|0|0|0|0|0|0|0|0|0|0|0|0|0|0
KAN|7|2|YOR245C|734|668|770|755|555|603|0|0|0|0|0|0|0|0|0|0|0|0|0|0
KAN|7|3|YOR115C|603|601|602|669|449|501|0|0|0|0|0|0|0|0|0|0|0|0|0|0
KAN|7|4|YNL297C|491|498|486|505|323|383|0|0|0|0|0|0|0|0|0|0|0|0|0|0
KAN|7|5|YNL156C|669|668|660|722|515|550|0|0|0|0|0|0|0|0|0|0|0|0|0|0
KAN|7|6|YNL153C|546|523|604|694|458|521|0|0|0|0|0|0|0|0|0|0|0|0|0|0
KAN|7|7|YOR002W|599|640|630|710|520|564|0|0|0|0|0|0|0|0|0|0|0|0|0|0
KAN|7|8|YOR092W|664|692|716|777|568|573|0|0|0|0|0|0|0|0|0|0|0|0|0|0
KAN|7|9|YOR214C|641|626|663|721|521|576|0|0|0|0|0|0|0|0|0|0|0|0|0|0
KAN|7|10|YOR216C|574|608|552|589|487|469|0|0|0|0|0|0|0|0|0|0|0|0|0|0
KAN|7|11|YOR085W|629|623|651|714|502|537|0|0|0|0|0|0|0|0|0|0|0|0|0|0
KAN|7|12|YOR089C|515|523|565|604|464|510|0|0|0|0|0|0|0|0|0|0|0|0|0|0
KAN|7|13|YNL194C|572|619|568|638|459|525|0|0|0|0|0|0|0|0|0|0|0|0|0|0
KAN|7|14|YNL327W|653|710|704|758|559|591|0|0|0|0|0|0|0|0|0|0|0|0|0|0
KAN|7|15|YNL190W|600|643|625|685|511|538|0|0|0|0|0|0|0|0|0|0|0|0|0|0
KAN|7|16|YNL323W|773|803|868|901|646|712|0|0|0|0|0|0|0|0|0|0|0|0|0|0
KAN|7|17|YOR198C|497|431|335|319|317|293|0|0|0|0|0|0|0|0|0|0|0|0|0|0
KAN|7|18|YOR067C|671|723|729|810|578|616|0|0|0|0|0|0|0|0|0|0|0|0|0|0
KAN|7|19|YOR070C|469|487|486|563|402|455|0|0|0|0|0|0|0|0|0|0|0|0|0|0
KAN|7|20|YOR079C|629|715|691|787|547|631|0|0|0|0|0|0|0|0|0|0|0|0|0|0
KAN|7|21|YMR307W|498|530|557|611|424|458|0|0|0|0|0|0|0|0|0|0|0|0|0|0
KAN|7|22|YOR049C|602|723|648|796|512|594|0|0|0|0|0|0|0|0|0|0|0|0|0|0
KAN|7|23|YMR292W|620|802|715|860|556|666|0|0|0|0|0|0|0|0|0|0|0|0|0|0
KAN|7|24|YNL219C|696|966|795|1082|614|860|0|0|0|0|0|0|0|0|0|0|0|0|0|0
KAN|8|1|YMR299C|987|848|1037|872|785|630|0|0|0|0|0|0|0|0|0|0|0|0|0|0
KAN|8|2|YOR165W|655|570|665|730|548|517|0|0|0|0|0|0|0|0|0|0|0|0|0|0
KAN|8|3|YOR036W|339|341|60|123|88|195|0|0|0|0|0|0|0|0|0|0|0|0|0|0
KAN|8|4|YOR171C|635|648|685|713|505|546|0|0|0|0|0|0|0|0|0|0|0|0|0|0
KAN|8|5|YOR175C|571|627|582|667|469|516|0|0|0|0|0|0|0|0|0|0|0|0|0|0
KAN|8|6|YOR042W|621|698|648|717|505|581|0|0|0|0|0|0|0|0|0|0|0|0|0|0
KAN|8|7|YOR044W|629|636|674|759|526|572|0|0|0|0|0|0|0|0|0|0|0|0|0|0
KAN|8|8|YNL238W|605|644|500|556|419|467|0|0|0|0|0|0|0|0|0|0|0|0|0|0
KAN|8|9|YMR264W|645|683|729|742|558|585|0|0|0|0|0|0|0|0|0|0|0|0|0|0
KAN|8|10|YMR272C|511|526|494|534|403|429|0|0|0|0|0|0|0|0|0|0|0|0|0|0
KAN|8|11|YMR274C|629|737|739|790|568|496|0|0|0|0|0|0|0|0|0|0|0|0|0|0
KAN|8|12|YOR016C|647|718|693|832|559|610|0|0|0|0|0|0|0|0|0|0|0|0|0|0
KAN|8|13|YNL280C|485|551|508|561|428|479|0|0|0|0|0|0|0|0|0|0|0|0|0|0
KAN|8|14|YMR251W-A|637|698|666|706|538|597|0|0|0|0|0|0|0|0|0|0|0|0|0|0
KAN|8|15|YMR253C|653|716|714|786|565|607|0|0|0|0|0|0|0|0|0|0|0|0|0|0
KAN|8|16|YPR028W|606|663|682|734|559|606|0|0|0|0|0|0|0|0|0|0|0|0|0|0
KAN|8|17|YPL227C|618|720|700|746|547|584|0|0|0|0|0|0|0|0|0|0|0|0|0|0
KAN|8|18|YOL013C|693|806|741|821|604|672|0|0|0|0|0|0|0|0|0|0|0|0|0|0
KAN|8|19|YOL018C|477|508|469|541|341|408|0|0|0|0|0|0|0|0|0|0|0|0|0|0
KAN|8|20|YPR003C|628|704|698|786|564|629|0|0|0|0|0|0|0|0|0|0|0|0|0|0
KAN|8|21|YPL246C|650|751|688|781|558|635|0|0|0|0|0|0|0|0|0|0|0|0|0|0
KAN|8|22|YOR377W|583|683|652|775|521|604|0|0|0|0|0|0|0|0|0|0|0|0|0|0
KAN|8|23|YPL274W|643|777|663|824|544|658|0|0|0|0|0|0|0|0|0|0|0|0|0|0
KAN|8|24|YPL051W|775|1070|842|1199|680|940|0|0|0|0|0|0|0|0|0|0|0|0|0|0
KAN|9|1|YPL170W|937|799|959|884|800|668|0|0|0|0|0|0|0|0|0|0|0|0|0|0
KAN|9|2|YOL065C|643|673|683|726|495|533|0|0|0|0|0|0|0|0|0|0|0|0|0|0
KAN|9|3|YOR311C|633|567|682|701|489|495|0|0|0|0|0|0|0|0|0|0|0|0|0|0
KAN|9|4|YOR321W|634|673|686|733|502|533|0|0|0|0|0|0|0|0|0|0|0|0|0|0
KAN|9|5|YPL195W|521|564|541|604|436|479|0|0|0|0|0|0|0|0|0|0|0|0|0|0
KAN|9|6|YOL047C|576|667|585|695|494|566|0|0|0|0|0|0|0|0|0|0|0|0|0|0
KAN|9|7|YOR307C|661|680|683|769|561|600|0|0|0|0|0|0|0|0|0|0|0|0|0|0
KAN|9|8|YPL087W|619|658|614|672|518|568|0|0|0|0|0|0|0|0|0|0|0|0|0|0
KAN|9|9|YPL207W|634|666|681|731|538|595|0|0|0|0|0|0|0|0|0|0|0|0|0|0
KAN|9|10|YPL206C|666|698|634|768|551|596|0|0|0|0|0|0|0|0|0|0|0|0|0|0
KAN|9|11|YOR284W|676|671|685|757|548|615|0|0|0|0|0|0|0|0|0|0|0|0|0|0
KAN|9|12|YOR285W|629|672|663|748|521|621|0|0|0|0|0|0|0|0|0|0|0|0|0|0
KAN|9|13|YOR288C|654|681|710|786|550|596|0|0|0|0|0|0|0|0|0|0|0|0|0|0
KAN|9|14|YOL030W|633|740|672|736|565|618|0|0|0|0|0|0|0|0|0|0|0|0|0|0
KAN|9|15|YOL031C|578|712|563|714|456|520|0|0|0|0|0|0|0|0|0|0|0|0|0|0
KAN|9|16|YOR291W|633|690|682|779|547|586|0|0|0|0|0|0|0|0|0|0|0|0|0|0
KAN|9|17|YCL025C|648|622|663|702|538|570|0|0|0|0|0|0|0|0|0|0|0|0|0|0
KAN|9|18|YDL052C|645|727|703|768|552|604|0|0|0|0|0|0|0|0|0|0|0|0|0|0
KAN|9|19|YPR173C|383|469|485|592|324|356|0|0|0|0|0|0|0|0|0|0|0|0|0|0
KAN|9|20|YCL001W|625|713|634|740|521|565|0|0|0|0|0|0|0|0|0|0|0|0|0|0
KAN|9|21|YPR148C|629|746|681|824|540|647|0|0|0|0|0|0|0|0|0|0|0|0|0|0
KAN|9|22|YPR149W|663|771|629|774|514|635|0|0|0|0|0|0|0|0|0|0|0|0|0|0
KAN|9|23|YDL018C|734|928|764|979|658|784|0|0|0|0|0|0|0|0|0|0|0|0|0|0
KAN|9|24|YBR067C|898|1199|958|1277|774|1029|0|0|0|0|0|0|0|0|0|0|0|0|0|0
KAN|10|1|YDL019C|852|747|961|889|789|652|0|0|0|0|0|0|0|0|0|0|0|0|0|0
KAN|10|2|YPR135W|587|548|611|576|439|455|0|0|0|0|0|0|0|0|0|0|0|0|0|0
KAN|10|3|YGR227W|634|662|662|672|509|527|0|0|0|0|0|0|0|0|0|0|0|0|0|0
KAN|10|4|YBR162W-A|534|606|578|647|470|530|0|0|0|0|0|0|0|0|0|0|0|0|0|0
KAN|10|5|YBR164C|531|604|552|624|429|495|0|0|0|0|0|0|0|0|0|0|0|0|0|0
KAN|10|6|YBR052C|582|649|632|691|483|554|0|0|0|0|0|0|0|0|0|0|0|0|0|0
KAN|10|7|YBR171W|476|546|478|568|373|472|0|0|0|0|0|0|0|0|0|0|0|0|0|0
KAN|10|8|YBR036C|183|257|444|458|360|331|0|0|0|0|0|0|0|0|0|0|0|0|0|0
KAN|10|9|YPR114W|617|656|617|698|505|593|0|0|0|0|0|0|0|0|0|0|0|0|0|0
KAN|10|10|YFR041C|580|596|562|640|488|549|0|0|0|0|0|0|0|0|0|0|0|0|0|0
KAN|10|11|YBR132C|639|656|646|711|546|610|0|0|0|0|0|0|0|0|0|0|0|0|0|0
KAN|10|12|YBR106W|387|487|587|653|380|398|0|0|0|0|0|0|0|0|0|0|0|0|0|0
KAN|10|13|YPR063C|663|758|661|740|557|613|0|0|0|0|0|0|0|0|0|0|0|0|0|0
KAN|10|14|YPR071W|580|668|669|773|514|611|0|0|0|0|0|0|0|0|0|0|0|0|0|0
KAN|10|15|YBL102W|667|749|709|828|586|653|0|0|0|0|0|0|0|0|0|0|0|0|0|0
KAN|10|16|YBR097W|147|119|0|0|0|0|0|0|0|0|0|0|0|0|0|0|0|0|0|0
KAN|10|17|YDL121C|718|762|741|784|610|657|0|0|0|0|0|0|0|0|0|0|0|0|0|0
KAN|10|18|YDR518W|687|771|741|800|587|612|0|0|0|0|0|0|0|0|0|0|0|0|0|0
KAN|10|19|YDR519W|665|760|719|828|577|646|0|0|0|0|0|0|0|0|0|0|0|0|0|0
KAN|10|20|YDR524C|573|612|592|700|438|532|0|0|0|0|0|0|0|0|0|0|0|0|0|0
KAN|10|21|YML048W|578|675|565|665|465|534|0|0|0|0|0|0|0|0|0|0|0|0|0|0
KAN|10|22|YJR073C|455|493|424|481|351|412|0|0|0|0|0|0|0|0|0|0|0|0|0|0
KAN|10|23|wt_blank_sean|0|0|0|0|0|0|0|0|0|0|0|0|0|0|0|0|0|0|0|0
KAN|10|24|YJR088C|821|1111|930|1192|722|991|0|0|0|0|0|0|0|0|0|0|0|0|0|0
KAN|11|1|YDR503C|901|827|1010|897|765|618|0|0|0|0|0|0|0|0|0|0|0|0|0|0
KAN|11|2|YML059C|653|604|671|693|511|542|0|0|0|0|0|0|0|0|0|0|0|0|0|0
KAN|11|3|YML055W|559|575|597|627|458|471|0|0|0|0|0|0|0|0|0|0|0|0|0|0
KAN|11|4|YDL099W|569|582|577|650|443|501|0|0|0|0|0|0|0|0|0|0|0|0|0|0
KAN|11|5|YDL100C|586|622|574|649|470|510|0|0|0|0|0|0|0|0|0|0|0|0|0|0
KAN|11|6|YDR484W|71|131|241|286|188|183|0|0|0|0|0|0|0|0|0|0|0|0|0|0
KAN|11|7|YDR492W|711|721|723|764|579|597|0|0|0|0|0|0|0|0|0|0|0|0|0|0
KAN|11|8|YGL126W|655|703|700|728|499|560|0|0|0|0|0|0|0|0|0|0|0|0|0|0
KAN|11|9|YIL124W|621|690|642|687|530|583|0|0|0|0|0|0|0|0|0|0|0|0|0|0
KAN|11|10|YDL091C|640|651|670|753|529|597|0|0|0|0|0|0|0|0|0|0|0|0|0|0
KAN|11|11|YDL093W|635|688|649|724|509|565|0|0|0|0|0|0|0|0|0|0|0|0|0|0
KAN|11|12|YFL048C|593|640|588|685|493|561|0|0|0|0|0|0|0|0|0|0|0|0|0|0
KAN|11|13|YDL095W|627|745|653|724|557|619|0|0|0|0|0|0|0|0|0|0|0|0|0|0
KAN|11|14|YFL025C|651|726|685|744|551|588|0|0|0|0|0|0|0|0|0|0|0|0|0|0
KAN|11|15|YGL161C|410|475|450|487|351|423|0|0|0|0|0|0|0|0|0|0|0|0|0|0
KAN|11|16|YGL167C|501|534|515|519|364|438|0|0|0|0|0|0|0|0|0|0|0|0|0|0
KAN|11|17|YGR261C|587|645|615|694|496|567|0|0|0|0|0|0|0|0|0|0|0|0|0|0
KAN|11|18|YGR263C|687|756|718|772|556|599|0|0|0|0|0|0|0|0|0|0|0|0|0|0
KAN|11|19|YGR266W|650|726|696|792|569|642|0|0|0|0|0|0|0|0|0|0|0|0|0|0
KAN|11|20|YNR039C|593|692|622|719|512|582|0|0|0|0|0|0|0|0|0|0|0|0|0|0
KAN|11|21|YNL146W|614|738|631|726|524|587|0|0|0|0|0|0|0|0|0|0|0|0|0|0
KAN|11|22|YNR019W|647|747|666|781|550|638|0|0|0|0|0|0|0|0|0|0|0|0|0|0
KAN|11|23|YCR043C|790|854|860|916|665|763|0|0|0|0|0|0|0|0|0|0|0|0|0|0
KAN|11|24|YNR021W|839|1074|897|1201|715|969|0|0|0|0|0|0|0|0|0|0|0|0|0|0
KAN|12|1|YCR044C|823|784|879|814|687|566|0|0|0|0|0|0|0|0|0|0|0|0|0|0
KAN|12|2|YCR061W|622|543|662|687|521|499|0|0|0|0|0|0|0|0|0|0|0|0|0|0
KAN|12|3|YNR030W|544|592|575|580|430|458|0|0|0|0|0|0|0|0|0|0|0|0|0|0
KAN|12|4|YBR177C|581|559|564|618|455|511|0|0|0|0|0|0|0|0|0|0|0|0|0|0
KAN|12|5|YNR008W|583|622|588|643|455|504|0|0|0|0|0|0|0|0|0|0|0|0|0|0
KAN|12|6|YNR013C|625|646|632|651|485|533|0|0|0|0|0|0|0|0|0|0|0|0|0|0
KAN|12|7|YBR283C|604|663|617|643|479|516|0|0|0|0|0|0|0|0|0|0|0|0|0|0
KAN|12|8|YNL041C|546|548|535|621|438|495|0|0|0|0|0|0|0|0|0|0|0|0|0|0
KAN|12|9|YNL044W|587|636|565|635|478|536|0|0|0|0|0|0|0|0|0|0|0|0|0|0
KAN|12|10|YBR290W|666|700|672|722|520|560|0|0|0|0|0|0|0|0|0|0|0|0|0|0
KAN|12|11|YNL046W|557|615|531|632|484|566|0|0|0|0|0|0|0|0|0|0|0|0|0|0
KAN|12|12|YNL049C|683|644|641|726|533|590|0|0|0|0|0|0|0|0|0|0|0|0|0|0
KAN|12|13|YBR273C|589|643|583|664|480|555|0|0|0|0|0|0|0|0|0|0|0|0|0|0
KAN|12|14|YBR264C|592|679|602|675|497|548|0|0|0|0|0|0|0|0|0|0|0|0|0|0
KAN|12|15|YNL008C|689|749|673|769|558|625|0|0|0|0|0|0|0|0|0|0|0|0|0|0
KAN|12|16|YDL137W|607|720|653|738|532|612|0|0|0|0|0|0|0|0|0|0|0|0|0|0
KAN|12|17|YJL024C|529|515|662|763|375|413|0|0|0|0|0|0|0|0|0|0|0|0|0|0
KAN|12|18|YJL029C|484|504|535|612|510|522|0|0|0|0|0|0|0|0|0|0|0|0|0|0
KAN|12|19|YML067C|631|727|703|783|541|627|0|0|0|0|0|0|0|0|0|0|0|0|0|0
KAN|12|20|YJL004C|605|697|672|741|522|559|0|0|0|0|0|0|0|0|0|0|0|0|0|0
KAN|12|21|YML038C|548|620|593|677|442|498|0|0|0|0|0|0|0|0|0|0|0|0|0|0
KAN|12|22|YER151C|284|397|347|396|295|362|0|0|0|0|0|0|0|0|0|0|0|0|0|0
KAN|12|23|YML075C|730|838|700|831|550|656|0|0|0|0|0|0|0|0|0|0|0|0|0|0
KAN|12|24|YGR086C|903|1155|918|1205|764|989|0|0|0|0|0|0|0|0|0|0|0|0|0|0
KAN|13|1|YGR089W|816|732|909|778|685|575|0|0|0|0|0|0|0|0|0|0|0|0|0|0
KAN|13|2|YGR106C|600|618|615|649|453|372|0|0|0|0|0|0|0|0|0|0|0|0|0|0
KAN|13|3|YLR246W|621|578|657|683|491|525|0|0|0|0|0|0|0|0|0|0|0|0|0|0
KAN|13|4|YJR118C|614|590|578|656|465|457|0|0|0|0|0|0|0|0|0|0|0|0|0|0
KAN|13|5|YDR205W|670|698|656|729|519|568|0|0|0|0|0|0|0|0|0|0|0|0|0|0
KAN|13|6|YGR038W|548|576|558|635|447|508|0|0|0|0|0|0|0|0|0|0|0|0|0|0
KAN|13|7|YJR131W|568|590|570|655|476|530|0|0|0|0|0|0|0|0|0|0|0|0|0|0
KAN|13|8|YJR134C|657|712|637|742|525|595|0|0|0|0|0|0|0|0|0|0|0|0|0|0
KAN|13|9|YER120W|596|599|575|657|469|511|0|0|0|0|0|0|0|0|0|0|0|0|0|0
KAN|13|10|YER122C|563|594|588|652|458|519|0|0|0|0|0|0|0|0|0|0|0|0|0|0
KAN|13|11|YJR117W|528|585|603|665|435|498|0|0|0|0|0|0|0|0|0|0|0|0|0|0
KAN|13|12|YER113C|552|684|569|667|472|531|0|0|0|0|0|0|0|0|0|0|0|0|0|0
KAN|13|13|YJR040W|636|666|617|675|493|543|0|0|0|0|0|0|0|0|0|0|0|0|0|0
KAN|13|14|YKR067W|567|665|584|667|450|508|0|0|0|0|0|0|0|0|0|0|0|0|0|0
KAN|13|15|YJR031C|597|656|633|725|501|566|0|0|0|0|0|0|0|0|0|0|0|0|0|0
KAN|13|16|YMR054W|572|635|594|767|500|548|0|0|0|0|0|0|0|0|0|0|0|0|0|0
KAN|13|17|YIR033W|560|582|534|642|424|479|0|0|0|0|0|0|0|0|0|0|0|0|0|0
KAN|13|18|YJR010C-A|653|730|655|721|558|594|0|0|0|0|0|0|0|0|0|0|0|0|0|0
KAN|13|19|YJR015W|657|737|688|760|536|589|0|0|0|0|0|0|0|0|0|0|0|0|0|0
KAN|13|20|YMR052W|579|652|610|704|487|520|0|0|0|0|0|0|0|0|0|0|0|0|0|0
KAN|13|21|YBR287W|617|755|640|728|540|607|0|0|0|0|0|0|0|0|0|0|0|0|0|0
KAN|13|22|YBR288C|597|685|607|694|519|574|0|0|0|0|0|0|0|0|0|0|0|0|0|0
KAN|13|23|YAR002C-A|623|771|658|817|523|675|0|0|0|0|0|0|0|0|0|0|0|0|0|0
KAN|13|24|YMR119W|890|1169|864|1225|696|961|0|0|0|0|0|0|0|0|0|0|0|0|0|0
KAN|14|1|YNL125C|1022|949|1215|1026|885|711|0|0|0|0|0|0|0|0|0|0|0|0|0|0
KAN|14|2|YNL130C|621|657|691|729|526|540|0|0|0|0|0|0|0|0|0|0|0|0|0|0
KAN|14|3|YIL030C|531|533|510|582|422|396|0|0|0|0|0|0|0|0|0|0|0|0|0|0
KAN|14|4|YNL085W|624|647|617|656|499|538|0|0|0|0|0|0|0|0|0|0|0|0|0|0
KAN|14|5|YNL095C|555|571|532|593|452|488|0|0|0|0|0|0|0|0|0|0|0|0|0|0
KAN|14|6|YLR390W-A|553|523|565|640|450|492|0|0|0|0|0|0|0|0|0|0|0|0|0|0
KAN|14|7|YJL078C|567|651|523|621|451|498|0|0|0|0|0|0|0|0|0|0|0|0|0|0
KAN|14|8|YKR053C|562|564|558|646|415|412|0|0|0|0|0|0|0|0|0|0|0|0|0|0
KAN|14|9|YNL051W|565|522|545|635|475|510|0|0|0|0|0|0|0|0|0|0|0|0|0|0
KAN|14|10|YPL137C|565|559|532|628|447|473|0|0|0|0|0|0|0|0|0|0|0|0|0|0
KAN|14|11|YDL072C|639|686|642|710|541|566|0|0|0|0|0|0|0|0|0|0|0|0|0|0
KAN|14|12|YCR048W|651|754|635|737|522|595|0|0|0|0|0|0|0|0|0|0|0|0|0|0
KAN|14|13|YCR067C|566|681|556|692|461|549|0|0|0|0|0|0|0|0|0|0|0|0|0|0
KAN|14|14|YCR034W|640|749|640|729|527|602|0|0|0|0|0|0|0|0|0|0|0|0|0|0
KAN|14|15|YGR130C|680|780|695|794|543|608|0|0|0|0|0|0|0|0|0|0|0|0|0|0
KAN|14|16|YGL223C|681|745|652|780|519|628|0|0|0|0|0|0|0|0|0|0|0|0|0|0
KAN|14|17|YBR255W|718|779|673|781|591|670|0|0|0|0|0|0|0|0|0|0|0|0|0|0
KAN|14|18|YER087C-B|666|771|671|815|558|636|0|0|0|0|0|0|0|0|0|0|0|0|0|0
KAN|14|19|YIL105C|692|762|697|811|552|619|0|0|0|0|0|0|0|0|0|0|0|0|0|0
KAN|14|20|YDR476C|672|721|698|797|556|611|0|0|0|0|0|0|0|0|0|0|0|0|0|0
KAN|14|21|YDR525W|638|729|636|715|519|584|0|0|0|0|0|0|0|0|0|0|0|0|0|0
KAN|14|22|YDR057W|674|794|729|841|557|667|0|0|0|0|0|0|0|0|0|0|0|0|0|0
KAN|14|23|YBR159W|516|629|515|664|403|530|0|0|0|0|0|0|0|0|0|0|0|0|0|0
KAN|14|24|YHR123W|851|1125|960|1313|762|1024|0|0|0|0|0|0|0|0|0|0|0|0|0|0
KAN|15|1|YGR284C|835|773|950|848|764|610|0|0|0|0|0|0|0|0|0|0|0|0|0|0
KAN|15|2|YOL101C|616|618|602|642|462|501|0|0|0|0|0|0|0|0|0|0|0|0|0|0
KAN|15|3|YOL107W|533|533|571|617|453|503|0|0|0|0|0|0|0|0|0|0|0|0|0|0
KAN|15|4|YNL300W|511|561|547|620|416|409|0|0|0|0|0|0|0|0|0|0|0|0|0|0
KAN|15|5|YOL110W|507|548|536|621|428|495|0|0|0|0|0|0|0|0|0|0|0|0|0|0
KAN|15|6|YOR317W|533|551|553|649|458|543|0|0|0|0|0|0|0|0|0|0|0|0|0|0
KAN|15|7|YML071C|484|519|488|582|407|472|0|0|0|0|0|0|0|0|0|0|0|0|0|0
KAN|15|8|YIR038C|580|706|637|713|492|550|0|0|0|0|0|0|0|0|0|0|0|0|0|0
KAN|15|9|YML101C|608|725|616|734|468|501|0|0|0|0|0|0|0|0|0|0|0|0|0|0
KAN|15|10|YOL137W|555|609|569|682|465|554|0|0|0|0|0|0|0|0|0|0|0|0|0|0
KAN|15|11|YDR424C|528|600|513|642|440|543|0|0|0|0|0|0|0|0|0|0|0|0|0|0
KAN|15|12|YMR065W|631|760|641|766|501|613|0|0|0|0|0|0|0|0|0|0|0|0|0|0
KAN|15|13|YML128C|204|385|365|428|326|307|0|0|0|0|0|0|0|0|0|0|0|0|0|0
KAN|15|14|YHR045W|673|809|657|771|499|618|0|0|0|0|0|0|0|0|0|0|0|0|0|0
KAN|15|15|YHR181W|593|804|558|767|510|689|0|0|0|0|0|0|0|0|0|0|0|0|0|0
KAN|15|16|YMR123W|552|671|571|732|428|598|0|0|0|0|0|0|0|0|0|0|0|0|0|0
KAN|15|17|YLR039C|310|315|421|492|254|339|0|0|0|0|0|0|0|0|0|0|0|0|0|0
KAN|15|18|YLR050C|676|784|699|939|592|775|0|0|0|0|0|0|0|0|0|0|0|0|0|0
KAN|15|19|YNR075W|633|789|655|836|566|712|0|0|0|0|0|0|0|0|0|0|0|0|0|0
KAN|15|20|YOL088C|629|717|712|850|565|649|0|0|0|0|0|0|0|0|0|0|0|0|0|0
KAN|15|21|YMR313C|598|723|590|729|502|563|0|0|0|0|0|0|0|0|0|0|0|0|0|0
KAN|15|22|YHR004C|569|639|571|716|441|569|0|0|0|0|0|0|0|0|0|0|0|0|0|0
KAN|15|23|YLR450W|690|909|691|944|546|710|0|0|0|0|0|0|0|0|0|0|0|0|0|0
KAN|15|24|YDL192W|861|1148|824|1235|691|1059|0|0|0|0|0|0|0|0|0|0|0|0|0|0
KAN|16|1|YNR051C|644|660|746|726|646|577|0|0|0|0|0|0|0|0|0|0|0|0|0|0
KAN|16|2|YJL123C|641|693|643|649|439|556|0|0|0|0|0|0|0|0|0|0|0|0|0|0
KAN|16|3|YJL117W|520|577|489|566|347|508|0|0|0|0|0|0|0|0|0|0|0|0|0|0
KAN|16|4|YDL222C|593|678|569|630|413|498|0|0|0|0|0|0|0|0|0|0|0|0|0|0
KAN|16|5|YDL226C|466|593|484|591|368|516|0|0|0|0|0|0|0|0|0|0|0|0|0|0
KAN|16|6|YDL231C|565|658|540|682|405|546|0|0|0|0|0|0|0|0|0|0|0|0|0|0
KAN|16|7|YDL232W|540|642|520|627|402|513|0|0|0|0|0|0|0|0|0|0|0|0|0|0
KAN|16|8|YJL079C|551|647|543|657|379|415|0|0|0|0|0|0|0|0|0|0|0|0|0|0
KAN|16|9|YKR088C|533|525|520|615|375|440|0|0|0|0|0|0|0|0|0|0|0|0|0|0
KAN|16|10|YJL073W|587|666|537|612|473|551|0|0|0|0|0|0|0|0|0|0|0|0|0|0
KAN|16|11|YJL062W|658|715|675|734|500|595|0|0|0|0|0|0|0|0|0|0|0|0|0|0
KAN|16|12|YJR066W|510|632|502|625|396|493|0|0|0|0|0|0|0|0|0|0|0|0|0|0
KAN|16|13|YDR483W|630|786|669|743|484|589|0|0|0|0|0|0|0|0|0|0|0|0|0|0
KAN|16|14|YER044C|7|164|252|454|338|442|0|0|0|0|0|0|0|0|0|0|0|0|0|0
KAN|16|15|YDL204W|717|848|648|782|597|731|0|0|0|0|0|0|0|0|0|0|0|0|0|0
KAN|16|16|YBR058C-A|0|0|0|0|0|0|0|0|0|0|0|0|0|0|0|0|0|0|0|0
KAN|16|17|YBR096W|823|906|839|889|677|788|0|0|0|0|0|0|0|0|0|0|0|0|0|0
KAN|16|18|YBR234C|250|305|112|156|0|0|0|0|0|0|0|0|0|0|0|0|0|0|0|0
KAN|16|19|YDR027C|0|0|0|0|0|0|0|0|0|0|0|0|0|0|0|0|0|0|0|0
KAN|16|20|YDR032C|758|802|888|807|729|715|0|0|0|0|0|0|0|0|0|0|0|0|0|0
KAN|16|21|YEL022W|521|641|510|562|402|503|0|0|0|0|0|0|0|0|0|0|0|0|0|0
KAN|16|22|YER053C-A|667|775|712|701|603|645|0|0|0|0|0|0|0|0|0|0|0|0|0|0
KAN|16|23|YER100W|800|1171|900|940|704|877|0|0|0|0|0|0|0|0|0|0|0|0|0|0
KAN|16|24|YGL095C|1|39|7|0|2|10|0|0|0|0|0|0|0|0|0|0|0|0|0|0
NAT|YBR110W*3NAT1
KAN|1|1|YCR017C|934|569|1002|551|882|579|0|0|0|0|0|0|0|0|0|0|0|0|0|0
KAN|1|2|YDR056C|528|454|654|538|595|553|0|0|0|0|0|0|0|0|0|0|0|0|0|0
KAN|1|3|YBR229C|515|376|595|451|651|538|0|0|0|0|0|0|0|0|0|0|0|0|0|0
KAN|1|4|YCR011C|515|429|603|508|632|593|0|0|0|0|0|0|0|0|0|0|0|0|0|0
KAN|1|5|YBL011W|589|468|661|563|622|596|0|0|0|0|0|0|0|0|0|0|0|0|0|0
KAN|1|6|YBL017C|586|437|623|516|623|583|0|0|0|0|0|0|0|0|0|0|0|0|0|0
KAN|1|7|YCL056C|636|539|725|613|692|657|0|0|0|0|0|0|0|0|0|0|0|0|0|0
KAN|1|8|YDR137W|375|265|455|274|474|378|0|0|0|0|0|0|0|0|0|0|0|0|0|0
KAN|1|9|YAR042W|679|519|668|531|609|452|0|0|0|0|0|0|0|0|0|0|0|0|0|0
KAN|1|10|YBR201W|627|517|683|590|724|643|0|0|0|0|0|0|0|0|0|0|0|0|0|0
KAN|1|11|YCL045C|637|528|654|600|671|649|0|0|0|0|0|0|0|0|0|0|0|0|0|0
KAN|1|12|YBR183W|582|502|684|578|552|547|0|0|0|0|0|0|0|0|0|0|0|0|0|0
KAN|1|13|YDR108W|543|404|634|396|671|560|0|0|0|0|0|0|0|0|0|0|0|0|0|0
KAN|1|14|YAL007C|617|481|695|559|694|640|0|0|0|0|0|0|0|0|0|0|0|0|0|0
KAN|1|15|YDR100W|616|450|703|442|728|597|0|0|0|0|0|0|0|0|0|0|0|0|0|0
KAN|1|16|YAL026C|388|253|409|227|615|474|0|0|0|0|0|0|0|0|0|0|0|0|0|0
KAN|1|17|YAL023C|622|491|739|648|739|724|0|0|0|0|0|0|0|0|0|0|0|0|0|0
KAN|1|18|YBL082C|653|491|673|570|664|571|0|0|0|0|0|0|0|0|0|0|0|0|0|0
KAN|1|19|YDR084C|582|430|638|516|669|620|0|0|0|0|0|0|0|0|0|0|0|0|0|0
KAN|1|20|YAL042W|602|464|665|566|670|615|0|0|0|0|0|0|0|0|0|0|0|0|0|0
KAN|1|21|YAL058W|586|398|663|518|686|584|0|0|0|0|0|0|0|0|0|0|0|0|0|0
KAN|1|22|YGL200C|611|512|670|543|687|596|0|0|0|0|0|0|0|0|0|0|0|0|0|0
KAN|1|23|YGL203C|514|461|667|554|670|553|0|0|0|0|0|0|0|0|0|0|0|0|0|0
KAN|1|24|YDR294C|783|831|873|854|914|849|0|0|0|0|0|0|0|0|0|0|0|0|0|0
KAN|2|1|YDR297W|847|762|1029|919|928|906|0|0|0|0|0|0|0|0|0|0|0|0|0|0
KAN|2|2|YEL001C|556|530|670|617|649|570|0|0|0|0|0|0|0|0|0|0|0|0|0|0
KAN|2|3|YEL003W|395|346|612|558|548|480|0|0|0|0|0|0|0|0|0|0|0|0|0|0
KAN|2|4|YDR304C|593|534|776|726|799|651|0|0|0|0|0|0|0|0|0|0|0|0|0|0
KAN|2|5|YEL004W|601|549|761|700|738|703|0|0|0|0|0|0|0|0|0|0|0|0|0|0
KAN|2|6|YEL005C|603|569|707|652|725|669|0|0|0|0|0|0|0|0|0|0|0|0|0|0
KAN|2|7|YDR307W|584|569|688|663|682|639|0|0|0|0|0|0|0|0|0|0|0|0|0|0
KAN|2|8|YGL084C|453|406|525|476|504|440|0|0|0|0|0|0|0|0|0|0|0|0|0|0
KAN|2|9|YGL054C|671|622|805|742|776|680|0|0|0|0|0|0|0|0|0|0|0|0|0|0
KAN|2|10|YER019C-A|588|574|718|700|716|703|0|0|0|0|0|0|0|0|0|0|0|0|0|0
KAN|2|11|YDR270W|655|623|841|815|809|752|0|0|0|0|0|0|0|0|0|0|0|0|0|0
KAN|2|12|YDR410C|77|52|0|0|0|0|0|0|0|0|0|0|0|0|0|0|0|0|0|0
KAN|2|13|YDR411C|660|612|847|824|806|831|0|0|0|0|0|0|0|0|0|0|0|0|0|0
KAN|2|14|YER004W|656|666|859|787|802|840|0|0|0|0|0|0|0|0|0|0|0|0|0|0
KAN|2|15|YER005W|593|592|769|715|726|669|0|0|0|0|0|0|0|0|0|0|0|0|0|0
KAN|2|16|YGL020C|649|632|821|767|780|670|0|0|0|0|0|0|0|0|0|0|0|0|0|0
KAN|2|17|YEL064C|88|46|339|363|117|96|0|0|0|0|0|0|0|0|0|0|0|0|0|0
KAN|2|18|YGL027C|647|589|744|709|781|734|0|0|0|0|0|0|0|0|0|0|0|0|0|0
KAN|2|19|YDR233C|633|612|822|780|741|756|0|0|0|0|0|0|0|0|0|0|0|0|0|0
KAN|2|20|YEL042W|577|504|655|690|683|666|0|0|0|0|0|0|0|0|0|0|0|0|0|0
KAN|2|21|YEL043W|565|552|643|693|675|646|0|0|0|0|0|0|0|0|0|0|0|0|0|0
KAN|2|22|YGL005C|662|658|782|768|754|774|0|0|0|0|0|0|0|0|0|0|0|0|0|0
KAN|2|23|YGL010W|622|655|760|795|721|733|0|0|0|0|0|0|0|0|0|0|0|0|0|0
KAN|2|24|YGL012W|680|832|815|1027|811|1032|0|0|0|0|0|0|0|0|0|0|0|0|0|0
KAN|3|1|YDR349C|847|750|1062|919|1065|943|0|0|0|0|0|0|0|0|0|0|0|0|0|0
KAN|3|2|YDR221W|719|621|819|709|790|655|0|0|0|0|0|0|0|0|0|0|0|0|0|0
KAN|3|3|YDR222W|577|503|715|600|753|602|0|0|0|0|0|0|0|0|0|0|0|0|0|0
KAN|3|4|YDR357C|526|493|658|617|715|572|0|0|0|0|0|0|0|0|0|0|0|0|0|0
KAN|3|5|YEL031W|467|431|608|582|696|584|0|0|0|0|0|0|0|0|0|0|0|0|0|0
KAN|3|6|YER083C|643|645|867|827|838|777|0|0|0|0|0|0|0|0|0|0|0|0|0|0
KAN|3|7|YDR344C|646|630|776|729|849|741|0|0|0|0|0|0|0|0|0|0|0|0|0|0
KAN|3|8|YEL013W|361|344|448|445|472|409|0|0|0|0|0|0|0|0|0|0|0|0|0|0
KAN|3|9|YEL015W|543|521|714|681|759|675|0|0|0|0|0|0|0|0|0|0|0|0|0|0
KAN|3|10|YER071C|647|622|786|729|849|705|0|0|0|0|0|0|0|0|0|0|0|0|0|0
KAN|3|11|YDR320C|317|259|374|385|397|322|0|0|0|0|0|0|0|0|0|0|0|0|0|0
KAN|3|12|YHR110W|633|578|819|743|887|753|0|0|0|0|0|0|0|0|0|0|0|0|0|0
KAN|3|13|YIL076W|356|375|470|441|487|392|0|0|0|0|0|0|0|0|0|0|0|0|0|0
KAN|3|14|YIL090W|359|355|333|354|513|407|0|0|0|0|0|0|0|0|0|0|0|0|0|0
KAN|3|15|YIL039W|661|665|760|734|812|778|0|0|0|0|0|0|0|0|0|0|0|0|0|0
KAN|3|16|YIL040W|523|460|659|655|705|625|0|0|0|0|0|0|0|0|0|0|0|0|0|0
KAN|3|17|YIL043C|695|662|827|749|890|734|0|0|0|0|0|0|0|0|0|0|0|0|0|0
KAN|3|18|YIL044C|585|512|749|692|760|647|0|0|0|0|0|0|0|0|0|0|0|0|0|0
KAN|3|19|YGR199W|628|576|759|709|822|724|0|0|0|0|0|0|0|0|0|0|0|0|0|0
KAN|3|20|YGR202C|565|520|701|704|758|716|0|0|0|0|0|0|0|0|0|0|0|0|0|0
KAN|3|21|YHR060W|0|0|0|0|191|112|0|0|0|0|0|0|0|0|0|0|0|0|0|0
KAN|3|22|YIL027C|674|600|819|864|834|791|0|0|0|0|0|0|0|0|0|0|0|0|0|0
KAN|3|23|YHR079C|592|687|735|841|785|851|0|0|0|0|0|0|0|0|0|0|0|0|0|0
KAN|3|24|YGR177C|695|811|891|1114|880|1080|0|0|0|0|0|0|0|0|0|0|0|0|0|0
KAN|4|1|YGR036C|491|532|492|422|646|648|0|0|0|0|0|0|0|0|0|0|0|0|0|0
KAN|4|2|YHR039C|608|572|741|645|816|680|0|0|0|0|0|0|0|0|0|0|0|0|0|0
KAN|4|3|YIL005W|537|494|664|591|679|604|0|0|0|0|0|0|0|0|0|0|0|0|0|0
KAN|4|4|YIL016W|568|527|669|603|797|670|0|0|0|0|0|0|0|0|0|0|0|0|0|0
KAN|4|5|YGR170W|548|514|590|589|760|622|0|0|0|0|0|0|0|0|0|0|0|0|0|0
KAN|4|6|YHR204W|596|588|718|658|681|662|0|0|0|0|0|0|0|0|0|0|0|0|0|0
KAN|4|7|YGR157W|283|267|356|362|531|429|0|0|0|0|0|0|0|0|0|0|0|0|0|0
KAN|4|8|YHL003C|741|720|889|830|1006|878|0|0|0|0|0|0|0|0|0|0|0|0|0|0
KAN|4|9|YHR176W|655|630|792|725|860|781|0|0|0|0|0|0|0|0|0|0|0|0|0|0
KAN|4|10|YHR142W|609|540|792|732|810|655|0|0|0|0|0|0|0|0|0|0|0|0|0|0
KAN|4|11|YGL226C-A|650|662|819|722|890|652|0|0|0|0|0|0|0|0|0|0|0|0|0|0
KAN|4|12|YGL231C|659|582|777|680|833|713|0|0|0|0|0|0|0|0|0|0|0|0|0|0
KAN|4|13|YHL031C|576|436|630|580|644|546|0|0|0|0|0|0|0|0|0|0|0|0|0|0
KAN|4|14|YHR135C|712|649|898|761|935|752|0|0|0|0|0|0|0|0|0|0|0|0|0|0
KAN|4|15|YHR136C|581|487|862|787|885|802|0|0|0|0|0|0|0|0|0|0|0|0|0|0
KAN|4|16|YGR105W|219|184|266|230|336|264|0|0|0|0|0|0|0|0|0|0|0|0|0|0
KAN|4|17|YLL014W|704|641|858|767|909|820|0|0|0|0|0|0|0|0|0|0|0|0|0|0
KAN|4|18|YKL020C|578|525|756|690|849|743|0|0|0|0|0|0|0|0|0|0|0|0|0|0
KAN|4|19|YLR080W|604|541|738|672|790|693|0|0|0|0|0|0|0|0|0|0|0|0|0|0
KAN|4|20|YKL140W|590|535|725|680|767|725|0|0|0|0|0|0|0|0|0|0|0|0|0|0
KAN|4|21|YKL008C|634|546|738|741|811|759|0|0|0|0|0|0|0|0|0|0|0|0|0|0
KAN|4|22|YLR056W|639|584|824|874|856|730|0|0|0|0|0|0|0|0|0|0|0|0|0|0
KAN|4|23|YLR064W|641|707|740|785|770|837|0|0|0|0|0|0|0|0|0|0|0|0|0|0
KAN|4|24|YKL119C|280|387|334|476|536|760|0|0|0|0|0|0|0|0|0|0|0|0|0|0
KAN|5|1|YJL134W|940|725|1090|896|1082|881|0|0|0|0|0|0|0|0|0|0|0|0|0|0
KAN|5|2|YLR042C|660|595|799|589|814|667|0|0|0|0|0|0|0|0|0|0|0|0|0|0
KAN|5|3|YLR023C|572|555|720|682|768|668|0|0|0|0|0|0|0|0|0|0|0|0|0|0
KAN|5|4|YJL178C|544|538|702|676|775|688|0|0|0|0|0|0|0|0|0|0|0|0|0|0
KAN|5|5|YJL171C|569|539|719|659|718|626|0|0|0|0|0|0|0|0|0|0|0|0|0|0
KAN|5|6|YKL094W|590|582|727|654|797|709|0|0|0|0|0|0|0|0|0|0|0|0|0|0
KAN|5|7|YJL168C|509|503|607|581|679|619|0|0|0|0|0|0|0|0|0|0|0|0|0|0
KAN|5|8|YKL212W|350|356|420|447|447|352|0|0|0|0|0|0|0|0|0|0|0|0|0|0
KAN|5|9|YJL192C|623|615|759|694|830|727|0|0|0|0|0|0|0|0|0|0|0|0|0|0
KAN|5|10|YKL073W|602|538|760|697|738|618|0|0|0|0|0|0|0|0|0|0|0|0|0|0
KAN|5|11|YKL179C|683|581|804|686|947|853|0|0|0|0|0|0|0|0|0|0|0|0|0|0
KAN|5|12|YLL043W|602|576|813|753|840|710|0|0|0|0|0|0|0|0|0|0|0|0|0|0
KAN|5|13|YLL052C|595|567|764|714|813|720|0|0|0|0|0|0|0|0|0|0|0|0|0|0
KAN|5|14|YLL055W|647|558|779|737|805|702|0|0|0|0|0|0|0|0|0|0|0|0|0|0
KAN|5|15|YKL063C|740|692|781|718|835|744|0|0|0|0|0|0|0|0|0|0|0|0|0|0
KAN|5|16|YKL065C|674|631|858|782|877|792|0|0|0|0|0|0|0|0|0|0|0|0|0|0
KAN|5|17|YJL198W|656|583|779|721|794|708|0|0|0|0|0|0|0|0|0|0|0|0|0|0
KAN|5|18|YJL196C|636|595|796|715|798|683|0|0|0|0|0|0|0|0|0|0|0|0|0|0
KAN|5|19|YLL023C|571|545|724|703|743|713|0|0|0|0|0|0|0|0|0|0|0|0|0|0
KAN|5|20|YLL028W|629|615|761|740|834|738|0|0|0|0|0|0|0|0|0|0|0|0|0|0
KAN|5|21|YJL212C|649|610|766|791|842|767|0|0|0|0|0|0|0|0|0|0|0|0|0|0
KAN|5|22|YMR022W|620|564|732|699|822|771|0|0|0|0|0|0|0|0|0|0|0|0|0|0
KAN|5|23|YMR214W|607|647|698|732|782|853|0|0|0|0|0|0|0|0|0|0|0|0|0|0
KAN|5|24|YMR215W|795|943|878|1051|899|1108|0|0|0|0|0|0|0|0|0|0|0|0|0|0
KAN|6|1|YMR010W|1117|882|1177|966|1153|909|0|0|0|0|0|0|0|0|0|0|0|0|0|0
KAN|6|2|YMR015C|546|513|709|601|727|599|0|0|0|0|0|0|0|0|0|0|0|0|0|0
KAN|6|3|YLR207W|615|575|787|672|808|667|0|0|0|0|0|0|0|0|0|0|0|0|0|0
KAN|6|4|YLR350W|539|501|785|700|777|676|0|0|0|0|0|0|0|0|0|0|0|0|0|0
KAN|6|5|YLR220W|603|522|770|706|711|664|0|0|0|0|0|0|0|0|0|0|0|0|0|0
KAN|6|6|YML012W|609|599|772|680|839|690|0|0|0|0|0|0|0|0|0|0|0|0|0|0
KAN|6|7|YML008C|585|561|683|627|738|617|0|0|0|0|0|0|0|0|0|0|0|0|0|0
KAN|6|8|YMR202W|391|343|474|477|529|410|0|0|0|0|0|0|0|0|0|0|0|0|0|0
KAN|6|9|YLR194C|643|587|601|489|912|705|0|0|0|0|0|0|0|0|0|0|0|0|0|0
KAN|6|10|YMR183C|668|618|812|708|842|720|0|0|0|0|0|0|0|0|0|0|0|0|0|0
KAN|6|11|YML019W|649|605|751|684|868|780|0|0|0|0|0|0|0|0|0|0|0|0|0|0
KAN|6|12|YML013W|553|512|674|621|677|601|0|0|0|0|0|0|0|0|0|0|0|0|0|0
KAN|6|13|YLR292C|678|604|832|780|914|783|0|0|0|0|0|0|0|0|0|0|0|0|0|0
KAN|6|14|YMR161W|652|588|812|752|861|762|0|0|0|0|0|0|0|0|0|0|0|0|0|0
KAN|6|15|YMR163C|582|563|728|701|720|661|0|0|0|0|0|0|0|0|0|0|0|0|0|0
KAN|6|16|YLR396C|0|0|0|0|0|0|0|0|0|0|0|0|0|0|0|0|0|0|0|0
KAN|6|17|YMR152W|698|657|815|769|832|751|0|0|0|0|0|0|0|0|0|0|0|0|0|0
KAN|6|18|YLR130C|669|620|836|796|889|855|0|0|0|0|0|0|0|0|0|0|0|0|0|0
KAN|6|19|YLR268W|537|458|602|577|640|579|0|0|0|0|0|0|0|0|0|0|0|0|0|0
KAN|6|20|YMR029C|603|562|734|724|782|701|0|0|0|0|0|0|0|0|0|0|0|0|0|0
KAN|6|21|YMR031C|633|565|742|777|834|796|0|0|0|0|0|0|0|0|0|0|0|0|0|0
KAN|6|22|YLR372W|646|655|808|814|856|829|0|0|0|0|0|0|0|0|0|0|0|0|0|0
KAN|6|23|YLR242C|609|591|846|905|812|843|0|0|0|0|0|0|0|0|0|0|0|0|0|0
KAN|6|24|YLR250W|730|939|905|1104|891|1160|0|0|0|0|0|0|0|0|0|0|0|0|0|0
KAN|7|1|YLR120C|844|729|1009|786|1010|836|0|0|0|0|0|0|0|0|0|0|0|0|0|0
KAN|7|2|YOR245C|681|604|846|788|939|807|0|0|0|0|0|0|0|0|0|0|0|0|0|0
KAN|7|3|YOR115C|519|552|667|605|701|634|0|0|0|0|0|0|0|0|0|0|0|0|0|0
KAN|7|4|YNL297C|400|427|566|531|594|513|0|0|0|0|0|0|0|0|0|0|0|0|0|0
KAN|7|5|YNL156C|607|592|784|671|796|702|0|0|0|0|0|0|0|0|0|0|0|0|0|0
KAN|7|6|YNL153C|500|471|709|610|721|605|0|0|0|0|0|0|0|0|0|0|0|0|0|0
KAN|7|7|YOR002W|586|553|725|634|716|646|0|0|0|0|0|0|0|0|0|0|0|0|0|0
KAN|7|8|YOR092W|624|525|825|627|771|668|0|0|0|0|0|0|0|0|0|0|0|0|0|0
KAN|7|9|YOR214C|633|572|811|682|765|612|0|0|0|0|0|0|0|0|0|0|0|0|0|0
KAN|7|10|YOR216C|618|524|778|711|798|718|0|0|0|0|0|0|0|0|0|0|0|0|0|0
KAN|7|11|YOR085W|588|549|779|722|788|683|0|0|0|0|0|0|0|0|0|0|0|0|0|0
KAN|7|12|YOR089C|494|447|623|555|604|561|0|0|0|0|0|0|0|0|0|0|0|0|0|0
KAN|7|13|YNL194C|594|533|735|602|739|578|0|0|0|0|0|0|0|0|0|0|0|0|0|0
KAN|7|14|YNL327W|637|575|813|745|839|680|0|0|0|0|0|0|0|0|0|0|0|0|0|0
KAN|7|15|YNL190W|562|529|754|696|794|717|0|0|0|0|0|0|0|0|0|0|0|0|0|0
KAN|7|16|YNL323W|809|744|930|879|938|885|0|0|0|0|0|0|0|0|0|0|0|0|0|0
KAN|7|17|YOR198C|236|192|277|236|752|684|0|0|0|0|0|0|0|0|0|0|0|0|0|0
KAN|7|18|YOR067C|666|630|861|821|775|705|0|0|0|0|0|0|0|0|0|0|0|0|0|0
KAN|7|19|YOR070C|442|477|614|583|639|559|0|0|0|0|0|0|0|0|0|0|0|0|0|0
KAN|7|20|YOR079C|547|533|750|725|810|732|0|0|0|0|0|0|0|0|0|0|0|0|0|0
KAN|7|21|YMR307W|358|355|593|604|559|516|0|0|0|0|0|0|0|0|0|0|0|0|0|0
KAN|7|22|YOR049C|631|603|728|761|821|785|0|0|0|0|0|0|0|0|0|0|0|0|0|0
KAN|7|23|YMR292W|644|662|721|813|773|781|0|0|0|0|0|0|0|0|0|0|0|0|0|0
KAN|7|24|YNL219C|651|824|788|1023|805|1055|0|0|0|0|0|0|0|0|0|0|0|0|0|0
KAN|8|1|YMR299C|851|773|1088|876|1071|886|0|0|0|0|0|0|0|0|0|0|0|0|0|0
KAN|8|2|YOR165W|574|549|741|651|730|635|0|0|0|0|0|0|0|0|0|0|0|0|0|0
KAN|8|3|YOR036W|104|87|245|203|243|222|0|0|0|0|0|0|0|0|0|0|0|0|0|0
KAN|8|4|YOR171C|582|580|740|651|745|631|0|0|0|0|0|0|0|0|0|0|0|0|0|0
KAN|8|5|YOR175C|569|574|711|644|787|675|0|0|0|0|0|0|0|0|0|0|0|0|0|0
KAN|8|6|YOR042W|583|555|710|625|665|646|0|0|0|0|0|0|0|0|0|0|0|0|0|0
KAN|8|7|YOR044W|609|585|787|686|784|675|0|0|0|0|0|0|0|0|0|0|0|0|0|0
KAN|8|8|YNL238W|633|595|783|672|820|738|0|0|0|0|0|0|0|0|0|0|0|0|0|0
KAN|8|9|YMR264W|658|642|841|767|853|733|0|0|0|0|0|0|0|0|0|0|0|0|0|0
KAN|8|10|YMR272C|456|418|579|517|541|526|0|0|0|0|0|0|0|0|0|0|0|0|0|0
KAN|8|11|YMR274C|645|572|790|648|866|671|0|0|0|0|0|0|0|0|0|0|0|0|0|0
KAN|8|12|YOR016C|670|625|780|736|824|737|0|0|0|0|0|0|0|0|0|0|0|0|0|0
KAN|8|13|YNL280C|559|507|721|673|715|595|0|0|0|0|0|0|0|0|0|0|0|0|0|0
KAN|8|14|YMR251W-A|631|563|793|723|882|723|0|0|0|0|0|0|0|0|0|0|0|0|0|0
KAN|8|15|YMR253C|718|628|845|809|833|726|0|0|0|0|0|0|0|0|0|0|0|0|0|0
KAN|8|16|YPR028W|616|577|803|761|802|687|0|0|0|0|0|0|0|0|0|0|0|0|0|0
KAN|8|17|YPL227C|583|544|811|749|888|761|0|0|0|0|0|0|0|0|0|0|0|0|0|0
KAN|8|18|YOL013C|728|668|891|796|859|782|0|0|0|0|0|0|0|0|0|0|0|0|0|0
KAN|8|19|YOL018C|414|445|565|536|603|528|0|0|0|0|0|0|0|0|0|0|0|0|0|0
KAN|8|20|YPR003C|667|585|830|764|849|774|0|0|0|0|0|0|0|0|0|0|0|0|0|0
KAN|8|21|YPL246C|601|570|757|767|807|748|0|0|0|0|0|0|0|0|0|0|0|0|0|0
KAN|8|22|YOR377W|583|577|695|755|782|747|0|0|0|0|0|0|0|0|0|0|0|0|0|0
KAN|8|23|YPL274W|576|649|730|855|817|869|0|0|0|0|0|0|0|0|0|0|0|0|0|0
KAN|8|24|YPL051W|699|888|847|1082|861|1076|0|0|0|0|0|0|0|0|0|0|0|0|0|0
KAN|9|1|YPL170W|916|736|1150|910|1170|897|0|0|0|0|0|0|0|0|0|0|0|0|0|0
KAN|9|2|YOL065C|614|582|719|617|717|684|0|0|0|0|0|0|0|0|0|0|0|0|0|0
KAN|9|3|YOR311C|589|522|680|599|721|635|0|0|0|0|0|0|0|0|0|0|0|0|0|0
KAN|9|4|YOR321W|562|519|775|673|719|626|0|0|0|0|0|0|0|0|0|0|0|0|0|0
KAN|9|5|YPL195W|512|533|642|583|741|605|0|0|0|0|0|0|0|0|0|0|0|0|0|0
KAN|9|6|YOL047C|538|554|734|693|783|739|0|0|0|0|0|0|0|0|0|0|0|0|0|0
KAN|9|7|YOR307C|538|534|647|627|708|673|0|0|0|0|0|0|0|0|0|0|0|0|0|0
KAN|9|8|YPL087W|598|580|777|692|853|765|0|0|0|0|0|0|0|0|0|0|0|0|0|0
KAN|9|9|YPL207W|641|582|827|732|788|785|0|0|0|0|0|0|0|0|0|0|0|0|0|0
KAN|9|10|YPL206C|635|602|812|697|874|744|0|0|0|0|0|0|0|0|0|0|0|0|0|0
KAN|9|11|YOR284W|677|622|818|708|868|750|0|0|0|0|0|0|0|0|0|0|0|0|0|0
KAN|9|12|YOR285W|610|598|828|708|808|654|0|0|0|0|0|0|0|0|0|0|0|0|0|0
KAN|9|13|YOR288C|668|559|764|689|824|652|0|0|0|0|0|0|0|0|0|0|0|0|0|0
KAN|9|14|YOL030W|634|571|822|731|782|679|0|0|0|0|0|0|0|0|0|0|0|0|0|0
KAN|9|15|YOL031C|541|495|660|693|799|699|0|0|0|0|0|0|0|0|0|0|0|0|0|0
KAN|9|16|YOR291W|633|659|792|759|837|781|0|0|0|0|0|0|0|0|0|0|0|0|0|0
KAN|9|17|YCL025C|602|527|799|712|863|766|0|0|0|0|0|0|0|0|0|0|0|0|0|0
KAN|9|18|YDL052C|640|477|788|695|709|712|0|0|0|0|0|0|0|0|0|0|0|0|0|0
KAN|9|19|YPR173C|344|301|469|477|458|435|0|0|0|0|0|0|0|0|0|0|0|0|0|0
KAN|9|20|YCL001W|612|522|782|721|808|732|0|0|0|0|0|0|0|0|0|0|0|0|0|0
KAN|9|21|YPR148C|615|561|770|814|825|785|0|0|0|0|0|0|0|0|0|0|0|0|0|0
KAN|9|22|YPR149W|576|610|726|800|748|740|0|0|0|0|0|0|0|0|0|0|0|0|0|0
KAN|9|23|YDL018C|694|803|843|933|915|900|0|0|0|0|0|0|0|0|0|0|0|0|0|0
KAN|9|24|YBR067C|650|842|781|1040|798|989|0|0|0|0|0|0|0|0|0|0|0|0|0|0
KAN|10|1|YDL019C|912|721|1064|881|1148|944|0|0|0|0|0|0|0|0|0|0|0|0|0|0
KAN|10|2|YPR135W|542|483|632|543|651|585|0|0|0|0|0|0|0|0|0|0|0|0|0|0
KAN|10|3|YGR227W|577|568|726|659|760|683|0|0|0|0|0|0|0|0|0|0|0|0|0|0
KAN|10|4|YBR162W-A|473|463|650|597|745|649|0|0|0|0|0|0|0|0|0|0|0|0|0|0
KAN|10|5|YBR164C|490|467|616|553|621|542|0|0|0|0|0|0|0|0|0|0|0|0|0|0
KAN|10|6|YBR052C|518|511|711|646|756|660|0|0|0|0|0|0|0|0|0|0|0|0|0|0
KAN|10|7|YBR171W|436|438|571|575|638|579|0|0|0|0|0|0|0|0|0|0|0|0|0|0
KAN|10|8|YBR036C|369|355|441|450|446|402|0|0|0|0|0|0|0|0|0|0|0|0|0|0
KAN|10|9|YPR114W|569|539|799|713|827|655|0|0|0|0|0|0|0|0|0|0|0|0|0|0
KAN|10|10|YFR041C|521|504|775|662|878|702|0|0|0|0|0|0|0|0|0|0|0|0|0|0
KAN|10|11|YBR132C|645|567|801|719|882|788|0|0|0|0|0|0|0|0|0|0|0|0|0|0
KAN|10|12|YBR106W|166|193|341|285|270|197|0|0|0|0|0|0|0|0|0|0|0|0|0|0
KAN|10|13|YPR063C|658|601|780|666|890|682|0|0|0|0|0|0|0|0|0|0|0|0|0|0
KAN|10|14|YPR071W|446|441|730|698|802|680|0|0|0|0|0|0|0|0|0|0|0|0|0|0
KAN|10|15|YBL102W|696|639|841|833|861|824|0|0|0|0|0|0|0|0|0|0|0|0|0|0
KAN|10|16|YBR097W|0|0|0|0|0|0|0|0|0|0|0|0|0|0|0|0|0|0|0|0
KAN|10|17|YDL121C|720|675|858|813|872|784|0|0|0|0|0|0|0|0|0|0|0|0|0|0
KAN|10|18|YDR518W|645|594|841|821|900|808|0|0|0|0|0|0|0|0|0|0|0|0|0|0
KAN|10|19|YDR519W|677|628|839|796|856|785|0|0|0|0|0|0|0|0|0|0|0|0|0|0
KAN|10|20|YDR524C|534|494|685|651|727|690|0|0|0|0|0|0|0|0|0|0|0|0|0|0
KAN|10|21|YML048W|523|535|602|659|619|642|0|0|0|0|0|0|0|0|0|0|0|0|0|0
KAN|10|22|YJR073C|412|387|553|562|598|638|0|0|0|0|0|0|0|0|0|0|0|0|0|0
KAN|10|23|wt_blank_sean|7|4|0|0|183|224|0|0|0|0|0|0|0|0|0|0|0|0|0|0
KAN|10|24|YJR088C|770|900|883|1118|864|1135|0|0|0|0|0|0|0|0|0|0|0|0|0|0
KAN|11|1|YDR503C|958|797|1138|939|1077|887|0|0|0|0|0|0|0|0|0|0|0|0|0|0
KAN|11|2|YML059C|605|572|735|662|737|694|0|0|0|0|0|0|0|0|0|0|0|0|0|0
KAN|11|3|YML055W|508|468|695|639|760|669|0|0|0|0|0|0|0|0|0|0|0|0|0|0
KAN|11|4|YDL099W|511|520|662|626|588|563|0|0|0|0|0|0|0|0|0|0|0|0|0|0
KAN|11|5|YDL100C|541|538|824|722|751|677|0|0|0|0|0|0|0|0|0|0|0|0|0|0
KAN|11|6|YDR484W|224|184|259|263|264|288|0|0|0|0|0|0|0|0|0|0|0|0|0|0
KAN|11|7|YDR492W|696|639|829|697|866|755|0|0|0|0|0|0|0|0|0|0|0|0|0|0
KAN|11|8|YGL126W|560|504|780|628|668|653|0|0|0|0|0|0|0|0|0|0|0|0|0|0
KAN|11|9|YIL124W|590|594|813|677|831|676|0|0|0|0|0|0|0|0|0|0|0|0|0|0
KAN|11|10|YDL091C|636|522|843|726|773|674|0|0|0|0|0|0|0|0|0|0|0|0|0|0
KAN|11|11|YDL093W|679|586|765|685|801|726|0|0|0|0|0|0|0|0|0|0|0|0|0|0
KAN|11|12|YFL048C|602|508|802|688|741|612|0|0|0|0|0|0|0|0|0|0|0|0|0|0
KAN|11|13|YDL095W|632|548|766|709|881|786|0|0|0|0|0|0|0|0|0|0|0|0|0|0
KAN|11|14|YFL025C|564|572|780|748|870|822|0|0|0|0|0|0|0|0|0|0|0|0|0|0
KAN|11|15|YGL161C|435|378|488|539|527|489|0|0|0|0|0|0|0|0|0|0|0|0|0|0
KAN|11|16|YGL167C|420|382|596|573|565|519|0|0|0|0|0|0|0|0|0|0|0|0|0|0
KAN|11|17|YGR261C|586|516|731|703|839|677|0|0|0|0|0|0|0|0|0|0|0|0|0|0
KAN|11|18|YGR263C|636|618|802|767|847|734|0|0|0|0|0|0|0|0|0|0|0|0|0|0
KAN|11|19|YGR266W|610|579|791|760|820|774|0|0|0|0|0|0|0|0|0|0|0|0|0|0
KAN|11|20|YNR039C|625|590|727|718|777|736|0|0|0|0|0|0|0|0|0|0|0|0|0|0
KAN|11|21|YNL146W|588|608|746|739|809|760|0|0|0|0|0|0|0|0|0|0|0|0|0|0
KAN|11|22|YNR019W|604|608|720|765|758|783|0|0|0|0|0|0|0|0|0|0|0|0|0|0
KAN|11|23|YCR043C|749|737|977|936|968|922|0|0|0|0|0|0|0|0|0|0|0|0|0|0
KAN|11|24|YNR021W|765|891|898|1055|896|1106|0|0|0|0|0|0|0|0|0|0|0|0|0|0
KAN|12|1|YCR044C|898|761|1001|838|1044|800|0|0|0|0|0|0|0|0|0|0|0|0|0|0
KAN|12|2|YCR061W|630|578|771|721|801|710|0|0|0|0|0|0|0|0|0|0|0|0|0|0
KAN|12|3|YNR030W|484|491|623|624|700|565|0|0|0|0|0|0|0|0|0|0|0|0|0|0
KAN|12|4|YBR177C|499|480|650|595|729|681|0|0|0|0|0|0|0|0|0|0|0|0|0|0
KAN|12|5|YNR008W|534|484|700|609|745|664|0|0|0|0|0|0|0|0|0|0|0|0|0|0
KAN|12|6|YNR013C|582|558|728|618|830|720|0|0|0|0|0|0|0|0|0|0|0|0|0|0
KAN|12|7|YBR283C|590|501|731|622|652|609|0|0|0|0|0|0|0|0|0|0|0|0|0|0
KAN|12|8|YNL041C|538|500|696|571|694|648|0|0|0|0|0|0|0|0|0|0|0|0|0|0
KAN|12|9|YNL044W|387|439|577|588|608|618|0|0|0|0|0|0|0|0|0|0|0|0|0|0
KAN|12|10|YBR290W|649|588|805|664|720|671|0|0|0|0|0|0|0|0|0|0|0|0|0|0
KAN|12|11|YNL046W|576|523|716|607|753|670|0|0|0|0|0|0|0|0|0|0|0|0|0|0
KAN|12|12|YNL049C|656|586|741|661|832|710|0|0|0|0|0|0|0|0|0|0|0|0|0|0
KAN|12|13|YBR273C|596|531|799|705|736|640|0|0|0|0|0|0|0|0|0|0|0|0|0|0
KAN|12|14|YBR264C|620|573|778|694|719|625|0|0|0|0|0|0|0|0|0|0|0|0|0|0
KAN|12|15|YNL008C|670|608|795|709|818|748|0|0|0|0|0|0|0|0|0|0|0|0|0|0
KAN|12|16|YDL137W|659|614|787|710|814|757|0|0|0|0|0|0|0|0|0|0|0|0|0|0
KAN|12|17|YJL024C|594|525|758|690|761|637|0|0|0|0|0|0|0|0|0|0|0|0|0|0
KAN|12|18|YJL029C|410|342|466|474|696|622|0|0|0|0|0|0|0|0|0|0|0|0|0|0
KAN|12|19|YML067C|602|550|764|742|823|739|0|0|0|0|0|0|0|0|0|0|0|0|0|0
KAN|12|20|YJL004C|597|593|763|750|767|713|0|0|0|0|0|0|0|0|0|0|0|0|0|0
KAN|12|21|YML038C|568|506|655|673|657|694|0|0|0|0|0|0|0|0|0|0|0|0|0|0
KAN|12|22|YER151C|294|325|391|405|422|357|0|0|0|0|0|0|0|0|0|0|0|0|0|0
KAN|12|23|YML075C|633|690|735|748|809|856|0|0|0|0|0|0|0|0|0|0|0|0|0|0
KAN|12|24|YGR086C|753|930|933|1146|967|1116|0|0|0|0|0|0|0|0|0|0|0|0|0|0
KAN|13|1|YGR089W|801|755|1034|803|982|824|0|0|0|0|0|0|0|0|0|0|0|0|0|0
KAN|13|2|YGR106C|588|492|722|669|769|646|0|0|0|0|0|0|0|0|0|0|0|0|0|0
KAN|13|3|YLR246W|532|493|660|582|752|717|0|0|0|0|0|0|0|0|0|0|0|0|0|0
KAN|13|4|YJR118C|542|490|651|574|694|689|0|0|0|0|0|0|0|0|0|0|0|0|0|0
KAN|13|5|YDR205W|594|595|772|687|857|694|0|0|0|0|0|0|0|0|0|0|0|0|0|0
KAN|13|6|YGR038W|512|487|655|623|544|547|0|0|0|0|0|0|0|0|0|0|0|0|0|0
KAN|13|7|YJR131W|532|503|688|584|724|672|0|0|0|0|0|0|0|0|0|0|0|0|0|0
KAN|13|8|YJR134C|586|509|750|628|761|657|0|0|0|0|0|0|0|0|0|0|0|0|0|0
KAN|13|9|YER120W|491|484|638|608|610|585|0|0|0|0|0|0|0|0|0|0|0|0|0|0
KAN|13|10|YER122C|564|488|714|515|651|615|0|0|0|0|0|0|0|0|0|0|0|0|0|0
KAN|13|11|YJR117W|445|413|670|579|764|733|0|0|0|0|0|0|0|0|0|0|0|0|0|0
KAN|13|12|YER113C|443|443|687|623|709|600|0|0|0|0|0|0|0|0|0|0|0|0|0|0
KAN|13|13|YJR040W|545|496|738|650|681|605|0|0|0|0|0|0|0|0|0|0|0|0|0|0
KAN|13|14|YKR067W|486|428|734|672|724|649|0|0|0|0|0|0|0|0|0|0|0|0|0|0
KAN|13|15|YJR031C|580|518|775|690|745|647|0|0|0|0|0|0|0|0|0|0|0|0|0|0
KAN|13|16|YMR054W|562|549|722|689|777|698|0|0|0|0|0|0|0|0|0|0|0|0|0|0
KAN|13|17|YIR033W|416|388|633|590|659|629|0|0|0|0|0|0|0|0|0|0|0|0|0|0
KAN|13|18|YJR010C-A|605|547|820|774|753|732|0|0|0|0|0|0|0|0|0|0|0|0|0|0
KAN|13|19|YJR015W|624|480|803|745|827|752|0|0|0|0|0|0|0|0|0|0|0|0|0|0
KAN|13|20|YMR052W|548|529|696|688|740|681|0|0|0|0|0|0|0|0|0|0|0|0|0|0
KAN|13|21|YBR287W|624|605|776|716|754|721|0|0|0|0|0|0|0|0|0|0|0|0|0|0
KAN|13|22|YBR288C|560|470|688|706|708|723|0|0|0|0|0|0|0|0|0|0|0|0|0|0
KAN|13|23|YAR002C-A|614|622|747|801|779|753|0|0|0|0|0|0|0|0|0|0|0|0|0|0
KAN|13|24|YMR119W|778|978|932|1117|947|1091|0|0|0|0|0|0|0|0|0|0|0|0|0|0
KAN|14|1|YNL125C|484|378|1134|862|1151|916|0|0|0|0|0|0|0|0|0|0|0|0|0|0
KAN|14|2|YNL130C|713|602|761|600|856|663|0|0|0|0|0|0|0|0|0|0|0|0|0|0
KAN|14|3|YIL030C|487|424|596|510|559|552|0|0|0|0|0|0|0|0|0|0|0|0|0|0
KAN|14|4|YNL085W|543|452|701|635|714|593|0|0|0|0|0|0|0|0|0|0|0|0|0|0
KAN|14|5|YNL095C|506|498|656|578|642|553|0|0|0|0|0|0|0|0|0|0|0|0|0|0
KAN|14|6|YLR390W-A|408|391|673|583|659|567|0|0|0|0|0|0|0|0|0|0|0|0|0|0
KAN|14|7|YJL078C|521|434|711|617|676|615|0|0|0|0|0|0|0|0|0|0|0|0|0|0
KAN|14|8|YKR053C|432|427|781|668|708|659|0|0|0|0|0|0|0|0|0|0|0|0|0|0
KAN|14|9|YNL051W|490|415|641|543|712|608|0|0|0|0|0|0|0|0|0|0|0|0|0|0
KAN|14|10|YPL137C|529|489|678|590|669|572|0|0|0|0|0|0|0|0|0|0|0|0|0|0
KAN|14|11|YDL072C|553|534|893|776|742|605|0|0|0|0|0|0|0|0|0|0|0|0|0|0
KAN|14|12|YCR048W|595|599|792|770|820|764|0|0|0|0|0|0|0|0|0|0|0|0|0|0
KAN|14|13|YCR067C|499|482|741|682|712|658|0|0|0|0|0|0|0|0|0|0|0|0|0|0
KAN|14|14|YCR034W|595|521|770|660|833|707|0|0|0|0|0|0|0|0|0|0|0|0|0|0
KAN|14|15|YGR130C|684|643|789|755|863|843|0|0|0|0|0|0|0|0|0|0|0|0|0|0
KAN|14|16|YGL223C|612|567|806|803|815|784|0|0|0|0|0|0|0|0|0|0|0|0|0|0
KAN|14|17|YBR255W|625|603|764|696|816|768|0|0|0|0|0|0|0|0|0|0|0|0|0|0
KAN|14|18|YER087C-B|599|590|790|774|827|793|0|0|0|0|0|0|0|0|0|0|0|0|0|0
KAN|14|19|YIL105C|667|627|835|800|865|830|0|0|0|0|0|0|0|0|0|0|0|0|0|0
KAN|14|20|YDR476C|647|583|793|785|810|774|0|0|0|0|0|0|0|0|0|0|0|0|0|0
KAN|14|21|YDR525W|605|554|783|718|823|799|0|0|0|0|0|0|0|0|0|0|0|0|0|0
KAN|14|22|YDR057W|591|596|799|732|822|753|0|0|0|0|0|0|0|0|0|0|0|0|0|0
KAN|14|23|YBR159W|513|559|593|623|720|729|0|0|0|0|0|0|0|0|0|0|0|0|0|0
KAN|14|24|YHR123W|983|1134|966|1253|1064|1301|0|0|0|0|0|0|0|0|0|0|0|0|0|0
KAN|15|1|YGR284C|890|695|1184|870|984|860|0|0|0|0|0|0|0|0|0|0|0|0|0|0
KAN|15|2|YOL101C|555|420|702|608|740|578|0|0|0|0|0|0|0|0|0|0|0|0|0|0
KAN|15|3|YOL107W|509|476|640|542|666|634|0|0|0|0|0|0|0|0|0|0|0|0|0|0
KAN|15|4|YNL300W|477|498|623|533|683|563|0|0|0|0|0|0|0|0|0|0|0|0|0|0
KAN|15|5|YOL110W|507|453|682|571|692|585|0|0|0|0|0|0|0|0|0|0|0|0|0|0
KAN|15|6|YOR317W|523|450|736|676|655|575|0|0|0|0|0|0|0|0|0|0|0|0|0|0
KAN|15|7|YML071C|553|498|574|604|595|611|0|0|0|0|0|0|0|0|0|0|0|0|0|0
KAN|15|8|YIR038C|651|540|711|699|660|670|0|0|0|0|0|0|0|0|0|0|0|0|0|0
KAN|15|9|YML101C|464|389|709|586|545|525|0|0|0|0|0|0|0|0|0|0|0|0|0|0
KAN|15|10|YOL137W|517|431|624|513|696|566|0|0|0|0|0|0|0|0|0|0|0|0|0|0
KAN|15|11|YDR424C|472|389|640|549|692|553|0|0|0|0|0|0|0|0|0|0|0|0|0|0
KAN|15|12|YMR065W|563|532|719|671|731|677|0|0|0|0|0|0|0|0|0|0|0|0|0|0
KAN|15|13|YML128C|337|373|409|455|378|460|0|0|0|0|0|0|0|0|0|0|0|0|0|0
KAN|15|14|YHR045W|590|590|728|708|783|735|0|0|0|0|0|0|0|0|0|0|0|0|0|0
KAN|15|15|YHR181W|568|566|679|742|810|793|0|0|0|0|0|0|0|0|0|0|0|0|0|0
KAN|15|16|YMR123W|488|531|625|711|648|765|0|0|0|0|0|0|0|0|0|0|0|0|0|0
KAN|15|17|YLR039C|469|470|586|695|592|561|0|0|0|0|0|0|0|0|0|0|0|0|0|0
KAN|15|18|YLR050C|684|721|833|911|870|976|0|0|0|0|0|0|0|0|0|0|0|0|0|0
KAN|15|19|YNR075W|662|684|839|820|803|860|0|0|0|0|0|0|0|0|0|0|0|0|0|0
KAN|15|20|YOL088C|601|628|798|721|828|780|0|0|0|0|0|0|0|0|0|0|0|0|0|0
KAN|15|21|YMR313C|637|639|801|788|768|729|0|0|0|0|0|0|0|0|0|0|0|0|0|0
KAN|15|22|YHR004C|571|595|726|678|748|790|0|0|0|0|0|0|0|0|0|0|0|0|0|0
KAN|15|23|YLR450W|578|656|789|753|760|789|0|0|0|0|0|0|0|0|0|0|0|0|0|0
KAN|15|24|YDL192W|813|1252|886|1201|995|1296|0|0|0|0|0|0|0|0|0|0|0|0|0|0
KAN|16|1|YNR051C|628|785|604|601|741|681|0|0|0|0|0|0|0|0|0|0|0|0|0|0
KAN|16|2|YJL123C|475|797|540|698|635|717|0|0|0|0|0|0|0|0|0|0|0|0|0|0
KAN|16|3|YJL117W|364|565|480|615|512|587|0|0|0|0|0|0|0|0|0|0|0|0|0|0
KAN|16|4|YDL222C|387|523|471|535|534|658|0|0|0|0|0|0|0|0|0|0|0|0|0|0
KAN|16|5|YDL226C|409|580|490|590|504|737|0|0|0|0|0|0|0|0|0|0|0|0|0|0
KAN|16|6|YDL231C|378|662|452|591|527|604|0|0|0|0|0|0|0|0|0|0|0|0|0|0
KAN|16|7|YDL232W|367|604|455|587|514|642|0|0|0|0|0|0|0|0|0|0|0|0|0|0
KAN|16|8|YJL079C|393|685|530|612|459|539|0|0|0|0|0|0|0|0|0|0|0|0|0|0
KAN|16|9|YKR088C|329|627|461|574|468|825|0|0|0|0|0|0|0|0|0|0|0|0|0|0
KAN|16|10|YJL073W|412|598|473|617|485|724|0|0|0|0|0|0|0|0|0|0|0|0|0|0
KAN|16|11|YJL062W|474|594|560|795|609|664|0|0|0|0|0|0|0|0|0|0|0|0|0|0
KAN|16|12|YJR066W|333|590|396|505|508|694|0|0|0|0|0|0|0|0|0|0|0|0|0|0
KAN|16|13|YDR483W|481|632|522|610|628|766|0|0|0|0|0|0|0|0|0|0|0|0|0|0
KAN|16|14|YER044C|115|185|384|655|94|165|0|0|0|0|0|0|0|0|0|0|0|0|0|0
KAN|16|15|YDL204W|550|754|668|804|686|819|0|0|0|0|0|0|0|0|0|0|0|0|0|0
KAN|16|16|YBR058C-A|0|33|0|4|0|11|0|0|0|0|0|0|0|0|0|0|0|0|0|0
KAN|16|17|YBR096W|486|725|596|759|643|806|0|0|0|0|0|0|0|0|0|0|0|0|0|0
KAN|16|18|YBR234C|0|0|132|195|0|0|0|0|0|0|0|0|0|0|0|0|0|0|0|0
KAN|16|19|YDR027C|0|11|0|0|0|2|0|0|0|0|0|0|0|0|0|0|0|0|0|0
KAN|16|20|YDR032C|717|755|792|875|841|905|0|0|0|0|0|0|0|0|0|0|0|0|0|0
KAN|16|21|YEL022W|446|517|516|595|567|626|0|0|0|0|0|0|0|0|0|0|0|0|0|0
KAN|16|22|YER053C-A|578|682|703|719|690|788|0|0|0|0|0|0|0|0|0|0|0|0|0|0
KAN|16|23|YER100W|789|1035|801|964|821|1222|0|0|0|0|0|0|0|0|0|0|0|0|0|0
KAN|16|24|YGL095C|5|53|151|378|202|239|0|0|0|0|0|0|0|0|0|0|0|0|0|0
NAT|YBR110W*3NAT2
KAN|1|1|YCR017C|727|486|1010|565|1140|576|0|0|0|0|0|0|0|0|0|0|0|0|0|0
KAN|1|2|YDR056C|638|674|669|649|823|430|0|0|0|0|0|0|0|0|0|0|0|0|0|0
KAN|1|3|YBR229C|513|546|626|577|847|598|0|0|0|0|0|0|0|0|0|0|0|0|0|0
KAN|1|4|YCR011C|593|635|589|595|898|517|0|0|0|0|0|0|0|0|0|0|0|0|0|0
KAN|1|5|YBL011W|664|683|715|590|725|566|0|0|0|0|0|0|0|0|0|0|0|0|0|0
KAN|1|6|YBL017C|587|575|639|555|679|633|0|0|0|0|0|0|0|0|0|0|0|0|0|0
KAN|1|7|YCL056C|624|669|678|616|825|656|0|0|0|0|0|0|0|0|0|0|0|0|0|0
KAN|1|8|YDR137W|424|386|470|381|422|242|0|0|0|0|0|0|0|0|0|0|0|0|0|0
KAN|1|9|YAR042W|683|637|780|654|718|524|0|0|0|0|0|0|0|0|0|0|0|0|0|0
KAN|1|10|YBR201W|641|660|690|684|807|740|0|0|0|0|0|0|0|0|0|0|0|0|0|0
KAN|1|11|YCL045C|652|661|655|646|750|657|0|0|0|0|0|0|0|0|0|0|0|0|0|0
KAN|1|12|YBR183W|695|633|683|623|693|474|0|0|0|0|0|0|0|0|0|0|0|0|0|0
KAN|1|13|YDR108W|611|619|684|562|678|465|0|0|0|0|0|0|0|0|0|0|0|0|0|0
KAN|1|14|YAL007C|641|697|660|661|793|610|0|0|0|0|0|0|0|0|0|0|0|0|0|0
KAN|1|15|YDR100W|705|669|688|634|679|570|0|0|0|0|0|0|0|0|0|0|0|0|0|0
KAN|1|16|YAL026C|447|412|478|290|465|258|0|0|0|0|0|0|0|0|0|0|0|0|0|0
KAN|1|17|YAL023C|767|698|729|683|790|703|0|0|0|0|0|0|0|0|0|0|0|0|0|0
KAN|1|18|YBL082C|651|667|671|601|749|520|0|0|0|0|0|0|0|0|0|0|0|0|0|0
KAN|1|19|YDR084C|617|710|676|390|721|538|0|0|0|0|0|0|0|0|0|0|0|0|0|0
KAN|1|20|YAL042W|824|769|760|720|687|634|0|0|0|0|0|0|0|0|0|0|0|0|0|0
KAN|1|21|YAL058W|818|747|680|597|698|546|0|0|0|0|0|0|0|0|0|0|0|0|0|0
KAN|1|22|YGL200C|694|578|705|622|696|561|0|0|0|0|0|0|0|0|0|0|0|0|0|0
KAN|1|23|YGL203C|647|543|671|673|646|520|0|0|0|0|0|0|0|0|0|0|0|0|0|0
KAN|1|24|YDR294C|808|793|903|935|803|855|0|0|0|0|0|0|0|0|0|0|0|0|0|0
KAN|2|1|YDR297W|789|807|1072|1031|877|1116|0|0|0|0|0|0|0|0|0|0|0|0|0|0
KAN|2|2|YEL001C|589|617|777|741|599|757|0|0|0|0|0|0|0|0|0|0|0|0|0|0
KAN|2|3|YEL003W|511|523|646|623|613|566|0|0|0|0|0|0|0|0|0|0|0|0|0|0
KAN|2|4|YDR304C|608|616|852|800|842|799|0|0|0|0|0|0|0|0|0|0|0|0|0|0
KAN|2|5|YEL004W|599|610|774|728|771|690|0|0|0|0|0|0|0|0|0|0|0|0|0|0
KAN|2|6|YEL005C|620|637|817|785|863|773|0|0|0|0|0|0|0|0|0|0|0|0|0|0
KAN|2|7|YDR307W|630|655|787|781|806|721|0|0|0|0|0|0|0|0|0|0|0|0|0|0
KAN|2|8|YGL084C|455|465|662|614|408|417|0|0|0|0|0|0|0|0|0|0|0|0|0|0
KAN|2|9|YGL054C|711|663|929|869|950|755|0|0|0|0|0|0|0|0|0|0|0|0|0|0
KAN|2|10|YER019C-A|626|610|779|767|804|769|0|0|0|0|0|0|0|0|0|0|0|0|0|0
KAN|2|11|YDR270W|672|672|883|873|830|805|0|0|0|0|0|0|0|0|0|0|0|0|0|0
KAN|2|12|YDR410C|0|0|0|0|1|0|0|0|0|0|0|0|0|0|0|0|0|0|0|0
KAN|2|13|YDR411C|701|712|926|869|916|807|0|0|0|0|0|0|0|0|0|0|0|0|0|0
KAN|2|14|YER004W|689|728|920|895|926|792|0|0|0|0|0|0|0|0|0|0|0|0|0|0
KAN|2|15|YER005W|620|633|877|854|789|734|0|0|0|0|0|0|0|0|0|0|0|0|0|0
KAN|2|16|YGL020C|647|649|881|826|840|715|0|0|0|0|0|0|0|0|0|0|0|0|0|0
KAN|2|17|YEL064C|436|419|699|712|652|570|0|0|0|0|0|0|0|0|0|0|0|0|0|0
KAN|2|18|YGL027C|661|628|854|811|731|635|0|0|0|0|0|0|0|0|0|0|0|0|0|0
KAN|2|19|YDR233C|648|685|945|906|780|669|0|0|0|0|0|0|0|0|0|0|0|0|0|0
KAN|2|20|YEL042W|618|655|786|796|661|576|0|0|0|0|0|0|0|0|0|0|0|0|0|0
KAN|2|21|YEL043W|539|597|734|758|685|628|0|0|0|0|0|0|0|0|0|0|0|0|0|0
KAN|2|22|YGL005C|655|691|824|854|690|612|0|0|0|0|0|0|0|0|0|0|0|0|0|0
KAN|2|23|YGL010W|685|770|846|869|706|714|0|0|0|0|0|0|0|0|0|0|0|0|0|0
KAN|2|24|YGL012W|712|888|969|1231|803|1065|0|0|0|0|0|0|0|0|0|0|0|0|0|0
KAN|3|1|YDR349C|924|812|1172|1006|1062|1018|0|0|0|0|0|0|0|0|0|0|0|0|0|0
KAN|3|2|YDR221W|737|738|859|851|891|774|0|0|0|0|0|0|0|0|0|0|0|0|0|0
KAN|3|3|YDR222W|605|591|806|739|832|726|0|0|0|0|0|0|0|0|0|0|0|0|0|0
KAN|3|4|YDR357C|577|583|675|626|836|811|0|0|0|0|0|0|0|0|0|0|0|0|0|0
KAN|3|5|YEL031W|526|551|703|679|608|600|0|0|0|0|0|0|0|0|0|0|0|0|0|0
KAN|3|6|YER083C|669|672|956|919|925|928|0|0|0|0|0|0|0|0|0|0|0|0|0|0
KAN|3|7|YDR344C|678|694|901|880|910|878|0|0|0|0|0|0|0|0|0|0|0|0|0|0
KAN|3|8|YEL013W|449|470|495|420|426|417|0|0|0|0|0|0|0|0|0|0|0|0|0|0
KAN|3|9|YEL015W|594|601|790|750|822|701|0|0|0|0|0|0|0|0|0|0|0|0|0|0
KAN|3|10|YER071C|688|697|848|826|942|904|0|0|0|0|0|0|0|0|0|0|0|0|0|0
KAN|3|11|YDR320C|427|400|524|511|428|334|0|0|0|0|0|0|0|0|0|0|0|0|0|0
KAN|3|12|YHR110W|737|700|834|802|975|875|0|0|0|0|0|0|0|0|0|0|0|0|0|0
KAN|3|13|YIL076W|576|509|568|595|551|421|0|0|0|0|0|0|0|0|0|0|0|0|0|0
KAN|3|14|YIL090W|339|349|409|399|463|370|0|0|0|0|0|0|0|0|0|0|0|0|0|0
KAN|3|15|YIL039W|685|711|839|774|829|682|0|0|0|0|0|0|0|0|0|0|0|0|0|0
KAN|3|16|YIL040W|577|576|672|642|615|526|0|0|0|0|0|0|0|0|0|0|0|0|0|0
KAN|3|17|YIL043C|725|721|851|663|790|671|0|0|0|0|0|0|0|0|0|0|0|0|0|0
KAN|3|18|YIL044C|617|621|808|782|733|691|0|0|0|0|0|0|0|0|0|0|0|0|0|0
KAN|3|19|YGR199W|629|667|807|817|794|695|0|0|0|0|0|0|0|0|0|0|0|0|0|0
KAN|3|20|YGR202C|640|688|738|798|715|638|0|0|0|0|0|0|0|0|0|0|0|0|0|0
KAN|3|21|YHR060W|0|0|759|721|0|0|0|0|0|0|0|0|0|0|0|0|0|0|0|0
KAN|3|22|YIL027C|697|747|757|662|800|701|0|0|0|0|0|0|0|0|0|0|0|0|0|0
KAN|3|23|YHR079C|669|758|849|949|717|679|0|0|0|0|0|0|0|0|0|0|0|0|0|0
KAN|3|24|YGR177C|763|966|1018|1106|835|1016|0|0|0|0|0|0|0|0|0|0|0|0|0|0
KAN|4|1|YGR036C|539|446|706|604|700|533|0|0|0|0|0|0|0|0|0|0|0|0|0|0
KAN|4|2|YHR039C|625|596|810|766|931|796|0|0|0|0|0|0|0|0|0|0|0|0|0|0
KAN|4|3|YIL005W|578|590|715|692|669|668|0|0|0|0|0|0|0|0|0|0|0|0|0|0
KAN|4|4|YIL016W|577|583|800|752|899|773|0|0|0|0|0|0|0|0|0|0|0|0|0|0
KAN|4|5|YGR170W|530|554|711|675|770|727|0|0|0|0|0|0|0|0|0|0|0|0|0|0
KAN|4|6|YHR204W|607|615|806|794|920|824|0|0|0|0|0|0|0|0|0|0|0|0|0|0
KAN|4|7|YGR157W|388|378|507|511|253|210|0|0|0|0|0|0|0|0|0|0|0|0|0|0
KAN|4|8|YHL003C|794|762|996|923|1158|981|0|0|0|0|0|0|0|0|0|0|0|0|0|0
KAN|4|9|YHR176W|701|680|890|813|981|876|0|0|0|0|0|0|0|0|0|0|0|0|0|0
KAN|4|10|YHR142W|699|657|848|806|817|765|0|0|0|0|0|0|0|0|0|0|0|0|0|0
KAN|4|11|YGL226C-A|747|715|934|892|916|794|0|0|0|0|0|0|0|0|0|0|0|0|0|0
KAN|4|12|YGL231C|733|659|834|790|875|718|0|0|0|0|0|0|0|0|0|0|0|0|0|0
KAN|4|13|YHL031C|581|577|633|643|721|611|0|0|0|0|0|0|0|0|0|0|0|0|0|0
KAN|4|14|YHR135C|734|704|893|865|971|808|0|0|0|0|0|0|0|0|0|0|0|0|0|0
KAN|4|15|YHR136C|726|687|814|787|931|787|0|0|0|0|0|0|0|0|0|0|0|0|0|0
KAN|4|16|YGR105W|245|264|322|279|587|464|0|0|0|0|0|0|0|0|0|0|0|0|0|0
KAN|4|17|YLL014W|808|766|945|819|824|740|0|0|0|0|0|0|0|0|0|0|0|0|0|0
KAN|4|18|YKL020C|671|696|848|792|749|685|0|0|0|0|0|0|0|0|0|0|0|0|0|0
KAN|4|19|YLR080W|689|639|855|824|736|659|0|0|0|0|0|0|0|0|0|0|0|0|0|0
KAN|4|20|YKL140W|639|655|804|797|775|635|0|0|0|0|0|0|0|0|0|0|0|0|0|0
KAN|4|21|YKL008C|674|707|832|795|732|661|0|0|0|0|0|0|0|0|0|0|0|0|0|0
KAN|4|22|YLR056W|657|690|888|920|787|669|0|0|0|0|0|0|0|0|0|0|0|0|0|0
KAN|4|23|YLR064W|710|807|865|787|737|726|0|0|0|0|0|0|0|0|0|0|0|0|0|0
KAN|4|24|YKL119C|682|895|448|549|683|761|0|0|0|0|0|0|0|0|0|0|0|0|0|0
KAN|5|1|YJL134W|1078|853|1225|976|1465|1046|0|0|0|0|0|0|0|0|0|0|0|0|0|0
KAN|5|2|YLR042C|710|639|810|737|1014|887|0|0|0|0|0|0|0|0|0|0|0|0|0|0
KAN|5|3|YLR023C|626|629|769|748|858|816|0|0|0|0|0|0|0|0|0|0|0|0|0|0
KAN|5|4|YJL178C|585|580|751|733|794|754|0|0|0|0|0|0|0|0|0|0|0|0|0|0
KAN|5|5|YJL171C|608|606|749|741|810|825|0|0|0|0|0|0|0|0|0|0|0|0|0|0
KAN|5|6|YKL094W|642|659|779|738|923|755|0|0|0|0|0|0|0|0|0|0|0|0|0|0
KAN|5|7|YJL168C|557|578|667|678|761|664|0|0|0|0|0|0|0|0|0|0|0|0|0|0
KAN|5|8|YKL212W|388|456|485|422|647|506|0|0|0|0|0|0|0|0|0|0|0|0|0|0
KAN|5|9|YJL192C|664|631|871|807|926|789|0|0|0|0|0|0|0|0|0|0|0|0|0|0
KAN|5|10|YKL073W|658|634|788|734|905|795|0|0|0|0|0|0|0|0|0|0|0|0|0|0
KAN|5|11|YKL179C|735|674|869|856|900|805|0|0|0|0|0|0|0|0|0|0|0|0|0|0
KAN|5|12|YLL043W|663|642|777|714|907|699|0|0|0|0|0|0|0|0|0|0|0|0|0|0
KAN|5|13|YLL052C|674|643|797|763|786|807|0|0|0|0|0|0|0|0|0|0|0|0|0|0
KAN|5|14|YLL055W|750|731|832|775|804|702|0|0|0|0|0|0|0|0|0|0|0|0|0|0
KAN|5|15|YKL063C|705|670|905|856|780|827|0|0|0|0|0|0|0|0|0|0|0|0|0|0
KAN|5|16|YKL065C|766|732|909|850|845|732|0|0|0|0|0|0|0|0|0|0|0|0|0|0
KAN|5|17|YJL198W|639|628|887|849|855|647|0|0|0|0|0|0|0|0|0|0|0|0|0|0
KAN|5|18|YJL196C|669|661|817|827|733|659|0|0|0|0|0|0|0|0|0|0|0|0|0|0
KAN|5|19|YLL023C|626|638|790|788|707|623|0|0|0|0|0|0|0|0|0|0|0|0|0|0
KAN|5|20|YLL028W|676|713|851|831|770|669|0|0|0|0|0|0|0|0|0|0|0|0|0|0
KAN|5|21|YJL212C|646|727|836|865|793|708|0|0|0|0|0|0|0|0|0|0|0|0|0|0
KAN|5|22|YMR022W|625|685|813|820|688|634|0|0|0|0|0|0|0|0|0|0|0|0|0|0
KAN|5|23|YMR214W|624|727|829|882|717|721|0|0|0|0|0|0|0|0|0|0|0|0|0|0
KAN|5|24|YMR215W|841|1012|1052|1262|904|1014|0|0|0|0|0|0|0|0|0|0|0|0|0|0
KAN|6|1|YMR010W|1068|874|1279|1013|1447|1073|0|0|0|0|0|0|0|0|0|0|0|0|0|0
KAN|6|2|YMR015C|581|520|752|713|878|688|0|0|0|0|0|0|0|0|0|0|0|0|0|0
KAN|6|3|YLR207W|656|661|823|805|993|853|0|0|0|0|0|0|0|0|0|0|0|0|0|0
KAN|6|4|YLR350W|632|627|764|740|767|732|0|0|0|0|0|0|0|0|0|0|0|0|0|0
KAN|6|5|YLR220W|676|668|766|741|929|879|0|0|0|0|0|0|0|0|0|0|0|0|0|0
KAN|6|6|YML012W|658|664|825|768|919|864|0|0|0|0|0|0|0|0|0|0|0|0|0|0
KAN|6|7|YML008C|620|627|761|787|895|787|0|0|0|0|0|0|0|0|0|0|0|0|0|0
KAN|6|8|YMR202W|439|452|523|554|590|463|0|0|0|0|0|0|0|0|0|0|0|0|0|0
KAN|6|9|YLR194C|581|557|901|797|751|613|0|0|0|0|0|0|0|0|0|0|0|0|0|0
KAN|6|10|YMR183C|769|726|942|871|890|845|0|0|0|0|0|0|0|0|0|0|0|0|0|0
KAN|6|11|YML019W|713|684|823|833|807|684|0|0|0|0|0|0|0|0|0|0|0|0|0|0
KAN|6|12|YML013W|632|585|738|719|734|633|0|0|0|0|0|0|0|0|0|0|0|0|0|0
KAN|6|13|YLR292C|800|782|915|831|851|825|0|0|0|0|0|0|0|0|0|0|0|0|0|0
KAN|6|14|YMR161W|691|652|889|837|892|671|0|0|0|0|0|0|0|0|0|0|0|0|0|0
KAN|6|15|YMR163C|599|529|747|745|754|715|0|0|0|0|0|0|0|0|0|0|0|0|0|0
KAN|6|16|YLR396C|0|0|0|0|0|0|0|0|0|0|0|0|0|0|0|0|0|0|0|0
KAN|6|17|YMR152W|733|723|991|932|814|669|0|0|0|0|0|0|0|0|0|0|0|0|0|0
KAN|6|18|YLR130C|757|765|858|862|816|729|0|0|0|0|0|0|0|0|0|0|0|0|0|0
KAN|6|19|YLR268W|542|542|664|660|644|526|0|0|0|0|0|0|0|0|0|0|0|0|0|0
KAN|6|20|YMR029C|675|692|868|842|767|650|0|0|0|0|0|0|0|0|0|0|0|0|0|0
KAN|6|21|YMR031C|638|688|884|886|736|654|0|0|0|0|0|0|0|0|0|0|0|0|0|0
KAN|6|22|YLR372W|674|736|912|897|749|651|0|0|0|0|0|0|0|0|0|0|0|0|0|0
KAN|6|23|YLR242C|747|835|911|978|741|723|0|0|0|0|0|0|0|0|0|0|0|0|0|0
KAN|6|24|YLR250W|860|1027|1020|1211|926|1067|0|0|0|0|0|0|0|0|0|0|0|0|0|0
KAN|7|1|YLR120C|864|807|1114|909|1325|964|0|0|0|0|0|0|0|0|0|0|0|0|0|0
KAN|7|2|YOR245C|688|664|924|892|942|877|0|0|0|0|0|0|0|0|0|0|0|0|0|0
KAN|7|3|YOR115C|591|618|734|738|733|717|0|0|0|0|0|0|0|0|0|0|0|0|0|0
KAN|7|4|YNL297C|459|461|666|654|779|679|0|0|0|0|0|0|0|0|0|0|0|0|0|0
KAN|7|5|YNL156C|648|657|811|784|969|789|0|0|0|0|0|0|0|0|0|0|0|0|0|0
KAN|7|6|YNL153C|581|569|678|660|771|627|0|0|0|0|0|0|0|0|0|0|0|0|0|0
KAN|7|7|YOR002W|705|648|862|760|987|850|0|0|0|0|0|0|0|0|0|0|0|0|0|0
KAN|7|8|YOR092W|718|682|916|805|819|698|0|0|0|0|0|0|0|0|0|0|0|0|0|0
KAN|7|9|YOR214C|686|662|851|781|918|772|0|0|0|0|0|0|0|0|0|0|0|0|0|0
KAN|7|10|YOR216C|605|602|769|751|794|723|0|0|0|0|0|0|0|0|0|0|0|0|0|0
KAN|7|11|YOR085W|676|649|795|717|835|688|0|0|0|0|0|0|0|0|0|0|0|0|0|0
KAN|7|12|YOR089C|580|525|692|666|626|566|0|0|0|0|0|0|0|0|0|0|0|0|0|0
KAN|7|13|YNL194C|661|635|793|702|879|697|0|0|0|0|0|0|0|0|0|0|0|0|0|0
KAN|7|14|YNL327W|764|749|863|804|805|690|0|0|0|0|0|0|0|0|0|0|0|0|0|0
KAN|7|15|YNL190W|701|688|904|811|897|685|0|0|0|0|0|0|0|0|0|0|0|0|0|0
KAN|7|16|YNL323W|834|794|1004|898|936|838|0|0|0|0|0|0|0|0|0|0|0|0|0|0
KAN|7|17|YOR198C|405|376|816|768|893|672|0|0|0|0|0|0|0|0|0|0|0|0|0|0
KAN|7|18|YOR067C|734|754|858|820|827|747|0|0|0|0|0|0|0|0|0|0|0|0|0|0
KAN|7|19|YOR070C|555|540|639|626|529|449|0|0|0|0|0|0|0|0|0|0|0|0|0|0
KAN|7|20|YOR079C|667|704|769|787|782|731|0|0|0|0|0|0|0|0|0|0|0|0|0|0
KAN|7|21|YMR307W|518|596|728|755|537|445|0|0|0|0|0|0|0|0|0|0|0|0|0|0
KAN|7|22|YOR049C|670|739|825|840|698|637|0|0|0|0|0|0|0|0|0|0|0|0|0|0
KAN|7|23|YMR292W|669|751|869|958|715|713|0|0|0|0|0|0|0|0|0|0|0|0|0|0
KAN|7|24|YNL219C|768|949|947|1176|847|919|0|0|0|0|0|0|0|0|0|0|0|0|0|0
KAN|8|1|YMR299C|1037|902|1117|978|1333|1026|0|0|0|0|0|0|0|0|0|0|0|0|0|0
KAN|8|2|YOR165W|656|651|791|721|909|774|0|0|0|0|0|0|0|0|0|0|0|0|0|0
KAN|8|3|YOR036W|149|165|603|581|280|202|0|0|0|0|0|0|0|0|0|0|0|0|0|0
KAN|8|4|YOR171C|643|605|737|765|874|827|0|0|0|0|0|0|0|0|0|0|0|0|0|0
KAN|8|5|YOR175C|645|648|764|738|987|841|0|0|0|0|0|0|0|0|0|0|0|0|0|0
KAN|8|6|YOR042W|628|617|747|746|846|758|0|0|0|0|0|0|0|0|0|0|0|0|0|0
KAN|8|7|YOR044W|683|657|827|757|1009|841|0|0|0|0|0|0|0|0|0|0|0|0|0|0
KAN|8|8|YNL238W|722|683|890|808|915|718|0|0|0|0|0|0|0|0|0|0|0|0|0|0
KAN|8|9|YMR264W|700|671|908|838|951|769|0|0|0|0|0|0|0|0|0|0|0|0|0|0
KAN|8|10|YMR272C|594|569|696|684|695|548|0|0|0|0|0|0|0|0|0|0|0|0|0|0
KAN|8|11|YMR274C|727|638|849|669|970|721|0|0|0|0|0|0|0|0|0|0|0|0|0|0
KAN|8|12|YOR016C|751|693|936|869|927|798|0|0|0|0|0|0|0|0|0|0|0|0|0|0
KAN|8|13|YNL280C|665|615|784|705|704|596|0|0|0|0|0|0|0|0|0|0|0|0|0|0
KAN|8|14|YMR251W-A|766|772|880|830|951|677|0|0|0|0|0|0|0|0|0|0|0|0|0|0
KAN|8|15|YMR253C|719|734|926|935|851|716|0|0|0|0|0|0|0|0|0|0|0|0|0|0
KAN|8|16|YPR028W|726|694|872|801|780|712|0|0|0|0|0|0|0|0|0|0|0|0|0|0
KAN|8|17|YPL227C|705|733|826|798|770|657|0|0|0|0|0|0|0|0|0|0|0|0|0|0
KAN|8|18|YOL013C|736|734|965|889|788|689|0|0|0|0|0|0|0|0|0|0|0|0|0|0
KAN|8|19|YOL018C|530|537|622|643|534|479|0|0|0|0|0|0|0|0|0|0|0|0|0|0
KAN|8|20|YPR003C|725|745|947|890|752|652|0|0|0|0|0|0|0|0|0|0|0|0|0|0
KAN|8|21|YPL246C|655|720|889|848|722|652|0|0|0|0|0|0|0|0|0|0|0|0|0|0
KAN|8|22|YOR377W|642|705|819|834|665|644|0|0|0|0|0|0|0|0|0|0|0|0|0|0
KAN|8|23|YPL274W|642|757|822|923|693|676|0|0|0|0|0|0|0|0|0|0|0|0|0|0
KAN|8|24|YPL051W|825|1009|983|1240|899|999|0|0|0|0|0|0|0|0|0|0|0|0|0|0
KAN|9|1|YPL170W|987|767|1179|944|1345|996|0|0|0|0|0|0|0|0|0|0|0|0|0|0
KAN|9|2|YOL065C|636|666|830|800|844|743|0|0|0|0|0|0|0|0|0|0|0|0|0|0
KAN|9|3|YOR311C|670|637|735|682|863|784|0|0|0|0|0|0|0|0|0|0|0|0|0|0
KAN|9|4|YOR321W|637|662|752|794|909|812|0|0|0|0|0|0|0|0|0|0|0|0|0|0
KAN|9|5|YPL195W|576|592|733|723|867|743|0|0|0|0|0|0|0|0|0|0|0|0|0|0
KAN|9|6|YOL047C|629|640|805|792|880|824|0|0|0|0|0|0|0|0|0|0|0|0|0|0
KAN|9|7|YOR307C|672|654|766|729|1004|840|0|0|0|0|0|0|0|0|0|0|0|0|0|0
KAN|9|8|YPL087W|701|656|819|778|884|793|0|0|0|0|0|0|0|0|0|0|0|0|0|0
KAN|9|9|YPL207W|785|735|820|778|854|797|0|0|0|0|0|0|0|0|0|0|0|0|0|0
KAN|9|10|YPL206C|692|655|894|803|921|844|0|0|0|0|0|0|0|0|0|0|0|0|0|0
KAN|9|11|YOR284W|720|623|807|766|954|786|0|0|0|0|0|0|0|0|0|0|0|0|0|0
KAN|9|12|YOR285W|755|761|887|813|940|842|0|0|0|0|0|0|0|0|0|0|0|0|0|0
KAN|9|13|YOR288C|756|715|872|773|1000|798|0|0|0|0|0|0|0|0|0|0|0|0|0|0
KAN|9|14|YOL030W|712|704|876|727|827|673|0|0|0|0|0|0|0|0|0|0|0|0|0|0
KAN|9|15|YOL031C|678|648|803|814|693|699|0|0|0|0|0|0|0|0|0|0|0|0|0|0
KAN|9|16|YOR291W|690|731|907|889|861|689|0|0|0|0|0|0|0|0|0|0|0|0|0|0
KAN|9|17|YCL025C|727|701|802|750|664|611|0|0|0|0|0|0|0|0|0|0|0|0|0|0
KAN|9|18|YDL052C|702|678|809|784|784|711|0|0|0|0|0|0|0|0|0|0|0|0|0|0
KAN|9|19|YPR173C|456|467|529|541|473|375|0|0|0|0|0|0|0|0|0|0|0|0|0|0
KAN|9|20|YCL001W|671|724|880|786|768|707|0|0|0|0|0|0|0|0|0|0|0|0|0|0
KAN|9|21|YPR148C|709|717|928|925|769|643|0|0|0|0|0|0|0|0|0|0|0|0|0|0
KAN|9|22|YPR149W|647|744|827|900|701|648|0|0|0|0|0|0|0|0|0|0|0|0|0|0
KAN|9|23|YDL018C|750|860|1025|1128|818|832|0|0|0|0|0|0|0|0|0|0|0|0|0|0
KAN|9|24|YBR067C|832|1056|901|1091|830|928|0|0|0|0|0|0|0|0|0|0|0|0|0|0
KAN|10|1|YDL019C|773|707|1111|1018|1403|980|0|0|0|0|0|0|0|0|0|0|0|0|0|0
KAN|10|2|YPR135W|543|568|709|686|775|659|0|0|0|0|0|0|0|0|0|0|0|0|0|0
KAN|10|3|YGR227W|614|638|830|772|871|824|0|0|0|0|0|0|0|0|0|0|0|0|0|0
KAN|10|4|YBR162W-A|569|605|669|679|803|729|0|0|0|0|0|0|0|0|0|0|0|0|0|0
KAN|10|5|YBR164C|512|553|633|650|693|660|0|0|0|0|0|0|0|0|0|0|0|0|0|0
KAN|10|6|YBR052C|586|575|783|711|734|711|0|0|0|0|0|0|0|0|0|0|0|0|0|0
KAN|10|7|YBR171W|539|550|621|631|610|501|0|0|0|0|0|0|0|0|0|0|0|0|0|0
KAN|10|8|YBR036C|455|464|521|477|584|498|0|0|0|0|0|0|0|0|0|0|0|0|0|0
KAN|10|9|YPR114W|708|669|749|685|936|698|0|0|0|0|0|0|0|0|0|0|0|0|0|0
KAN|10|10|YFR041C|660|609|814|729|717|689|0|0|0|0|0|0|0|0|0|0|0|0|0|0
KAN|10|11|YBR132C|711|662|886|815|835|740|0|0|0|0|0|0|0|0|0|0|0|0|0|0
KAN|10|12|YBR106W|416|405|400|337|202|179|0|0|0|0|0|0|0|0|0|0|0|0|0|0
KAN|10|13|YPR063C|687|640|935|865|977|784|0|0|0|0|0|0|0|0|0|0|0|0|0|0
KAN|10|14|YPR071W|671|641|756|755|780|693|0|0|0|0|0|0|0|0|0|0|0|0|0|0
KAN|10|15|YBL102W|754|779|893|980|958|816|0|0|0|0|0|0|0|0|0|0|0|0|0|0
KAN|10|16|YBR097W|0|0|0|0|0|0|0|0|0|0|0|0|0|0|0|0|0|0|0|0
KAN|10|17|YDL121C|739|706|982|906|996|826|0|0|0|0|0|0|0|0|0|0|0|0|0|0
KAN|10|18|YDR518W|794|784|971|890|932|763|0|0|0|0|0|0|0|0|0|0|0|0|0|0
KAN|10|19|YDR519W|736|760|1018|959|808|696|0|0|0|0|0|0|0|0|0|0|0|0|0|0
KAN|10|20|YDR524C|614|642|815|807|704|610|0|0|0|0|0|0|0|0|0|0|0|0|0|0
KAN|10|21|YML048W|607|645|806|749|679|549|0|0|0|0|0|0|0|0|0|0|0|0|0|0
KAN|10|22|YJR073C|486|597|623|629|465|411|0|0|0|0|0|0|0|0|0|0|0|0|0|0
KAN|10|23|wt_blank_sean|0|0|12|1|0|0|0|0|0|0|0|0|0|0|0|0|0|0|0|0
KAN|10|24|YJR088C|884|1052|1038|1241|945|1027|0|0|0|0|0|0|0|0|0|0|0|0|0|0
KAN|11|1|YDR503C|598|342|1109|1003|1376|1045|0|0|0|0|0|0|0|0|0|0|0|0|0|0
KAN|11|2|YML059C|525|506|813|770|818|716|0|0|0|0|0|0|0|0|0|0|0|0|0|0
KAN|11|3|YML055W|577|571|788|775|828|733|0|0|0|0|0|0|0|0|0|0|0|0|0|0
KAN|11|4|YDL099W|588|620|713|713|717|651|0|0|0|0|0|0|0|0|0|0|0|0|0|0
KAN|11|5|YDL100C|611|618|797|745|789|735|0|0|0|0|0|0|0|0|0|0|0|0|0|0
KAN|11|6|YDR484W|224|239|289|236|399|314|0|0|0|0|0|0|0|0|0|0|0|0|0|0
KAN|11|7|YDR492W|713|694|919|819|1041|743|0|0|0|0|0|0|0|0|0|0|0|0|0|0
KAN|11|8|YGL126W|699|630|777|721|940|755|0|0|0|0|0|0|0|0|0|0|0|0|0|0
KAN|11|9|YIL124W|679|618|899|760|892|780|0|0|0|0|0|0|0|0|0|0|0|0|0|0
KAN|11|10|YDL091C|704|664|859|822|861|721|0|0|0|0|0|0|0|0|0|0|0|0|0|0
KAN|11|11|YDL093W|704|647|896|819|831|676|0|0|0|0|0|0|0|0|0|0|0|0|0|0
KAN|11|12|YFL048C|701|632|820|762|783|665|0|0|0|0|0|0|0|0|0|0|0|0|0|0
KAN|11|13|YDL095W|715|664|877|836|977|750|0|0|0|0|0|0|0|0|0|0|0|0|0|0
KAN|11|14|YFL025C|764|721|911|799|841|719|0|0|0|0|0|0|0|0|0|0|0|0|0|0
KAN|11|15|YGL161C|472|494|563|557|509|420|0|0|0|0|0|0|0|0|0|0|0|0|0|0
KAN|11|16|YGL167C|535|469|615|494|528|393|0|0|0|0|0|0|0|0|0|0|0|0|0|0
KAN|11|17|YGR261C|718|682|864|761|820|654|0|0|0|0|0|0|0|0|0|0|0|0|0|0
KAN|11|18|YGR263C|739|744|896|818|760|675|0|0|0|0|0|0|0|0|0|0|0|0|0|0
KAN|11|19|YGR266W|763|751|894|806|775|709|0|0|0|0|0|0|0|0|0|0|0|0|0|0
KAN|11|20|YNR039C|655|688|852|841|724|627|0|0|0|0|0|0|0|0|0|0|0|0|0|0
KAN|11|21|YNL146W|669|695|925|830|710|631|0|0|0|0|0|0|0|0|0|0|0|0|0|0
KAN|11|22|YNR019W|681|757|836|866|779|629|0|0|0|0|0|0|0|0|0|0|0|0|0|0
KAN|11|23|YCR043C|854|912|1034|1020|891|839|0|0|0|0|0|0|0|0|0|0|0|0|0|0
KAN|11|24|YNR021W|861|1026|1075|1241|945|988|0|0|0|0|0|0|0|0|0|0|0|0|0|0
KAN|12|1|YCR044C|741|299|1104|947|1173|866|0|0|0|0|0|0|0|0|0|0|0|0|0|0
KAN|12|2|YCR061W|488|463|870|831|887|859|0|0|0|0|0|0|0|0|0|0|0|0|0|0
KAN|12|3|YNR030W|515|476|664|698|765|746|0|0|0|0|0|0|0|0|0|0|0|0|0|0
KAN|12|4|YBR177C|500|553|735|685|714|624|0|0|0|0|0|0|0|0|0|0|0|0|0|0
KAN|12|5|YNR008W|604|598|795|751|851|704|0|0|0|0|0|0|0|0|0|0|0|0|0|0
KAN|12|6|YNR013C|644|598|780|744|762|702|0|0|0|0|0|0|0|0|0|0|0|0|0|0
KAN|12|7|YBR283C|681|673|873|794|887|741|0|0|0|0|0|0|0|0|0|0|0|0|0|0
KAN|12|8|YNL041C|633|590|722|666|694|609|0|0|0|0|0|0|0|0|0|0|0|0|0|0
KAN|12|9|YNL044W|659|622|809|724|753|634|0|0|0|0|0|0|0|0|0|0|0|0|0|0
KAN|12|10|YBR290W|675|586|799|791|906|755|0|0|0|0|0|0|0|0|0|0|0|0|0|0
KAN|12|11|YNL046W|699|656|745|736|839|728|0|0|0|0|0|0|0|0|0|0|0|0|0|0
KAN|12|12|YNL049C|733|702|856|825|900|704|0|0|0|0|0|0|0|0|0|0|0|0|0|0
KAN|12|13|YBR273C|703|651|866|785|886|646|0|0|0|0|0|0|0|0|0|0|0|0|0|0
KAN|12|14|YBR264C|674|634|768|668|720|651|0|0|0|0|0|0|0|0|0|0|0|0|0|0
KAN|12|15|YNL008C|710|694|729|824|812|723|0|0|0|0|0|0|0|0|0|0|0|0|0|0
KAN|12|16|YDL137W|683|661|865|830|822|713|0|0|0|0|0|0|0|0|0|0|0|0|0|0
KAN|12|17|YJL024C|697|669|782|742|762|697|0|0|0|0|0|0|0|0|0|0|0|0|0|0
KAN|12|18|YJL029C|567|561|621|565|603|504|0|0|0|0|0|0|0|0|0|0|0|0|0|0
KAN|12|19|YML067C|706|752|938|881|792|658|0|0|0|0|0|0|0|0|0|0|0|0|0|0
KAN|12|20|YJL004C|686|731|863|827|697|647|0|0|0|0|0|0|0|0|0|0|0|0|0|0
KAN|12|21|YML038C|568|587|766|774|564|503|0|0|0|0|0|0|0|0|0|0|0|0|0|0
KAN|12|22|YER151C|388|383|557|499|397|320|0|0|0|0|0|0|0|0|0|0|0|0|0|0
KAN|12|23|YML075C|689|751|830|839|663|656|0|0|0|0|0|0|0|0|0|0|0|0|0|0
KAN|12|24|YGR086C|844|1045|1138|1303|915|1073|0|0|0|0|0|0|0|0|0|0|0|0|0|0
KAN|13|1|YGR089W|899|234|1078|933|1254|940|0|0|0|0|0|0|0|0|0|0|0|0|0|0
KAN|13|2|YGR106C|709|284|829|785|856|741|0|0|0|0|0|0|0|0|0|0|0|0|0|0
KAN|13|3|YLR246W|1132|267|807|760|805|760|0|0|0|0|0|0|0|0|0|0|0|0|0|0
KAN|13|4|YJR118C|533|552|779|715|779|737|0|0|0|0|0|0|0|0|0|0|0|0|0|0
KAN|13|5|YDR205W|680|648|862|805|856|779|0|0|0|0|0|0|0|0|0|0|0|0|0|0
KAN|13|6|YGR038W|583|590|798|698|739|646|0|0|0|0|0|0|0|0|0|0|0|0|0|0
KAN|13|7|YJR131W|620|565|698|668|784|702|0|0|0|0|0|0|0|0|0|0|0|0|0|0
KAN|13|8|YJR134C|622|599|837|730|815|731|0|0|0|0|0|0|0|0|0|0|0|0|0|0
KAN|13|9|YER120W|605|573|673|651|741|663|0|0|0|0|0|0|0|0|0|0|0|0|0|0
KAN|13|10|YER122C|629|616|826|795|776|685|0|0|0|0|0|0|0|0|0|0|0|0|0|0
KAN|13|11|YJR117W|587|586|719|726|730|660|0|0|0|0|0|0|0|0|0|0|0|0|0|0
KAN|13|12|YER113C|633|591|760|760|714|676|0|0|0|0|0|0|0|0|0|0|0|0|0|0
KAN|13|13|YJR040W|663|678|798|750|784|629|0|0|0|0|0|0|0|0|0|0|0|0|0|0
KAN|13|14|YKR067W|656|627|766|698|645|618|0|0|0|0|0|0|0|0|0|0|0|0|0|0
KAN|13|15|YJR031C|688|665|808|790|719|672|0|0|0|0|0|0|0|0|0|0|0|0|0|0
KAN|13|16|YMR054W|655|619|765|691|705|652|0|0|0|0|0|0|0|0|0|0|0|0|0|0
KAN|13|17|YIR033W|578|537|668|670|556|553|0|0|0|0|0|0|0|0|0|0|0|0|0|0
KAN|13|18|YJR010C-A|687|704|834|776|744|651|0|0|0|0|0|0|0|0|0|0|0|0|0|0
KAN|13|19|YJR015W|710|701|915|807|753|637|0|0|0|0|0|0|0|0|0|0|0|0|0|0
KAN|13|20|YMR052W|606|660|782|744|653|560|0|0|0|0|0|0|0|0|0|0|0|0|0|0
KAN|13|21|YBR287W|654|705|896|812|712|636|0|0|0|0|0|0|0|0|0|0|0|0|0|0
KAN|13|22|YBR288C|598|660|820|843|637|541|0|0|0|0|0|0|0|0|0|0|0|0|0|0
KAN|13|23|YAR002C-A|658|741|846|861|673|633|0|0|0|0|0|0|0|0|0|0|0|0|0|0
KAN|13|24|YMR119W|870|1060|1074|1239|886|1046|0|0|0|0|0|0|0|0|0|0|0|0|0|0
KAN|14|1|YNL125C|986|202|986|844|1634|1194|0|0|0|0|0|0|0|0|0|0|0|0|0|0
KAN|14|2|YNL130C|432|359|878|793|899|763|0|0|0|0|0|0|0|0|0|0|0|0|0|0
KAN|14|3|YIL030C|413|462|661|611|730|637|0|0|0|0|0|0|0|0|0|0|0|0|0|0
KAN|14|4|YNL085W|542|581|814|780|785|718|0|0|0|0|0|0|0|0|0|0|0|0|0|0
KAN|14|5|YNL095C|586|584|710|702|688|663|0|0|0|0|0|0|0|0|0|0|0|0|0|0
KAN|14|6|YLR390W-A|562|560|729|659|709|644|0|0|0|0|0|0|0|0|0|0|0|0|0|0
KAN|14|7|YJL078C|615|590|754|675|741|642|0|0|0|0|0|0|0|0|0|0|0|0|0|0
KAN|14|8|YKR053C|609|593|708|685|701|644|0|0|0|0|0|0|0|0|0|0|0|0|0|0
KAN|14|9|YNL051W|594|582|716|673|672|611|0|0|0|0|0|0|0|0|0|0|0|0|0|0
KAN|14|10|YPL137C|593|613|805|719|709|648|0|0|0|0|0|0|0|0|0|0|0|0|0|0
KAN|14|11|YDL072C|690|628|811|755|745|705|0|0|0|0|0|0|0|0|0|0|0|0|0|0
KAN|14|12|YCR048W|695|693|833|791|814|701|0|0|0|0|0|0|0|0|0|0|0|0|0|0
KAN|14|13|YCR067C|634|653|825|708|688|657|0|0|0|0|0|0|0|0|0|0|0|0|0|0
KAN|14|14|YCR034W|707|731|866|750|717|672|0|0|0|0|0|0|0|0|0|0|0|0|0|0
KAN|14|15|YGR130C|742|745|931|868|750|701|0|0|0|0|0|0|0|0|0|0|0|0|0|0
KAN|14|16|YGL223C|713|735|872|874|807|707|0|0|0|0|0|0|0|0|0|0|0|0|0|0
KAN|14|17|YBR255W|744|750|876|869|788|723|0|0|0|0|0|0|0|0|0|0|0|0|0|0
KAN|14|18|YER087C-B|722|777|910|880|765|763|0|0|0|0|0|0|0|0|0|0|0|0|0|0
KAN|14|19|YIL105C|758|739|978|943|807|729|0|0|0|0|0|0|0|0|0|0|0|0|0|0
KAN|14|20|YDR476C|747|777|913|889|718|645|0|0|0|0|0|0|0|0|0|0|0|0|0|0
KAN|14|21|YDR525W|715|736|872|889|651|544|0|0|0|0|0|0|0|0|0|0|0|0|0|0
KAN|14|22|YDR057W|701|713|871|883|696|626|0|0|0|0|0|0|0|0|0|0|0|0|0|0
KAN|14|23|YBR159W|594|676|742|809|556|516|0|0|0|0|0|0|0|0|0|0|0|0|0|0
KAN|14|24|YHR123W|965|1131|1198|1327|897|1052|0|0|0|0|0|0|0|0|0|0|0|0|0|0
KAN|15|1|YGR284C|668|997|1130|870|1313|1050|0|0|0|0|0|0|0|0|0|0|0|0|0|0
KAN|15|2|YOL101C|489|678|830|766|809|785|0|0|0|0|0|0|0|0|0|0|0|0|0|0
KAN|15|3|YOL107W|446|283|783|802|719|625|0|0|0|0|0|0|0|0|0|0|0|0|0|0
KAN|15|4|YNL300W|519|552|695|686|685|657|0|0|0|0|0|0|0|0|0|0|0|0|0|0
KAN|15|5|YOL110W|532|514|710|682|608|548|0|0|0|0|0|0|0|0|0|0|0|0|0|0
KAN|15|6|YOR317W|561|573|767|766|696|641|0|0|0|0|0|0|0|0|0|0|0|0|0|0
KAN|15|7|YML071C|569|525|727|710|661|573|0|0|0|0|0|0|0|0|0|0|0|0|0|0
KAN|15|8|YIR038C|607|540|794|817|724|664|0|0|0|0|0|0|0|0|0|0|0|0|0|0
KAN|15|9|YML101C|634|603|666|619|739|669|0|0|0|0|0|0|0|0|0|0|0|0|0|0
KAN|15|10|YOL137W|584|560|821|728|717|642|0|0|0|0|0|0|0|0|0|0|0|0|0|0
KAN|15|11|YDR424C|562|572|733|641|637|626|0|0|0|0|0|0|0|0|0|0|0|0|0|0
KAN|15|12|YMR065W|664|643|832|809|795|719|0|0|0|0|0|0|0|0|0|0|0|0|0|0
KAN|15|13|YML128C|409|471|402|443|506|465|0|0|0|0|0|0|0|0|0|0|0|0|0|0
KAN|15|14|YHR045W|638|745|813|816|762|717|0|0|0|0|0|0|0|0|0|0|0|0|0|0
KAN|15|15|YHR181W|636|708|873|866|720|788|0|0|0|0|0|0|0|0|0|0|0|0|0|0
KAN|15|16|YMR123W|617|796|852|911|705|723|0|0|0|0|0|0|0|0|0|0|0|0|0|0
KAN|15|17|YLR039C|452|438|580|550|482|435|0|0|0|0|0|0|0|0|0|0|0|0|0|0
KAN|15|18|YLR050C|720|818|973|1071|831|855|0|0|0|0|0|0|0|0|0|0|0|0|0|0
KAN|15|19|YNR075W|689|767|902|940|766|737|0|0|0|0|0|0|0|0|0|0|0|0|0|0
KAN|15|20|YOL088C|721|788|896|849|727|636|0|0|0|0|0|0|0|0|0|0|0|0|0|0
KAN|15|21|YMR313C|643|682|882|931|688|587|0|0|0|0|0|0|0|0|0|0|0|0|0|0
KAN|15|22|YHR004C|638|669|796|804|628|571|0|0|0|0|0|0|0|0|0|0|0|0|0|0
KAN|15|23|YLR450W|676|785|861|849|695|728|0|0|0|0|0|0|0|0|0|0|0|0|0|0
KAN|15|24|YDL192W|837|1139|1068|1461|870|1110|0|0|0|0|0|0|0|0|0|0|0|0|0|0
KAN|16|1|YNR051C|530|580|651|740|1000|834|0|0|0|0|0|0|0|0|0|0|0|0|0|0
KAN|16|2|YJL123C|416|689|674|758|892|878|0|0|0|0|0|0|0|0|0|0|0|0|0|0
KAN|16|3|YJL117W|365|494|652|696|684|671|0|0|0|0|0|0|0|0|0|0|0|0|0|0
KAN|16|4|YDL222C|425|474|614|714|863|859|0|0|0|0|0|0|0|0|0|0|0|0|0|0
KAN|16|5|YDL226C|436|763|604|667|733|667|0|0|0|0|0|0|0|0|0|0|0|0|0|0
KAN|16|6|YDL231C|411|552|588|679|772|812|0|0|0|0|0|0|0|0|0|0|0|0|0|0
KAN|16|7|YDL232W|402|604|616|679|733|735|0|0|0|0|0|0|0|0|0|0|0|0|0|0
KAN|16|8|YJL079C|491|538|635|650|777|805|0|0|0|0|0|0|0|0|0|0|0|0|0|0
KAN|16|9|YKR088C|392|855|573|657|636|603|0|0|0|0|0|0|0|0|0|0|0|0|0|0
KAN|16|10|YJL073W|415|500|664|637|790|839|0|0|0|0|0|0|0|0|0|0|0|0|0|0
KAN|16|11|YJL062W|580|604|818|747|772|667|0|0|0|0|0|0|0|0|0|0|0|0|0|0
KAN|16|12|YJR066W|393|835|540|599|719|708|0|0|0|0|0|0|0|0|0|0|0|0|0|0
KAN|16|13|YDR483W|530|653|700|965|832|883|0|0|0|0|0|0|0|0|0|0|0|0|0|0
KAN|16|14|YER044C|90|77|125|144|295|332|0|0|0|0|0|0|0|0|0|0|0|0|0|0
KAN|16|15|YDL204W|657|712|835|922|929|952|0|0|0|0|0|0|0|0|0|0|0|0|0|0
KAN|16|16|YBR058C-A|0|0|0|0|0|0|0|0|0|0|0|0|0|0|0|0|0|0|0|0
KAN|16|17|YBR096W|590|709|675|725|489|617|0|0|0|0|0|0|0|0|0|0|0|0|0|0
KAN|16|18|YBR234C|1|19|46|34|0|0|0|0|0|0|0|0|0|0|0|0|0|0|0|0
KAN|16|19|YDR027C|0|0|0|0|115|161|0|0|0|0|0|0|0|0|0|0|0|0|0|0
KAN|16|20|YDR032C|813|785|1049|1053|1084|949|0|0|0|0|0|0|0|0|0|0|0|0|0|0
KAN|16|21|YEL022W|540|602|690|672|676|681|0|0|0|0|0|0|0|0|0|0|0|0|0|0
KAN|16|22|YER053C-A|690|695|890|850|758|757|0|0|0|0|0|0|0|0|0|0|0|0|0|0
KAN|16|23|YER100W|792|912|968|1182|894|1135|0|0|0|0|0|0|0|0|0|0|0|0|0|0
KAN|16|24|YGL095C|179|331|157|265|129|87|0|0|0|0|0|0|0|0|0|0|0|0|0|0
NAT|YOR254C*3NAT1
KAN|1|1|YCR017C|797|592|771|591|779|723|0|0|0|0|0|0|0|0|0|0|0|0|0|0
KAN|1|2|YDR056C|781|613|835|588|884|791|0|0|0|0|0|0|0|0|0|0|0|0|0|0
KAN|1|3|YBR229C|542|387|505|308|549|495|0|0|0|0|0|0|0|0|0|0|0|0|0|0
KAN|1|4|YCR011C|709|548|662|511|818|749|0|0|0|0|0|0|0|0|0|0|0|0|0|0
KAN|1|5|YBL011W|863|623|913|712|975|879|0|0|0|0|0|0|0|0|0|0|0|0|0|0
KAN|1|6|YBL017C|767|535|841|487|822|698|0|0|0|0|0|0|0|0|0|0|0|0|0|0
KAN|1|7|YCL056C|903|753|726|551|889|826|0|0|0|0|0|0|0|0|0|0|0|0|0|0
KAN|1|8|YDR137W|137|148|410|379|521|437|0|0|0|0|0|0|0|0|0|0|0|0|0|0
KAN|1|9|YAR042W|738|618|778|631|826|738|0|0|0|0|0|0|0|0|0|0|0|0|0|0
KAN|1|10|YBR201W|861|744|975|799|951|838|0|0|0|0|0|0|0|0|0|0|0|0|0|0
KAN|1|11|YCL045C|840|684|792|672|893|803|0|0|0|0|0|0|0|0|0|0|0|0|0|0
KAN|1|12|YBR183W|767|661|826|730|872|826|0|0|0|0|0|0|0|0|0|0|0|0|0|0
KAN|1|13|YDR108W|672|503|750|588|727|581|0|0|0|0|0|0|0|0|0|0|0|0|0|0
KAN|1|14|YAL007C|783|677|982|874|1039|904|0|0|0|0|0|0|0|0|0|0|0|0|0|0
KAN|1|15|YDR100W|793|717|929|572|963|868|0|0|0|0|0|0|0|0|0|0|0|0|0|0
KAN|1|16|YAL026C|363|252|424|283|486|364|0|0|0|0|0|0|0|0|0|0|0|0|0|0
KAN|1|17|YAL023C|697|649|904|720|858|767|0|0|0|0|0|0|0|0|0|0|0|0|0|0
KAN|1|18|YBL082C|769|725|895|817|1043|829|0|0|0|0|0|0|0|0|0|0|0|0|0|0
KAN|1|19|YDR084C|810|640|831|676|973|790|0|0|0|0|0|0|0|0|0|0|0|0|0|0
KAN|1|20|YAL042W|828|693|866|711|1013|856|0|0|0|0|0|0|0|0|0|0|0|0|0|0
KAN|1|21|YAL058W|757|655|772|616|903|779|0|0|0|0|0|0|0|0|0|0|0|0|0|0
KAN|1|22|YGL200C|845|739|962|853|1071|937|0|0|0|0|0|0|0|0|0|0|0|0|0|0
KAN|1|23|YGL203C|763|697|873|745|1043|924|0|0|0|0|0|0|0|0|0|0|0|0|0|0
KAN|1|24|YDR294C|999|1007|927|799|1174|1154|0|0|0|0|0|0|0|0|0|0|0|0|0|0
KAN|2|1|YDR297W|845|697|1008|859|905|720|0|0|0|0|0|0|0|0|0|0|0|0|0|0
KAN|2|2|YEL001C|622|536|747|638|732|626|0|0|0|0|0|0|0|0|0|0|0|0|0|0
KAN|2|3|YEL003W|565|535|660|543|578|570|0|0|0|0|0|0|0|0|0|0|0|0|0|0
KAN|2|4|YDR304C|655|611|760|656|771|701|0|0|0|0|0|0|0|0|0|0|0|0|0|0
KAN|2|5|YEL004W|516|449|719|686|636|612|0|0|0|0|0|0|0|0|0|0|0|0|0|0
KAN|2|6|YEL005C|660|596|620|497|641|577|0|0|0|0|0|0|0|0|0|0|0|0|0|0
KAN|2|7|YDR307W|554|536|629|606|633|596|0|0|0|0|0|0|0|0|0|0|0|0|0|0
KAN|2|8|YGL084C|495|328|489|383|437|453|0|0|0|0|0|0|0|0|0|0|0|0|0|0
KAN|2|9|YGL054C|629|570|639|590|633|580|0|0|0|0|0|0|0|0|0|0|0|0|0|0
KAN|2|10|YER019C-A|570|439|639|579|636|620|0|0|0|0|0|0|0|0|0|0|0|0|0|0
KAN|2|11|YDR270W|659|679|623|622|692|740|0|0|0|0|0|0|0|0|0|0|0|0|0|0
KAN|2|12|YDR410C|0|0|0|0|0|2|0|0|0|0|0|0|0|0|0|0|0|0|0|0
KAN|2|13|YDR411C|618|606|687|626|609|585|0|0|0|0|0|0|0|0|0|0|0|0|0|0
KAN|2|14|YER004W|831|771|754|687|895|833|0|0|0|0|0|0|0|0|0|0|0|0|0|0
KAN|2|15|YER005W|579|531|590|549|575|531|0|0|0|0|0|0|0|0|0|0|0|0|0|0
KAN|2|16|YGL020C|706|657|729|655|822|742|0|0|0|0|0|0|0|0|0|0|0|0|0|0
KAN|2|17|YEL064C|581|588|739|684|712|561|0|0|0|0|0|0|0|0|0|0|0|0|0|0
KAN|2|18|YGL027C|457|368|464|421|468|367|0|0|0|0|0|0|0|0|0|0|0|0|0|0
KAN|2|19|YDR233C|783|684|806|705|839|712|0|0|0|0|0|0|0|0|0|0|0|0|0|0
KAN|2|20|YEL042W|502|476|487|410|561|437|0|0|0|0|0|0|0|0|0|0|0|0|0|0
KAN|2|21|YEL043W|612|490|656|599|727|597|0|0|0|0|0|0|0|0|0|0|0|0|0|0
KAN|2|22|YGL005C|564|489|669|642|731|695|0|0|0|0|0|0|0|0|0|0|0|0|0|0
KAN|2|23|YGL010W|721|688|787|803|798|796|0|0|0|0|0|0|0|0|0|0|0|0|0|0
KAN|2|24|YGL012W|763|846|843|883|873|874|0|0|0|0|0|0|0|0|0|0|0|0|0|0
KAN|3|1|YDR349C|677|521|776|637|830|678|0|0|0|0|0|0|0|0|0|0|0|0|0|0
KAN|3|2|YDR221W|675|556|646|421|729|665|0|0|0|0|0|0|0|0|0|0|0|0|0|0
KAN|3|3|YDR222W|595|546|671|610|664|627|0|0|0|0|0|0|0|0|0|0|0|0|0|0
KAN|3|4|YDR357C|557|535|562|515|629|602|0|0|0|0|0|0|0|0|0|0|0|0|0|0
KAN|3|5|YEL031W|81|75|232|331|84|57|0|0|0|0|0|0|0|0|0|0|0|0|0|0
KAN|3|6|YER083C|700|664|752|726|747|720|0|0|0|0|0|0|0|0|0|0|0|0|0|0
KAN|3|7|YDR344C|633|646|638|622|683|716|0|0|0|0|0|0|0|0|0|0|0|0|0|0
KAN|3|8|YEL013W|470|464|555|589|490|457|0|0|0|0|0|0|0|0|0|0|0|0|0|0
KAN|3|9|YEL015W|561|525|563|523|622|577|0|0|0|0|0|0|0|0|0|0|0|0|0|0
KAN|3|10|YER071C|663|620|604|583|666|630|0|0|0|0|0|0|0|0|0|0|0|0|0|0
KAN|3|11|YDR320C|365|429|383|511|479|417|0|0|0|0|0|0|0|0|0|0|0|0|0|0
KAN|3|12|YHR110W|730|692|682|608|781|739|0|0|0|0|0|0|0|0|0|0|0|0|0|0
KAN|3|13|YIL076W|434|409|455|400|481|412|0|0|0|0|0|0|0|0|0|0|0|0|0|0
KAN|3|14|YIL090W|314|338|355|385|303|297|0|0|0|0|0|0|0|0|0|0|0|0|0|0
KAN|3|15|YIL039W|658|609|647|578|700|649|0|0|0|0|0|0|0|0|0|0|0|0|0|0
KAN|3|16|YIL040W|666|645|801|798|842|816|0|0|0|0|0|0|0|0|0|0|0|0|0|0
KAN|3|17|YIL043C|680|634|666|619|743|678|0|0|0|0|0|0|0|0|0|0|0|0|0|0
KAN|3|18|YIL044C|648|574|643|559|686|594|0|0|0|0|0|0|0|0|0|0|0|0|0|0
KAN|3|19|YGR199W|617|562|708|627|724|575|0|0|0|0|0|0|0|0|0|0|0|0|0|0
KAN|3|20|YGR202C|604|545|642|628|712|617|0|0|0|0|0|0|0|0|0|0|0|0|0|0
KAN|3|21|YHR060W|894|807|995|1020|986|919|0|0|0|0|0|0|0|0|0|0|0|0|0|0
KAN|3|22|YIL027C|664|637|643|577|748|724|0|0|0|0|0|0|0|0|0|0|0|0|0|0
KAN|3|23|YHR079C|290|221|320|283|357|348|0|0|0|0|0|0|0|0|0|0|0|0|0|0
KAN|3|24|YGR177C|858|990|894|1054|1013|1127|0|0|0|0|0|0|0|0|0|0|0|0|0|0
KAN|4|1|YGR036C|458|209|570|355|576|449|0|0|0|0|0|0|0|0|0|0|0|0|0|0
KAN|4|2|YHR039C|668|600|714|609|678|602|0|0|0|0|0|0|0|0|0|0|0|0|0|0
KAN|4|3|YIL005W|481|439|541|476|541|502|0|0|0|0|0|0|0|0|0|0|0|0|0|0
KAN|4|4|YIL016W|551|523|599|556|602|572|0|0|0|0|0|0|0|0|0|0|0|0|0|0
KAN|4|5|YGR170W|601|558|652|591|628|587|0|0|0|0|0|0|0|0|0|0|0|0|0|0
KAN|4|6|YHR204W|572|550|657|629|641|623|0|0|0|0|0|0|0|0|0|0|0|0|0|0
KAN|4|7|YGR157W|304|285|266|272|304|287|0|0|0|0|0|0|0|0|0|0|0|0|0|0
KAN|4|8|YHL003C|651|645|554|487|729|729|0|0|0|0|0|0|0|0|0|0|0|0|0|0
KAN|4|9|YHR176W|621|619|660|639|713|686|0|0|0|0|0|0|0|0|0|0|0|0|0|0
KAN|4|10|YHR142W|565|564|670|602|652|636|0|0|0|0|0|0|0|0|0|0|0|0|0|0
KAN|4|11|YGL226C-A|678|633|710|665|739|693|0|0|0|0|0|0|0|0|0|0|0|0|0|0
KAN|4|12|YGL231C|606|542|582|534|602|554|0|0|0|0|0|0|0|0|0|0|0|0|0|0
KAN|4|13|YHL031C|470|442|510|455|492|428|0|0|0|0|0|0|0|0|0|0|0|0|0|0
KAN|4|14|YHR135C|682|596|754|678|751|675|0|0|0|0|0|0|0|0|0|0|0|0|0|0
KAN|4|15|YHR136C|686|636|745|672|790|749|0|0|0|0|0|0|0|0|0|0|0|0|0|0
KAN|4|16|YGR105W|345|303|378|357|191|194|0|0|0|0|0|0|0|0|0|0|0|0|0|0
KAN|4|17|YLL014W|581|553|674|615|654|581|0|0|0|0|0|0|0|0|0|0|0|0|0|0
KAN|4|18|YKL020C|606|539|616|566|675|613|0|0|0|0|0|0|0|0|0|0|0|0|0|0
KAN|4|19|YLR080W|613|550|680|643|662|621|0|0|0|0|0|0|0|0|0|0|0|0|0|0
KAN|4|20|YKL140W|614|531|611|558|613|519|0|0|0|0|0|0|0|0|0|0|0|0|0|0
KAN|4|21|YKL008C|635|593|639|645|721|633|0|0|0|0|0|0|0|0|0|0|0|0|0|0
KAN|4|22|YLR056W|480|490|665|613|601|552|0|0|0|0|0|0|0|0|0|0|0|0|0|0
KAN|4|23|YLR064W|700|692|783|793|835|871|0|0|0|0|0|0|0|0|0|0|0|0|0|0
KAN|4|24|YKL119C|500|547|331|302|428|535|0|0|0|0|0|0|0|0|0|0|0|0|0|0
KAN|5|1|YJL134W|793|482|879|694|803|694|0|0|0|0|0|0|0|0|0|0|0|0|0|0
KAN|5|2|YLR042C|738|633|783|662|748|693|0|0|0|0|0|0|0|0|0|0|0|0|0|0
KAN|5|3|YLR023C|579|541|600|526|615|577|0|0|0|0|0|0|0|0|0|0|0|0|0|0
KAN|5|4|YJL178C|544|503|589|545|593|542|0|0|0|0|0|0|0|0|0|0|0|0|0|0
KAN|5|5|YJL171C|502|435|550|482|564|490|0|0|0|0|0|0|0|0|0|0|0|0|0|0
KAN|5|6|YKL094W|603|591|649|594|653|631|0|0|0|0|0|0|0|0|0|0|0|0|0|0
KAN|5|7|YJL168C|428|419|471|455|486|482|0|0|0|0|0|0|0|0|0|0|0|0|0|0
KAN|5|8|YKL212W|348|307|360|371|293|292|0|0|0|0|0|0|0|0|0|0|0|0|0|0
KAN|5|9|YJL192C|570|552|562|500|611|563|0|0|0|0|0|0|0|0|0|0|0|0|0|0
KAN|5|10|YKL073W|236|202|277|237|236|198|0|0|0|0|0|0|0|0|0|0|0|0|0|0
KAN|5|11|YKL179C|607|593|706|682|700|656|0|0|0|0|0|0|0|0|0|0|0|0|0|0
KAN|5|12|YLL043W|686|671|666|538|748|768|0|0|0|0|0|0|0|0|0|0|0|0|0|0
KAN|5|13|YLL052C|625|602|745|699|680|639|0|0|0|0|0|0|0|0|0|0|0|0|0|0
KAN|5|14|YLL055W|658|585|662|596|637|573|0|0|0|0|0|0|0|0|0|0|0|0|0|0
KAN|5|15|YKL063C|633|622|637|603|669|616|0|0|0|0|0|0|0|0|0|0|0|0|0|0
KAN|5|16|YKL065C|612|598|696|669|681|629|0|0|0|0|0|0|0|0|0|0|0|0|0|0
KAN|5|17|YJL198W|537|502|566|558|592|563|0|0|0|0|0|0|0|0|0|0|0|0|0|0
KAN|5|18|YJL196C|605|561|683|653|638|621|0|0|0|0|0|0|0|0|0|0|0|0|0|0
KAN|5|19|YLL023C|541|492|614|594|658|623|0|0|0|0|0|0|0|0|0|0|0|0|0|0
KAN|5|20|YLL028W|636|571|693|664|614|554|0|0|0|0|0|0|0|0|0|0|0|0|0|0
KAN|5|21|YJL212C|738|642|758|737|784|739|0|0|0|0|0|0|0|0|0|0|0|0|0|0
KAN|5|22|YMR022W|459|424|508|496|572|501|0|0|0|0|0|0|0|0|0|0|0|0|0|0
KAN|5|23|YMR214W|704|697|776|730|815|828|0|0|0|0|0|0|0|0|0|0|0|0|0|0
KAN|5|24|YMR215W|859|969|902|987|936|1028|0|0|0|0|0|0|0|0|0|0|0|0|0|0
KAN|6|1|YMR010W|728|573|849|683|840|709|0|0|0|0|0|0|0|0|0|0|0|0|0|0
KAN|6|2|YMR015C|454|382|339|298|540|488|0|0|0|0|0|0|0|0|0|0|0|0|0|0
KAN|6|3|YLR207W|641|557|721|654|684|633|0|0|0|0|0|0|0|0|0|0|0|0|0|0
KAN|6|4|YLR350W|512|457|546|464|555|519|0|0|0|0|0|0|0|0|0|0|0|0|0|0
KAN|6|5|YLR220W|630|598|638|531|694|679|0|0|0|0|0|0|0|0|0|0|0|0|0|0
KAN|6|6|YML012W|585|564|721|683|712|684|0|0|0|0|0|0|0|0|0|0|0|0|0|0
KAN|6|7|YML008C|488|446|499|454|524|501|0|0|0|0|0|0|0|0|0|0|0|0|0|0
KAN|6|8|YMR202W|427|386|486|343|368|355|0|0|0|0|0|0|0|0|0|0|0|0|0|0
KAN|6|9|YLR194C|612|564|677|642|691|599|0|0|0|0|0|0|0|0|0|0|0|0|0|0
KAN|6|10|YMR183C|742|689|898|875|822|792|0|0|0|0|0|0|0|0|0|0|0|0|0|0
KAN|6|11|YML019W|496|449|459|384|488|471|0|0|0|0|0|0|0|0|0|0|0|0|0|0
KAN|6|12|YML013W|434|383|453|368|508|481|0|0|0|0|0|0|0|0|0|0|0|0|0|0
KAN|6|13|YLR292C|284|237|363|340|287|245|0|0|0|0|0|0|0|0|0|0|0|0|0|0
KAN|6|14|YMR161W|592|560|607|457|655|608|0|0|0|0|0|0|0|0|0|0|0|0|0|0
KAN|6|15|YMR163C|677|611|699|700|726|748|0|0|0|0|0|0|0|0|0|0|0|0|0|0
KAN|6|16|YLR396C|0|0|0|0|0|0|0|0|0|0|0|0|0|0|0|0|0|0|0|0
KAN|6|17|YMR152W|673|617|716|691|751|703|0|0|0|0|0|0|0|0|0|0|0|0|0|0
KAN|6|18|YLR130C|642|583|693|708|757|706|0|0|0|0|0|0|0|0|0|0|0|0|0|0
KAN|6|19|YLR268W|608|529|606|597|706|697|0|0|0|0|0|0|0|0|0|0|0|0|0|0
KAN|6|20|YMR029C|701|628|687|660|719|700|0|0|0|0|0|0|0|0|0|0|0|0|0|0
KAN|6|21|YMR031C|648|587|785|777|769|682|0|0|0|0|0|0|0|0|0|0|0|0|0|0
KAN|6|22|YLR372W|664|631|642|650|785|780|0|0|0|0|0|0|0|0|0|0|0|0|0|0
KAN|6|23|YLR242C|757|768|818|857|854|826|0|0|0|0|0|0|0|0|0|0|0|0|0|0
KAN|6|24|YLR250W|901|997|852|961|986|1027|0|0|0|0|0|0|0|0|0|0|0|0|0|0
KAN|7|1|YLR120C|741|545|795|552|855|736|0|0|0|0|0|0|0|0|0|0|0|0|0|0
KAN|7|2|YOR245C|255|229|315|209|240|233|0|0|0|0|0|0|0|0|0|0|0|0|0|0
KAN|7|3|YOR115C|566|539|603|536|551|425|0|0|0|0|0|0|0|0|0|0|0|0|0|0
KAN|7|4|YNL297C|409|383|466|448|487|432|0|0|0|0|0|0|0|0|0|0|0|0|0|0
KAN|7|5|YNL156C|573|541|617|522|655|620|0|0|0|0|0|0|0|0|0|0|0|0|0|0
KAN|7|6|YNL153C|514|488|559|446|556|520|0|0|0|0|0|0|0|0|0|0|0|0|0|0
KAN|7|7|YOR002W|651|621|675|624|703|662|0|0|0|0|0|0|0|0|0|0|0|0|0|0
KAN|7|8|YOR092W|667|617|679|540|764|698|0|0|0|0|0|0|0|0|0|0|0|0|0|0
KAN|7|9|YOR214C|543|528|618|587|582|567|0|0|0|0|0|0|0|0|0|0|0|0|0|0
KAN|7|10|YOR216C|435|409|459|405|399|365|0|0|0|0|0|0|0|0|0|0|0|0|0|0
KAN|7|11|YOR085W|656|645|683|637|700|622|0|0|0|0|0|0|0|0|0|0|0|0|0|0
KAN|7|12|YOR089C|516|499|556|505|566|560|0|0|0|0|0|0|0|0|0|0|0|0|0|0
KAN|7|13|YNL194C|599|556|650|632|685|646|0|0|0|0|0|0|0|0|0|0|0|0|0|0
KAN|7|14|YNL327W|654|650|659|636|724|674|0|0|0|0|0|0|0|0|0|0|0|0|0|0
KAN|7|15|YNL190W|668|611|658|649|658|610|0|0|0|0|0|0|0|0|0|0|0|0|0|0
KAN|7|16|YNL323W|844|806|882|852|971|914|0|0|0|0|0|0|0|0|0|0|0|0|0|0
KAN|7|17|YOR198C|319|308|466|420|396|451|0|0|0|0|0|0|0|0|0|0|0|0|0|0
KAN|7|18|YOR067C|734|669|757|762|781|709|0|0|0|0|0|0|0|0|0|0|0|0|0|0
KAN|7|19|YOR070C|465|417|451|430|398|373|0|0|0|0|0|0|0|0|0|0|0|0|0|0
KAN|7|20|YOR079C|553|518|632|603|663|605|0|0|0|0|0|0|0|0|0|0|0|0|0|0
KAN|7|21|YMR307W|376|375|468|502|503|427|0|0|0|0|0|0|0|0|0|0|0|0|0|0
KAN|7|22|YOR049C|637|607|640|553|637|606|0|0|0|0|0|0|0|0|0|0|0|0|0|0
KAN|7|23|YMR292W|589|645|662|613|729|711|0|0|0|0|0|0|0|0|0|0|0|0|0|0
KAN|7|24|YNL219C|747|904|801|910|880|978|0|0|0|0|0|0|0|0|0|0|0|0|0|0
KAN|8|1|YMR299C|890|646|825|517|958|768|0|0|0|0|0|0|0|0|0|0|0|0|0|0
KAN|8|2|YOR165W|660|592|665|565|671|627|0|0|0|0|0|0|0|0|0|0|0|0|0|0
KAN|8|3|YOR036W|156|153|153|125|160|162|0|0|0|0|0|0|0|0|0|0|0|0|0|0
KAN|8|4|YOR171C|555|514|678|650|646|607|0|0|0|0|0|0|0|0|0|0|0|0|0|0
KAN|8|5|YOR175C|533|502|568|526|587|559|0|0|0|0|0|0|0|0|0|0|0|0|0|0
KAN|8|6|YOR042W|543|533|577|556|608|614|0|0|0|0|0|0|0|0|0|0|0|0|0|0
KAN|8|7|YOR044W|591|569|635|577|648|629|0|0|0|0|0|0|0|0|0|0|0|0|0|0
KAN|8|8|YNL238W|609|610|690|686|697|679|0|0|0|0|0|0|0|0|0|0|0|0|0|0
KAN|8|9|YMR264W|507|440|525|498|528|479|0|0|0|0|0|0|0|0|0|0|0|0|0|0
KAN|8|10|YMR272C|431|416|422|400|542|406|0|0|0|0|0|0|0|0|0|0|0|0|0|0
KAN|8|11|YMR274C|638|612|720|682|706|614|0|0|0|0|0|0|0|0|0|0|0|0|0|0
KAN|8|12|YOR016C|605|562|669|680|692|669|0|0|0|0|0|0|0|0|0|0|0|0|0|0
KAN|8|13|YNL280C|540|518|555|565|608|567|0|0|0|0|0|0|0|0|0|0|0|0|0|0
KAN|8|14|YMR251W-A|631|612|685|683|714|692|0|0|0|0|0|0|0|0|0|0|0|0|0|0
KAN|8|15|YMR253C|613|575|618|542|675|577|0|0|0|0|0|0|0|0|0|0|0|0|0|0
KAN|8|16|YPR028W|640|594|664|665|689|695|0|0|0|0|0|0|0|0|0|0|0|0|0|0
KAN|8|17|YPL227C|657|616|589|529|710|628|0|0|0|0|0|0|0|0|0|0|0|0|0|0
KAN|8|18|YOL013C|645|579|704|706|711|651|0|0|0|0|0|0|0|0|0|0|0|0|0|0
KAN|8|19|YOL018C|438|417|449|435|427|427|0|0|0|0|0|0|0|0|0|0|0|0|0|0
KAN|8|20|YPR003C|696|629|751|731|776|663|0|0|0|0|0|0|0|0|0|0|0|0|0|0
KAN|8|21|YPL246C|598|491|707|696|816|717|0|0|0|0|0|0|0|0|0|0|0|0|0|0
KAN|8|22|YOR377W|601|546|702|620|704|576|0|0|0|0|0|0|0|0|0|0|0|0|0|0
KAN|8|23|YPL274W|627|612|662|654|722|601|0|0|0|0|0|0|0|0|0|0|0|0|0|0
KAN|8|24|YPL051W|824|899|810|945|936|1043|0|0|0|0|0|0|0|0|0|0|0|0|0|0
KAN|9|1|YPL170W|804|523|765|553|888|718|0|0|0|0|0|0|0|0|0|0|0|0|0|0
KAN|9|2|YOL065C|632|546|714|487|637|616|0|0|0|0|0|0|0|0|0|0|0|0|0|0
KAN|9|3|YOR311C|450|414|455|336|514|460|0|0|0|0|0|0|0|0|0|0|0|0|0|0
KAN|9|4|YOR321W|536|497|580|386|627|560|0|0|0|0|0|0|0|0|0|0|0|0|0|0
KAN|9|5|YPL195W|443|419|595|520|519|490|0|0|0|0|0|0|0|0|0|0|0|0|0|0
KAN|9|6|YOL047C|513|489|547|524|578|507|0|0|0|0|0|0|0|0|0|0|0|0|0|0
KAN|9|7|YOR307C|460|450|538|517|499|479|0|0|0|0|0|0|0|0|0|0|0|0|0|0
KAN|9|8|YPL087W|573|552|646|635|652|623|0|0|0|0|0|0|0|0|0|0|0|0|0|0
KAN|9|9|YPL207W|618|584|721|678|717|663|0|0|0|0|0|0|0|0|0|0|0|0|0|0
KAN|9|10|YPL206C|666|645|726|703|734|731|0|0|0|0|0|0|0|0|0|0|0|0|0|0
KAN|9|11|YOR284W|454|445|560|531|555|457|0|0|0|0|0|0|0|0|0|0|0|0|0|0
KAN|9|12|YOR285W|465|441|500|484|523|474|0|0|0|0|0|0|0|0|0|0|0|0|0|0
KAN|9|13|YOR288C|522|497|595|583|600|585|0|0|0|0|0|0|0|0|0|0|0|0|0|0
KAN|9|14|YOL030W|604|615|693|675|710|661|0|0|0|0|0|0|0|0|0|0|0|0|0|0
KAN|9|15|YOL031C|400|367|458|463|413|402|0|0|0|0|0|0|0|0|0|0|0|0|0|0
KAN|9|16|YOR291W|466|444|480|467|511|457|0|0|0|0|0|0|0|0|0|0|0|0|0|0
KAN|9|17|YCL025C|668|600|651|600|702|644|0|0|0|0|0|0|0|0|0|0|0|0|0|0
KAN|9|18|YDL052C|716|717|742|718|779|727|0|0|0|0|0|0|0|0|0|0|0|0|0|0
KAN|9|19|YPR173C|292|285|235|257|284|276|0|0|0|0|0|0|0|0|0|0|0|0|0|0
KAN|9|20|YCL001W|555|480|528|397|637|536|0|0|0|0|0|0|0|0|0|0|0|0|0|0
KAN|9|21|YPR148C|670|634|661|641|705|690|0|0|0|0|0|0|0|0|0|0|0|0|0|0
KAN|9|22|YPR149W|625|633|630|618|746|691|0|0|0|0|0|0|0|0|0|0|0|0|0|0
KAN|9|23|YDL018C|783|790|783|775|924|894|0|0|0|0|0|0|0|0|0|0|0|0|0|0
KAN|9|24|YBR067C|988|1074|999|1146|1162|1240|0|0|0|0|0|0|0|0|0|0|0|0|0|0
KAN|10|1|YDL019C|769|661|886|526|870|705|0|0|0|0|0|0|0|0|0|0|0|0|0|0
KAN|10|2|YPR135W|542|458|624|549|562|486|0|0|0|0|0|0|0|0|0|0|0|0|0|0
KAN|10|3|YGR227W|624|557|680|581|685|627|0|0|0|0|0|0|0|0|0|0|0|0|0|0
KAN|10|4|YBR162W-A|474|450|540|485|532|513|0|0|0|0|0|0|0|0|0|0|0|0|0|0
KAN|10|5|YBR164C|522|498|591|555|620|598|0|0|0|0|0|0|0|0|0|0|0|0|0|0
KAN|10|6|YBR052C|504|465|604|571|575|497|0|0|0|0|0|0|0|0|0|0|0|0|0|0
KAN|10|7|YBR171W|421|376|508|487|487|447|0|0|0|0|0|0|0|0|0|0|0|0|0|0
KAN|10|8|YBR036C|380|348|588|590|514|523|0|0|0|0|0|0|0|0|0|0|0|0|0|0
KAN|10|9|YPR114W|586|556|583|551|627|607|0|0|0|0|0|0|0|0|0|0|0|0|0|0
KAN|10|10|YFR041C|440|382|491|466|461|428|0|0|0|0|0|0|0|0|0|0|0|0|0|0
KAN|10|11|YBR132C|479|435|470|419|515|505|0|0|0|0|0|0|0|0|0|0|0|0|0|0
KAN|10|12|YBR106W|503|478|496|479|491|471|0|0|0|0|0|0|0|0|0|0|0|0|0|0
KAN|10|13|YPR063C|655|596|665|639|738|688|0|0|0|0|0|0|0|0|0|0|0|0|0|0
KAN|10|14|YPR071W|603|577|609|559|650|639|0|0|0|0|0|0|0|0|0|0|0|0|0|0
KAN|10|15|YBL102W|658|647|771|735|734|710|0|0|0|0|0|0|0|0|0|0|0|0|0|0
KAN|10|16|YBR097W|0|0|0|0|0|0|0|0|0|0|0|0|0|0|0|0|0|0|0|0
KAN|10|17|YDL121C|731|675|819|783|830|754|0|0|0|0|0|0|0|0|0|0|0|0|0|0
KAN|10|18|YDR518W|620|606|787|759|826|782|0|0|0|0|0|0|0|0|0|0|0|0|0|0
KAN|10|19|YDR519W|664|600|729|663|733|706|0|0|0|0|0|0|0|0|0|0|0|0|0|0
KAN|10|20|YDR524C|573|512|615|584|669|565|0|0|0|0|0|0|0|0|0|0|0|0|0|0
KAN|10|21|YML048W|554|456|588|538|617|563|0|0|0|0|0|0|0|0|0|0|0|0|0|0
KAN|10|22|YJR073C|271|231|276|282|282|290|0|0|0|0|0|0|0|0|0|0|0|0|0|0
KAN|10|23|wt_blank_sean|0|0|0|0|0|0|0|0|0|0|0|0|0|0|0|0|0|0|0|0
KAN|10|24|YJR088C|815|892|905|932|968|1045|0|0|0|0|0|0|0|0|0|0|0|0|0|0
KAN|11|1|YDR503C|726|536|940|651|881|750|0|0|0|0|0|0|0|0|0|0|0|0|0|0
KAN|11|2|YML059C|597|553|567|437|626|566|0|0|0|0|0|0|0|0|0|0|0|0|0|0
KAN|11|3|YML055W|317|266|317|248|337|294|0|0|0|0|0|0|0|0|0|0|0|0|0|0
KAN|11|4|YDL099W|619|567|681|597|664|629|0|0|0|0|0|0|0|0|0|0|0|0|0|0
KAN|11|5|YDL100C|543|478|604|509|616|536|0|0|0|0|0|0|0|0|0|0|0|0|0|0
KAN|11|6|YDR484W|230|203|119|4|206|172|0|0|0|0|0|0|0|0|0|0|0|0|0|0
KAN|11|7|YDR492W|658|586|714|644|769|722|0|0|0|0|0|0|0|0|0|0|0|0|0|0
KAN|11|8|YGL126W|544|482|501|430|609|536|0|0|0|0|0|0|0|0|0|0|0|0|0|0
KAN|11|9|YIL124W|648|653|698|641|722|691|0|0|0|0|0|0|0|0|0|0|0|0|0|0
KAN|11|10|YDL091C|620|595|671|631|707|684|0|0|0|0|0|0|0|0|0|0|0|0|0|0
KAN|11|11|YDL093W|614|597|666|661|676|638|0|0|0|0|0|0|0|0|0|0|0|0|0|0
KAN|11|12|YFL048C|606|560|572|480|670|610|0|0|0|0|0|0|0|0|0|0|0|0|0|0
KAN|11|13|YDL095W|627|587|665|616|672|623|0|0|0|0|0|0|0|0|0|0|0|0|0|0
KAN|11|14|YFL025C|684|629|819|767|826|809|0|0|0|0|0|0|0|0|0|0|0|0|0|0
KAN|11|15|YGL161C|433|414|482|479|519|513|0|0|0|0|0|0|0|0|0|0|0|0|0|0
KAN|11|16|YGL167C|479|450|469|443|515|481|0|0|0|0|0|0|0|0|0|0|0|0|0|0
KAN|11|17|YGR261C|571|510|619|578|604|527|0|0|0|0|0|0|0|0|0|0|0|0|0|0
KAN|11|18|YGR263C|659|578|619|562|742|623|0|0|0|0|0|0|0|0|0|0|0|0|0|0
KAN|11|19|YGR266W|729|678|772|724|779|704|0|0|0|0|0|0|0|0|0|0|0|0|0|0
KAN|11|20|YNR039C|671|592|740|694|719|635|0|0|0|0|0|0|0|0|0|0|0|0|0|0
KAN|11|21|YNL146W|658|575|698|673|814|755|0|0|0|0|0|0|0|0|0|0|0|0|0|0
KAN|11|22|YNR019W|628|584|715|623|659|557|0|0|0|0|0|0|0|0|0|0|0|0|0|0
KAN|11|23|YCR043C|898|815|1029|946|1006|927|0|0|0|0|0|0|0|0|0|0|0|0|0|0
KAN|11|24|YNR021W|903|969|910|1001|999|1070|0|0|0|0|0|0|0|0|0|0|0|0|0|0
KAN|12|1|YCR044C|624|410|785|497|760|604|0|0|0|0|0|0|0|0|0|0|0|0|0|0
KAN|12|2|YCR061W|550|482|561|433|630|592|0|0|0|0|0|0|0|0|0|0|0|0|0|0
KAN|12|3|YNR030W|526|484|657|574|595|547|0|0|0|0|0|0|0|0|0|0|0|0|0|0
KAN|12|4|YBR177C|516|439|608|516|608|539|0|0|0|0|0|0|0|0|0|0|0|0|0|0
KAN|12|5|YNR008W|562|508|595|527|629|603|0|0|0|0|0|0|0|0|0|0|0|0|0|0
KAN|12|6|YNR013C|633|622|745|679|695|647|0|0|0|0|0|0|0|0|0|0|0|0|0|0
KAN|12|7|YBR283C|502|494|537|448|533|500|0|0|0|0|0|0|0|0|0|0|0|0|0|0
KAN|12|8|YNL041C|497|455|572|530|553|536|0|0|0|0|0|0|0|0|0|0|0|0|0|0
KAN|12|9|YNL044W|516|488|596|535|574|551|0|0|0|0|0|0|0|0|0|0|0|0|0|0
KAN|12|10|YBR290W|615|610|664|644|735|737|0|0|0|0|0|0|0|0|0|0|0|0|0|0
KAN|12|11|YNL046W|490|471|580|606|570|514|0|0|0|0|0|0|0|0|0|0|0|0|0|0
KAN|12|12|YNL049C|612|587|672|660|734|674|0|0|0|0|0|0|0|0|0|0|0|0|0|0
KAN|12|13|YBR273C|581|558|616|577|631|586|0|0|0|0|0|0|0|0|0|0|0|0|0|0
KAN|12|14|YBR264C|614|595|637|638|666|632|0|0|0|0|0|0|0|0|0|0|0|0|0|0
KAN|12|15|YNL008C|737|669|760|764|802|755|0|0|0|0|0|0|0|0|0|0|0|0|0|0
KAN|12|16|YDL137W|607|563|627|630|655|571|0|0|0|0|0|0|0|0|0|0|0|0|0|0
KAN|12|17|YJL024C|564|547|586|599|664|619|0|0|0|0|0|0|0|0|0|0|0|0|0|0
KAN|12|18|YJL029C|471|493|508|572|652|658|0|0|0|0|0|0|0|0|0|0|0|0|0|0
KAN|12|19|YML067C|632|615|670|677|713|702|0|0|0|0|0|0|0|0|0|0|0|0|0|0
KAN|12|20|YJL004C|595|567|623|586|625|543|0|0|0|0|0|0|0|0|0|0|0|0|0|0
KAN|12|21|YML038C|613|569|640|594|697|682|0|0|0|0|0|0|0|0|0|0|0|0|0|0
KAN|12|22|YER151C|471|426|446|431|548|507|0|0|0|0|0|0|0|0|0|0|0|0|0|0
KAN|12|23|YML075C|643|604|743|752|796|754|0|0|0|0|0|0|0|0|0|0|0|0|0|0
KAN|12|24|YGR086C|889|982|937|1041|988|1107|0|0|0|0|0|0|0|0|0|0|0|0|0|0
KAN|13|1|YGR089W|791|694|857|700|873|741|0|0|0|0|0|0|0|0|0|0|0|0|0|0
KAN|13|2|YGR106C|547|480|540|465|624|556|0|0|0|0|0|0|0|0|0|0|0|0|0|0
KAN|13|3|YLR246W|537|523|595|514|590|569|0|0|0|0|0|0|0|0|0|0|0|0|0|0
KAN|13|4|YJR118C|585|569|531|517|630|597|0|0|0|0|0|0|0|0|0|0|0|0|0|0
KAN|13|5|YDR205W|590|534|715|667|706|663|0|0|0|0|0|0|0|0|0|0|0|0|0|0
KAN|13|6|YGR038W|511|486|610|569|553|570|0|0|0|0|0|0|0|0|0|0|0|0|0|0
KAN|13|7|YJR131W|477|483|579|571|540|500|0|0|0|0|0|0|0|0|0|0|0|0|0|0
KAN|13|8|YJR134C|638|628|641|620|691|703|0|0|0|0|0|0|0|0|0|0|0|0|0|0
KAN|13|9|YER120W|525|509|568|547|580|567|0|0|0|0|0|0|0|0|0|0|0|0|0|0
KAN|13|10|YER122C|601|572|725|708|700|668|0|0|0|0|0|0|0|0|0|0|0|0|0|0
KAN|13|11|YJR117W|471|438|483|411|441|387|0|0|0|0|0|0|0|0|0|0|0|0|0|0
KAN|13|12|YER113C|549|494|539|494|622|580|0|0|0|0|0|0|0|0|0|0|0|0|0|0
KAN|13|13|YJR040W|577|515|592|494|615|842|0|0|0|0|0|0|0|0|0|0|0|0|0|0
KAN|13|14|YKR067W|614|564|591|556|605|587|0|0|0|0|0|0|0|0|0|0|0|0|0|0
KAN|13|15|YJR031C|558|542|638|632|611|627|0|0|0|0|0|0|0|0|0|0|0|0|0|0
KAN|13|16|YMR054W|603|598|616|606|666|588|0|0|0|0|0|0|0|0|0|0|0|0|0|0
KAN|13|17|YIR033W|522|485|525|490|500|373|0|0|0|0|0|0|0|0|0|0|0|0|0|0
KAN|13|18|YJR010C-A|501|438|552|508|588|510|0|0|0|0|0|0|0|0|0|0|0|0|0|0
KAN|13|19|YJR015W|586|579|614|583|672|579|0|0|0|0|0|0|0|0|0|0|0|0|0|0
KAN|13|20|YMR052W|561|545|604|595|702|615|0|0|0|0|0|0|0|0|0|0|0|0|0|0
KAN|13|21|YBR287W|628|586|679|634|697|588|0|0|0|0|0|0|0|0|0|0|0|0|0|0
KAN|13|22|YBR288C|596|482|609|538|670|577|0|0|0|0|0|0|0|0|0|0|0|0|0|0
KAN|13|23|YAR002C-A|716|495|424|468|696|545|0|0|0|0|0|0|0|0|0|0|0|0|0|0
KAN|13|24|YMR119W|776|871|883|976|1045|1093|0|0|0|0|0|0|0|0|0|0|0|0|0|0
KAN|14|1|YNL125C|1040|918|1141|997|1215|1071|0|0|0|0|0|0|0|0|0|0|0|0|0|0
KAN|14|2|YNL130C|559|498|668|632|657|584|0|0|0|0|0|0|0|0|0|0|0|0|0|0
KAN|14|3|YIL030C|452|411|441|322|509|481|0|0|0|0|0|0|0|0|0|0|0|0|0|0
KAN|14|4|YNL085W|524|475|441|397|640|617|0|0|0|0|0|0|0|0|0|0|0|0|0|0
KAN|14|5|YNL095C|450|426|482|416|526|509|0|0|0|0|0|0|0|0|0|0|0|0|0|0
KAN|14|6|YLR390W-A|483|464|559|552|532|509|0|0|0|0|0|0|0|0|0|0|0|0|0|0
KAN|14|7|YJL078C|515|491|509|466|555|543|0|0|0|0|0|0|0|0|0|0|0|0|0|0
KAN|14|8|YKR053C|496|457|487|468|576|566|0|0|0|0|0|0|0|0|0|0|0|0|0|0
KAN|14|9|YNL051W|466|410|468|402|484|462|0|0|0|0|0|0|0|0|0|0|0|0|0|0
KAN|14|10|YPL137C|556|476|592|559|612|552|0|0|0|0|0|0|0|0|0|0|0|0|0|0
KAN|14|11|YDL072C|506|447|548|499|538|506|0|0|0|0|0|0|0|0|0|0|0|0|0|0
KAN|14|12|YCR048W|634|564|674|627|718|708|0|0|0|0|0|0|0|0|0|0|0|0|0|0
KAN|14|13|YCR067C|511|479|576|575|517|512|0|0|0|0|0|0|0|0|0|0|0|0|0|0
KAN|14|14|YCR034W|588|552|629|657|626|629|0|0|0|0|0|0|0|0|0|0|0|0|0|0
KAN|14|15|YGR130C|668|651|693|664|720|705|0|0|0|0|0|0|0|0|0|0|0|0|0|0
KAN|14|16|YGL223C|608|609|653|648|625|631|0|0|0|0|0|0|0|0|0|0|0|0|0|0
KAN|14|17|YBR255W|636|658|643|685|717|731|0|0|0|0|0|0|0|0|0|0|0|0|0|0
KAN|14|18|YER087C-B|453|386|461|429|501|436|0|0|0|0|0|0|0|0|0|0|0|0|0|0
KAN|14|19|YIL105C|666|643|742|692|730|646|0|0|0|0|0|0|0|0|0|0|0|0|0|0
KAN|14|20|YDR476C|618|580|703|680|781|723|0|0|0|0|0|0|0|0|0|0|0|0|0|0
KAN|14|21|YDR525W|530|484|604|444|528|411|0|0|0|0|0|0|0|0|0|0|0|0|0|0
KAN|14|22|YDR057W|596|556|712|681|792|664|0|0|0|0|0|0|0|0|0|0|0|0|0|0
KAN|14|23|YBR159W|569|623|588|642|692|785|0|0|0|0|0|0|0|0|0|0|0|0|0|0
KAN|14|24|YHR123W|927|1041|809|971|1002|1174|0|0|0|0|0|0|0|0|0|0|0|0|0|0
KAN|15|1|YGR284C|698|541|786|688|817|683|0|0|0|0|0|0|0|0|0|0|0|0|0|0
KAN|15|2|YOL101C|593|539|668|587|659|586|0|0|0|0|0|0|0|0|0|0|0|0|0|0
KAN|15|3|YOL107W|495|460|524|449|643|626|0|0|0|0|0|0|0|0|0|0|0|0|0|0
KAN|15|4|YNL300W|439|403|500|427|536|492|0|0|0|0|0|0|0|0|0|0|0|0|0|0
KAN|15|5|YOL110W|485|462|503|472|542|542|0|0|0|0|0|0|0|0|0|0|0|0|0|0
KAN|15|6|YOR317W|428|419|518|542|454|438|0|0|0|0|0|0|0|0|0|0|0|0|0|0
KAN|15|7|YML071C|435|370|417|329|459|443|0|0|0|0|0|0|0|0|0|0|0|0|0|0
KAN|15|8|YIR038C|530|507|539|497|587|578|0|0|0|0|0|0|0|0|0|0|0|0|0|0
KAN|15|9|YML101C|561|487|579|532|615|583|0|0|0|0|0|0|0|0|0|0|0|0|0|0
KAN|15|10|YOL137W|490|423|521|499|499|480|0|0|0|0|0|0|0|0|0|0|0|0|0|0
KAN|15|11|YDR424C|449|397|436|399|506|439|0|0|0|0|0|0|0|0|0|0|0|0|0|0
KAN|15|12|YMR065W|578|518|559|517|611|566|0|0|0|0|0|0|0|0|0|0|0|0|0|0
KAN|15|13|YML128C|364|362|306|316|371|365|0|0|0|0|0|0|0|0|0|0|0|0|0|0
KAN|15|14|YHR045W|490|474|470|505|517|520|0|0|0|0|0|0|0|0|0|0|0|0|0|0
KAN|15|15|YHR181W|470|459|423|450|540|512|0|0|0|0|0|0|0|0|0|0|0|0|0|0
KAN|15|16|YMR123W|423|431|424|433|445|424|0|0|0|0|0|0|0|0|0|0|0|0|0|0
KAN|15|17|YLR039C|386|382|337|346|395|424|0|0|0|0|0|0|0|0|0|0|0|0|0|0
KAN|15|18|YLR050C|601|658|607|697|647|695|0|0|0|0|0|0|0|0|0|0|0|0|0|0
KAN|15|19|YNR075W|548|546|550|581|573|510|0|0|0|0|0|0|0|0|0|0|0|0|0|0
KAN|15|20|YOL088C|589|531|589|560|650|562|0|0|0|0|0|0|0|0|0|0|0|0|0|0
KAN|15|21|YMR313C|551|502|581|522|573|500|0|0|0|0|0|0|0|0|0|0|0|0|0|0
KAN|15|22|YHR004C|474|447|429|391|511|422|0|0|0|0|0|0|0|0|0|0|0|0|0|0
KAN|15|23|YLR450W|663|712|596|559|764|805|0|0|0|0|0|0|0|0|0|0|0|0|0|0
KAN|15|24|YDL192W|784|928|801|956|861|976|0|0|0|0|0|0|0|0|0|0|0|0|0|0
KAN|16|1|YNR051C|763|599|905|810|781|1083|0|0|0|0|0|0|0|0|0|0|0|0|0|0
KAN|16|2|YJL123C|457|617|514|538|485|635|0|0|0|0|0|0|0|0|0|0|0|0|0|0
KAN|16|3|YJL117W|403|504|473|555|453|537|0|0|0|0|0|0|0|0|0|0|0|0|0|0
KAN|16|4|YDL222C|469|629|505|604|501|618|0|0|0|0|0|0|0|0|0|0|0|0|0|0
KAN|16|5|YDL226C|379|451|422|485|404|461|0|0|0|0|0|0|0|0|0|0|0|0|0|0
KAN|16|6|YDL231C|429|651|505|513|471|704|0|0|0|0|0|0|0|0|0|0|0|0|0|0
KAN|16|7|YDL232W|423|563|472|710|463|589|0|0|0|0|0|0|0|0|0|0|0|0|0|0
KAN|16|8|YJL079C|450|509|495|527|506|545|0|0|0|0|0|0|0|0|0|0|0|0|0|0
KAN|16|9|YKR088C|409|842|419|628|422|725|0|0|0|0|0|0|0|0|0|0|0|0|0|0
KAN|16|10|YJL073W|390|664|411|600|414|661|0|0|0|0|0|0|0|0|0|0|0|0|0|0
KAN|16|11|YJL062W|396|771|459|899|414|808|0|0|0|0|0|0|0|0|0|0|0|0|0|0
KAN|16|12|YJR066W|430|628|397|739|444|639|0|0|0|0|0|0|0|0|0|0|0|0|0|0
KAN|16|13|YDR483W|451|606|422|666|475|746|0|0|0|0|0|0|0|0|0|0|0|0|0|0
KAN|16|14|YER044C|353|746|374|631|370|459|0|0|0|0|0|0|0|0|0|0|0|0|0|0
KAN|16|15|YDL204W|448|800|463|987|538|939|0|0|0|0|0|0|0|0|0|0|0|0|0|0
KAN|16|16|YBR058C-A|0|29|85|140|0|221|0|0|0|0|0|0|0|0|0|0|0|0|0|0
KAN|16|17|YBR096W|700|720|669|1231|609|1116|0|0|0|0|0|0|0|0|0|0|0|0|0|0
KAN|16|18|YBR234C|0|49|22|8|0|160|0|0|0|0|0|0|0|0|0|0|0|0|0|0
KAN|16|19|YDR027C|0|49|0|13|0|140|0|0|0|0|0|0|0|0|0|0|0|0|0|0
KAN|16|20|YDR032C|858|678|555|541|779|546|0|0|0|0|0|0|0|0|0|0|0|0|0|0
KAN|16|21|YEL022W|483|696|418|572|431|7|0|0|0|0|0|0|0|0|0|0|0|0|0|0
KAN|16|22|YER053C-A|591|655|460|492|648|622|0|0|0|0|0|0|0|0|0|0|0|0|0|0
KAN|16|23|YER100W|641|1080|744|779|590|1106|0|0|0|0|0|0|0|0|0|0|0|0|0|0
KAN|16|24|YGL095C|0|49|797|13|0|613|0|0|0|0|0|0|0|0|0|0|0|0|0|0
NAT|YOR254C*3NAT2
KAN|1|1|YCR017C|709|624|892|652|698|598|0|0|0|0|0|0|0|0|0|0|0|0|0|0
KAN|1|2|YDR056C|851|623|910|774|804|597|0|0|0|0|0|0|0|0|0|0|0|0|0|0
KAN|1|3|YBR229C|475|325|638|481|580|350|0|0|0|0|0|0|0|0|0|0|0|0|0|0
KAN|1|4|YCR011C|706|489|859|759|665|452|0|0|0|0|0|0|0|0|0|0|0|0|0|0
KAN|1|5|YBL011W|894|689|1036|894|785|576|0|0|0|0|0|0|0|0|0|0|0|0|0|0
KAN|1|6|YBL017C|798|546|757|636|715|570|0|0|0|0|0|0|0|0|0|0|0|0|0|0
KAN|1|7|YCL056C|928|678|960|808|795|639|0|0|0|0|0|0|0|0|0|0|0|0|0|0
KAN|1|8|YDR137W|973|809|1079|952|897|857|0|0|0|0|0|0|0|0|0|0|0|0|0|0
KAN|1|9|YAR042W|674|494|821|695|583|500|0|0|0|0|0|0|0|0|0|0|0|0|0|0
KAN|1|10|YBR201W|959|727|980|865|797|702|0|0|0|0|0|0|0|0|0|0|0|0|0|0
KAN|1|11|YCL045C|809|569|936|791|769|667|0|0|0|0|0|0|0|0|0|0|0|0|0|0
KAN|1|12|YBR183W|804|711|851|802|772|705|0|0|0|0|0|0|0|0|0|0|0|0|0|0
KAN|1|13|YDR108W|685|419|757|594|607|490|0|0|0|0|0|0|0|0|0|0|0|0|0|0
KAN|1|14|YAL007C|966|722|985|846|855|722|0|0|0|0|0|0|0|0|0|0|0|0|0|0
KAN|1|15|YDR100W|732|598|939|803|758|608|0|0|0|0|0|0|0|0|0|0|0|0|0|0
KAN|1|16|YAL026C|375|167|469|393|403|322|0|0|0|0|0|0|0|0|0|0|0|0|0|0
KAN|1|17|YAL023C|844|558|907|750|795|640|0|0|0|0|0|0|0|0|0|0|0|0|0|0
KAN|1|18|YBL082C|905|649|914|824|718|669|0|0|0|0|0|0|0|0|0|0|0|0|0|0
KAN|1|19|YDR084C|993|623|977|809|851|703|0|0|0|0|0|0|0|0|0|0|0|0|0|0
KAN|1|20|YAL042W|890|706|1028|884|890|748|0|0|0|0|0|0|0|0|0|0|0|0|0|0
KAN|1|21|YAL058W|680|526|805|686|752|606|0|0|0|0|0|0|0|0|0|0|0|0|0|0
KAN|1|22|YGL200C|1080|858|1120|958|973|815|0|0|0|0|0|0|0|0|0|0|0|0|0|0
KAN|1|23|YGL203C|893|653|948|840|839|772|0|0|0|0|0|0|0|0|0|0|0|0|0|0
KAN|1|24|YDR294C|913|912|1057|1013|976|888|0|0|0|0|0|0|0|0|0|0|0|0|0|0
KAN|2|1|YDR297W|896|694|1039|822|701|516|0|0|0|0|0|0|0|0|0|0|0|0|0|0
KAN|2|2|YEL001C|749|689|707|665|603|497|0|0|0|0|0|0|0|0|0|0|0|0|0|0
KAN|2|3|YEL003W|632|541|624|585|517|453|0|0|0|0|0|0|0|0|0|0|0|0|0|0
KAN|2|4|YDR304C|668|561|767|750|639|587|0|0|0|0|0|0|0|0|0|0|0|0|0|0
KAN|2|5|YEL004W|757|700|674|655|505|490|0|0|0|0|0|0|0|0|0|0|0|0|0|0
KAN|2|6|YEL005C|483|447|727|708|579|559|0|0|0|0|0|0|0|0|0|0|0|0|0|0
KAN|2|7|YDR307W|662|556|740|748|559|523|0|0|0|0|0|0|0|0|0|0|0|0|0|0
KAN|2|8|YGL084C|166|149|415|407|287|295|0|0|0|0|0|0|0|0|0|0|0|0|0|0
KAN|2|9|YGL054C|685|629|737|700|528|510|0|0|0|0|0|0|0|0|0|0|0|0|0|0
KAN|2|10|YER019C-A|599|563|647|633|503|496|0|0|0|0|0|0|0|0|0|0|0|0|0|0
KAN|2|11|YDR270W|762|646|780|803|629|653|0|0|0|0|0|0|0|0|0|0|0|0|0|0
KAN|2|12|YDR410C|0|0|0|0|0|0|0|0|0|0|0|0|0|0|0|0|0|0|0|0
KAN|2|13|YDR411C|815|639|809|747|642|606|0|0|0|0|0|0|0|0|0|0|0|0|0|0
KAN|2|14|YER004W|820|670|811|761|658|587|0|0|0|0|0|0|0|0|0|0|0|0|0|0
KAN|2|15|YER005W|696|626|689|647|582|549|0|0|0|0|0|0|0|0|0|0|0|0|0|0
KAN|2|16|YGL020C|756|687|750|694|605|546|0|0|0|0|0|0|0|0|0|0|0|0|0|0
KAN|2|17|YEL064C|651|489|688|730|621|514|0|0|0|0|0|0|0|0|0|0|0|0|0|0
KAN|2|18|YGL027C|482|419|506|476|396|348|0|0|0|0|0|0|0|0|0|0|0|0|0|0
KAN|2|19|YDR233C|747|648|795|738|587|546|0|0|0|0|0|0|0|0|0|0|0|0|0|0
KAN|2|20|YEL042W|608|518|602|572|440|408|0|0|0|0|0|0|0|0|0|0|0|0|0|0
KAN|2|21|YEL043W|669|519|586|535|463|361|0|0|0|0|0|0|0|0|0|0|0|0|0|0
KAN|2|22|YGL005C|740|672|787|684|590|478|0|0|0|0|0|0|0|0|0|0|0|0|0|0
KAN|2|23|YGL010W|830|782|889|879|779|765|0|0|0|0|0|0|0|0|0|0|0|0|0|0
KAN|2|24|YGL012W|683|704|809|923|698|785|0|0|0|0|0|0|0|0|0|0|0|0|0|0
KAN|3|1|YDR349C|740|519|886|724|766|534|0|0|0|0|0|0|0|0|0|0|0|0|0|0
KAN|3|2|YDR221W|604|560|698|669|557|482|0|0|0|0|0|0|0|0|0|0|0|0|0|0
KAN|3|3|YDR222W|457|397|599|598|490|467|0|0|0|0|0|0|0|0|0|0|0|0|0|0
KAN|3|4|YDR357C|572|532|674|669|519|497|0|0|0|0|0|0|0|0|0|0|0|0|0|0
KAN|3|5|YEL031W|101|111|168|198|118|107|0|0|0|0|0|0|0|0|0|0|0|0|0|0
KAN|3|6|YER083C|747|664|755|740|622|614|0|0|0|0|0|0|0|0|0|0|0|0|0|0
KAN|3|7|YDR344C|609|504|645|676|498|491|0|0|0|0|0|0|0|0|0|0|0|0|0|0
KAN|3|8|YEL013W|518|478|480|517|419|413|0|0|0|0|0|0|0|0|0|0|0|0|0|0
KAN|3|9|YEL015W|607|555|590|574|474|446|0|0|0|0|0|0|0|0|0|0|0|0|0|0
KAN|3|10|YER071C|762|707|758|742|568|555|0|0|0|0|0|0|0|0|0|0|0|0|0|0
KAN|3|11|YDR320C|276|174|369|334|299|293|0|0|0|0|0|0|0|0|0|0|0|0|0|0
KAN|3|12|YHR110W|735|654|759|736|611|614|0|0|0|0|0|0|0|0|0|0|0|0|0|0
KAN|3|13|YIL076W|484|405|474|485|381|380|0|0|0|0|0|0|0|0|0|0|0|0|0|0
KAN|3|14|YIL090W|622|558|409|439|318|294|0|0|0|0|0|0|0|0|0|0|0|0|0|0
KAN|3|15|YIL039W|723|634|784|731|595|544|0|0|0|0|0|0|0|0|0|0|0|0|0|0
KAN|3|16|YIL040W|760|730|802|787|736|714|0|0|0|0|0|0|0|0|0|0|0|0|0|0
KAN|3|17|YIL043C|801|711|831|814|646|652|0|0|0|0|0|0|0|0|0|0|0|0|0|0
KAN|3|18|YIL044C|704|648|704|691|579|569|0|0|0|0|0|0|0|0|0|0|0|0|0|0
KAN|3|19|YGR199W|689|634|727|669|534|490|0|0|0|0|0|0|0|0|0|0|0|0|0|0
KAN|3|20|YGR202C|684|627|743|713|566|564|0|0|0|0|0|0|0|0|0|0|0|0|0|0
KAN|3|21|YHR060W|0|0|0|0|0|0|0|0|0|0|0|0|0|0|0|0|0|0|0|0
KAN|3|22|YIL027C|833|760|848|792|642|575|0|0|0|0|0|0|0|0|0|0|0|0|0|0
KAN|3|23|YHR079C|269|186|358|286|269|237|0|0|0|0|0|0|0|0|0|0|0|0|0|0
KAN|3|24|YGR177C|918|939|683|868|747|812|0|0|0|0|0|0|0|0|0|0|0|0|0|0
KAN|4|1|YGR036C|874|504|639|524|480|356|0|0|0|0|0|0|0|0|0|0|0|0|0|0
KAN|4|2|YHR039C|714|579|652|636|578|542|0|0|0|0|0|0|0|0|0|0|0|0|0|0
KAN|4|3|YIL005W|498|447|559|567|453|434|0|0|0|0|0|0|0|0|0|0|0|0|0|0
KAN|4|4|YIL016W|612|494|562|567|456|441|0|0|0|0|0|0|0|0|0|0|0|0|0|0
KAN|4|5|YGR170W|594|522|600|601|464|423|0|0|0|0|0|0|0|0|0|0|0|0|0|0
KAN|4|6|YHR204W|671|601|660|653|522|473|0|0|0|0|0|0|0|0|0|0|0|0|0|0
KAN|4|7|YGR157W|566|510|487|619|495|502|0|0|0|0|0|0|0|0|0|0|0|0|0|0
KAN|4|8|YHL003C|642|557|728|731|567|555|0|0|0|0|0|0|0|0|0|0|0|0|0|0
KAN|4|9|YHR176W|680|614|716|720|615|618|0|0|0|0|0|0|0|0|0|0|0|0|0|0
KAN|4|10|YHR142W|625|584|671|700|563|558|0|0|0|0|0|0|0|0|0|0|0|0|0|0
KAN|4|11|YGL226C-A|782|625|807|817|608|564|0|0|0|0|0|0|0|0|0|0|0|0|0|0
KAN|4|12|YGL231C|615|558|628|609|487|435|0|0|0|0|0|0|0|0|0|0|0|0|0|0
KAN|4|13|YHL031C|517|469|557|598|442|427|0|0|0|0|0|0|0|0|0|0|0|0|0|0
KAN|4|14|YHR135C|753|709|779|728|644|584|0|0|0|0|0|0|0|0|0|0|0|0|0|0
KAN|4|15|YHR136C|754|732|770|742|643|608|0|0|0|0|0|0|0|0|0|0|0|0|0|0
KAN|4|16|YGR105W|379|280|362|447|270|342|0|0|0|0|0|0|0|0|0|0|0|0|0|0
KAN|4|17|YLL014W|632|606|682|666|561|523|0|0|0|0|0|0|0|0|0|0|0|0|0|0
KAN|4|18|YKL020C|612|588|645|626|546|502|0|0|0|0|0|0|0|0|0|0|0|0|0|0
KAN|4|19|YLR080W|725|623|733|713|603|574|0|0|0|0|0|0|0|0|0|0|0|0|0|0
KAN|4|20|YKL140W|630|544|769|727|542|539|0|0|0|0|0|0|0|0|0|0|0|0|0|0
KAN|4|21|YKL008C|812|734|801|756|674|608|0|0|0|0|0|0|0|0|0|0|0|0|0|0
KAN|4|22|YLR056W|615|525|628|561|452|434|0|0|0|0|0|0|0|0|0|0|0|0|0|0
KAN|4|23|YLR064W|699|635|866|824|766|701|0|0|0|0|0|0|0|0|0|0|0|0|0|0
KAN|4|24|YKL119C|454|616|510|645|397|503|0|0|0|0|0|0|0|0|0|0|0|0|0|0
KAN|5|1|YJL134W|705|515|841|735|660|488|0|0|0|0|0|0|0|0|0|0|0|0|0|0
KAN|5|2|YLR042C|732|673|729|685|593|511|0|0|0|0|0|0|0|0|0|0|0|0|0|0
KAN|5|3|YLR023C|599|544|587|583|465|448|0|0|0|0|0|0|0|0|0|0|0|0|0|0
KAN|5|4|YJL178C|501|379|647|636|482|464|0|0|0|0|0|0|0|0|0|0|0|0|0|0
KAN|5|5|YJL171C|612|561|642|606|535|469|0|0|0|0|0|0|0|0|0|0|0|0|0|0
KAN|5|6|YKL094W|680|674|707|718|527|510|0|0|0|0|0|0|0|0|0|0|0|0|0|0
KAN|5|7|YJL168C|500|468|511|540|400|393|0|0|0|0|0|0|0|0|0|0|0|0|0|0
KAN|5|8|YKL212W|198|183|355|364|286|285|0|0|0|0|0|0|0|0|0|0|0|0|0|0
KAN|5|9|YJL192C|602|570|598|578|456|432|0|0|0|0|0|0|0|0|0|0|0|0|0|0
KAN|5|10|YKL073W|310|252|359|370|257|250|0|0|0|0|0|0|0|0|0|0|0|0|0|0
KAN|5|11|YKL179C|672|653|723|738|601|564|0|0|0|0|0|0|0|0|0|0|0|0|0|0
KAN|5|12|YLL043W|744|702|767|786|562|560|0|0|0|0|0|0|0|0|0|0|0|0|0|0
KAN|5|13|YLL052C|696|677|684|694|553|513|0|0|0|0|0|0|0|0|0|0|0|0|0|0
KAN|5|14|YLL055W|580|552|646|637|525|509|0|0|0|0|0|0|0|0|0|0|0|0|0|0
KAN|5|15|YKL063C|626|655|724|725|537|540|0|0|0|0|0|0|0|0|0|0|0|0|0|0
KAN|5|16|YKL065C|608|578|696|681|562|535|0|0|0|0|0|0|0|0|0|0|0|0|0|0
KAN|5|17|YJL198W|584|554|631|612|468|461|0|0|0|0|0|0|0|0|0|0|0|0|0|0
KAN|5|18|YJL196C|696|641|531|422|514|497|0|0|0|0|0|0|0|0|0|0|0|0|0|0
KAN|5|19|YLL023C|695|629|737|730|626|617|0|0|0|0|0|0|0|0|0|0|0|0|0|0
KAN|5|20|YLL028W|660|571|731|717|602|569|0|0|0|0|0|0|0|0|0|0|0|0|0|0
KAN|5|21|YJL212C|852|796|835|800|669|619|0|0|0|0|0|0|0|0|0|0|0|0|0|0
KAN|5|22|YMR022W|581|539|604|550|470|411|0|0|0|0|0|0|0|0|0|0|0|0|0|0
KAN|5|23|YMR214W|687|646|901|865|749|761|0|0|0|0|0|0|0|0|0|0|0|0|0|0
KAN|5|24|YMR215W|844|910|880|1015|697|778|0|0|0|0|0|0|0|0|0|0|0|0|0|0
KAN|6|1|YMR010W|835|630|884|707|746|526|0|0|0|0|0|0|0|0|0|0|0|0|0|0
KAN|6|2|YMR015C|540|404|609|556|495|476|0|0|0|0|0|0|0|0|0|0|0|0|0|0
KAN|6|3|YLR207W|477|426|677|638|516|482|0|0|0|0|0|0|0|0|0|0|0|0|0|0
KAN|6|4|YLR350W|665|565|595|548|481|464|0|0|0|0|0|0|0|0|0|0|0|0|0|0
KAN|6|5|YLR220W|608|555|684|683|549|526|0|0|0|0|0|0|0|0|0|0|0|0|0|0
KAN|6|6|YML012W|746|731|753|756|609|591|0|0|0|0|0|0|0|0|0|0|0|0|0|0
KAN|6|7|YML008C|493|444|510|506|416|392|0|0|0|0|0|0|0|0|0|0|0|0|0|0
KAN|6|8|YMR202W|427|429|419|427|327|317|0|0|0|0|0|0|0|0|0|0|0|0|0|0
KAN|6|9|YLR194C|690|669|745|748|583|536|0|0|0|0|0|0|0|0|0|0|0|0|0|0
KAN|6|10|YMR183C|778|750|827|806|652|611|0|0|0|0|0|0|0|0|0|0|0|0|0|0
KAN|6|11|YML019W|570|568|639|638|489|449|0|0|0|0|0|0|0|0|0|0|0|0|0|0
KAN|6|12|YML013W|502|449|577|557|473|434|0|0|0|0|0|0|0|0|0|0|0|0|0|0
KAN|6|13|YLR292C|514|461|610|602|483|441|0|0|0|0|0|0|0|0|0|0|0|0|0|0
KAN|6|14|YMR161W|574|537|640|646|555|516|0|0|0|0|0|0|0|0|0|0|0|0|0|0
KAN|6|15|YMR163C|659|643|713|689|566|497|0|0|0|0|0|0|0|0|0|0|0|0|0|0
KAN|6|16|YLR396C|0|0|0|0|0|0|0|0|0|0|0|0|0|0|0|0|0|0|0|0
KAN|6|17|YMR152W|584|496|783|731|657|627|0|0|0|0|0|0|0|0|0|0|0|0|0|0
KAN|6|18|YLR130C|711|674|734|683|630|600|0|0|0|0|0|0|0|0|0|0|0|0|0|0
KAN|6|19|YLR268W|570|491|690|684|581|574|0|0|0|0|0|0|0|0|0|0|0|0|0|0
KAN|6|20|YMR029C|697|708|794|785|624|614|0|0|0|0|0|0|0|0|0|0|0|0|0|0
KAN|6|21|YMR031C|712|686|775|780|576|565|0|0|0|0|0|0|0|0|0|0|0|0|0|0
KAN|6|22|YLR372W|755|744|795|735|642|609|0|0|0|0|0|0|0|0|0|0|0|0|0|0
KAN|6|23|YLR242C|661|594|847|872|686|697|0|0|0|0|0|0|0|0|0|0|0|0|0|0
KAN|6|24|YLR250W|774|863|888|984|754|854|0|0|0|0|0|0|0|0|0|0|0|0|0|0
KAN|7|1|YLR120C|767|598|915|763|781|574|0|0|0|0|0|0|0|0|0|0|0|0|0|0
KAN|7|2|YOR245C|441|331|408|394|310|313|0|0|0|0|0|0|0|0|0|0|0|0|0|0
KAN|7|3|YOR115C|591|544|565|556|492|454|0|0|0|0|0|0|0|0|0|0|0|0|0|0
KAN|7|4|YNL297C|420|414|486|469|391|365|0|0|0|0|0|0|0|0|0|0|0|0|0|0
KAN|7|5|YNL156C|637|610|674|676|490|474|0|0|0|0|0|0|0|0|0|0|0|0|0|0
KAN|7|6|YNL153C|638|596|641|606|469|434|0|0|0|0|0|0|0|0|0|0|0|0|0|0
KAN|7|7|YOR002W|740|646|784|788|591|540|0|0|0|0|0|0|0|0|0|0|0|0|0|0
KAN|7|8|YOR092W|737|713|756|767|641|616|0|0|0|0|0|0|0|0|0|0|0|0|0|0
KAN|7|9|YOR214C|615|604|602|608|499|476|0|0|0|0|0|0|0|0|0|0|0|0|0|0
KAN|7|10|YOR216C|281|289|451|454|333|294|0|0|0|0|0|0|0|0|0|0|0|0|0|0
KAN|7|11|YOR085W|679|627|736|706|597|566|0|0|0|0|0|0|0|0|0|0|0|0|0|0
KAN|7|12|YOR089C|576|560|593|560|475|463|0|0|0|0|0|0|0|0|0|0|0|0|0|0
KAN|7|13|YNL194C|625|612|706|659|559|521|0|0|0|0|0|0|0|0|0|0|0|0|0|0
KAN|7|14|YNL327W|692|687|692|696|540|508|0|0|0|0|0|0|0|0|0|0|0|0|0|0
KAN|7|15|YNL190W|664|669|730|701|559|522|0|0|0|0|0|0|0|0|0|0|0|0|0|0
KAN|7|16|YNL323W|859|798|952|905|761|722|0|0|0|0|0|0|0|0|0|0|0|0|0|0
KAN|7|17|YOR198C|922|870|895|866|723|722|0|0|0|0|0|0|0|0|0|0|0|0|0|0
KAN|7|18|YOR067C|670|606|689|612|427|436|0|0|0|0|0|0|0|0|0|0|0|0|0|0
KAN|7|19|YOR070C|477|418|483|479|388|357|0|0|0|0|0|0|0|0|0|0|0|0|0|0
KAN|7|20|YOR079C|617|604|732|708|509|488|0|0|0|0|0|0|0|0|0|0|0|0|0|0
KAN|7|21|YMR307W|465|487|480|416|331|349|0|0|0|0|0|0|0|0|0|0|0|0|0|0
KAN|7|22|YOR049C|682|622|759|701|587|549|0|0|0|0|0|0|0|0|0|0|0|0|0|0
KAN|7|23|YMR292W|713|643|790|812|637|701|0|0|0|0|0|0|0|0|0|0|0|0|0|0
KAN|7|24|YNL219C|754|909|829|940|698|749|0|0|0|0|0|0|0|0|0|0|0|0|0|0
KAN|8|1|YMR299C|867|592|928|740|780|574|0|0|0|0|0|0|0|0|0|0|0|0|0|0
KAN|8|2|YOR165W|547|499|714|651|566|503|0|0|0|0|0|0|0|0|0|0|0|0|0|0
KAN|8|3|YOR036W|156|1|232|274|160|152|0|0|0|0|0|0|0|0|0|0|0|0|0|0
KAN|8|4|YOR171C|618|574|612|604|489|460|0|0|0|0|0|0|0|0|0|0|0|0|0|0
KAN|8|5|YOR175C|598|601|705|674|557|546|0|0|0|0|0|0|0|0|0|0|0|0|0|0
KAN|8|6|YOR042W|641|637|674|688|553|566|0|0|0|0|0|0|0|0|0|0|0|0|0|0
KAN|8|7|YOR044W|662|620|670|696|529|523|0|0|0|0|0|0|0|0|0|0|0|0|0|0
KAN|8|8|YNL238W|565|491|710|730|572|549|0|0|0|0|0|0|0|0|0|0|0|0|0|0
KAN|8|9|YMR264W|556|507|587|566|468|429|0|0|0|0|0|0|0|0|0|0|0|0|0|0
KAN|8|10|YMR272C|476|424|456|446|364|365|0|0|0|0|0|0|0|0|0|0|0|0|0|0
KAN|8|11|YMR274C|728|695|683|662|592|575|0|0|0|0|0|0|0|0|0|0|0|0|0|0
KAN|8|12|YOR016C|729|707|698|701|595|585|0|0|0|0|0|0|0|0|0|0|0|0|0|0
KAN|8|13|YNL280C|570|568|652|631|523|520|0|0|0|0|0|0|0|0|0|0|0|0|0|0
KAN|8|14|YMR251W-A|626|643|709|694|560|555|0|0|0|0|0|0|0|0|0|0|0|0|0|0
KAN|8|15|YMR253C|590|562|672|632|578|521|0|0|0|0|0|0|0|0|0|0|0|0|0|0
KAN|8|16|YPR028W|735|735|816|822|641|624|0|0|0|0|0|0|0|0|0|0|0|0|0|0
KAN|8|17|YPL227C|673|631|745|748|587|559|0|0|0|0|0|0|0|0|0|0|0|0|0|0
KAN|8|18|YOL013C|640|614|791|802|613|552|0|0|0|0|0|0|0|0|0|0|0|0|0|0
KAN|8|19|YOL018C|468|444|507|491|470|443|0|0|0|0|0|0|0|0|0|0|0|0|0|0
KAN|8|20|YPR003C|766|700|781|714|636|609|0|0|0|0|0|0|0|0|0|0|0|0|0|0
KAN|8|21|YPL246C|654|706|721|603|602|531|0|0|0|0|0|0|0|0|0|0|0|0|0|0
KAN|8|22|YOR377W|646|609|726|678|497|479|0|0|0|0|0|0|0|0|0|0|0|0|0|0
KAN|8|23|YPL274W|715|648|763|729|604|668|0|0|0|0|0|0|0|0|0|0|0|0|0|0
KAN|8|24|YPL051W|667|792|846|905|739|816|0|0|0|0|0|0|0|0|0|0|0|0|0|0
KAN|9|1|YPL170W|887|633|984|775|737|513|0|0|0|0|0|0|0|0|0|0|0|0|0|0
KAN|9|2|YOL065C|597|645|662|607|587|519|0|0|0|0|0|0|0|0|0|0|0|0|0|0
KAN|9|3|YOR311C|557|425|578|559|461|403|0|0|0|0|0|0|0|0|0|0|0|0|0|0
KAN|9|4|YOR321W|627|583|592|572|419|405|0|0|0|0|0|0|0|0|0|0|0|0|0|0
KAN|9|5|YPL195W|548|502|584|603|484|462|0|0|0|0|0|0|0|0|0|0|0|0|0|0
KAN|9|6|YOL047C|595|611|583|574|493|478|0|0|0|0|0|0|0|0|0|0|0|0|0|0
KAN|9|7|YOR307C|580|577|643|684|472|463|0|0|0|0|0|0|0|0|0|0|0|0|0|0
KAN|9|8|YPL087W|601|578|649|649|555|510|0|0|0|0|0|0|0|0|0|0|0|0|0|0
KAN|9|9|YPL207W|696|656|767|774|578|543|0|0|0|0|0|0|0|0|0|0|0|0|0|0
KAN|9|10|YPL206C|738|713|790|786|628|614|0|0|0|0|0|0|0|0|0|0|0|0|0|0
KAN|9|11|YOR284W|545|537|573|556|472|447|0|0|0|0|0|0|0|0|0|0|0|0|0|0
KAN|9|12|YOR285W|496|451|547|543|457|437|0|0|0|0|0|0|0|0|0|0|0|0|0|0
KAN|9|13|YOR288C|557|542|579|601|471|450|0|0|0|0|0|0|0|0|0|0|0|0|0|0
KAN|9|14|YOL030W|682|718|721|730|594|580|0|0|0|0|0|0|0|0|0|0|0|0|0|0
KAN|9|15|YOL031C|419|387|450|431|377|350|0|0|0|0|0|0|0|0|0|0|0|0|0|0
KAN|9|16|YOR291W|556|563|591|585|464|463|0|0|0|0|0|0|0|0|0|0|0|0|0|0
KAN|9|17|YCL025C|759|740|757|759|643|605|0|0|0|0|0|0|0|0|0|0|0|0|0|0
KAN|9|18|YDL052C|697|707|770|789|617|642|0|0|0|0|0|0|0|0|0|0|0|0|0|0
KAN|9|19|YPR173C|284|282|318|326|265|266|0|0|0|0|0|0|0|0|0|0|0|0|0|0
KAN|9|20|YCL001W|566|502|607|555|473|428|0|0|0|0|0|0|0|0|0|0|0|0|0|0
KAN|9|21|YPR148C|646|590|745|704|605|561|0|0|0|0|0|0|0|0|0|0|0|0|0|0
KAN|9|22|YPR149W|681|656|704|722|572|575|0|0|0|0|0|0|0|0|0|0|0|0|0|0
KAN|9|23|YDL018C|763|794|884|904|717|722|0|0|0|0|0|0|0|0|0|0|0|0|0|0
KAN|9|24|YBR067C|794|813|1037|1114|850|893|0|0|0|0|0|0|0|0|0|0|0|0|0|0
KAN|10|1|YDL019C|821|648|923|764|764|522|0|0|0|0|0|0|0|0|0|0|0|0|0|0
KAN|10|2|YPR135W|644|500|591|552|495|447|0|0|0|0|0|0|0|0|0|0|0|0|0|0
KAN|10|3|YGR227W|638|526|691|654|569|516|0|0|0|0|0|0|0|0|0|0|0|0|0|0
KAN|10|4|YBR162W-A|565|536|600|601|486|452|0|0|0|0|0|0|0|0|0|0|0|0|0|0
KAN|10|5|YBR164C|540|570|584|584|467|497|0|0|0|0|0|0|0|0|0|0|0|0|0|0
KAN|10|6|YBR052C|639|634|647|621|551|553|0|0|0|0|0|0|0|0|0|0|0|0|0|0
KAN|10|7|YBR171W|270|255|312|289|164|146|0|0|0|0|0|0|0|0|0|0|0|0|0|0
KAN|10|8|YBR036C|344|310|325|342|288|300|0|0|0|0|0|0|0|0|0|0|0|0|0|0
KAN|10|9|YPR114W|698|682|671|695|565|548|0|0|0|0|0|0|0|0|0|0|0|0|0|0
KAN|10|10|YFR041C|437|391|470|461|391|349|0|0|0|0|0|0|0|0|0|0|0|0|0|0
KAN|10|11|YBR132C|519|514|599|585|435|408|0|0|0|0|0|0|0|0|0|0|0|0|0|0
KAN|10|12|YBR106W|517|395|567|558|435|420|0|0|0|0|0|0|0|0|0|0|0|0|0|0
KAN|10|13|YPR063C|666|614|767|739|601|590|0|0|0|0|0|0|0|0|0|0|0|0|0|0
KAN|10|14|YPR071W|672|685|740|752|541|556|0|0|0|0|0|0|0|0|0|0|0|0|0|0
KAN|10|15|YBL102W|657|660|656|648|465|495|0|0|0|0|0|0|0|0|0|0|0|0|0|0
KAN|10|16|YBR097W|0|0|0|0|0|0|0|0|0|0|0|0|0|0|0|0|0|0|0|0
KAN|10|17|YDL121C|745|718|843|810|663|626|0|0|0|0|0|0|0|0|0|0|0|0|0|0
KAN|10|18|YDR518W|810|777|852|862|686|669|0|0|0|0|0|0|0|0|0|0|0|0|0|0
KAN|10|19|YDR519W|734|721|797|767|586|569|0|0|0|0|0|0|0|0|0|0|0|0|0|0
KAN|10|20|YDR524C|664|632|723|681|534|525|0|0|0|0|0|0|0|0|0|0|0|0|0|0
KAN|10|21|YML048W|658|634|703|675|546|537|0|0|0|0|0|0|0|0|0|0|0|0|0|0
KAN|10|22|YJR073C|531|489|560|542|455|478|0|0|0|0|0|0|0|0|0|0|0|0|0|0
KAN|10|23|wt_blank_sean|0|0|0|0|0|0|0|0|0|0|0|0|0|0|0|0|0|0|0|0
KAN|10|24|YJR088C|864|878|935|969|704|769|0|0|0|0|0|0|0|0|0|0|0|0|0|0
KAN|11|1|YDR503C|722|606|875|718|712|559|0|0|0|0|0|0|0|0|0|0|0|0|0|0
KAN|11|2|YML059C|640|489|625|608|549|506|0|0|0|0|0|0|0|0|0|0|0|0|0|0
KAN|11|3|YML055W|400|335|383|304|323|289|0|0|0|0|0|0|0|0|0|0|0|0|0|0
KAN|11|4|YDL099W|615|608|691|663|517|475|0|0|0|0|0|0|0|0|0|0|0|0|0|0
KAN|11|5|YDL100C|609|585|636|614|536|490|0|0|0|0|0|0|0|0|0|0|0|0|0|0
KAN|11|6|YDR484W|260|299|221|239|193|158|0|0|0|0|0|0|0|0|0|0|0|0|0|0
KAN|11|7|YDR492W|740|708|758|734|650|614|0|0|0|0|0|0|0|0|0|0|0|0|0|0
KAN|11|8|YGL126W|594|549|604|571|497|440|0|0|0|0|0|0|0|0|0|0|0|0|0|0
KAN|11|9|YIL124W|766|741|802|796|629|613|0|0|0|0|0|0|0|0|0|0|0|0|0|0
KAN|11|10|YDL091C|675|670|729|745|577|580|0|0|0|0|0|0|0|0|0|0|0|0|0|0
KAN|11|11|YDL093W|653|620|702|699|568|564|0|0|0|0|0|0|0|0|0|0|0|0|0|0
KAN|11|12|YFL048C|691|672|691|695|569|556|0|0|0|0|0|0|0|0|0|0|0|0|0|0
KAN|11|13|YDL095W|681|659|702|722|554|525|0|0|0|0|0|0|0|0|0|0|0|0|0|0
KAN|11|14|YFL025C|768|750|846|808|693|657|0|0|0|0|0|0|0|0|0|0|0|0|0|0
KAN|11|15|YGL161C|540|550|591|630|482|462|0|0|0|0|0|0|0|0|0|0|0|0|0|0
KAN|11|16|YGL167C|555|542|588|546|479|446|0|0|0|0|0|0|0|0|0|0|0|0|0|0
KAN|11|17|YGR261C|631|611|716|660|555|513|0|0|0|0|0|0|0|0|0|0|0|0|0|0
KAN|11|18|YGR263C|661|631|639|489|659|593|0|0|0|0|0|0|0|0|0|0|0|0|0|0
KAN|11|19|YGR266W|741|727|793|813|617|605|0|0|0|0|0|0|0|0|0|0|0|0|0|0
KAN|11|20|YNR039C|702|683|753|718|628|587|0|0|0|0|0|0|0|0|0|0|0|0|0|0
KAN|11|21|YNL146W|644|638|797|697|605|535|0|0|0|0|0|0|0|0|0|0|0|0|0|0
KAN|11|22|YNR019W|655|534|757|753|575|602|0|0|0|0|0|0|0|0|0|0|0|0|0|0
KAN|11|23|YCR043C|906|853|975|874|815|744|0|0|0|0|0|0|0|0|0|0|0|0|0|0
KAN|11|24|YNR021W|802|799|960|995|839|932|0|0|0|0|0|0|0|0|0|0|0|0|0|0
KAN|12|1|YCR044C|740|566|891|745|696|486|0|0|0|0|0|0|0|0|0|0|0|0|0|0
KAN|12|2|YCR061W|501|410|616|595|549|497|0|0|0|0|0|0|0|0|0|0|0|0|0|0
KAN|12|3|YNR030W|609|553|630|581|514|475|0|0|0|0|0|0|0|0|0|0|0|0|0|0
KAN|12|4|YBR177C|592|552|624|557|504|481|0|0|0|0|0|0|0|0|0|0|0|0|0|0
KAN|12|5|YNR008W|580|575|641|604|514|483|0|0|0|0|0|0|0|0|0|0|0|0|0|0
KAN|12|6|YNR013C|656|632|720|692|558|526|0|0|0|0|0|0|0|0|0|0|0|0|0|0
KAN|12|7|YBR283C|589|583|678|659|582|563|0|0|0|0|0|0|0|0|0|0|0|0|0|0
KAN|12|8|YNL041C|533|490|552|513|468|456|0|0|0|0|0|0|0|0|0|0|0|0|0|0
KAN|12|9|YNL044W|545|552|565|550|444|453|0|0|0|0|0|0|0|0|0|0|0|0|0|0
KAN|12|10|YBR290W|607|614|740|746|596|595|0|0|0|0|0|0|0|0|0|0|0|0|0|0
KAN|12|11|YNL046W|551|552|561|556|475|465|0|0|0|0|0|0|0|0|0|0|0|0|0|0
KAN|12|12|YNL049C|740|744|757|741|635|647|0|0|0|0|0|0|0|0|0|0|0|0|0|0
KAN|12|13|YBR273C|615|618|622|615|497|505|0|0|0|0|0|0|0|0|0|0|0|0|0|0
KAN|12|14|YBR264C|637|646|659|662|574|582|0|0|0|0|0|0|0|0|0|0|0|0|0|0
KAN|12|15|YNL008C|673|681|770|790|612|616|0|0|0|0|0|0|0|0|0|0|0|0|0|0
KAN|12|16|YDL137W|641|682|666|600|524|474|0|0|0|0|0|0|0|0|0|0|0|0|0|0
KAN|12|17|YJL024C|582|611|664|658|499|497|0|0|0|0|0|0|0|0|0|0|0|0|0|0
KAN|12|18|YJL029C|593|562|640|639|502|486|0|0|0|0|0|0|0|0|0|0|0|0|0|0
KAN|12|19|YML067C|619|625|713|663|607|605|0|0|0|0|0|0|0|0|0|0|0|0|0|0
KAN|12|20|YJL004C|622|610|680|650|537|503|0|0|0|0|0|0|0|0|0|0|0|0|0|0
KAN|12|21|YML038C|622|616|687|673|573|558|0|0|0|0|0|0|0|0|0|0|0|0|0|0
KAN|12|22|YER151C|510|534|547|535|456|443|0|0|0|0|0|0|0|0|0|0|0|0|0|0
KAN|12|23|YML075C|627|495|779|753|650|664|0|0|0|0|0|0|0|0|0|0|0|0|0|0
KAN|12|24|YGR086C|837|922|1015|1123|820|908|0|0|0|0|0|0|0|0|0|0|0|0|0|0
KAN|13|1|YGR089W|730|619|788|637|660|532|0|0|0|0|0|0|0|0|0|0|0|0|0|0
KAN|13|2|YGR106C|615|576|622|606|544|484|0|0|0|0|0|0|0|0|0|0|0|0|0|0
KAN|13|3|YLR246W|607|564|600|589|493|468|0|0|0|0|0|0|0|0|0|0|0|0|0|0
KAN|13|4|YJR118C|572|567|622|578|518|474|0|0|0|0|0|0|0|0|0|0|0|0|0|0
KAN|13|5|YDR205W|706|714|753|724|632|629|0|0|0|0|0|0|0|0|0|0|0|0|0|0
KAN|13|6|YGR038W|600|620|639|620|499|498|0|0|0|0|0|0|0|0|0|0|0|0|0|0
KAN|13|7|YJR131W|497|499|589|587|480|467|0|0|0|0|0|0|0|0|0|0|0|0|0|0
KAN|13|8|YJR134C|674|685|720|741|541|550|0|0|0|0|0|0|0|0|0|0|0|0|0|0
KAN|13|9|YER120W|565|619|589|574|457|455|0|0|0|0|0|0|0|0|0|0|0|0|0|0
KAN|13|10|YER122C|599|576|626|594|556|550|0|0|0|0|0|0|0|0|0|0|0|0|0|0
KAN|13|11|YJR117W|471|449|532|494|365|346|0|0|0|0|0|0|0|0|0|0|0|0|0|0
KAN|13|12|YER113C|567|565|599|568|548|527|0|0|0|0|0|0|0|0|0|0|0|0|0|0
KAN|13|13|YJR040W|592|572|729|363|529|361|0|0|0|0|0|0|0|0|0|0|0|0|0|0
KAN|13|14|YKR067W|559|568|598|617|485|457|0|0|0|0|0|0|0|0|0|0|0|0|0|0
KAN|13|15|YJR031C|686|683|713|726|613|619|0|0|0|0|0|0|0|0|0|0|0|0|0|0
KAN|13|16|YMR054W|576|601|715|711|583|610|0|0|0|0|0|0|0|0|0|0|0|0|0|0
KAN|13|17|YIR033W|586|603|611|625|456|479|0|0|0|0|0|0|0|0|0|0|0|0|0|0
KAN|13|18|YJR010C-A|526|527|582|553|456|449|0|0|0|0|0|0|0|0|0|0|0|0|0|0
KAN|13|19|YJR015W|653|684|750|686|540|534|0|0|0|0|0|0|0|0|0|0|0|0|0|0
KAN|13|20|YMR052W|625|658|640|644|517|518|0|0|0|0|0|0|0|0|0|0|0|0|0|0
KAN|13|21|YBR287W|671|639|765|743|577|532|0|0|0|0|0|0|0|0|0|0|0|0|0|0
KAN|13|22|YBR288C|615|500|879|809|648|611|0|0|0|0|0|0|0|0|0|0|0|0|0|0
KAN|13|23|YAR002C-A|627|570|596|559|913|483|0|0|0|0|0|0|0|0|0|0|0|0|0|0
KAN|13|24|YMR119W|855|938|846|858|674|779|0|0|0|0|0|0|0|0|0|0|0|0|0|0
KAN|14|1|YNL125C|698|590|766|630|687|539|0|0|0|0|0|0|0|0|0|0|0|0|0|0
KAN|14|2|YNL130C|586|534|678|600|623|552|0|0|0|0|0|0|0|0|0|0|0|0|0|0
KAN|14|3|YIL030C|437|415|517|478|421|386|0|0|0|0|0|0|0|0|0|0|0|0|0|0
KAN|14|4|YNL085W|623|597|699|650|597|582|0|0|0|0|0|0|0|0|0|0|0|0|0|0
KAN|14|5|YNL095C|492|488|588|582|461|483|0|0|0|0|0|0|0|0|0|0|0|0|0|0
KAN|14|6|YLR390W-A|510|521|571|589|468|491|0|0|0|0|0|0|0|0|0|0|0|0|0|0
KAN|14|7|YJL078C|519|552|626|626|488|489|0|0|0|0|0|0|0|0|0|0|0|0|0|0
KAN|14|8|YKR053C|498|507|629|617|512|530|0|0|0|0|0|0|0|0|0|0|0|0|0|0
KAN|14|9|YNL051W|513|501|588|560|471|465|0|0|0|0|0|0|0|0|0|0|0|0|0|0
KAN|14|10|YPL137C|585|539|671|621|549|552|0|0|0|0|0|0|0|0|0|0|0|0|0|0
KAN|14|11|YDL072C|500|480|594|567|489|436|0|0|0|0|0|0|0|0|0|0|0|0|0|0
KAN|14|12|YCR048W|641|619|717|676|605|554|0|0|0|0|0|0|0|0|0|0|0|0|0|0
KAN|14|13|YCR067C|578|613|572|586|504|509|0|0|0|0|0|0|0|0|0|0|0|0|0|0
KAN|14|14|YCR034W|681|705|703|743|619|627|0|0|0|0|0|0|0|0|0|0|0|0|0|0
KAN|14|15|YGR130C|600|634|670|660|517|505|0|0|0|0|0|0|0|0|0|0|0|0|0|0
KAN|14|16|YGL223C|634|675|685|687|538|546|0|0|0|0|0|0|0|0|0|0|0|0|0|0
KAN|14|17|YBR255W|640|671|717|739|582|590|0|0|0|0|0|0|0|0|0|0|0|0|0|0
KAN|14|18|YER087C-B|440|447|475|436|401|382|0|0|0|0|0|0|0|0|0|0|0|0|0|0
KAN|14|19|YIL105C|592|627|724|668|549|509|0|0|0|0|0|0|0|0|0|0|0|0|0|0
KAN|14|20|YDR476C|724|685|768|616|641|618|0|0|0|0|0|0|0|0|0|0|0|0|0|0
KAN|14|21|YDR525W|618|529|624|572|480|464|0|0|0|0|0|0|0|0|0|0|0|0|0|0
KAN|14|22|YDR057W|642|590|754|731|608|583|0|0|0|0|0|0|0|0|0|0|0|0|0|0
KAN|14|23|YBR159W|494|508|608|683|450|539|0|0|0|0|0|0|0|0|0|0|0|0|0|0
KAN|14|24|YHR123W|858|948|1021|1158|893|1010|0|0|0|0|0|0|0|0|0|0|0|0|0|0
KAN|15|1|YGR284C|848|688|848|717|694|558|0|0|0|0|0|0|0|0|0|0|0|0|0|0
KAN|15|2|YOL101C|570|503|674|569|566|449|0|0|0|0|0|0|0|0|0|0|0|0|0|0
KAN|15|3|YOL107W|522|483|595|549|501|461|0|0|0|0|0|0|0|0|0|0|0|0|0|0
KAN|15|4|YNL300W|525|484|601|566|496|473|0|0|0|0|0|0|0|0|0|0|0|0|0|0
KAN|15|5|YOL110W|503|522|642|605|504|517|0|0|0|0|0|0|0|0|0|0|0|0|0|0
KAN|15|6|YOR317W|386|420|449|475|364|395|0|0|0|0|0|0|0|0|0|0|0|0|0|0
KAN|15|7|YML071C|419|417|539|509|427|439|0|0|0|0|0|0|0|0|0|0|0|0|0|0
KAN|15|8|YIR038C|572|463|607|602|513|537|0|0|0|0|0|0|0|0|0|0|0|0|0|0
KAN|15|9|YML101C|553|537|641|601|530|528|0|0|0|0|0|0|0|0|0|0|0|0|0|0
KAN|15|10|YOL137W|513|451|579|555|472|460|0|0|0|0|0|0|0|0|0|0|0|0|0|0
KAN|15|11|YDR424C|432|346|529|379|455|465|0|0|0|0|0|0|0|0|0|0|0|0|0|0
KAN|15|12|YMR065W|551|460|651|621|537|521|0|0|0|0|0|0|0|0|0|0|0|0|0|0
KAN|15|13|YML128C|368|378|387|460|354|350|0|0|0|0|0|0|0|0|0|0|0|0|0|0
KAN|15|14|YHR045W|528|527|598|610|503|536|0|0|0|0|0|0|0|0|0|0|0|0|0|0
KAN|15|15|YHR181W|512|531|615|602|499|480|0|0|0|0|0|0|0|0|0|0|0|0|0|0
KAN|15|16|YMR123W|462|481|500|528|394|385|0|0|0|0|0|0|0|0|0|0|0|0|0|0
KAN|15|17|YLR039C|345|326|414|395|337|328|0|0|0|0|0|0|0|0|0|0|0|0|0|0
KAN|15|18|YLR050C|502|446|616|659|503|556|0|0|0|0|0|0|0|0|0|0|0|0|0|0
KAN|15|19|YNR075W|551|497|633|617|560|529|0|0|0|0|0|0|0|0|0|0|0|0|0|0
KAN|15|20|YOL088C|504|461|652|585|521|487|0|0|0|0|0|0|0|0|0|0|0|0|0|0
KAN|15|21|YMR313C|568|564|667|635|527|495|0|0|0|0|0|0|0|0|0|0|0|0|0|0
KAN|15|22|YHR004C|483|421|552|517|378|389|0|0|0|0|0|0|0|0|0|0|0|0|0|0
KAN|15|23|YLR450W|602|652|727|768|618|619|0|0|0|0|0|0|0|0|0|0|0|0|0|0
KAN|15|24|YDL192W|861|1052|945|1084|779|875|0|0|0|0|0|0|0|0|0|0|0|0|0|0
KAN|16|1|YNR051C|712|912|616|952|618|835|0|0|0|0|0|0|0|0|0|0|0|0|0|0
KAN|16|2|YJL123C|404|853|469|753|450|518|0|0|0|0|0|0|0|0|0|0|0|0|0|0
KAN|16|3|YJL117W|396|561|437|592|423|500|0|0|0|0|0|0|0|0|0|0|0|0|0|0
KAN|16|4|YDL222C|420|674|487|624|424|664|0|0|0|0|0|0|0|0|0|0|0|0|0|0
KAN|16|5|YDL226C|442|537|488|605|397|495|0|0|0|0|0|0|0|0|0|0|0|0|0|0
KAN|16|6|YDL231C|513|579|554|883|475|763|0|0|0|0|0|0|0|0|0|0|0|0|0|0
KAN|16|7|YDL232W|452|591|486|575|428|562|0|0|0|0|0|0|0|0|0|0|0|0|0|0
KAN|16|8|YJL079C|463|611|481|617|409|527|0|0|0|0|0|0|0|0|0|0|0|0|0|0
KAN|16|9|YKR088C|380|667|437|748|372|792|0|0|0|0|0|0|0|0|0|0|0|0|0|0
KAN|16|10|YJL073W|408|570|420|593|372|652|0|0|0|0|0|0|0|0|0|0|0|0|0|0
KAN|16|11|YJL062W|388|722|405|758|332|638|0|0|0|0|0|0|0|0|0|0|0|0|0|0
KAN|16|12|YJR066W|378|656|437|664|358|675|0|0|0|0|0|0|0|0|0|0|0|0|0|0
KAN|16|13|YDR483W|485|784|522|848|432|755|0|0|0|0|0|0|0|0|0|0|0|0|0|0
KAN|16|14|YER044C|165|589|201|385|252|489|0|0|0|0|0|0|0|0|0|0|0|0|0|0
KAN|16|15|YDL204W|476|704|503|855|442|1104|0|0|0|0|0|0|0|0|0|0|0|0|0|0
KAN|16|16|YBR058C-A|0|81|13|82|0|29|0|0|0|0|0|0|0|0|0|0|0|0|0|0
KAN|16|17|YBR096W|654|1342|680|864|587|841|0|0|0|0|0|0|0|0|0|0|0|0|0|0
KAN|16|18|YBR234C|0|102|0|49|47|116|0|0|0|0|0|0|0|0|0|0|0|0|0|0
KAN|16|19|YDR027C|81|81|146|297|131|49|0|0|0|0|0|0|0|0|0|0|0|0|0|0
KAN|16|20|YDR032C|911|801|1082|981|1494|653|0|0|0|0|0|0|0|0|0|0|0|0|0|0
KAN|16|21|YEL022W|409|934|480|608|583|1096|0|0|0|0|0|0|0|0|0|0|0|0|0|0
KAN|16|22|YER053C-A|716|756|557|649|448|622|0|0|0|0|0|0|0|0|0|0|0|0|0|0
KAN|16|23|YER100W|565|797|598|943|477|781|0|0|0|0|0|0|0|0|0|0|0|0|0|0
KAN|16|24|YGL095C|149|231|111|243|851|174|0|0|0|0|0|0|0|0|0|0|0|0|0|0
NAT|YML125C*3NAT
KAN|1|1|YCR017C|828|564|1149|555|881|566|0|0|0|0|0|0|0|0|0|0|0|0|0|0
KAN|1|2|YDR056C|658|588|793|659|632|470|0|0|0|0|0|0|0|0|0|0|0|0|0|0
KAN|1|3|YBR229C|610|403|565|363|461|353|0|0|0|0|0|0|0|0|0|0|0|0|0|0
KAN|1|4|YCR011C|722|637|786|657|548|431|0|0|0|0|0|0|0|0|0|0|0|0|0|0
KAN|1|5|YBL011W|751|721|826|752|624|477|0|0|0|0|0|0|0|0|0|0|0|0|0|0
KAN|1|6|YBL017C|729|584|649|545|632|515|0|0|0|0|0|0|0|0|0|0|0|0|0|0
KAN|1|7|YCL056C|847|663|705|602|705|601|0|0|0|0|0|0|0|0|0|0|0|0|0|0
KAN|1|8|YDR137W|689|592|624|602|222|100|0|0|0|0|0|0|0|0|0|0|0|0|0|0
KAN|1|9|YAR042W|695|738|870|624|841|613|0|0|0|0|0|0|0|0|0|0|0|0|0|0
KAN|1|10|YBR201W|991|995|897|851|740|685|0|0|0|0|0|0|0|0|0|0|0|0|0|0
KAN|1|11|YCL045C|792|802|817|649|700|582|0|0|0|0|0|0|0|0|0|0|0|0|0|0
KAN|1|12|YBR183W|1063|929|976|858|634|446|0|0|0|0|0|0|0|0|0|0|0|0|0|0
KAN|1|13|YDR108W|1069|883|857|722|615|506|0|0|0|0|0|0|0|0|0|0|0|0|0|0
KAN|1|14|YAL007C|0|0|0|0|0|0|0|0|0|0|0|0|0|0|0|0|0|0|0|0
KAN|1|15|YDR100W|975|1024|1187|884|939|674|0|0|0|0|0|0|0|0|0|0|0|0|0|0
KAN|1|16|YAL026C|0|0|3|0|1|0|0|0|0|0|0|0|0|0|0|0|0|0|0|0
KAN|1|17|YAL023C|1341|1237|1138|950|956|743|0|0|0|0|0|0|0|0|0|0|0|0|0|0
KAN|1|18|YBL082C|895|921|993|876|906|801|0|0|0|0|0|0|0|0|0|0|0|0|0|0
KAN|1|19|YDR084C|1067|1064|1017|1032|1002|838|0|0|0|0|0|0|0|0|0|0|0|0|0|0
KAN|1|20|YAL042W|0|0|6|0|0|0|0|0|0|0|0|0|0|0|0|0|0|0|0|0
KAN|1|21|YAL058W|769|680|924|706|788|584|0|0|0|0|0|0|0|0|0|0|0|0|0|0
KAN|1|22|YGL200C|949|807|999|843|855|698|0|0|0|0|0|0|0|0|0|0|0|0|0|0
KAN|1|23|YGL203C|856|770|864|752|749|624|0|0|0|0|0|0|0|0|0|0|0|0|0|0
KAN|1|24|YDR294C|1128|1064|1219|1082|704|711|0|0|0|0|0|0|0|0|0|0|0|0|0|0
KAN|2|1|YDR297W|994|928|1211|1138|947|683|0|0|0|0|0|0|0|0|0|0|0|0|0|0
KAN|2|2|YEL001C|857|673|851|861|669|608|0|0|0|0|0|0|0|0|0|0|0|0|0|0
[truncated: 2,043,758 more chars]
