# Supplementary material for: A strategy for extracting and analyzing large-scale quantitative epistatic interaction data
Source: Genome Biol. 2006 Jul 21;7(7):R63. doi: 10.1186/gb-2006-7-7-r63 (PMC1779568; doi:10.1186/gb-2006-7-7-r63)
Supplement: Additional data file 7 — Raw colony size data used for the analysis presented as formatted text documents. [file gb-2006-7-7-r63-S7.txt]

NAT|YBR080C*A
KAN|1|1|YCR017C|596|531|735|528|962|499
KAN|1|2|YDR056C|811|696|781|612|600|597
KAN|1|3|YBR229C|608|576|606|505|595|519
KAN|1|4|YCR011C|706|587|634|491|647|471
KAN|1|5|YBL011W|641|545|728|516|713|533
KAN|1|6|YBL017C|595|508|626|501|749|668
KAN|1|7|YCL056C|768|650|882|680|865|820
KAN|1|8|YDR137W|274|169|0|3|207|174
KAN|1|9|YAR042W|721|625|914|710|688|553
KAN|1|10|YBR201W|890|733|727|626|805|711
KAN|1|11|YCL045C|756|710|708|594|637|531
KAN|1|12|YBR183W|477|400|732|659|693|647
KAN|1|13|YDR108W|689|567|614|690|1179|1059
KAN|1|14|YAL007C|788|700|676|544|712|636
KAN|1|15|YDR100W|663|505|823|746|681|640
KAN|1|16|YAL026C|588|546|577|425|582|450
KAN|1|17|YAL023C|881|754|832|701|919|766
KAN|1|18|YBL082C|897|796|771|655|739|662
KAN|1|19|YDR084C|648|521|765|612|729|647
KAN|1|20|YAL042W|729|623|739|567|769|697
KAN|1|21|YAL058W|595|554|617|483|729|587
KAN|1|22|YGL200C|630|544|749|619|586|420
KAN|1|23|YGL203C|699|586|680|528|670|556
KAN|1|24|YDR294C|566|636|807|809|697|762
KAN|2|1|YDR297W|994|849|905|740|779|657
KAN|2|2|YEL001C|657|658|614|534|559|543
KAN|2|3|YEL003W|458|494|303|241|39|75
KAN|2|4|YDR304C|556|522|609|572|627|593
KAN|2|5|YEL004W|427|399|365|402|469|468
KAN|2|6|YEL005C|630|640|557|488|637|573
KAN|2|7|YDR307W|634|597|618|583|565|565
KAN|2|8|YGL084C|372|347|0|0|0|0
KAN|2|9|YGL054C|582|498|666|574|842|673
KAN|2|10|YER019C-A|660|604|661|568|595|554
KAN|2|11|YDR270W|585|584|645|617|841|814
KAN|2|12|YDR410C|0|0|0|0|0|0
KAN|2|13|YDR411C|478|496|547|417|550|485
KAN|2|14|YER004W|459|463|610|537|638|608
KAN|2|15|YER005W|469|468|477|429|562|494
KAN|2|16|YGL020C|654|646|460|425|725|629
KAN|2|17|YEL064C|0|0|0|56|0|0
KAN|2|18|YGL027C|345|363|333|377|590|513
KAN|2|19|YDR233C|605|585|546|490|732|691
KAN|2|20|YEL042W|413|381|488|440|393|364
KAN|2|21|YEL043W|587|574|592|502|465|402
KAN|2|22|YGL005C|541|553|527|478|697|631
KAN|2|23|YGL010W|422|428|536|486|517|480
KAN|2|24|YGL012W|497|640|585|647|649|740
KAN|3|1|YDR349C|609|555|679|547|210|149
KAN|3|2|YDR221W|575|518|587|518|832|701
KAN|3|3|YDR222W|532|504|400|491|738|670
KAN|3|4|YDR357C|577|562|482|451|457|441
KAN|3|5|YEL031W|489|527|199|280|349|413
KAN|3|6|YER083C|591|598|456|535|562|540
KAN|3|7|YDR344C|561|503|623|560|722|690
KAN|3|8|YEL013W|264|269|169|168|20|42
KAN|3|9|YEL015W|461|479|361|331|406|306
KAN|3|10|YER071C|603|598|660|589|748|679
KAN|3|11|YDR320C|583|530|107|123|155|170
KAN|3|12|YHR110W|560|487|669|577|541|479
KAN|3|13|YIL076W|354|350|319|278|289|269
KAN|3|14|YIL090W|356|382|165|219|341|387
KAN|3|15|YIL039W|543|560|629|553|481|444
KAN|3|16|YIL040W|402|461|501|446|490|493
KAN|3|17|YIL043C|581|573|697|570|640|556
KAN|3|18|YIL044C|600|565|546|436|665|591
KAN|3|19|YGR199W|764|767|685|600|512|430
KAN|3|20|YGR202C|588|578|481|439|626|540
KAN|3|21|YHR060W|0|0|0|0|0|0
KAN|3|22|YIL027C|766|695|686|576|720|646
KAN|3|23|YHR079C|465|478|443|410|491|453
KAN|3|24|YGR177C|749|888|827|893|765|848
KAN|4|1|YGR036C|225|273|16|80|226|132
KAN|4|2|YHR039C|667|544|533|479|775|645
KAN|4|3|YIL005W|585|517|527|493|363|385
KAN|4|4|YIL016W|425|394|394|462|452|445
KAN|4|5|YGR170W|372|407|384|352|447|421
KAN|4|6|YHR204W|463|444|550|509|735|734
KAN|4|7|YGR157W|392|382|4|42|137|261
KAN|4|8|YHL003C|743|664|730|627|878|770
KAN|4|9|YHR176W|549|472|752|595|728|627
KAN|4|10|YHR142W|611|546|479|375|591|538
KAN|4|11|YGL226C-A|638|537|628|523|726|642
KAN|4|12|YGL231C|567|556|645|547|705|631
KAN|4|13|YHL031C|369|286|415|314|230|159
KAN|4|14|YHR135C|766|686|664|599|702|641
KAN|4|15|YHR136C|664|673|645|548|782|756
KAN|4|16|YGR105W|217|282|2|0|0|0
KAN|4|17|YLL014W|536|538|616|524|710|602
KAN|4|18|YKL020C|496|522|618|517|620|557
KAN|4|19|YLR080W|319|340|607|520|651|578
KAN|4|20|YKL140W|445|435|471|442|627|560
KAN|4|21|YKL008C|531|534|577|510|559|512
KAN|4|22|YLR056W|730|712|631|539|818|749
KAN|4|23|YLR064W|631|672|580|547|723|735
KAN|4|24|YKL119C|458|469|430|600|134|304
KAN|5|1|YJL134W|679|584|761|575|486|491
KAN|5|2|YLR042C|609|528|596|458|714|634
KAN|5|3|YLR023C|459|474|575|576|431|485
KAN|5|4|YJL178C|529|507|352|328|613|600
KAN|5|5|YJL171C|589|518|600|548|692|654
KAN|5|6|YKL094W|523|527|529|546|638|633
KAN|5|7|YJL168C|401|367|366|375|463|441
KAN|5|8|YKL212W|433|480|176|277|46|41
KAN|5|9|YJL192C|409|448|513|440|679|601
KAN|5|10|YKL073W|466|443|457|411|537|540
KAN|5|11|YKL179C|610|560|541|478|569|577
KAN|5|12|YLL043W|524|491|553|392|539|478
KAN|5|13|YLL052C|570|531|620|505|445|447
KAN|5|14|YLL055W|497|467|592|492|686|628
KAN|5|15|YKL063C|411|381|563|535|575|543
KAN|5|16|YKL065C|729|679|582|534|649|620
KAN|5|17|YJL198W|466|452|601|509|527|486
KAN|5|18|YJL196C|463|478|603|522|532|498
KAN|5|19|YLL023C|534|530|623|557|600|579
KAN|5|20|YLL028W|678|663|667|551|750|715
KAN|5|21|YJL212C|426|429|631|531|710|661
KAN|5|22|YMR022W|651|687|491|501|585|582
KAN|5|23|YMR214W|368|416|528|505|562|566
KAN|5|24|YMR215W|645|690|778|840|917|1017
KAN|6|1|YMR010W|839|687|843|624|862|651
KAN|6|2|YMR015C|524|466|499|471|559|486
KAN|6|3|YLR207W|570|511|507|502|545|547
KAN|6|4|YLR350W|387|331|243|242|184|308
KAN|6|5|YLR220W|662|600|684|602|311|535
KAN|6|6|YML012W|611|602|631|582|405|450
KAN|6|7|YML008C|502|501|599|589|700|702
KAN|6|8|YMR202W|453|596|283|503|217|195
KAN|6|9|YLR194C|617|608|599|522|857|722
KAN|6|10|YMR183C|602|530|638|528|738|683
KAN|6|11|YML019W|583|545|668|600|504|412
KAN|6|12|YML013W|451|425|700|622|431|414
KAN|6|13|YLR292C|502|500|565|502|828|711
KAN|6|14|YMR161W|602|580|510|475|475|431
KAN|6|15|YMR163C|426|415|512|505|649|603
KAN|6|16|YLR396C|0|0|0|0|0|0
KAN|6|17|YMR152W|618|555|753|669|662|580
KAN|6|18|YLR130C|645|590|636|581|711|637
KAN|6|19|YLR268W|263|293|116|113|1|29
KAN|6|20|YMR029C|517|549|626|560|711|684
KAN|6|21|YMR031C|499|544|629|547|398|450
KAN|6|22|YLR372W|451|487|552|479|518|510
KAN|6|23|YLR242C|660|756|647|613|453|477
KAN|6|24|YLR250W|665|765|676|830|731|828
KAN|7|1|YLR120C|851|746|780|550|851|658
KAN|7|2|YOR245C|553|480|497|506|705|683
KAN|7|3|YOR115C|464|398|501|451|455|509
KAN|7|4|YNL297C|527|507|215|203|508|600
KAN|7|5|YNL156C|620|578|516|545|312|339
KAN|7|6|YNL153C|226|239|372|349|92|85
KAN|7|7|YOR002W|556|502|472|379|784|732
KAN|7|8|YOR092W|0|0|0|0|0|0
KAN|7|9|YOR214C|585|589|558|484|747|651
KAN|7|10|YOR216C|282|319|437|376|420|374
KAN|7|11|YOR085W|555|526|488|413|807|726
KAN|7|12|YOR089C|410|446|380|339|408|348
KAN|7|13|YNL194C|327|349|440|409|416|410
KAN|7|14|YNL327W|540|509|687|603|760|730
KAN|7|15|YNL190W|426|419|603|535|306|237
KAN|7|16|YNL323W|529|490|531|493|911|756
KAN|7|17|YOR198C|267|221|0|0|348|366
KAN|7|18|YOR067C|622|505|497|485|733|650
KAN|7|19|YOR070C|336|397|303|291|475|473
KAN|7|20|YOR079C|510|479|653|610|670|664
KAN|7|21|YMR307W|445|465|530|485|413|349
KAN|7|22|YOR049C|496|501|615|555|702|663
KAN|7|23|YMR292W|299|369|448|466|466|428
KAN|7|24|YNL219C|596|679|707|769|901|950
KAN|8|1|YMR299C|797|681|782|585|771|701
KAN|8|2|YOR165W|409|415|510|500|352|344
KAN|8|3|YOR036W|348|311|151|295|0|0
KAN|8|4|YOR171C|416|415|522|471|574|562
KAN|8|5|YOR175C|662|610|530|421|653|613
KAN|8|6|YOR042W|435|371|550|481|420|493
KAN|8|7|YOR044W|492|406|651|578|755|698
KAN|8|8|YNL238W|667|630|681|569|636|633
KAN|8|9|YMR264W|712|679|731|633|625|610
KAN|8|10|YMR272C|172|162|41|29|123|92
KAN|8|11|YMR274C|593|544|774|668|512|450
KAN|8|12|YOR016C|650|623|727|647|743|674
KAN|8|13|YNL280C|494|507|512|449|602|551
KAN|8|14|YMR251W-A|551|547|443|409|591|548
KAN|8|15|YMR253C|607|600|606|546|796|721
KAN|8|16|YPR028W|706|625|625|548|761|676
KAN|8|17|YPL227C|645|545|594|500|506|501
KAN|8|18|YOL013C|448|483|686|614|790|789
KAN|8|19|YOL018C|438|425|355|327|86|36
KAN|8|20|YPR003C|506|491|622|571|754|696
KAN|8|21|YPL246C|425|478|538|489|423|501
KAN|8|22|YOR377W|420|528|473|467|574|570
KAN|8|23|YPL274W|371|390|641|599|564|514
KAN|8|24|YPL051W|704|835|863|988|536|705
KAN|9|1|YPL170W|839|636|687|449|760|577
KAN|9|2|YOL065C|540|475|672|543|611|580
KAN|9|3|YOR311C|568|518|536|445|505|468
KAN|9|4|YOR321W|634|554|512|477|604|525
KAN|9|5|YPL195W|594|559|564|497|652|658
KAN|9|6|YOL047C|501|449|495|539|376|407
KAN|9|7|YOR307C|505|492|480|484|348|467
KAN|9|8|YPL087W|554|540|579|489|601|619
KAN|9|9|YPL207W|592|614|591|564|431|522
KAN|9|10|YPL206C|470|451|568|487|439|400
KAN|9|11|YOR284W|620|576|531|448|613|632
KAN|9|12|YOR285W|499|545|490|465|713|668
KAN|9|13|YOR288C|401|362|585|535|678|618
KAN|9|14|YOL030W|619|581|494|443|723|661
KAN|9|15|YOL031C|603|578|567|547|412|423
KAN|9|16|YOR291W|459|432|474|467|553|526
KAN|9|17|YCL025C|526|468|545|471|611|538
KAN|9|18|YDL052C|605|538|670|566|704|678
KAN|9|19|YPR173C|427|412|284|212|77|162
KAN|9|20|YCL001W|494|472|494|445|530|526
KAN|9|21|YPR148C|622|568|652|608|551|579
KAN|9|22|YPR149W|479|572|475|459|643|627
KAN|9|23|YDL018C|688|733|461|587|645|624
KAN|9|24|YBR067C|273|319|387|458|481|572
KAN|10|1|YDL019C|815|684|785|510|432|446
KAN|10|2|YPR135W|503|481|358|259|566|557
KAN|10|3|YGR227W|519|438|624|512|685|674
KAN|10|4|YBR162W-A|499|449|430|392|530|514
KAN|10|5|YBR164C|476|451|477|461|705|683
KAN|10|6|YBR052C|387|362|409|303|568|540
KAN|10|7|YBR171W|388|473|317|350|595|546
KAN|10|8|YBR036C|455|392|0|0|0|5
KAN|10|9|YPR114W|476|493|461|433|614|482
KAN|10|10|YFR041C|376|399|437|403|764|638
KAN|10|11|YBR132C|449|417|541|498|627|543
KAN|10|12|YBR106W|301|329|241|155|256|205
KAN|10|13|YPR063C|503|501|511|475|583|527
KAN|10|14|YPR071W|537|501|550|528|596|620
KAN|10|15|YBL102W|506|459|534|478|448|415
KAN|10|16|YBR097W|0|0|0|0|0|0
KAN|10|17|YDL121C|577|521|722|637|656|572
KAN|10|18|YDR518W|587|490|539|612|860|820
KAN|10|19|YDR519W|636|583|610|557|596|590
KAN|10|20|YDR524C|433|447|480|499|379|427
KAN|10|21|YML048W|497|547|629|597|573|499
KAN|10|22|YJR073C|385|454|298|335|217|307
KAN|10|23|wt_blank_sean|0|0|0|0|0|0
KAN|10|24|YJR088C|907|991|926|943|994|994
KAN|11|1|YDR503C|797|718|889|672|1039|834
KAN|11|2|YML059C|516|485|689|606|561|497
KAN|11|3|YML055W|501|492|446|399|398|444
KAN|11|4|YDL099W|495|452|460|416|186|218
KAN|11|5|YDL100C|482|520|477|534|460|525
KAN|11|6|YDR484W|310|307|41|8|41|0
KAN|11|7|YDR492W|601|586|671|577|616|591
KAN|11|8|YGL126W|502|489|658|553|773|699
KAN|11|9|YIL124W|489|447|630|544|427|450
KAN|11|10|YDL091C|550|494|631|529|626|529
KAN|11|11|YDL093W|548|508|609|555|574|296
KAN|11|12|YFL048C|579|470|481|416|442|407
KAN|11|13|YDL095W|501|491|608|544|472|517
KAN|11|14|YFL025C|535|500|579|502|430|442
KAN|11|15|YGL161C|435|408|554|494|313|319
KAN|11|16|YGL167C|549|503|590|493|337|380
KAN|11|17|YGR261C|497|446|510|434|604|565
KAN|11|18|YGR263C|532|510|576|508|618|626
KAN|11|19|YGR266W|623|610|663|611|797|768
KAN|11|20|YNR039C|415|409|448|478|589|587
KAN|11|21|YNL146W|418|485|555|528|621|574
KAN|11|22|YNR019W|514|477|356|338|668|678
KAN|11|23|YCR043C|529|471|681|655|976|771
KAN|11|24|YNR021W|572|677|732|734|913|974
KAN|12|1|YCR044C|722|591|842|649|473|442
KAN|12|2|YCR061W|629|586|544|468|642|607
KAN|12|3|YNR030W|531|549|431|368|464|535
KAN|12|4|YBR177C|436|449|429|305|604|607
KAN|12|5|YNR008W|485|426|317|343|327|311
KAN|12|6|YNR013C|591|566|564|480|742|623
KAN|12|7|YBR283C|500|435|580|513|545|539
KAN|12|8|YNL041C|428|357|475|425|323|350
KAN|12|9|YNL044W|566|500|437|394|624|597
KAN|12|10|YBR290W|608|584|691|604|576|581
KAN|12|11|YNL046W|546|519|612|579|775|756
KAN|12|12|YNL049C|553|531|498|480|601|575
KAN|12|13|YBR273C|507|474|503|418|625|594
KAN|12|14|YBR264C|562|522|521|475|414|442
KAN|12|15|YNL008C|594|571|545|523|829|773
KAN|12|16|YDL137W|620|557|726|673|717|666
KAN|12|17|YJL024C|433|433|506|537|638|580
KAN|12|18|YJL029C|643|654|383|324|223|138
KAN|12|19|YML067C|529|490|663|623|434|439
KAN|12|20|YJL004C|499|507|489|548|731|728
KAN|12|21|YML038C|477|487|603|580|622|612
KAN|12|22|YER151C|335|358|3|1|31|13
KAN|12|23|YML075C|683|736|545|449|422|428
KAN|12|24|YGR086C|734|796|820|908|737|767
KAN|13|1|YGR089W|679|561|774|559|725|586
KAN|13|2|YGR106C|669|591|632|517|639|610
KAN|13|3|YLR246W|450|457|468|507|522|536
KAN|13|4|YJR118C|366|396|379|328|167|141
KAN|13|5|YDR205W|455|473|621|633|872|799
KAN|13|6|YGR038W|395|434|328|350|451|428
KAN|13|7|YJR131W|468|435|603|519|661|623
KAN|13|8|YJR134C|578|477|666|562|574|593
KAN|13|9|YER120W|580|560|648|613|713|726
KAN|13|10|YER122C|538|542|501|502|346|300
KAN|13|11|YJR117W|524|518|506|526|574|553
KAN|13|12|YER113C|582|511|521|472|540|529
KAN|13|13|YJR040W|485|479|707|658|704|629
KAN|13|14|YKR067W|521|450|448|431|429|416
KAN|13|15|YJR031C|583|557|617|512|557|539
KAN|13|16|YMR054W|493|470|550|478|480|427
KAN|13|17|YIR033W|381|404|368|388|489|505
KAN|13|18|YJR010C-A|597|529|557|546|509|538
KAN|13|19|YJR015W|401|469|536|448|394|422
KAN|13|20|YMR052W|541|526|399|410|530|559
KAN|13|21|YBR287W|463|519|558|514|686|716
KAN|13|22|YBR288C|453|483|580|544|613|545
KAN|13|23|YAR002C-A|512|531|664|557|628|521
KAN|13|24|YMR119W|595|697|751|753|799|837
KAN|14|1|YNL125C|384|313|78|47|1038|864
KAN|14|2|YNL130C|692|603|690|573|728|720
KAN|14|3|YIL030C|395|435|341|359|477|438
KAN|14|4|YNL085W|586|541|462|448|258|284
KAN|14|5|YNL095C|464|463|543|470|648|597
KAN|14|6|YLR390W-A|550|552|535|470|584|581
KAN|14|7|YJL078C|382|392|417|427|512|550
KAN|14|8|YKR053C|524|532|530|466|578|553
KAN|14|9|YNL051W|331|330|364|324|559|556
KAN|14|10|YPL137C|407|454|509|474|552|534
KAN|14|11|YDL072C|542|522|520|487|566|574
KAN|14|12|YCR048W|633|606|687|697|714|734
KAN|14|13|YCR067C|463|489|510|513|474|460
KAN|14|14|YCR034W|483|561|574|560|747|696
KAN|14|15|YGR130C|420|484|483|449|572|547
KAN|14|16|YGL223C|592|530|653|662|736|730
KAN|14|17|YBR255W|475|498|509|466|650|637
KAN|14|18|YER087C-B|528|496|619|540|533|518
KAN|14|19|YIL105C|561|525|775|684|705|679
KAN|14|20|YDR476C|503|530|619|567|575|560
KAN|14|21|YDR525W|416|452|574|492|437|531
KAN|14|22|YDR057W|465|519|679|606|616|620
KAN|14|23|YBR159W|454|505|681|632|716|634
KAN|14|24|YHR123W|748|993|835|879|914|1045
KAN|15|1|YGR284C|774|642|907|677|771|794
KAN|15|2|YOL101C|705|749|622|492|491|609
KAN|15|3|YOL107W|519|576|539|456|335|422
KAN|15|4|YNL300W|555|552|513|508|464|593
KAN|15|5|YOL110W|548|542|388|424|429|464
KAN|15|6|YOR317W|328|362|639|583|626|590
KAN|15|7|YML071C|442|406|481|424|448|422
KAN|15|8|YIR038C|662|617|601|544|518|553
KAN|15|9|YML101C|463|502|676|605|661|703
KAN|15|10|YOL137W|439|474|543|547|433|393
KAN|15|11|YDR424C|537|552|534|578|633|645
KAN|15|12|YMR065W|439|520|579|602|237|185
KAN|15|13|YML128C|273|327|0|1|142|247
KAN|15|14|YHR045W|476|501|691|654|796|808
KAN|15|15|YHR181W|472|522|703|624|500|500
KAN|15|16|YMR123W|599|588|409|521|396|552
KAN|15|17|YLR039C|463|463|414|331|310|277
KAN|15|18|YLR050C|455|512|614|664|817|805
KAN|15|19|YNR075W|570|582|500|551|690|650
KAN|15|20|YOL088C|598|613|752|794|732|760
KAN|15|21|YMR313C|536|507|321|291|567|637
KAN|15|22|YHR004C|597|602|510|485|633|606
KAN|15|23|YLR450W|451|558|554|547|648|661
KAN|15|24|YDL192W|777|1018|879|1077|844|961
KAN|16|1|YNR051C|427|501|491|536|300|405
KAN|16|2|YJL123C|364|560|847|844|236|215
KAN|16|3|YJL117W|371|242|430|424|583|602
KAN|16|4|YDL222C|528|651|399|425|440|596
KAN|16|5|YDL226C|441|369|422|364|327|455
KAN|16|6|YDL231C|716|733|516|557|479|599
KAN|16|7|YDL232W|603|695|405|387|550|486
KAN|16|8|YJL079C|453|516|415|377|473|475
KAN|16|9|YKR088C|510|512|543|474|308|249
KAN|16|10|YJL073W|514|619|437|560|516|604
KAN|16|11|YJL062W|487|760|392|494|252|467
KAN|16|12|YJR066W|483|642|336|368|591|629
KAN|16|13|YDR483W|483|675|357|452|582|601
KAN|16|14|YER044C|134|212|0|0|0|57
KAN|16|15|YDL204W|638|842|503|673|958|913
KAN|16|16|YBR058C-A|0|0|0|0|0|0
KAN|16|17|YBR096W|522|661|550|511|780|712
KAN|16|18|YBR234C|642|766|718|852|663|821
KAN|16|19|YDR027C|0|0|0|0|0|0
KAN|16|20|YDR032C|548|736|649|613|741|858
KAN|16|21|YEL022W|447|568|419|539|471|536
KAN|16|22|YER053C-A|395|459|529|609|371|405
KAN|16|23|YER100W|437|604|757|848|766|915
KAN|16|24|YGL095C|0|0|0|0|0|0
NAT|YBR080C*B
KAN|1|1|YCR017C|836|611|840|384|583|548
KAN|1|2|YDR056C|900|748|989|797|975|786
KAN|1|3|YBR229C|731|545|649|498|964|762
KAN|1|4|YCR011C|831|665|819|689|936|788
KAN|1|5|YBL011W|719|569|748|546|978|832
KAN|1|6|YBL017C|788|709|894|722|781|699
KAN|1|7|YCL056C|966|812|836|775|1060|903
KAN|1|8|YDR137W|377|333|106|49|45|0
KAN|1|9|YAR042W|767|618|722|601|896|769
KAN|1|10|YBR201W|792|616|855|678|943|717
KAN|1|11|YCL045C|830|745|755|524|836|744
KAN|1|12|YBR183W|544|492|730|709|883|767
KAN|1|13|YDR108W|807|678|681|608|707|707
KAN|1|14|YAL007C|798|751|716|732|1008|862
KAN|1|15|YDR100W|700|674|762|653|684|555
KAN|1|16|YAL026C|573|505|661|544|665|588
KAN|1|17|YAL023C|815|668|1068|916|1058|819
KAN|1|18|YBL082C|732|645|852|701|831|697
KAN|1|19|YDR084C|768|600|765|634|674|456
KAN|1|20|YAL042W|773|583|818|734|1021|925
KAN|1|21|YAL058W|825|590|678|519|846|688
KAN|1|22|YGL200C|684|467|936|805|1097|945
KAN|1|23|YGL203C|778|571|708|605|694|574
KAN|1|24|YDR294C|715|679|742|779|799|799
KAN|2|1|YDR297W|968|825|938|845|985|849
KAN|2|2|YEL001C|689|658|758|710|826|793
KAN|2|3|YEL003W|563|530|570|561|495|443
KAN|2|4|YDR304C|666|655|653|651|698|681
KAN|2|5|YEL004W|527|534|557|551|635|693
KAN|2|6|YEL005C|647|603|704|697|663|682
KAN|2|7|YDR307W|548|571|595|640|689|701
KAN|2|8|YGL084C|262|269|124|188|87|100
KAN|2|9|YGL054C|708|671|901|808|770|703
KAN|2|10|YER019C-A|582|548|650|591|522|518
KAN|2|11|YDR270W|710|669|827|855|779|803
KAN|2|12|YDR410C|0|0|0|0|0|0
KAN|2|13|YDR411C|800|743|584|542|682|643
KAN|2|14|YER004W|560|604|667|676|644|661
KAN|2|15|YER005W|584|547|446|468|845|822
KAN|2|16|YGL020C|794|799|763|722|342|441
KAN|2|17|YEL064C|33|19|146|150|0|0
KAN|2|18|YGL027C|589|533|706|638|656|587
KAN|2|19|YDR233C|610|621|492|479|647|649
KAN|2|20|YEL042W|576|552|753|750|296|316
KAN|2|21|YEL043W|634|671|561|566|616|560
KAN|2|22|YGL005C|575|564|652|642|722|692
KAN|2|23|YGL010W|639|643|373|385|588|614
KAN|2|24|YGL012W|549|694|883|1010|585|837
KAN|3|1|YDR349C|779|643|682|649|412|272
KAN|3|2|YDR221W|659|585|765|733|843|739
KAN|3|3|YDR222W|647|656|659|646|721|646
KAN|3|4|YDR357C|472|481|521|542|573|546
KAN|3|5|YEL031W|469|517|588|552|585|550
KAN|3|6|YER083C|707|659|794|797|806|809
KAN|3|7|YDR344C|604|592|660|673|542|530
KAN|3|8|YEL013W|314|307|265|258|303|306
KAN|3|9|YEL015W|681|612|694|624|684|654
KAN|3|10|YER071C|651|578|731|722|882|864
KAN|3|11|YDR320C|634|567|290|282|65|24
KAN|3|12|YHR110W|782|766|802|749|542|413
KAN|3|13|YIL076W|164|132|357|333|593|493
KAN|3|14|YIL090W|384|401|386|427|324|390
KAN|3|15|YIL039W|685|684|771|700|509|514
KAN|3|16|YIL040W|590|551|541|550|419|410
KAN|3|17|YIL043C|633|580|591|524|561|522
KAN|3|18|YIL044C|585|540|756|697|967|869
KAN|3|19|YGR199W|578|580|688|654|809|792
KAN|3|20|YGR202C|537|524|711|698|534|523
KAN|3|21|YHR060W|176|145|0|0|0|0
KAN|3|22|YIL027C|829|806|785|747|620|580
KAN|3|23|YHR079C|469|540|749|706|259|267
KAN|3|24|YGR177C|785|985|682|627|778|852
KAN|4|1|YGR036C|211|146|80|124|0|0
KAN|4|2|YHR039C|719|669|891|832|502|445
KAN|4|3|YIL005W|636|583|648|634|631|532
KAN|4|4|YIL016W|574|593|573|632|625|621
KAN|4|5|YGR170W|527|538|579|581|539|527
KAN|4|6|YHR204W|503|458|594|620|732|738
KAN|4|7|YGR157W|337|289|412|406|47|42
KAN|4|8|YHL003C|736|672|756|698|912|852
KAN|4|9|YHR176W|690|627|795|733|712|663
KAN|4|10|YHR142W|673|632|788|801|515|473
KAN|4|11|YGL226C-A|747|694|642|632|773|734
KAN|4|12|YGL231C|628|596|707|697|684|655
KAN|4|13|YHL031C|394|349|327|322|437|418
KAN|4|14|YHR135C|742|706|731|650|785|693
KAN|4|15|YHR136C|567|555|702|704|843|848
KAN|4|16|YGR105W|366|314|145|112|0|0
KAN|4|17|YLL014W|692|687|552|569|534|439
KAN|4|18|YKL020C|546|539|706|620|551|609
KAN|4|19|YLR080W|643|629|421|387|347|336
KAN|4|20|YKL140W|544|586|542|533|863|827
KAN|4|21|YKL008C|510|480|567|539|398|365
KAN|4|22|YLR056W|805|776|652|615|854|824
KAN|4|23|YLR064W|654|687|690|706|755|739
KAN|4|24|YKL119C|632|621|735|780|552|752
KAN|5|1|YJL134W|748|578|836|677|961|797
KAN|5|2|YLR042C|738|664|696|579|931|741
KAN|5|3|YLR023C|535|518|630|640|675|627
KAN|5|4|YJL178C|584|589|539|500|733|724
KAN|5|5|YJL171C|569|548|569|582|289|311
KAN|5|6|YKL094W|617|595|601|624|754|721
KAN|5|7|YJL168C|421|422|459|439|489|447
KAN|5|8|YKL212W|497|534|624|604|613|588
KAN|5|9|YJL192C|706|643|590|565|602|524
KAN|5|10|YKL073W|551|506|506|488|658|639
KAN|5|11|YKL179C|596|562|635|660|646|586
KAN|5|12|YLL043W|604|583|690|641|580|548
KAN|5|13|YLL052C|641|563|265|302|384|402
KAN|5|14|YLL055W|607|556|743|723|531|524
KAN|5|15|YKL063C|560|584|598|601|944|931
KAN|5|16|YKL065C|714|707|717|752|465|466
KAN|5|17|YJL198W|570|571|685|688|534|486
KAN|5|18|YJL196C|703|692|720|698|479|459
KAN|5|19|YLL023C|395|416|661|616|687|650
KAN|5|20|YLL028W|525|519|745|665|759|844
KAN|5|21|YJL212C|617|599|642|599|506|344
KAN|5|22|YMR022W|446|491|820|823|949|910
KAN|5|23|YMR214W|708|662|650|639|792|799
KAN|5|24|YMR215W|559|701|826|817|1059|1184
KAN|6|1|YMR010W|1065|855|834|697|942|753
KAN|6|2|YMR015C|533|471|667|594|717|651
KAN|6|3|YLR207W|616|606|647|600|444|365
KAN|6|4|YLR350W|355|358|451|431|478|444
KAN|6|5|YLR220W|713|674|628|570|807|755
KAN|6|6|YML012W|615|610|553|525|694|662
KAN|6|7|YML008C|601|651|747|766|780|745
KAN|6|8|YMR202W|266|259|1019|1042|601|580
KAN|6|9|YLR194C|608|549|662|690|645|605
KAN|6|10|YMR183C|648|616|623|615|896|892
KAN|6|11|YML019W|646|620|602|518|404|493
KAN|6|12|YML013W|468|516|492|402|614|531
KAN|6|13|YLR292C|665|620|766|642|705|612
KAN|6|14|YMR161W|573|537|880|850|689|628
KAN|6|15|YMR163C|565|563|512|501|751|669
KAN|6|16|YLR396C|0|0|0|0|0|0
KAN|6|17|YMR152W|659|651|651|616|641|586
KAN|6|18|YLR130C|639|657|698|713|738|690
KAN|6|19|YLR268W|382|379|171|180|216|235
KAN|6|20|YMR029C|653|640|599|607|717|680
KAN|6|21|YMR031C|645|683|547|546|701|753
KAN|6|22|YLR372W|564|532|706|700|428|510
KAN|6|23|YLR242C|847|893|636|695|906|905
KAN|6|24|YLR250W|863|831|1157|1233|515|580
KAN|7|1|YLR120C|771|671|878|676|734|544
KAN|7|2|YOR245C|700|669|790|740|846|796
KAN|7|3|YOR115C|705|700|604|611|565|536
KAN|7|4|YNL297C|546|532|549|565|557|605
KAN|7|5|YNL156C|598|576|677|654|654|673
KAN|7|6|YNL153C|491|455|661|643|378|347
KAN|7|7|YOR002W|595|584|458|511|682|643
KAN|7|8|YOR092W|0|0|0|0|0|0
KAN|7|9|YOR214C|633|606|519|543|784|741
KAN|7|10|YOR216C|385|362|241|277|348|424
KAN|7|11|YOR085W|713|616|632|573|579|509
KAN|7|12|YOR089C|503|497|381|352|537|492
KAN|7|13|YNL194C|458|408|811|775|577|533
KAN|7|14|YNL327W|622|583|794|717|366|385
KAN|7|15|YNL190W|541|575|578|549|868|809
KAN|7|16|YNL323W|778|779|590|561|812|770
KAN|7|17|YOR198C|0|0|0|0|0|7
KAN|7|18|YOR067C|462|487|706|697|618|639
KAN|7|19|YOR070C|248|218|219|247|333|325
KAN|7|20|YOR079C|452|508|729|697|748|782
KAN|7|21|YMR307W|238|398|502|502|190|388
KAN|7|22|YOR049C|636|688|538|563|189|57
KAN|7|23|YMR292W|406|480|489|520|663|680
KAN|7|24|YNL219C|456|487|489|604|929|1062
KAN|8|1|YMR299C|740|650|646|557|652|560
KAN|8|2|YOR165W|495|517|727|745|695|697
KAN|8|3|YOR036W|40|117|38|15|52|0
KAN|8|4|YOR171C|640|601|743|655|753|692
KAN|8|5|YOR175C|593|606|653|630|721|693
KAN|8|6|YOR042W|610|623|606|590|588|598
KAN|8|7|YOR044W|540|534|461|468|633|610
KAN|8|8|YNL238W|717|669|505|463|690|637
KAN|8|9|YMR264W|731|696|773|724|849|822
KAN|8|10|YMR272C|10|0|68|44|112|79
KAN|8|11|YMR274C|690|639|623|569|862|793
KAN|8|12|YOR016C|665|637|661|579|893|850
KAN|8|13|YNL280C|618|609|577|562|436|401
KAN|8|14|YMR251W-A|656|631|581|559|795|728
KAN|8|15|YMR253C|662|670|831|798|586|575
KAN|8|16|YPR028W|574|610|679|656|668|591
KAN|8|17|YPL227C|545|583|736|641|717|685
KAN|8|18|YOL013C|804|750|787|708|802|875
KAN|8|19|YOL018C|334|339|220|148|11|0
KAN|8|20|YPR003C|466|513|678|563|867|866
KAN|8|21|YPL246C|684|646|454|448|508|475
KAN|8|22|YOR377W|597|635|601|578|666|570
KAN|8|23|YPL274W|464|402|735|782|484|382
KAN|8|24|YPL051W|869|984|804|938|521|556
KAN|9|1|YPL170W|840|709|923|770|1055|906
KAN|9|2|YOL065C|656|625|565|484|863|813
KAN|9|3|YOR311C|591|494|647|588|481|436
KAN|9|4|YOR321W|606|579|599|589|652|617
KAN|9|5|YPL195W|515|531|689|645|767|720
KAN|9|6|YOL047C|569|573|656|696|627|662
KAN|9|7|YOR307C|565|555|771|789|706|731
KAN|9|8|YPL087W|563|535|467|523|695|708
KAN|9|9|YPL207W|790|747|739|711|722|686
KAN|9|10|YPL206C|601|560|619|594|687|654
KAN|9|11|YOR284W|633|598|668|583|446|574
KAN|9|12|YOR285W|686|643|711|640|895|896
KAN|9|13|YOR288C|679|665|748|672|663|607
KAN|9|14|YOL030W|554|505|495|478|888|854
KAN|9|15|YOL031C|624|590|502|522|660|656
KAN|9|16|YOR291W|611|499|734|713|434|501
KAN|9|17|YCL025C|472|425|570|537|675|645
KAN|9|18|YDL052C|474|469|534|574|807|857
KAN|9|19|YPR173C|343|317|436|374|108|70
KAN|9|20|YCL001W|744|720|738|685|557|575
KAN|9|21|YPR148C|716|727|860|827|750|904
KAN|9|22|YPR149W|728|782|686|702|197|269
KAN|9|23|YDL018C|705|728|767|837|737|641
KAN|9|24|YBR067C|352|434|397|408|27|38
KAN|10|1|YDL019C|794|664|896|726|567|382
KAN|10|2|YPR135W|631|527|646|604|415|347
KAN|10|3|YGR227W|657|597|684|685|689|612
KAN|10|4|YBR162W-A|550|537|440|494|661|553
KAN|10|5|YBR164C|583|581|465|494|527|520
KAN|10|6|YBR052C|530|500|507|494|764|748
KAN|10|7|YBR171W|524|530|355|386|79|58
KAN|10|8|YBR036C|126|78|118|67|0|0
KAN|10|9|YPR114W|676|544|577|497|564|421
KAN|10|10|YFR041C|549|518|331|286|692|609
KAN|10|11|YBR132C|507|520|646|588|526|530
KAN|10|12|YBR106W|353|332|481|441|28|23
KAN|10|13|YPR063C|602|601|771|717|505|494
KAN|10|14|YPR071W|577|601|677|631|859|780
KAN|10|15|YBL102W|383|566|635|601|285|251
KAN|10|16|YBR097W|0|0|0|0|0|0
KAN|10|17|YDL121C|810|801|872|786|958|911
KAN|10|18|YDR518W|211|219|505|503|260|280
KAN|10|19|YDR519W|646|690|734|672|397|330
KAN|10|20|YDR524C|510|561|559|600|648|672
KAN|10|21|YML048W|503|552|459|470|608|581
KAN|10|22|YJR073C|0|0|296|301|0|0
KAN|10|23|wt_blank_sean|0|0|0|0|25|27
KAN|10|24|YJR088C|820|836|780|800|1102|1059
KAN|11|1|YDR503C|904|739|812|673|1151|1012
KAN|11|2|YML059C|613|567|652|718|483|499
KAN|11|3|YML055W|628|611|569|578|434|367
KAN|11|4|YDL099W|537|556|487|467|735|649
KAN|11|5|YDL100C|646|621|740|693|697|672
KAN|11|6|YDR484W|253|300|262|286|74|41
KAN|11|7|YDR492W|610|585|598|542|720|669
KAN|11|8|YGL126W|707|651|690|587|178|134
KAN|11|9|YIL124W|630|580|460|476|497|412
KAN|11|10|YDL091C|615|492|602|528|423|296
KAN|11|11|YDL093W|681|648|703|668|881|855
KAN|11|12|YFL048C|375|424|705|623|670|623
KAN|11|13|YDL095W|567|521|589|589|404|513
KAN|11|14|YFL025C|532|538|553|496|679|602
KAN|11|15|YGL161C|483|506|534|510|513|493
KAN|11|16|YGL167C|492|490|272|327|295|308
KAN|11|17|YGR261C|259|325|727|669|538|456
KAN|11|18|YGR263C|684|651|661|613|803|886
KAN|11|19|YGR266W|460|523|788|732|780|796
KAN|11|20|YNR039C|419|441|618|581|432|404
KAN|11|21|YNL146W|598|631|527|536|203|105
KAN|11|22|YNR019W|534|579|642|627|172|0
KAN|11|23|YCR043C|893|763|806|765|1060|910
KAN|11|24|YNR021W|962|1013|1019|1043|846|863
KAN|12|1|YCR044C|778|614|802|713|650|461
KAN|12|2|YCR061W|564|540|728|661|479|427
KAN|12|3|YNR030W|555|496|671|641|871|796
KAN|12|4|YBR177C|529|511|522|547|695|649
KAN|12|5|YNR008W|539|522|615|623|811|769
KAN|12|6|YNR013C|658|624|660|590|734|648
KAN|12|7|YBR283C|637|595|593|585|467|405
KAN|12|8|YNL041C|420|378|534|513|471|423
KAN|12|9|YNL044W|503|505|769|726|578|545
KAN|12|10|YBR290W|645|649|771|745|974|876
KAN|12|11|YNL046W|356|380|621|592|348|369
KAN|12|12|YNL049C|721|684|695|624|625|528
KAN|12|13|YBR273C|490|464|481|395|221|143
KAN|12|14|YBR264C|567|544|563|540|685|605
KAN|12|15|YNL008C|696|657|705|675|325|297
KAN|12|16|YDL137W|623|597|488|418|796|744
KAN|12|17|YJL024C|716|728|665|613|621|646
KAN|12|18|YJL029C|206|300|327|380|54|39
KAN|12|19|YML067C|536|594|729|665|564|650
KAN|12|20|YJL004C|447|502|716|676|758|800
KAN|12|21|YML038C|566|510|742|690|693|647
KAN|12|22|YER151C|163|169|122|151|0|21
KAN|12|23|YML075C|344|315|605|592|883|814
KAN|12|24|YGR086C|847|893|755|876|888|890
KAN|13|1|YGR089W|823|702|840|762|691|659
KAN|13|2|YGR106C|632|574|571|567|384|433
KAN|13|3|YLR246W|538|503|512|565|534|542
KAN|13|4|YJR118C|496|470|464|463|354|224
KAN|13|5|YDR205W|628|563|799|760|973|929
KAN|13|6|YGR038W|539|480|597|554|697|651
KAN|13|7|YJR131W|532|505|588|558|796|749
KAN|13|8|YJR134C|562|552|265|328|821|766
KAN|13|9|YER120W|567|576|644|619|514|464
KAN|13|10|YER122C|521|518|364|386|840|856
KAN|13|11|YJR117W|577|548|587|559|567|626
KAN|13|12|YER113C|319|350|781|699|382|264
KAN|13|13|YJR040W|739|679|753|730|866|804
KAN|13|14|YKR067W|519|485|697|675|811|741
KAN|13|15|YJR031C|612|622|664|650|660|605
KAN|13|16|YMR054W|627|556|672|649|961|929
KAN|13|17|YIR033W|623|613|523|547|571|556
KAN|13|18|YJR010C-A|434|457|475|530|994|928
KAN|13|19|YJR015W|748|742|617|574|673|614
KAN|13|20|YMR052W|190|219|548|519|592|638
KAN|13|21|YBR287W|673|659|593|588|301|138
KAN|13|22|YBR288C|360|348|647|608|397|342
KAN|13|23|YAR002C-A|714|681|701|612|845|771
KAN|13|24|YMR119W|679|775|559|646|873|987
KAN|14|1|YNL125C|395|332|227|158|0|0
KAN|14|2|YNL130C|716|595|765|707|801|682
KAN|14|3|YIL030C|390|392|554|572|377|294
KAN|14|4|YNL085W|740|713|673|675|173|121
KAN|14|5|YNL095C|607|596|607|607|290|212
KAN|14|6|YLR390W-A|513|538|575|576|767|757
KAN|14|7|YJL078C|666|643|514|517|761|746
KAN|14|8|YKR053C|527|483|495|486|523|516
KAN|14|9|YNL051W|435|465|363|421|223|194
KAN|14|10|YPL137C|530|547|643|607|753|755
KAN|14|11|YDL072C|588|603|634|555|285|208
KAN|14|12|YCR048W|635|633|788|785|1006|993
KAN|14|13|YCR067C|492|523|642|625|326|224
KAN|14|14|YCR034W|700|694|767|757|587|562
KAN|14|15|YGR130C|695|712|648|659|472|444
KAN|14|16|YGL223C|684|700|742|720|662|714
KAN|14|17|YBR255W|470|467|595|623|732|881
KAN|14|18|YER087C-B|483|530|624|611|568|592
KAN|14|19|YIL105C|611|643|695|653|551|649
KAN|14|20|YDR476C|400|410|474|502|984|1003
KAN|14|21|YDR525W|296|303|719|670|321|416
KAN|14|22|YDR057W|701|588|589|623|628|537
KAN|14|23|YBR159W|867|805|808|791|909|792
KAN|14|24|YHR123W|862|977|919|1030|912|1095
KAN|15|1|YGR284C|953|732|960|850|1004|829
KAN|15|2|YOL101C|769|699|333|200|927|826
KAN|15|3|YOL107W|656|619|718|698|725|719
KAN|15|4|YNL300W|486|548|591|654|955|853
KAN|15|5|YOL110W|486|504|575|571|753|700
KAN|15|6|YOR317W|519|546|486|448|767|774
KAN|15|7|YML071C|457|413|494|409|200|183
KAN|15|8|YIR038C|676|633|835|774|766|725
KAN|15|9|YML101C|564|532|730|682|471|458
KAN|15|10|YOL137W|489|535|529|504|606|600
KAN|15|11|YDR424C|560|561|593|537|677|677
KAN|15|12|YMR065W|745|766|602|645|329|264
KAN|15|13|YML128C|10|67|13|0|100|0
KAN|15|14|YHR045W|816|805|852|864|724|711
KAN|15|15|YHR181W|588|629|643|645|711|696
KAN|15|16|YMR123W|702|810|779|833|658|755
KAN|15|17|YLR039C|147|209|305|319|371|430
KAN|15|18|YLR050C|701|710|713|692|217|208
KAN|15|19|YNR075W|797|764|620|607|709|771
KAN|15|20|YOL088C|825|862|724|686|469|505
KAN|15|21|YMR313C|627|567|657|658|181|145
KAN|15|22|YHR004C|476|521|496|605|273|375
KAN|15|23|YLR450W|621|576|598|651|829|821
KAN|15|24|YDL192W|881|1055|857|1007|1036|1197
KAN|16|1|YNR051C|640|629|616|471|494|351
KAN|16|2|YJL123C|754|647|613|691|501|470
KAN|16|3|YJL117W|586|624|620|499|492|388
KAN|16|4|YDL222C|601|674|517|445|494|360
KAN|16|5|YDL226C|622|494|307|338|471|398
KAN|16|6|YDL231C|538|477|846|693|571|437
KAN|16|7|YDL232W|454|433|351|328|387|295
KAN|16|8|YJL079C|603|495|587|431|658|536
KAN|16|9|YKR088C|576|576|576|496|724|549
KAN|16|10|YJL073W|513|666|489|575|635|830
KAN|16|11|YJL062W|570|732|430|691|112|268
KAN|16|12|YJR066W|463|611|652|826|560|470
KAN|16|13|YDR483W|561|775|504|578|593|812
KAN|16|14|YER044C|0|0|0|0|0|0
KAN|16|15|YDL204W|676|795|600|556|532|554
KAN|16|16|YBR058C-A|0|0|0|0|0|0
KAN|16|17|YBR096W|520|595|391|437|327|501
KAN|16|18|YBR234C|800|834|697|913|533|795
KAN|16|19|YDR027C|0|0|0|0|0|0
KAN|16|20|YDR032C|673|630|674|814|594|525
KAN|16|21|YEL022W|315|342|485|676|282|270
KAN|16|22|YER053C-A|404|509|641|889|610|773
KAN|16|23|YER100W|945|970|734|855|906|879
KAN|16|24|YGL095C|0|0|0|0|0|23
NAT|YDL193W*A
KAN|1|1|YCR017C|709|507|817|495|789|450
KAN|1|2|YDR056C|767|717|722|652|705|609
KAN|1|3|YBR229C|605|602|591|459|460|374
KAN|1|4|YCR011C|648|705|887|727|586|504
KAN|1|5|YBL011W|772|738|722|483|766|668
KAN|1|6|YBL017C|774|766|704|540|561|459
KAN|1|7|YCL056C|869|774|884|670|862|794
KAN|1|8|YDR137W|151|185|196|70|275|240
KAN|1|9|YAR042W|975|838|881|576|693|544
KAN|1|10|YBR201W|814|715|704|551|761|689
KAN|1|11|YCL045C|752|723|687|489|568|624
KAN|1|12|YBR183W|811|859|741|587|574|544
KAN|1|13|YDR108W|511|795|698|744|782|711
KAN|1|14|YAL007C|879|861|929|703|810|671
KAN|1|15|YDR100W|648|544|652|547|529|517
KAN|1|16|YAL026C|644|621|744|586|589|517
KAN|1|17|YAL023C|571|497|774|332|571|436
KAN|1|18|YBL082C|753|718|633|319|507|478
KAN|1|19|YDR084C|769|834|750|658|719|556
KAN|1|20|YAL042W|715|678|761|599|614|585
KAN|1|21|YAL058W|720|766|556|402|695|533
KAN|1|22|YGL200C|973|821|797|602|676|566
KAN|1|23|YGL203C|780|760|652|501|726|625
KAN|1|24|YDR294C|929|1003|940|1010|857|878
KAN|2|1|YDR297W|734|752|833|692|721|634
KAN|2|2|YEL001C|519|573|602|523|281|312
KAN|2|3|YEL003W|394|535|161|106|464|481
KAN|2|4|YDR304C|612|657|471|275|74|98
KAN|2|5|YEL004W|509|641|586|575|316|352
KAN|2|6|YEL005C|664|763|524|501|625|614
KAN|2|7|YDR307W|495|593|592|561|312|354
KAN|2|8|YGL084C|42|215|4|0|35|23
KAN|2|9|YGL054C|646|681|806|399|431|367
KAN|2|10|YER019C-A|594|729|608|661|542|596
KAN|2|11|YDR270W|473|698|635|581|126|154
KAN|2|12|YDR410C|0|0|0|0|0|0
KAN|2|13|YDR411C|890|971|93|201|624|660
KAN|2|14|YER004W|416|593|467|479|459|549
KAN|2|15|YER005W|551|763|479|481|331|299
KAN|2|16|YGL020C|624|927|499|359|589|597
KAN|2|17|YEL064C|9|0|0|0|0|0
KAN|2|18|YGL027C|511|537|141|170|792|701
KAN|2|19|YDR233C|568|873|291|216|734|714
KAN|2|20|YEL042W|690|856|151|150|334|343
KAN|2|21|YEL043W|721|681|296|182|411|488
KAN|2|22|YGL005C|759|902|284|295|587|561
KAN|2|23|YGL010W|375|660|148|123|466|524
KAN|2|24|YGL012W|0|0|260|292|486|567
KAN|3|1|YDR349C|759|758|820|832|744|665
KAN|3|2|YDR221W|524|563|237|150|614|587
KAN|3|3|YDR222W|726|739|728|511|341|328
KAN|3|4|YDR357C|571|576|527|469|488|498
KAN|3|5|YEL031W|598|702|41|4|463|467
KAN|3|6|YER083C|550|679|434|260|530|565
KAN|3|7|YDR344C|608|709|765|709|557|571
KAN|3|8|YEL013W|252|374|4|0|199|250
KAN|3|9|YEL015W|554|701|592|489|460|419
KAN|3|10|YER071C|747|679|671|605|568|551
KAN|3|11|YDR320C|448|580|90|54|191|255
KAN|3|12|YHR110W|755|843|117|179|501|530
KAN|3|13|YIL076W|212|485|229|165|280|312
KAN|3|14|YIL090W|524|681|9|103|167|174
KAN|3|15|YIL039W|621|854|601|554|638|642
KAN|3|16|YIL040W|299|441|166|122|154|182
KAN|3|17|YIL043C|605|550|805|617|755|712
KAN|3|18|YIL044C|699|761|179|224|473|482
KAN|3|19|YGR199W|571|815|711|563|261|332
KAN|3|20|YGR202C|595|623|482|296|564|532
KAN|3|21|YHR060W|0|0|0|0|0|0
KAN|3|22|YIL027C|801|939|761|410|715|636
KAN|3|23|YHR079C|493|527|467|350|648|663
KAN|3|24|YGR177C|999|1152|1015|1075|632|632
KAN|4|1|YGR036C|35|143|1|0|21|91
KAN|4|2|YHR039C|471|521|554|372|433|431
KAN|4|3|YIL005W|477|626|685|623|506|497
KAN|4|4|YIL016W|588|752|389|248|472|470
KAN|4|5|YGR170W|324|579|237|147|407|408
KAN|4|6|YHR204W|618|722|612|446|539|556
KAN|4|7|YGR157W|310|451|242|220|123|198
KAN|4|8|YHL003C|615|705|388|295|688|650
KAN|4|9|YHR176W|561|567|667|519|253|292
KAN|4|10|YHR142W|753|827|606|528|618|557
KAN|4|11|YGL226C-A|750|761|872|601|569|532
KAN|4|12|YGL231C|554|645|687|349|490|495
KAN|4|13|YHL031C|290|329|426|220|157|155
KAN|4|14|YHR135C|864|849|790|627|741|656
KAN|4|15|YHR136C|530|665|449|333|658|645
KAN|4|16|YGR105W|99|211|0|0|70|124
KAN|4|17|YLL014W|775|672|768|453|568|541
KAN|4|18|YKL020C|628|646|665|444|377|409
KAN|4|19|YLR080W|568|655|206|83|328|351
KAN|4|20|YKL140W|645|898|697|262|603|523
KAN|4|21|YKL008C|588|580|692|322|433|386
KAN|4|22|YLR056W|672|761|704|490|644|612
KAN|4|23|YLR064W|536|871|513|266|563|621
KAN|4|24|YKL119C|550|955|267|196|529|711
KAN|5|1|YJL134W|776|759|704|573|589|504
KAN|5|2|YLR042C|817|803|720|596|512|519
KAN|5|3|YLR023C|396|672|574|554|353|343
KAN|5|4|YJL178C|377|564|244|6|396|401
KAN|5|5|YJL171C|263|528|498|391|455|456
KAN|5|6|YKL094W|630|700|778|535|406|414
KAN|5|7|YJL168C|423|534|108|132|276|347
KAN|5|8|YKL212W|330|495|144|102|331|494
KAN|5|9|YJL192C|663|655|627|407|498|494
KAN|5|10|YKL073W|428|564|481|428|455|407
KAN|5|11|YKL179C|647|745|559|358|527|506
KAN|5|12|YLL043W|544|641|488|492|601|574
KAN|5|13|YLL052C|553|631|528|341|367|373
KAN|5|14|YLL055W|585|728|549|506|645|609
KAN|5|15|YKL063C|567|792|603|450|513|543
KAN|5|16|YKL065C|633|732|713|533|637|634
KAN|5|17|YJL198W|680|797|663|428|566|534
KAN|5|18|YJL196C|582|725|821|540|500|499
KAN|5|19|YLL023C|672|773|384|389|527|508
KAN|5|20|YLL028W|410|627|533|343|566|607
KAN|5|21|YJL212C|658|830|455|211|550|577
KAN|5|22|YMR022W|578|773|515|336|673|711
KAN|5|23|YMR214W|565|760|609|235|520|553
KAN|5|24|YMR215W|770|1029|689|555|566|701
KAN|6|1|YMR010W|929|941|808|640|641|547
KAN|6|2|YMR015C|327|477|468|335|507|468
KAN|6|3|YLR207W|460|646|661|584|522|503
KAN|6|4|YLR350W|271|541|212|175|333|324
KAN|6|5|YLR220W|421|718|455|305|620|651
KAN|6|6|YML012W|471|656|676|486|472|505
KAN|6|7|YML008C|500|708|728|645|481|495
KAN|6|8|YMR202W|273|373|111|141|176|374
KAN|6|9|YLR194C|533|685|647|461|325|317
KAN|6|10|YMR183C|576|686|720|527|502|465
KAN|6|11|YML019W|499|533|377|181|472|443
KAN|6|12|YML013W|588|659|419|353|380|366
KAN|6|13|YLR292C|461|570|433|233|413|417
KAN|6|14|YMR161W|599|770|694|618|490|504
KAN|6|15|YMR163C|400|424|479|383|307|328
KAN|6|16|YLR396C|0|0|0|0|0|0
KAN|6|17|YMR152W|600|685|332|267|414|411
KAN|6|18|YLR130C|536|807|603|465|641|622
KAN|6|19|YLR268W|519|662|570|261|329|327
KAN|6|20|YMR029C|547|761|635|333|419|421
KAN|6|21|YMR031C|356|638|611|174|525|570
KAN|6|22|YLR372W|681|785|801|599|363|380
KAN|6|23|YLR242C|534|521|708|624|301|383
KAN|6|24|YLR250W|267|847|986|967|836|853
KAN|7|1|YLR120C|562|527|561|510|803|722
KAN|7|2|YOR245C|269|730|750|602|596|616
KAN|7|3|YOR115C|396|580|328|212|262|366
KAN|7|4|YNL297C|402|579|465|410|473|519
KAN|7|5|YNL156C|627|664|547|499|461|467
KAN|7|6|YNL153C|391|553|366|167|209|248
KAN|7|7|YOR002W|487|672|604|483|494|540
KAN|7|8|YOR092W|264|246|0|0|0|0
KAN|7|9|YOR214C|502|655|639|403|543|520
KAN|7|10|YOR216C|406|608|539|413|593|592
KAN|7|11|YOR085W|701|770|627|450|491|488
KAN|7|12|YOR089C|487|551|475|257|440|451
KAN|7|13|YNL194C|606|646|796|607|463|434
KAN|7|14|YNL327W|718|789|831|602|681|628
KAN|7|15|YNL190W|627|719|405|227|588|598
KAN|7|16|YNL323W|510|676|663|551|678|675
KAN|7|17|YOR198C|0|0|0|0|0|0
KAN|7|18|YOR067C|759|878|702|415|488|484
KAN|7|19|YOR070C|342|492|360|249|329|310
KAN|7|20|YOR079C|662|802|828|523|628|604
KAN|7|21|YMR307W|207|662|524|383|405|441
KAN|7|22|YOR049C|584|716|522|115|412|459
KAN|7|23|YMR292W|607|594|602|459|283|264
KAN|7|24|YNL219C|583|842|718|770|678|723
KAN|8|1|YMR299C|855|821|534|378|515|493
KAN|8|2|YOR165W|600|758|553|483|735|721
KAN|8|3|YOR036W|1|124|0|0|0|0
KAN|8|4|YOR171C|530|662|447|417|409|434
KAN|8|5|YOR175C|561|569|618|468|478|514
KAN|8|6|YOR042W|613|623|583|308|431|479
KAN|8|7|YOR044W|495|565|532|396|529|546
KAN|8|8|YNL238W|527|661|486|324|431|413
KAN|8|9|YMR264W|688|804|732|493|560|505
KAN|8|10|YMR272C|348|516|322|132|343|350
KAN|8|11|YMR274C|711|762|757|455|554|533
KAN|8|12|YOR016C|760|809|766|426|666|662
KAN|8|13|YNL280C|485|571|485|323|212|244
KAN|8|14|YMR251W-A|576|635|644|472|493|474
KAN|8|15|YMR253C|738|821|759|512|648|601
KAN|8|16|YPR028W|644|743|642|411|587|579
KAN|8|17|YPL227C|500|582|672|342|458|443
KAN|8|18|YOL013C|800|790|880|606|621|625
KAN|8|19|YOL018C|368|556|286|76|306|359
KAN|8|20|YPR003C|852|891|750|355|496|484
KAN|8|21|YPL246C|523|578|815|717|498|501
KAN|8|22|YOR377W|347|555|449|160|684|693
KAN|8|23|YPL274W|726|686|801|581|287|327
KAN|8|24|YPL051W|975|1039|493|219|702|729
KAN|9|1|YPL170W|625|748|671|499|634|598
KAN|9|2|YOL065C|451|557|408|342|363|314
KAN|9|3|YOR311C|431|469|466|418|449|461
KAN|9|4|YOR321W|599|733|520|273|307|439
KAN|9|5|YPL195W|480|625|463|358|424|480
KAN|9|6|YOL047C|561|676|527|372|541|554
KAN|9|7|YOR307C|530|629|559|374|365|376
KAN|9|8|YPL087W|529|649|650|411|344|351
KAN|9|9|YPL207W|622|693|658|469|625|595
KAN|9|10|YPL206C|495|616|649|413|390|374
KAN|9|11|YOR284W|662|746|760|569|498|465
KAN|9|12|YOR285W|564|617|652|435|493|515
KAN|9|13|YOR288C|666|740|702|487|382|365
KAN|9|14|YOL030W|691|767|656|495|421|406
KAN|9|15|YOL031C|534|656|625|424|352|345
KAN|9|16|YOR291W|555|602|591|378|516|523
KAN|9|17|YCL025C|552|668|537|226|549|545
KAN|9|18|YDL052C|713|809|824|548|458|439
KAN|9|19|YPR173C|181|474|289|282|0|28
KAN|9|20|YCL001W|530|692|519|442|503|487
KAN|9|21|YPR148C|744|948|391|254|617|662
KAN|9|22|YPR149W|485|689|499|198|349|410
KAN|9|23|YDL018C|795|1092|605|589|618|646
KAN|9|24|YBR067C|448|613|881|1032|676|832
KAN|10|1|YDL019C|483|548|606|422|613|505
KAN|10|2|YPR135W|384|586|509|211|377|445
KAN|10|3|YGR227W|563|657|629|511|482|482
KAN|10|4|YBR162W-A|476|507|479|327|480|497
KAN|10|5|YBR164C|512|668|541|402|509|494
KAN|10|6|YBR052C|476|594|469|266|483|522
KAN|10|7|YBR171W|439|591|665|506|443|501
KAN|10|8|YBR036C|275|163|74|0|2|0
KAN|10|9|YPR114W|533|634|691|511|468|469
KAN|10|10|YFR041C|463|571|477|261|434|439
KAN|10|11|YBR132C|527|651|690|525|415|451
KAN|10|12|YBR106W|499|580|501|206|508|488
KAN|10|13|YPR063C|645|672|709|528|431|402
KAN|10|14|YPR071W|519|750|517|365|595|561
KAN|10|15|YBL102W|680|775|707|442|504|542
KAN|10|16|YBR097W|0|0|0|0|0|0
KAN|10|17|YDL121C|613|692|806|515|403|403
KAN|10|18|YDR518W|610|813|719|727|644|604
KAN|10|19|YDR519W|681|858|631|445|508|502
KAN|10|20|YDR524C|550|664|187|175|597|591
KAN|10|21|YML048W|375|657|741|522|392|452
KAN|10|22|YJR073C|65|585|0|0|324|420
KAN|10|23|wt_blank_sean|0|0|0|0|0|0
KAN|10|24|YJR088C|421|808|708|942|418|541
KAN|11|1|YDR503C|816|622|782|449|983|834
KAN|11|2|YML059C|514|722|514|278|508|505
KAN|11|3|YML055W|530|639|404|259|437|449
KAN|11|4|YDL099W|469|633|311|234|339|322
KAN|11|5|YDL100C|450|629|446|183|393|437
KAN|11|6|YDR484W|208|274|312|100|217|269
KAN|11|7|YDR492W|533|608|692|546|343|368
KAN|11|8|YGL126W|704|729|640|426|574|577
KAN|11|9|YIL124W|624|698|799|638|355|372
KAN|11|10|YDL091C|587|665|614|426|518|518
KAN|11|11|YDL093W|609|650|651|431|566|538
KAN|11|12|YFL048C|564|660|552|453|502|482
KAN|11|13|YDL095W|621|727|650|457|547|555
KAN|11|14|YFL025C|540|542|674|483|517|581
KAN|11|15|YGL161C|417|519|441|245|393|430
KAN|11|16|YGL167C|599|740|568|157|422|415
KAN|11|17|YGR261C|655|709|643|504|673|632
KAN|11|18|YGR263C|691|779|856|732|605|626
KAN|11|19|YGR266W|561|640|685|498|540|552
KAN|11|20|YNR039C|343|536|330|282|372|396
KAN|11|21|YNL146W|429|652|415|314|563|525
KAN|11|22|YNR019W|760|729|704|298|496|525
KAN|11|23|YCR043C|571|768|815|702|776|739
KAN|11|24|YNR021W|572|731|429|367|777|714
KAN|12|1|YCR044C|641|674|829|670|581|524
KAN|12|2|YCR061W|627|721|716|657|495|478
KAN|12|3|YNR030W|449|562|495|385|277|358
KAN|12|4|YBR177C|412|430|343|228|428|513
KAN|12|5|YNR008W|505|589|661|566|325|330
KAN|12|6|YNR013C|527|518|681|455|247|273
KAN|12|7|YBR283C|515|578|601|461|431|431
KAN|12|8|YNL041C|486|600|524|401|418|411
KAN|12|9|YNL044W|499|642|495|301|448|475
KAN|12|10|YBR290W|509|631|700|539|513|488
KAN|12|11|YNL046W|539|608|594|302|280|339
KAN|12|12|YNL049C|599|585|552|294|560|590
KAN|12|13|YBR273C|542|646|620|480|480|479
KAN|12|14|YBR264C|529|475|517|429|532|543
KAN|12|15|YNL008C|617|715|698|469|371|388
KAN|12|16|YDL137W|511|679|544|423|480|483
KAN|12|17|YJL024C|385|584|416|279|497|500
KAN|12|18|YJL029C|330|574|305|11|284|313
KAN|12|19|YML067C|509|637|537|317|479|504
KAN|12|20|YJL004C|502|714|683|309|597|595
KAN|12|21|YML038C|470|814|628|415|220|248
KAN|12|22|YER151C|173|466|46|0|182|235
KAN|12|23|YML075C|671|699|640|366|729|699
KAN|12|24|YGR086C|439|859|583|643|822|894
KAN|13|1|YGR089W|562|664|601|376|641|553
KAN|13|2|YGR106C|681|520|701|550|561|497
KAN|13|3|YLR246W|356|535|387|186|504|557
KAN|13|4|YJR118C|471|673|555|366|256|277
KAN|13|5|YDR205W|486|578|714|507|412|620
KAN|13|6|YGR038W|522|620|567|362|581|646
KAN|13|7|YJR131W|563|708|656|490|364|413
KAN|13|8|YJR134C|588|661|779|744|563|529
KAN|13|9|YER120W|609|664|633|461|517|529
KAN|13|10|YER122C|484|481|562|442|583|525
KAN|13|11|YJR117W|622|710|563|381|513|547
KAN|13|12|YER113C|564|618|502|388|397|436
KAN|13|13|YJR040W|615|716|706|531|453|465
KAN|13|14|YKR067W|593|733|557|408|375|416
KAN|13|15|YJR031C|642|562|554|405|490|519
KAN|13|16|YMR054W|540|570|656|526|596|641
KAN|13|17|YIR033W|500|751|461|193|553|592
KAN|13|18|YJR010C-A|792|660|928|751|352|368
KAN|13|19|YJR015W|624|809|435|318|589|548
KAN|13|20|YMR052W|653|806|339|113|584|601
KAN|13|21|YBR287W|548|642|581|215|323|379
KAN|13|22|YBR288C|567|661|733|399|497|541
KAN|13|23|YAR002C-A|707|647|531|470|555|617
KAN|13|24|YMR119W|376|1191|366|536|697|797
KAN|14|1|YNL125C|963|888|79|6|0|0
KAN|14|2|YNL130C|699|686|664|512|681|588
KAN|14|3|YIL030C|573|729|491|234|431|490
KAN|14|4|YNL085W|489|664|569|371|150|212
KAN|14|5|YNL095C|491|610|268|385|518|593
KAN|14|6|YLR390W-A|626|660|457|210|335|399
KAN|14|7|YJL078C|452|641|511|572|192|267
KAN|14|8|YKR053C|605|620|489|331|314|291
KAN|14|9|YNL051W|401|621|639|484|437|441
KAN|14|10|YPL137C|402|503|464|201|475|530
KAN|14|11|YDL072C|611|746|597|462|534|560
KAN|14|12|YCR048W|565|733|770|702|507|585
KAN|14|13|YCR067C|601|748|302|398|567|591
KAN|14|14|YCR034W|591|794|773|655|649|659
KAN|14|15|YGR130C|453|525|550|248|533|572
KAN|14|16|YGL223C|447|559|777|419|232|296
KAN|14|17|YBR255W|304|517|607|135|162|280
KAN|14|18|YER087C-B|340|492|429|211|579|605
KAN|14|19|YIL105C|620|776|747|519|347|323
KAN|14|20|YDR476C|562|656|541|326|360|356
KAN|14|21|YDR525W|526|799|724|314|457|474
KAN|14|22|YDR057W|416|789|721|474|558|651
KAN|14|23|YBR159W|487|620|587|453|551|624
KAN|14|24|YHR123W|550|529|769|936|407|461
KAN|15|1|YGR284C|171|417|771|550|956|812
KAN|15|2|YOL101C|609|562|282|84|604|599
KAN|15|3|YOL107W|348|525|531|466|486|464
KAN|15|4|YNL300W|419|533|470|236|91|150
KAN|15|5|YOL110W|359|439|502|283|126|243
KAN|15|6|YOR317W|214|506|340|163|261|344
KAN|15|7|YML071C|475|686|585|390|538|535
KAN|15|8|YIR038C|359|441|121|0|234|205
KAN|15|9|YML101C|588|710|519|224|735|705
KAN|15|10|YOL137W|648|752|377|304|424|531
KAN|15|11|YDR424C|337|445|440|306|271|269
KAN|15|12|YMR065W|414|604|729|554|428|447
KAN|15|13|YML128C|238|481|303|159|401|530
KAN|15|14|YHR045W|492|555|431|255|399|497
KAN|15|15|YHR181W|628|864|675|581|543|619
KAN|15|16|YMR123W|592|909|776|563|311|333
KAN|15|17|YLR039C|413|530|457|233|190|205
KAN|15|18|YLR050C|620|744|629|529|464|499
KAN|15|19|YNR075W|317|429|760|432|585|612
KAN|15|20|YOL088C|497|755|801|513|685|563
KAN|15|21|YMR313C|646|671|531|210|427|419
KAN|15|22|YHR004C|460|552|674|490|565|576
KAN|15|23|YLR450W|299|585|840|741|176|202
KAN|15|24|YDL192W|723|939|75|225|476|753
KAN|16|1|YNR051C|341|545|586|471|525|552
KAN|16|2|YJL123C|689|816|599|498|574|608
KAN|16|3|YJL117W|562|657|620|448|487|579
KAN|16|4|YDL222C|486|660|433|423|474|572
KAN|16|5|YDL226C|672|796|422|337|429|415
KAN|16|6|YDL231C|564|736|545|370|620|628
KAN|16|7|YDL232W|364|423|436|300|473|415
KAN|16|8|YJL079C|525|740|644|463|441|517
KAN|16|9|YKR088C|590|741|652|497|515|566
KAN|16|10|YJL073W|578|782|674|535|586|611
KAN|16|11|YJL062W|584|794|576|550|482|598
KAN|16|12|YJR066W|553|772|696|667|595|615
KAN|16|13|YDR483W|637|817|542|486|498|626
KAN|16|14|YER044C|569|587|265|205|117|283
KAN|16|15|YDL204W|356|495|304|216|87|53
KAN|16|16|YBR058C-A|0|0|0|0|0|0
KAN|16|17|YBR096W|793|977|728|709|825|1108
KAN|16|18|YBR234C|705|965|736|766|571|625
KAN|16|19|YDR027C|0|0|0|0|0|0
KAN|16|20|YDR032C|717|961|826|784|790|910
KAN|16|21|YEL022W|567|650|612|434|535|560
KAN|16|22|YER053C-A|731|850|635|470|552|719
KAN|16|23|YER100W|743|958|805|884|833|1176
KAN|16|24|YGL095C|0|0|0|22|0|0
NAT|YDL193W*B
KAN|1|1|YCR017C|893|509|990|704|726|432
KAN|1|2|YDR056C|659|509|881|733|554|507
KAN|1|3|YBR229C|597|417|782|688|554|491
KAN|1|4|YCR011C|626|530|806|773|511|492
KAN|1|5|YBL011W|567|417|797|640|548|494
KAN|1|6|YBL017C|595|447|1019|941|525|581
KAN|1|7|YCL056C|603|494|679|566|473|485
KAN|1|8|YDR137W|142|69|71|81|162|150
KAN|1|9|YAR042W|715|617|903|816|693|615
KAN|1|10|YBR201W|705|504|791|663|653|573
KAN|1|11|YCL045C|546|454|836|693|666|577
KAN|1|12|YBR183W|596|515|725|658|683|611
KAN|1|13|YDR108W|417|357|828|767|482|444
KAN|1|14|YAL007C|875|762|1044|910|724|708
KAN|1|15|YDR100W|586|495|717|918|611|588
KAN|1|16|YAL026C|586|547|235|282|364|320
KAN|1|17|YAL023C|693|612|725|648|518|443
KAN|1|18|YBL082C|624|530|812|603|578|485
KAN|1|19|YDR084C|660|551|1027|938|601|529
KAN|1|20|YAL042W|644|512|1037|987|623|557
KAN|1|21|YAL058W|686|531|833|831|611|534
KAN|1|22|YGL200C|629|545|1005|1026|873|704
KAN|1|23|YGL203C|712|602|949|755|784|695
KAN|1|24|YDR294C|498|515|1116|961|616|916
KAN|2|1|YDR297W|717|563|793|758|509|579
KAN|2|2|YEL001C|336|330|612|595|557|498
KAN|2|3|YEL003W|307|252|354|559|274|345
KAN|2|4|YDR304C|349|339|542|529|307|510
KAN|2|5|YEL004W|606|552|391|411|363|347
KAN|2|6|YEL005C|548|520|756|794|592|558
KAN|2|7|YDR307W|596|605|679|721|440|529
KAN|2|8|YGL084C|77|60|81|25|67|70
KAN|2|9|YGL054C|321|276|885|813|452|560
KAN|2|10|YER019C-A|574|512|489|464|421|426
KAN|2|11|YDR270W|613|563|529|522|641|657
KAN|2|12|YDR410C|0|0|0|0|0|0
KAN|2|13|YDR411C|268|286|677|676|407|446
KAN|2|14|YER004W|419|469|802|724|403|449
KAN|2|15|YER005W|324|341|244|334|444|374
KAN|2|16|YGL020C|478|446|312|388|745|750
KAN|2|17|YEL064C|0|0|0|0|0|0
KAN|2|18|YGL027C|460|390|743|895|300|318
KAN|2|19|YDR233C|443|425|425|500|755|631
KAN|2|20|YEL042W|562|510|601|497|341|380
KAN|2|21|YEL043W|559|486|547|560|259|357
KAN|2|22|YGL005C|284|281|713|895|424|484
KAN|2|23|YGL010W|462|439|755|883|619|733
KAN|2|24|YGL012W|600|611|450|625|22|18
KAN|3|1|YDR349C|449|348|1070|926|580|611
KAN|3|2|YDR221W|590|549|523|556|286|388
KAN|3|3|YDR222W|467|416|516|587|488|428
KAN|3|4|YDR357C|304|301|583|629|339|398
KAN|3|5|YEL031W|443|415|306|536|382|491
KAN|3|6|YER083C|499|513|481|529|474|478
KAN|3|7|YDR344C|210|199|692|790|492|619
KAN|3|8|YEL013W|175|166|289|316|223|214
KAN|3|9|YEL015W|421|332|654|663|485|471
KAN|3|10|YER071C|488|445|776|714|567|605
KAN|3|11|YDR320C|288|249|281|248|145|190
KAN|3|12|YHR110W|643|569|578|587|638|604
KAN|3|13|YIL076W|258|229|214|296|225|222
KAN|3|14|YIL090W|254|210|224|226|293|263
KAN|3|15|YIL039W|498|434|628|718|618|655
KAN|3|16|YIL040W|183|185|213|207|229|351
KAN|3|17|YIL043C|625|560|809|608|632|634
KAN|3|18|YIL044C|604|514|561|541|603|609
KAN|3|19|YGR199W|568|508|824|926|278|398
KAN|3|20|YGR202C|472|446|424|427|725|790
KAN|3|21|YHR060W|0|0|0|0|0|0
KAN|3|22|YIL027C|595|555|718|947|706|778
KAN|3|23|YHR079C|463|437|334|533|304|390
KAN|3|24|YGR177C|693|760|632|823|92|318
KAN|4|1|YGR036C|75|31|4|8|86|66
KAN|4|2|YHR039C|484|403|427|430|474|436
KAN|4|3|YIL005W|403|361|497|558|407|426
KAN|4|4|YIL016W|455|453|657|764|440|533
KAN|4|5|YGR170W|380|362|320|408|382|412
KAN|4|6|YHR204W|494|463|517|596|434|525
KAN|4|7|YGR157W|139|122|180|186|122|273
KAN|4|8|YHL003C|595|512|514|547|620|661
KAN|4|9|YHR176W|567|509|612|507|461|475
KAN|4|10|YHR142W|555|515|401|430|419|436
KAN|4|11|YGL226C-A|506|473|785|671|553|578
KAN|4|12|YGL231C|513|465|738|628|534|514
KAN|4|13|YHL031C|327|275|351|359|286|289
KAN|4|14|YHR135C|525|463|840|799|653|657
KAN|4|15|YHR136C|588|528|591|707|386|362
KAN|4|16|YGR105W|158|130|170|97|121|271
KAN|4|17|YLL014W|472|437|517|460|472|363
KAN|4|18|YKL020C|429|392|554|468|535|519
KAN|4|19|YLR080W|494|450|340|318|292|326
KAN|4|20|YKL140W|479|408|759|731|349|409
KAN|4|21|YKL008C|570|551|725|807|538|482
KAN|4|22|YLR056W|582|535|128|259|590|792
KAN|4|23|YLR064W|488|495|491|489|414|478
KAN|4|24|YKL119C|562|658|116|393|20|10
KAN|5|1|YJL134W|773|573|744|640|540|447
KAN|5|2|YLR042C|569|492|628|653|645|570
KAN|5|3|YLR023C|450|420|539|513|447|452
KAN|5|4|YJL178C|409|592|411|523|289|255
KAN|5|5|YJL171C|345|320|329|364|279|354
KAN|5|6|YKL094W|518|512|580|633|420|421
KAN|5|7|YJL168C|346|308|345|340|345|454
KAN|5|8|YKL212W|332|307|121|143|60|230
KAN|5|9|YJL192C|426|398|642|604|426|466
KAN|5|10|YKL073W|302|273|707|674|274|309
KAN|5|11|YKL179C|529|481|800|693|477|514
KAN|5|12|YLL043W|410|365|340|397|401|462
KAN|5|13|YLL052C|481|442|628|645|413|448
KAN|5|14|YLL055W|449|411|733|695|379|431
KAN|5|15|YKL063C|522|482|584|568|380|448
KAN|5|16|YKL065C|435|408|744|658|541|521
KAN|5|17|YJL198W|586|510|775|691|440|509
KAN|5|18|YJL196C|427|416|630|622|329|403
KAN|5|19|YLL023C|236|199|622|627|460|534
KAN|5|20|YLL028W|545|477|522|497|480|520
KAN|5|21|YJL212C|529|465|677|797|595|609
KAN|5|22|YMR022W|535|486|579|679|534|700
KAN|5|23|YMR214W|526|517|413|340|329|344
KAN|5|24|YMR215W|550|581|827|864|896|1009
KAN|6|1|YMR010W|509|430|781|626|728|623
KAN|6|2|YMR015C|408|365|463|390|392|394
KAN|6|3|YLR207W|331|322|712|702|396|468
KAN|6|4|YLR350W|296|293|298|454|235|333
KAN|6|5|YLR220W|412|417|341|611|401|453
KAN|6|6|YML012W|377|366|779|877|398|471
KAN|6|7|YML008C|432|446|253|281|533|593
KAN|6|8|YMR202W|679|594|313|232|190|252
KAN|6|9|YLR194C|486|450|711|610|511|449
KAN|6|10|YMR183C|380|326|411|425|447|446
KAN|6|11|YML019W|547|495|417|383|442|407
KAN|6|12|YML013W|316|243|658|733|434|429
KAN|6|13|YLR292C|613|532|446|394|494|430
KAN|6|14|YMR161W|568|486|550|537|416|440
KAN|6|15|YMR163C|435|407|534|472|426|459
KAN|6|16|YLR396C|0|0|0|0|0|0
KAN|6|17|YMR152W|309|332|738|708|563|603
KAN|6|18|YLR130C|713|632|682|711|496|571
KAN|6|19|YLR268W|458|400|643|536|330|384
KAN|6|20|YMR029C|564|490|804|852|358|418
KAN|6|21|YMR031C|451|423|844|791|331|424
KAN|6|22|YLR372W|284|268|442|517|461|640
KAN|6|23|YLR242C|521|511|134|620|450|553
KAN|6|24|YLR250W|637|755|1033|983|427|643
KAN|7|1|YLR120C|725|506|634|688|378|325
KAN|7|2|YOR245C|540|513|821|865|683|610
KAN|7|3|YOR115C|415|417|532|637|390|400
KAN|7|4|YNL297C|444|437|431|483|345|413
KAN|7|5|YNL156C|390|399|541|504|387|433
KAN|7|6|YNL153C|358|339|575|484|259|360
KAN|7|7|YOR002W|496|507|728|779|490|522
KAN|7|8|YOR092W|0|0|0|0|0|0
KAN|7|9|YOR214C|474|414|732|652|482|438
KAN|7|10|YOR216C|453|420|668|612|339|419
KAN|7|11|YOR085W|415|380|569|571|393|456
KAN|7|12|YOR089C|317|312|494|423|399|447
KAN|7|13|YNL194C|373|325|632|627|583|636
KAN|7|14|YNL327W|614|525|648|462|524|438
KAN|7|15|YNL190W|590|532|730|692|535|545
KAN|7|16|YNL323W|587|536|774|795|634|732
KAN|7|17|YOR198C|0|0|0|0|0|0
KAN|7|18|YOR067C|544|488|547|633|500|414
KAN|7|19|YOR070C|332|298|263|219|371|396
KAN|7|20|YOR079C|453|419|588|658|618|566
KAN|7|21|YMR307W|464|451|498|547|462|558
KAN|7|22|YOR049C|535|506|800|857|365|371
KAN|7|23|YMR292W|334|366|205|168|230|284
KAN|7|24|YNL219C|454|572|1022|953|211|423
KAN|8|1|YMR299C|819|655|477|645|516|611
KAN|8|2|YOR165W|525|459|491|665|405|420
KAN|8|3|YOR036W|15|108|8|3|0|0
KAN|8|4|YOR171C|218|230|519|498|422|484
KAN|8|5|YOR175C|549|519|630|562|368|427
KAN|8|6|YOR042W|335|328|514|530|488|431
KAN|8|7|YOR044W|532|515|594|655|419|500
KAN|8|8|YNL238W|313|264|619|563|419|396
KAN|8|9|YMR264W|601|519|750|670|594|576
KAN|8|10|YMR272C|452|390|298|292|233|318
KAN|8|11|YMR274C|520|446|697|643|538|584
KAN|8|12|YOR016C|549|493|646|582|437|367
KAN|8|13|YNL280C|315|299|439|508|312|368
KAN|8|14|YMR251W-A|574|522|702|671|367|415
KAN|8|15|YMR253C|541|491|568|642|490|484
KAN|8|16|YPR028W|432|411|461|487|438|563
KAN|8|17|YPL227C|482|416|393|390|596|554
KAN|8|18|YOL013C|674|618|735|679|556|538
KAN|8|19|YOL018C|447|402|407|385|329|354
KAN|8|20|YPR003C|601|534|882|761|440|413
KAN|8|21|YPL246C|513|474|629|610|514|589
KAN|8|22|YOR377W|215|223|382|427|437|589
KAN|8|23|YPL274W|578|550|847|868|509|717
KAN|8|24|YPL051W|586|686|968|1223|617|687
KAN|9|1|YPL170W|868|573|514|750|157|251
KAN|9|2|YOL065C|539|511|663|852|252|218
KAN|9|3|YOR311C|283|267|267|214|456|483
KAN|9|4|YOR321W|454|472|734|683|330|353
KAN|9|5|YPL195W|400|374|584|586|341|346
KAN|9|6|YOL047C|483|452|552|484|429|415
KAN|9|7|YOR307C|460|437|616|688|394|489
KAN|9|8|YPL087W|489|457|354|323|452|417
KAN|9|9|YPL207W|490|441|801|818|507|563
KAN|9|10|YPL206C|526|498|590|553|527|449
KAN|9|11|YOR284W|420|356|620|569|576|561
KAN|9|12|YOR285W|521|485|670|545|499|468
KAN|9|13|YOR288C|606|530|774|719|488|474
KAN|9|14|YOL030W|318|327|633|595|600|583
KAN|9|15|YOL031C|491|470|738|727|283|404
KAN|9|16|YOR291W|504|490|671|588|562|597
KAN|9|17|YCL025C|342|294|547|613|507|506
KAN|9|18|YDL052C|557|484|703|697|668|687
KAN|9|19|YPR173C|201|295|121|258|5|10
KAN|9|20|YCL001W|532|495|382|475|435|527
KAN|9|21|YPR148C|618|621|628|708|516|489
KAN|9|22|YPR149W|512|490|496|643|313|557
KAN|9|23|YDL018C|637|628|650|702|345|461
KAN|9|24|YBR067C|637|700|349|573|507|598
KAN|10|1|YDL019C|428|327|572|476|268|372
KAN|10|2|YPR135W|393|272|251|557|578|495
KAN|10|3|YGR227W|604|526|455|539|312|331
KAN|10|4|YBR162W-A|490|435|547|540|339|437
KAN|10|5|YBR164C|360|399|605|725|374|433
KAN|10|6|YBR052C|469|452|517|498|415|517
KAN|10|7|YBR171W|424|433|511|535|370|421
KAN|10|8|YBR036C|70|83|16|2|50|48
KAN|10|9|YPR114W|570|515|423|526|520|538
KAN|10|10|YFR041C|330|295|528|608|451|482
KAN|10|11|YBR132C|580|515|726|667|409|477
KAN|10|12|YBR106W|419|393|484|473|325|336
KAN|10|13|YPR063C|460|482|692|695|566|609
KAN|10|14|YPR071W|465|455|868|818|466|533
KAN|10|15|YBL102W|349|352|652|634|474|493
KAN|10|16|YBR097W|0|0|0|0|0|0
KAN|10|17|YDL121C|327|330|761|762|395|357
KAN|10|18|YDR518W|547|487|810|868|642|717
KAN|10|19|YDR519W|430|377|732|683|466|620
KAN|10|20|YDR524C|346|358|601|593|337|363
KAN|10|21|YML048W|369|311|813|864|389|608
KAN|10|22|YJR073C|273|307|314|580|343|523
KAN|10|23|wt_blank_sean|0|0|0|0|0|0
KAN|10|24|YJR088C|751|804|710|1281|452|354
KAN|11|1|YDR503C|895|723|696|722|685|624
KAN|11|2|YML059C|431|269|620|642|316|278
KAN|11|3|YML055W|585|533|627|655|338|323
KAN|11|4|YDL099W|394|408|517|580|397|386
KAN|11|5|YDL100C|235|254|532|500|404|384
KAN|11|6|YDR484W|305|261|304|226|158|166
KAN|11|7|YDR492W|556|517|678|659|453|511
KAN|11|8|YGL126W|525|505|726|787|473|536
KAN|11|9|YIL124W|472|451|571|515|356|373
KAN|11|10|YDL091C|427|358|646|595|506|518
KAN|11|11|YDL093W|443|379|759|691|595|561
KAN|11|12|YFL048C|429|385|486|460|474|556
KAN|11|13|YDL095W|524|498|345|286|467|473
KAN|11|14|YFL025C|449|385|659|558|482|414
KAN|11|15|YGL161C|465|401|402|355|298|354
KAN|11|16|YGL167C|485|382|672|647|357|479
KAN|11|17|YGR261C|567|498|840|840|453|470
KAN|11|18|YGR263C|543|465|424|322|581|621
KAN|11|19|YGR266W|466|435|813|829|364|432
KAN|11|20|YNR039C|518|471|663|771|359|445
KAN|11|21|YNL146W|550|536|472|556|542|571
KAN|11|22|YNR019W|540|472|654|578|215|367
KAN|11|23|YCR043C|726|738|737|835|456|635
KAN|11|24|YNR021W|571|681|691|773|203|199
KAN|12|1|YCR044C|293|307|375|311|433|440
KAN|12|2|YCR061W|629|537|349|410|396|421
KAN|12|3|YNR030W|319|308|375|403|364|428
KAN|12|4|YBR177C|397|413|625|641|382|435
KAN|12|5|YNR008W|270|278|551|574|365|461
KAN|12|6|YNR013C|360|376|549|587|362|430
KAN|12|7|YBR283C|428|376|695|704|401|463
KAN|12|8|YNL041C|256|232|248|222|292|301
KAN|12|9|YNL044W|435|366|477|486|460|416
KAN|12|10|YBR290W|512|461|569|662|451|540
KAN|12|11|YNL046W|442|417|227|350|443|437
KAN|12|12|YNL049C|553|499|680|602|283|329
KAN|12|13|YBR273C|448|374|581|568|436|413
KAN|12|14|YBR264C|341|306|585|545|492|467
KAN|12|15|YNL008C|445|394|636|637|618|639
KAN|12|16|YDL137W|471|436|527|413|456|361
KAN|12|17|YJL024C|398|376|659|854|403|530
KAN|12|18|YJL029C|105|80|454|468|22|120
KAN|12|19|YML067C|677|607|690|635|582|608
KAN|12|20|YJL004C|387|382|496|567|434|505
KAN|12|21|YML038C|448|373|128|60|210|266
KAN|12|22|YER151C|45|131|32|9|108|258
KAN|12|23|YML075C|340|335|510|555|6|0
KAN|12|24|YGR086C|532|600|440|317|928|1036
KAN|13|1|YGR089W|475|367|446|451|475|369
KAN|13|2|YGR106C|603|477|433|391|647|537
KAN|13|3|YLR246W|424|426|753|652|350|415
KAN|13|4|YJR118C|227|242|463|489|440|493
KAN|13|5|YDR205W|422|424|381|383|260|312
KAN|13|6|YGR038W|539|525|702|669|432|356
KAN|13|7|YJR131W|374|366|633|668|397|411
KAN|13|8|YJR134C|503|485|504|525|462|471
KAN|13|9|YER120W|617|563|543|493|446|461
KAN|13|10|YER122C|511|441|686|611|361|316
KAN|13|11|YJR117W|258|236|587|571|479|511
KAN|13|12|YER113C|396|356|661|573|446|413
KAN|13|13|YJR040W|463|459|711|722|546|504
KAN|13|14|YKR067W|528|431|550|488|315|315
KAN|13|15|YJR031C|543|507|675|755|567|617
KAN|13|16|YMR054W|542|478|428|409|514|513
KAN|13|17|YIR033W|481|440|558|545|244|375
KAN|13|18|YJR010C-A|453|398|655|655|696|742
KAN|13|19|YJR015W|498|463|477|501|416|474
KAN|13|20|YMR052W|308|265|385|363|484|507
KAN|13|21|YBR287W|553|498|564|852|256|358
KAN|13|22|YBR288C|409|380|482|572|474|546
KAN|13|23|YAR002C-A|333|359|1139|1136|748|753
KAN|13|24|YMR119W|616|621|641|842|20|40
KAN|14|1|YNL125C|385|320|0|0|0|0
KAN|14|2|YNL130C|648|550|610|460|562|466
KAN|14|3|YIL030C|466|413|731|722|411|367
KAN|14|4|YNL085W|330|360|332|459|481|579
KAN|14|5|YNL095C|381|374|230|198|455|489
KAN|14|6|YLR390W-A|584|531|477|506|422|474
KAN|14|7|YJL078C|349|345|332|341|301|266
KAN|14|8|YKR053C|584|536|691|682|463|546
KAN|14|9|YNL051W|235|217|665|741|304|359
KAN|14|10|YPL137C|456|354|600|667|577|584
KAN|14|11|YDL072C|520|466|678|659|374|363
KAN|14|12|YCR048W|642|586|745|744|514|585
KAN|14|13|YCR067C|434|353|725|745|482|489
KAN|14|14|YCR034W|493|440|667|684|633|656
KAN|14|15|YGR130C|547|515|603|752|518|530
KAN|14|16|YGL223C|265|277|636|818|317|407
KAN|14|17|YBR255W|588|539|149|150|6|19
KAN|14|18|YER087C-B|408|300|695|688|385|394
KAN|14|19|YIL105C|689|634|790|708|417|340
KAN|14|20|YDR476C|612|555|866|829|525|585
KAN|14|21|YDR525W|613|542|611|520|225|201
KAN|14|22|YDR057W|490|510|480|306|442|370
KAN|14|23|YBR159W|417|405|217|320|555|717
KAN|14|24|YHR123W|680|767|849|1038|659|750
KAN|15|1|YGR284C|645|485|573|528|620|549
KAN|15|2|YOL101C|534|389|809|789|387|379
KAN|15|3|YOL107W|463|359|668|663|445|447
KAN|15|4|YNL300W|416|440|628|632|348|475
KAN|15|5|YOL110W|527|508|513|426|309|281
KAN|15|6|YOR317W|75|100|325|238|434|513
KAN|15|7|YML071C|302|383|477|448|418|374
KAN|15|8|YIR038C|379|344|580|605|315|293
KAN|15|9|YML101C|263|231|0|0|547|490
KAN|15|10|YOL137W|362|302|575|515|240|284
KAN|15|11|YDR424C|292|254|767|781|348|471
KAN|15|12|YMR065W|371|335|473|547|335|399
KAN|15|13|YML128C|515|519|218|183|314|376
KAN|15|14|YHR045W|433|479|801|914|532|620
KAN|15|15|YHR181W|443|415|508|512|448|465
KAN|15|16|YMR123W|664|638|487|385|310|362
KAN|15|17|YLR039C|182|183|636|382|283|316
KAN|15|18|YLR050C|389|413|724|679|419|435
KAN|15|19|YNR075W|263|248|720|693|666|630
KAN|15|20|YOL088C|426|390|673|608|418|382
KAN|15|21|YMR313C|600|549|518|464|533|526
KAN|15|22|YHR004C|349|326|330|266|353|314
KAN|15|23|YLR450W|669|686|969|979|505|530
KAN|15|24|YDL192W|565|574|964|1040|742|765
KAN|16|1|YNR051C|445|529|634|722|474|370
KAN|16|2|YJL123C|521|619|571|614|475|523
KAN|16|3|YJL117W|473|503|733|816|468|597
KAN|16|4|YDL222C|422|480|625|708|223|272
KAN|16|5|YDL226C|434|546|446|418|163|157
KAN|16|6|YDL231C|404|429|619|661|493|551
KAN|16|7|YDL232W|294|356|656|625|326|353
KAN|16|8|YJL079C|464|548|694|759|402|438
KAN|16|9|YKR088C|554|629|760|747|494|660
KAN|16|10|YJL073W|573|641|697|819|341|435
KAN|16|11|YJL062W|400|538|746|853|556|678
KAN|16|12|YJR066W|561|577|556|516|478|562
KAN|16|13|YDR483W|402|583|715|870|386|560
KAN|16|14|YER044C|86|234|244|293|238|264
KAN|16|15|YDL204W|522|666|497|563|319|358
KAN|16|16|YBR058C-A|0|8|0|5|0|0
KAN|16|17|YBR096W|494|351|635|758|651|771
KAN|16|18|YBR234C|581|620|905|961|572|780
KAN|16|19|YDR027C|0|1|0|28|0|0
KAN|16|20|YDR032C|696|642|349|308|731|867
KAN|16|21|YEL022W|512|663|780|778|377|405
KAN|16|22|YER053C-A|485|656|903|974|552|675
KAN|16|23|YER100W|536|868|703|1002|495|877
KAN|16|24|YGL095C|0|30|1|67|0|0
NAT|YDL193W*C
KAN|1|1|YCR017C|658|153|730|290|1100|272
KAN|1|2|YDR056C|622|672|842|733|604|722
KAN|1|3|YBR229C|726|663|705|571|704|542
KAN|1|4|YCR011C|617|616|799|719|694|771
KAN|1|5|YBL011W|497|504|712|617|542|466
KAN|1|6|YBL017C|779|766|862|754|658|697
KAN|1|7|YCL056C|705|620|868|854|1056|962
KAN|1|8|YDR137W|42|0|59|57|20|0
KAN|1|9|YAR042W|922|778|941|667|895|851
KAN|1|10|YBR201W|740|645|792|707|773|784
KAN|1|11|YCL045C|717|629|722|583|854|741
KAN|1|12|YBR183W|707|509|712|593|853|681
KAN|1|13|YDR108W|779|554|864|748|556|530
KAN|1|14|YAL007C|893|683|785|645|1121|860
KAN|1|15|YDR100W|764|558|735|627|858|627
KAN|1|16|YAL026C|674|538|503|359|761|662
KAN|1|17|YAL023C|869|759|906|744|926|775
KAN|1|18|YBL082C|697|508|805|608|669|539
KAN|1|19|YDR084C|905|755|801|599|837|714
KAN|1|20|YAL042W|711|589|711|521|962|846
KAN|1|21|YAL058W|626|525|688|465|810|680
KAN|1|22|YGL200C|752|607|864|633|682|576
KAN|1|23|YGL203C|664|540|788|614|909|645
KAN|1|24|YDR294C|299|901|751|1203|795|839
KAN|2|1|YDR297W|816|812|876|877|993|981
KAN|2|2|YEL001C|626|616|463|502|604|612
KAN|2|3|YEL003W|630|655|512|578|362|434
KAN|2|4|YDR304C|215|245|417|479|647|706
KAN|2|5|YEL004W|504|502|443|534|650|642
KAN|2|6|YEL005C|550|572|494|541|804|809
KAN|2|7|YDR307W|517|508|465|548|661|730
KAN|2|8|YGL084C|0|0|160|230|1|0
KAN|2|9|YGL054C|413|380|586|480|690|653
KAN|2|10|YER019C-A|430|423|514|524|556|563
KAN|2|11|YDR270W|604|589|515|608|626|652
KAN|2|12|YDR410C|0|0|0|0|0|0
KAN|2|13|YDR411C|798|745|775|787|839|811
KAN|2|14|YER004W|612|606|607|589|679|698
KAN|2|15|YER005W|627|604|646|626|786|805
KAN|2|16|YGL020C|561|586|406|434|433|502
KAN|2|17|YEL064C|54|48|0|0|0|0
KAN|2|18|YGL027C|593|555|501|491|538|528
KAN|2|19|YDR233C|685|655|550|521|740|729
KAN|2|20|YEL042W|534|532|768|683|471|594
KAN|2|21|YEL043W|411|391|629|630|619|663
KAN|2|22|YGL005C|503|472|679|583|651|642
KAN|2|23|YGL010W|463|462|611|555|733|728
KAN|2|24|YGL012W|477|628|383|534|514|704
KAN|3|1|YDR349C|241|242|513|380|646|600
KAN|3|2|YDR221W|258|235|370|301|539|544
KAN|3|3|YDR222W|434|486|590|581|749|787
KAN|3|4|YDR357C|335|398|524|549|686|681
KAN|3|5|YEL031W|40|225|255|252|200|310
KAN|3|6|YER083C|965|917|382|411|596|665
KAN|3|7|YDR344C|488|545|468|492|587|604
KAN|3|8|YEL013W|251|289|219|267|461|474
KAN|3|9|YEL015W|695|586|479|456|544|520
KAN|3|10|YER071C|738|661|635|603|803|745
KAN|3|11|YDR320C|565|469|358|321|342|334
KAN|3|12|YHR110W|647|587|764|771|960|901
KAN|3|13|YIL076W|0|1|0|11|173|216
KAN|3|14|YIL090W|354|243|382|463|110|118
KAN|3|15|YIL039W|542|591|560|584|685|770
KAN|3|16|YIL040W|481|478|434|417|349|355
KAN|3|17|YIL043C|624|580|657|570|548|680
KAN|3|18|YIL044C|474|473|628|569|581|612
KAN|3|19|YGR199W|723|693|543|554|731|774
KAN|3|20|YGR202C|461|459|548|512|613|649
KAN|3|21|YHR060W|0|0|0|0|0|0
KAN|3|22|YIL027C|724|658|598|638|643|660
KAN|3|23|YHR079C|613|523|457|456|582|657
KAN|3|24|YGR177C|588|718|698|796|847|1046
KAN|4|1|YGR036C|0|0|208|181|2|61
KAN|4|2|YHR039C|380|246|658|660|849|810
KAN|4|3|YIL005W|797|764|587|547|665|710
KAN|4|4|YIL016W|274|275|303|295|802|818
KAN|4|5|YGR170W|255|217|418|392|691|705
KAN|4|6|YHR204W|431|428|705|659|684|694
KAN|4|7|YGR157W|143|155|122|141|369|422
KAN|4|8|YHL003C|597|561|604|578|899|788
KAN|4|9|YHR176W|903|783|746|684|579|597
KAN|4|10|YHR142W|547|591|692|616|724|734
KAN|4|11|YGL226C-A|731|721|484|482|783|756
KAN|4|12|YGL231C|681|683|620|608|730|732
KAN|4|13|YHL031C|344|296|338|338|406|354
KAN|4|14|YHR135C|724|654|564|547|712|645
KAN|4|15|YHR136C|517|533|598|590|739|726
KAN|4|16|YGR105W|0|0|556|515|0|0
KAN|4|17|YLL014W|582|539|565|499|852|777
KAN|4|18|YKL020C|489|479|728|692|598|623
KAN|4|19|YLR080W|500|470|358|374|508|553
KAN|4|20|YKL140W|630|612|567|557|702|704
KAN|4|21|YKL008C|640|589|564|523|573|564
KAN|4|22|YLR056W|654|631|610|598|722|698
KAN|4|23|YLR064W|618|589|426|506|713|827
KAN|4|24|YKL119C|718|768|764|745|673|763
KAN|5|1|YJL134W|323|229|774|609|696|569
KAN|5|2|YLR042C|859|756|430|560|835|792
KAN|5|3|YLR023C|419|486|643|615|632|695
KAN|5|4|YJL178C|367|454|656|595|462|533
KAN|5|5|YJL171C|413|451|635|628|710|746
KAN|5|6|YKL094W|697|704|448|457|588|719
KAN|5|7|YJL168C|244|207|515|503|408|455
KAN|5|8|YKL212W|232|208|294|315|487|599
KAN|5|9|YJL192C|513|581|597|589|498|539
KAN|5|10|YKL073W|358|387|638|638|578|578
KAN|5|11|YKL179C|706|655|652|638|707|695
KAN|5|12|YLL043W|389|397|548|500|655|601
KAN|5|13|YLL052C|513|541|500|507|781|741
KAN|5|14|YLL055W|560|560|594|566|779|747
KAN|5|15|YKL063C|447|444|447|474|815|817
KAN|5|16|YKL065C|580|548|576|593|575|692
KAN|5|17|YJL198W|484|536|555|561|682|663
KAN|5|18|YJL196C|482|464|583|632|723|762
KAN|5|19|YLL023C|593|599|611|593|656|659
KAN|5|20|YLL028W|687|665|599|558|657|726
KAN|5|21|YJL212C|607|595|358|406|697|718
KAN|5|22|YMR022W|492|502|686|668|611|713
KAN|5|23|YMR214W|522|528|615|652|546|644
KAN|5|24|YMR215W|647|732|759|780|643|763
KAN|6|1|YMR010W|941|831|984|823|957|821
KAN|6|2|YMR015C|368|298|658|614|516|629
KAN|6|3|YLR207W|393|404|411|404|681|687
KAN|6|4|YLR350W|107|132|230|211|708|710
KAN|6|5|YLR220W|790|739|642|662|613|677
KAN|6|6|YML012W|426|333|541|580|475|576
KAN|6|7|YML008C|665|704|805|806|729|799
KAN|6|8|YMR202W|0|0|108|99|524|528
KAN|6|9|YLR194C|600|570|451|428|643|629
KAN|6|10|YMR183C|659|660|684|655|761|704
KAN|6|11|YML019W|494|506|426|499|742|723
KAN|6|12|YML013W|567|608|443|475|627|589
KAN|6|13|YLR292C|475|515|521|537|614|582
KAN|6|14|YMR161W|480|454|512|512|527|586
KAN|6|15|YMR163C|531|554|598|535|572|578
KAN|6|16|YLR396C|0|0|1|0|0|0
KAN|6|17|YMR152W|524|478|502|546|695|740
KAN|6|18|YLR130C|647|670|641|710|706|814
KAN|6|19|YLR268W|138|148|234|264|366|351
KAN|6|20|YMR029C|397|422|517|612|433|491
KAN|6|21|YMR031C|687|693|475|500|774|779
KAN|6|22|YLR372W|334|329|440|425|482|499
KAN|6|23|YLR242C|601|581|837|762|629|724
KAN|6|24|YLR250W|755|824|667|695|790|950
KAN|7|1|YLR120C|528|489|846|757|752|614
KAN|7|2|YOR245C|385|368|403|423|727|744
KAN|7|3|YOR115C|289|320|422|497|677|753
KAN|7|4|YNL297C|202|208|397|485|434|507
KAN|7|5|YNL156C|399|369|330|374|428|479
KAN|7|6|YNL153C|715|735|277|434|274|323
KAN|7|7|YOR002W|150|170|432|445|593|592
KAN|7|8|YOR092W|0|0|0|0|0|0
KAN|7|9|YOR214C|574|537|634|607|717|711
KAN|7|10|YOR216C|226|229|169|145|497|494
KAN|7|11|YOR085W|480|421|643|597|660|652
KAN|7|12|YOR089C|564|574|508|463|598|570
KAN|7|13|YNL194C|397|352|409|458|739|731
KAN|7|14|YNL327W|474|475|558|537|704|689
KAN|7|15|YNL190W|634|638|689|666|809|757
KAN|7|16|YNL323W|719|696|528|488|793|798
KAN|7|17|YOR198C|0|0|53|4|343|520
KAN|7|18|YOR067C|570|523|394|367|383|376
KAN|7|19|YOR070C|145|112|119|82|453|479
KAN|7|20|YOR079C|689|654|659|657|601|655
KAN|7|21|YMR307W|562|534|376|427|629|669
KAN|7|22|YOR049C|576|654|746|680|689|653
KAN|7|23|YMR292W|611|615|578|557|651|617
KAN|7|24|YNL219C|713|758|495|625|709|875
KAN|8|1|YMR299C|585|547|870|765|471|412
KAN|8|2|YOR165W|337|390|663|642|538|560
KAN|8|3|YOR036W|0|0|0|0|0|14
KAN|8|4|YOR171C|697|673|645|534|653|698
KAN|8|5|YOR175C|678|597|734|661|888|807
KAN|8|6|YOR042W|170|108|497|536|429|545
KAN|8|7|YOR044W|476|538|721|677|538|561
KAN|8|8|YNL238W|580|552|489|499|587|642
KAN|8|9|YMR264W|283|263|509|567|710|780
KAN|8|10|YMR272C|173|125|107|87|410|453
KAN|8|11|YMR274C|496|428|527|484|734|740
KAN|8|12|YOR016C|583|511|689|666|611|721
KAN|8|13|YNL280C|189|232|468|480|632|615
KAN|8|14|YMR251W-A|497|422|454|460|738|735
KAN|8|15|YMR253C|373|370|554|611|623|722
KAN|8|16|YPR028W|511|456|596|624|546|563
KAN|8|17|YPL227C|372|344|533|553|485|530
KAN|8|18|YOL013C|669|765|855|840|709|776
KAN|8|19|YOL018C|99|19|82|63|284|250
KAN|8|20|YPR003C|518|459|576|601|615|617
KAN|8|21|YPL246C|359|372|536|511|564|649
KAN|8|22|YOR377W|250|289|472|510|499|575
KAN|8|23|YPL274W|286|246|468|492|615|623
KAN|8|24|YPL051W|845|931|888|1012|771|919
KAN|9|1|YPL170W|450|373|483|387|973|823
KAN|9|2|YOL065C|429|496|490|538|981|951
KAN|9|3|YOR311C|188|152|304|264|201|194
KAN|9|4|YOR321W|671|640|591|603|547|642
KAN|9|5|YPL195W|590|592|499|517|532|610
KAN|9|6|YOL047C|435|391|596|620|550|664
KAN|9|7|YOR307C|598|528|660|627|615|714
KAN|9|8|YPL087W|481|369|566|538|564|641
KAN|9|9|YPL207W|840|756|708|688|681|694
KAN|9|10|YPL206C|319|305|439|460|389|367
KAN|9|11|YOR284W|379|411|447|360|652|634
KAN|9|12|YOR285W|553|526|775|727|670|724
KAN|9|13|YOR288C|494|514|639|620|545|632
KAN|9|14|YOL030W|669|690|571|597|614|643
KAN|9|15|YOL031C|442|419|538|547|577|650
KAN|9|16|YOR291W|561|507|457|540|589|651
KAN|9|17|YCL025C|386|335|176|147|415|365
KAN|9|18|YDL052C|396|338|720|717|761|799
KAN|9|19|YPR173C|59|41|351|434|93|92
KAN|9|20|YCL001W|658|592|517|548|581|610
KAN|9|21|YPR148C|662|588|673|696|536|584
KAN|9|22|YPR149W|556|561|344|410|660|733
KAN|9|23|YDL018C|492|473|648|651|680|679
KAN|9|24|YBR067C|894|912|711|726|782|840
KAN|10|1|YDL019C|399|232|753|672|760|737
KAN|10|2|YPR135W|114|140|479|539|338|326
KAN|10|3|YGR227W|366|375|603|589|871|889
KAN|10|4|YBR162W-A|261|213|392|340|678|701
KAN|10|5|YBR164C|309|229|547|545|614|733
KAN|10|6|YBR052C|809|792|715|698|677|742
KAN|10|7|YBR171W|245|244|322|411|92|21
KAN|10|8|YBR036C|0|0|0|0|75|76
KAN|10|9|YPR114W|558|458|568|543|591|588
KAN|10|10|YFR041C|834|782|743|707|656|602
KAN|10|11|YBR132C|360|314|507|496|584|621
KAN|10|12|YBR106W|103|95|293|389|350|441
KAN|10|13|YPR063C|591|569|495|565|514|610
KAN|10|14|YPR071W|507|509|585|562|624|676
KAN|10|15|YBL102W|304|268|523|620|580|635
KAN|10|16|YBR097W|0|0|0|0|0|0
KAN|10|17|YDL121C|681|656|819|793|890|827
KAN|10|18|YDR518W|324|310|423|434|806|788
KAN|10|19|YDR519W|763|710|629|692|716|712
KAN|10|20|YDR524C|546|581|244|219|420|473
KAN|10|21|YML048W|445|462|491|469|587|615
KAN|10|22|YJR073C|433|382|224|380|309|433
KAN|10|23|wt_blank_sean|0|0|0|0|0|0
KAN|10|24|YJR088C|741|817|740|727|913|1010
KAN|11|1|YDR503C|354|236|742|657|601|485
KAN|11|2|YML059C|483|393|543|507|508|499
KAN|11|3|YML055W|657|571|383|384|735|773
KAN|11|4|YDL099W|617|509|340|348|377|369
KAN|11|5|YDL100C|258|282|463|414|380|548
KAN|11|6|YDR484W|64|39|134|79|0|44
KAN|11|7|YDR492W|535|557|674|698|632|725
KAN|11|8|YGL126W|198|97|461|442|609|579
KAN|11|9|YIL124W|802|712|757|666|682|635
KAN|11|10|YDL091C|507|509|592|576|739|694
KAN|11|11|YDL093W|704|683|543|528|488|582
KAN|11|12|YFL048C|329|316|401|396|732|752
KAN|11|13|YDL095W|408|312|633|589|546|608
KAN|11|14|YFL025C|354|382|475|498|490|590
KAN|11|15|YGL161C|215|141|424|451|303|359
KAN|11|16|YGL167C|562|508|409|465|330|324
KAN|11|17|YGR261C|792|727|761|763|751|736
KAN|11|18|YGR263C|539|501|485|555|685|766
KAN|11|19|YGR266W|580|519|378|420|665|711
KAN|11|20|YNR039C|225|313|614|616|496|595
KAN|11|21|YNL146W|729|690|342|313|609|587
KAN|11|22|YNR019W|631|614|708|667|719|740
KAN|11|23|YCR043C|832|739|530|507|863|848
KAN|11|24|YNR021W|745|833|961|921|975|1029
KAN|12|1|YCR044C|247|174|463|364|535|541
KAN|12|2|YCR061W|896|706|730|663|589|591
KAN|12|3|YNR030W|828|786|503|588|656|661
KAN|12|4|YBR177C|458|475|532|460|686|714
KAN|12|5|YNR008W|275|221|490|427|522|510
KAN|12|6|YNR013C|744|698|527|496|614|612
KAN|12|7|YBR283C|273|250|625|624|604|622
KAN|12|8|YNL041C|315|244|375|324|508|505
KAN|12|9|YNL044W|407|350|547|576|468|507
KAN|12|10|YBR290W|496|437|675|687|457|455
KAN|12|11|YNL046W|266|236|673|656|639|604
KAN|12|12|YNL049C|564|488|415|538|751|714
KAN|12|13|YBR273C|372|299|479|547|488|503
KAN|12|14|YBR264C|493|482|452|416|712|653
KAN|12|15|YNL008C|635|578|638|620|678|684
KAN|12|16|YDL137W|760|678|646|687|611|632
KAN|12|17|YJL024C|516|621|331|350|289|380
KAN|12|18|YJL029C|0|0|0|0|77|81
KAN|12|19|YML067C|693|591|701|699|668|686
KAN|12|20|YJL004C|444|394|506|554|740|710
KAN|12|21|YML038C|764|690|547|578|726|758
KAN|12|22|YER151C|4|4|172|229|144|120
KAN|12|23|YML075C|499|427|304|255|369|391
KAN|12|24|YGR086C|701|763|725|752|644|745
KAN|13|1|YGR089W|293|167|719|598|862|671
KAN|13|2|YGR106C|610|583|872|811|686|656
KAN|13|3|YLR246W|552|522|518|478|578|590
KAN|13|4|YJR118C|276|184|387|384|551|563
KAN|13|5|YDR205W|464|473|771|805|1009|906
KAN|13|6|YGR038W|935|863|467|402|835|804
KAN|13|7|YJR131W|524|451|432|397|451|473
KAN|13|8|YJR134C|368|311|475|539|781|770
KAN|13|9|YER120W|477|477|746|746|806|788
KAN|13|10|YER122C|443|326|572|635|790|770
KAN|13|11|YJR117W|473|332|502|569|514|530
KAN|13|12|YER113C|366|260|513|557|724|725
KAN|13|13|YJR040W|993|849|519|593|804|783
KAN|13|14|YKR067W|281|211|374|341|350|427
KAN|13|15|YJR031C|824|723|609|645|642|686
KAN|13|16|YMR054W|346|454|462|489|508|563
KAN|13|17|YIR033W|360|369|388|358|449|538
KAN|13|18|YJR010C-A|363|313|466|370|814|779
KAN|13|19|YJR015W|832|766|657|606|773|756
KAN|13|20|YMR052W|433|354|425|435|475|508
KAN|13|21|YBR287W|803|747|558|566|715|731
KAN|13|22|YBR288C|673|628|591|562|791|770
KAN|13|23|YAR002C-A|563|525|584|535|928|903
KAN|13|24|YMR119W|735|746|710|778|561|723
KAN|14|1|YNL125C|0|0|0|0|0|0
KAN|14|2|YNL130C|613|566|724|667|781|710
KAN|14|3|YIL030C|305|266|492|578|434|423
KAN|14|4|YNL085W|364|290|385|285|580|593
KAN|14|5|YNL095C|377|228|455|404|387|313
KAN|14|6|YLR390W-A|526|499|290|182|894|859
KAN|14|7|YJL078C|271|181|426|371|588|623
KAN|14|8|YKR053C|396|375|338|354|515|575
KAN|14|9|YNL051W|350|272|325|227|441|454
KAN|14|10|YPL137C|261|225|508|394|655|697
KAN|14|11|YDL072C|534|515|354|473|513|604
KAN|14|12|YCR048W|586|507|589|610|729|699
KAN|14|13|YCR067C|357|286|500|499|557|616
KAN|14|14|YCR034W|411|396|671|779|835|832
KAN|14|15|YGR130C|353|289|307|344|478|534
KAN|14|16|YGL223C|540|586|759|753|959|916
KAN|14|17|YBR255W|442|555|335|320|575|592
KAN|14|18|YER087C-B|898|914|677|674|698|693
KAN|14|19|YIL105C|544|537|563|606|709|719
KAN|14|20|YDR476C|512|426|568|591|871|849
KAN|14|21|YDR525W|542|527|534|542|756|727
KAN|14|22|YDR057W|735|718|613|582|617|632
KAN|14|23|YBR159W|641|647|814|682|843|841
KAN|14|24|YHR123W|723|869|843|873|866|920
KAN|15|1|YGR284C|497|459|921|864|1088|912
KAN|15|2|YOL101C|434|353|506|356|650|666
KAN|15|3|YOL107W|187|147|312|174|829|758
KAN|15|4|YNL300W|1012|953|527|475|829|833
KAN|15|5|YOL110W|430|406|389|282|880|888
KAN|15|6|YOR317W|830|806|420|401|637|689
KAN|15|7|YML071C|166|140|382|252|618|606
KAN|15|8|YIR038C|345|284|532|410|752|804
KAN|15|9|YML101C|706|581|572|478|772|779
KAN|15|10|YOL137W|540|493|368|255|318|329
KAN|15|11|YDR424C|586|559|443|362|621|655
KAN|15|12|YMR065W|392|304|483|448|891|868
KAN|15|13|YML128C|0|0|121|90|406|365
KAN|15|14|YHR045W|331|238|568|628|838|843
KAN|15|15|YHR181W|691|589|516|741|627|658
KAN|15|16|YMR123W|272|210|461|441|538|571
KAN|15|17|YLR039C|111|55|223|158|700|663
KAN|15|18|YLR050C|231|207|651|742|670|711
KAN|15|19|YNR075W|217|175|468|477|654|674
KAN|15|20|YOL088C|885|916|757|727|604|689
KAN|15|21|YMR313C|634|668|538|515|435|477
KAN|15|22|YHR004C|244|192|601|619|701|745
KAN|15|23|YLR450W|768|852|574|641|561|592
KAN|15|24|YDL192W|742|830|879|978|1084|1315
KAN|16|1|YNR051C|0|0|254|410|314|389
KAN|16|2|YJL123C|894|978|637|793|1106|958
KAN|16|3|YJL117W|288|299|495|514|263|374
KAN|16|4|YDL222C|155|220|574|520|550|587
KAN|16|5|YDL226C|54|70|530|478|136|184
KAN|16|6|YDL231C|548|573|509|534|451|543
KAN|16|7|YDL232W|512|516|434|450|406|439
KAN|16|8|YJL079C|487|460|514|509|672|595
KAN|16|9|YKR088C|447|346|663|578|455|504
KAN|16|10|YJL073W|474|412|712|823|391|498
KAN|16|11|YJL062W|713|934|266|730|659|1053
KAN|16|12|YJR066W|495|523|572|588|593|643
KAN|16|13|YDR483W|373|440|582|844|572|732
KAN|16|14|YER044C|0|0|0|21|0|0
KAN|16|15|YDL204W|538|353|4|20|595|579
KAN|16|16|YBR058C-A|0|0|0|4|0|0
KAN|16|17|YBR096W|557|477|653|683|930|997
KAN|16|18|YBR234C|1030|1107|508|793|808|921
KAN|16|19|YDR027C|0|0|0|0|0|0
KAN|16|20|YDR032C|315|322|567|504|801|1042
KAN|16|21|YEL022W|543|443|521|619|474|570
KAN|16|22|YER053C-A|625|447|432|500|484|686
KAN|16|23|YER100W|616|739|938|1093|625|821
KAN|16|24|YGL095C|0|22|0|0|0|0
NAT|YDL193W*D
KAN|1|1|YCR017C|1164|282|934|373|788|413
KAN|1|2|YDR056C|815|468|577|512|703|557
KAN|1|3|YBR229C|833|405|557|512|591|451
KAN|1|4|YCR011C|899|787|581|569|724|462
KAN|1|5|YBL011W|787|518|710|655|682|553
KAN|1|6|YBL017C|1094|745|660|574|674|564
KAN|1|7|YCL056C|1123|847|747|667|665|511
KAN|1|8|YDR137W|150|63|75|32|124|66
KAN|1|9|YAR042W|1138|909|822|657|784|542
KAN|1|10|YBR201W|884|641|805|676|753|583
KAN|1|11|YCL045C|703|465|797|684|603|369
KAN|1|12|YBR183W|1025|569|698|666|558|400
KAN|1|13|YDR108W|926|616|723|654|694|513
KAN|1|14|YAL007C|978|503|906|774|767|597
KAN|1|15|YDR100W|1257|849|717|616|706|571
KAN|1|16|YAL026C|486|234|657|558|481|396
KAN|1|17|YAL023C|1065|524|749|609|716|570
KAN|1|18|YBL082C|1052|545|750|591|698|503
KAN|1|19|YDR084C|1010|480|751|562|542|369
KAN|1|20|YAL042W|1026|767|752|660|671|421
KAN|1|21|YAL058W|998|650|707|551|633|357
KAN|1|22|YGL200C|774|724|687|444|716|524
KAN|1|23|YGL203C|1031|768|685|509|667|401
KAN|1|24|YDR294C|855|1021|747|867|816|847
KAN|2|1|YDR297W|787|542|553|557|891|775
KAN|2|2|YEL001C|806|433|470|465|616|591
KAN|2|3|YEL003W|753|502|433|427|378|322
KAN|2|4|YDR304C|872|786|592|617|453|349
KAN|2|5|YEL004W|768|488|519|525|561|338
KAN|2|6|YEL005C|1013|865|576|556|474|310
KAN|2|7|YDR307W|678|526|580|578|464|390
KAN|2|8|YGL084C|63|0|0|1|3|0
KAN|2|9|YGL054C|1045|889|693|621|653|493
KAN|2|10|YER019C-A|537|415|502|453|524|557
KAN|2|11|YDR270W|406|371|550|572|551|476
KAN|2|12|YDR410C|0|0|0|0|0|0
KAN|2|13|YDR411C|811|670|531|531|652|741
KAN|2|14|YER004W|602|291|326|348|364|373
KAN|2|15|YER005W|814|427|576|567|466|364
KAN|2|16|YGL020C|514|406|561|530|448|442
KAN|2|17|YEL064C|165|109|331|313|168|211
KAN|2|18|YGL027C|564|216|304|349|501|438
KAN|2|19|YDR233C|786|576|549|546|652|617
KAN|2|20|YEL042W|764|482|579|493|585|524
KAN|2|21|YEL043W|695|391|407|394|385|384
KAN|2|22|YGL005C|843|794|497|517|458|438
KAN|2|23|YGL010W|879|788|533|538|530|441
KAN|2|24|YGL012W|895|966|524|645|550|631
KAN|3|1|YDR349C|1068|609|735|592|621|418
KAN|3|2|YDR221W|728|470|578|581|643|446
KAN|3|3|YDR222W|351|359|504|488|636|495
KAN|3|4|YDR357C|776|596|580|582|479|476
KAN|3|5|YEL031W|435|105|465|406|428|460
KAN|3|6|YER083C|991|865|623|624|577|554
KAN|3|7|YDR344C|804|628|647|586|526|542
KAN|3|8|YEL013W|112|183|518|472|383|297
KAN|3|9|YEL015W|648|464|603|550|474|433
KAN|3|10|YER071C|737|427|647|606|632|576
KAN|3|11|YDR320C|351|268|488|459|335|305
KAN|3|12|YHR110W|1075|980|651|639|536|519
KAN|3|13|YIL076W|466|461|243|206|247|224
KAN|3|14|YIL090W|197|137|85|58|282|349
KAN|3|15|YIL039W|813|558|658|584|608|551
KAN|3|16|YIL040W|552|316|470|429|328|334
KAN|3|17|YIL043C|685|485|588|529|597|488
KAN|3|18|YIL044C|874|683|627|584|502|431
KAN|3|19|YGR199W|912|539|620|614|501|500
KAN|3|20|YGR202C|747|647|608|619|352|357
KAN|3|21|YHR060W|127|0|99|117|0|0
KAN|3|22|YIL027C|848|773|679|627|602|597
KAN|3|23|YHR079C|664|426|582|524|554|539
KAN|3|24|YGR177C|897|976|425|512|431|471
KAN|4|1|YGR036C|0|0|294|236|11|18
KAN|4|2|YHR039C|424|404|629|583|576|411
KAN|4|3|YIL005W|356|296|402|412|469|382
KAN|4|4|YIL016W|413|402|613|631|480|512
KAN|4|5|YGR170W|418|434|318|368|423|398
KAN|4|6|YHR204W|798|681|596|545|557|549
KAN|4|7|YGR157W|168|143|139|154|165|140
KAN|4|8|YHL003C|893|556|612|582|501|443
KAN|4|9|YHR176W|625|243|570|526|650|543
KAN|4|10|YHR142W|1110|973|720|679|524|462
KAN|4|11|YGL226C-A|687|458|655|657|590|528
KAN|4|12|YGL231C|624|547|605|604|521|490
KAN|4|13|YHL031C|331|153|237|213|346|285
KAN|4|14|YHR135C|749|399|691|583|597|508
KAN|4|15|YHR136C|774|497|609|596|494|405
KAN|4|16|YGR105W|232|154|316|317|220|144
KAN|4|17|YLL014W|873|445|632|529|505|404
KAN|4|18|YKL020C|711|426|587|533|633|629
KAN|4|19|YLR080W|757|510|509|464|425|393
KAN|4|20|YKL140W|687|463|609|595|495|454
KAN|4|21|YKL008C|891|624|649|626|440|395
KAN|4|22|YLR056W|713|671|656|638|603|513
KAN|4|23|YLR064W|767|638|509|504|510|544
KAN|4|24|YKL119C|1015|1075|522|531|725|877
KAN|5|1|YJL134W|849|305|818|662|845|682
KAN|5|2|YLR042C|426|554|559|559|574|431
KAN|5|3|YLR023C|510|372|569|586|498|476
KAN|5|4|YJL178C|1016|945|545|574|539|556
KAN|5|5|YJL171C|626|369|528|505|466|422
KAN|5|6|YKL094W|638|527|619|596|562|549
KAN|5|7|YJL168C|388|389|509|466|334|328
KAN|5|8|YKL212W|241|268|453|432|474|445
KAN|5|9|YJL192C|964|763|585|565|550|477
KAN|5|10|YKL073W|735|532|551|524|504|445
KAN|5|11|YKL179C|933|646|592|542|501|498
KAN|5|12|YLL043W|762|442|398|347|556|519
KAN|5|13|YLL052C|790|371|505|485|498|412
KAN|5|14|YLL055W|756|534|669|606|551|473
KAN|5|15|YKL063C|907|644|657|620|655|602
KAN|5|16|YKL065C|753|498|573|595|543|522
KAN|5|17|YJL198W|712|501|611|570|591|518
KAN|5|18|YJL196C|871|535|571|564|460|454
KAN|5|19|YLL023C|729|503|650|602|445|417
KAN|5|20|YLL028W|790|683|599|570|542|514
KAN|5|21|YJL212C|689|455|472|490|454|430
KAN|5|22|YMR022W|457|377|619|602|541|487
KAN|5|23|YMR214W|633|588|632|599|567|480
KAN|5|24|YMR215W|838|975|642|719|574|717
KAN|6|1|YMR010W|1105|535|649|511|912|694
KAN|6|2|YMR015C|369|337|542|535|495|398
KAN|6|3|YLR207W|648|606|654|621|552|492
KAN|6|4|YLR350W|437|215|444|356|468|391
KAN|6|5|YLR220W|758|441|662|642|557|525
KAN|6|6|YML012W|736|523|619|605|522|495
KAN|6|7|YML008C|458|432|682|704|541|528
KAN|6|8|YMR202W|7|0|212|163|173|190
KAN|6|9|YLR194C|828|642|489|479|578|521
KAN|6|10|YMR183C|424|314|610|571|550|500
KAN|6|11|YML019W|867|576|510|476|565|524
KAN|6|12|YML013W|638|397|590|532|417|369
KAN|6|13|YLR292C|659|413|704|634|575|501
KAN|6|14|YMR161W|864|521|430|499|524|478
KAN|6|15|YMR163C|885|715|567|531|478|436
KAN|6|16|YLR396C|0|0|0|0|0|0
KAN|6|17|YMR152W|713|393|511|454|678|632
KAN|6|18|YLR130C|745|543|682|648|607|575
KAN|6|19|YLR268W|491|427|434|402|291|287
KAN|6|20|YMR029C|609|335|575|539|517|435
KAN|6|21|YMR031C|896|615|579|548|472|424
KAN|6|22|YLR372W|565|237|503|520|430|464
KAN|6|23|YLR242C|741|598|671|574|285|232
KAN|6|24|YLR250W|856|1020|651|788|612|742
KAN|7|1|YLR120C|1065|504|887|769|691|477
KAN|7|2|YOR245C|689|306|651|649|631|520
KAN|7|3|YOR115C|487|306|560|623|407|368
KAN|7|4|YNL297C|340|280|408|448|370|294
KAN|7|5|YNL156C|540|341|426|397|480|370
KAN|7|6|YNL153C|217|216|602|606|443|388
KAN|7|7|YOR002W|808|526|518|527|582|509
KAN|7|8|YOR092W|0|0|0|0|0|0
KAN|7|9|YOR214C|1020|683|605|532|517|417
KAN|7|10|YOR216C|584|280|428|438|476|374
KAN|7|11|YOR085W|488|279|647|584|522|448
KAN|7|12|YOR089C|829|461|570|505|335|293
KAN|7|13|YNL194C|605|504|581|576|575|556
KAN|7|14|YNL327W|797|503|608|603|460|385
KAN|7|15|YNL190W|871|632|766|765|582|534
KAN|7|16|YNL323W|895|698|608|611|753|725
KAN|7|17|YOR198C|0|0|0|0|0|0
KAN|7|18|YOR067C|836|651|591|632|409|358
KAN|7|19|YOR070C|658|501|395|370|382|365
KAN|7|20|YOR079C|694|481|600|568|570|511
KAN|7|21|YMR307W|314|150|496|522|445|418
KAN|7|22|YOR049C|942|855|631|618|517|473
KAN|7|23|YMR292W|956|945|527|459|611|598
KAN|7|24|YNL219C|775|851|674|785|568|645
KAN|8|1|YMR299C|846|402|110|238|618|419
KAN|8|2|YOR165W|694|377|430|524|543|447
KAN|8|3|YOR036W|0|0|0|0|0|0
KAN|8|4|YOR171C|684|514|694|621|644|569
KAN|8|5|YOR175C|679|542|642|595|595|523
KAN|8|6|YOR042W|714|407|496|489|569|503
KAN|8|7|YOR044W|666|444|668|639|502|448
KAN|8|8|YNL238W|607|441|563|506|615|507
KAN|8|9|YMR264W|845|695|657|570|626|497
KAN|8|10|YMR272C|204|140|252|203|278|215
KAN|8|11|YMR274C|525|422|585|548|528|439
KAN|8|12|YOR016C|1041|700|554|514|675|633
KAN|8|13|YNL280C|558|440|551|473|439|372
KAN|8|14|YMR251W-A|685|320|437|420|285|317
KAN|8|15|YMR253C|499|402|615|614|619|593
KAN|8|16|YPR028W|820|670|593|593|553|571
KAN|8|17|YPL227C|502|232|446|420|583|542
KAN|8|18|YOL013C|909|666|701|655|432|449
KAN|8|19|YOL018C|313|240|229|388|335|269
KAN|8|20|YPR003C|852|573|650|619|499|469
KAN|8|21|YPL246C|431|259|515|518|565|540
KAN|8|22|YOR377W|587|442|565|507|476|463
KAN|8|23|YPL274W|712|523|529|546|595|538
KAN|8|24|YPL051W|1007|1067|685|828|497|601
KAN|9|1|YPL170W|583|235|959|839|670|402
KAN|9|2|YOL065C|727|464|709|680|663|516
KAN|9|3|YOR311C|409|271|319|324|477|317
KAN|9|4|YOR321W|559|443|537|413|629|517
KAN|9|5|YPL195W|700|619|574|567|505|486
KAN|9|6|YOL047C|613|360|606|535|487|419
KAN|9|7|YOR307C|863|377|608|534|657|649
KAN|9|8|YPL087W|550|409|525|470|467|429
KAN|9|9|YPL207W|1111|731|696|645|664|589
KAN|9|10|YPL206C|717|512|567|497|548|474
KAN|9|11|YOR284W|563|353|695|620|548|503
KAN|9|12|YOR285W|862|519|659|626|525|471
KAN|9|13|YOR288C|727|590|588|541|587|561
KAN|9|14|YOL030W|666|420|645|607|503|467
KAN|9|15|YOL031C|684|469|512|522|486|474
KAN|9|16|YOR291W|737|473|529|517|423|420
KAN|9|17|YCL025C|821|711|468|450|347|313
KAN|9|18|YDL052C|815|614|636|622|626|647
KAN|9|19|YPR173C|281|399|157|254|200|254
KAN|9|20|YCL001W|679|439|616|592|496|460
KAN|9|21|YPR148C|679|404|597|603|564|556
KAN|9|22|YPR149W|781|560|568|569|559|609
KAN|9|23|YDL018C|814|603|566|592|605|535
KAN|9|24|YBR067C|954|1016|593|671|663|785
KAN|10|1|YDL019C|1366|1072|105|51|853|646
KAN|10|2|YPR135W|280|269|3|4|582|425
KAN|10|3|YGR227W|672|565|364|316|509|440
KAN|10|4|YBR162W-A|535|418|512|429|469|372
KAN|10|5|YBR164C|676|522|716|657|570|551
KAN|10|6|YBR052C|772|610|644|637|595|558
KAN|10|7|YBR171W|244|0|569|496|392|278
KAN|10|8|YBR036C|0|0|473|385|126|121
KAN|10|9|YPR114W|584|415|611|520|446|386
KAN|10|10|YFR041C|579|324|574|498|558|470
KAN|10|11|YBR132C|543|418|475|479|434|427
KAN|10|12|YBR106W|260|35|362|302|344|292
KAN|10|13|YPR063C|730|471|680|623|591|578
KAN|10|14|YPR071W|810|408|634|623|501|498
KAN|10|15|YBL102W|830|586|589|558|418|444
KAN|10|16|YBR097W|0|0|0|0|0|0
KAN|10|17|YDL121C|792|517|644|597|658|573
KAN|10|18|YDR518W|589|427|583|533|587|560
KAN|10|19|YDR519W|697|436|643|644|473|428
KAN|10|20|YDR524C|244|298|619|565|433|409
KAN|10|21|YML048W|397|222|587|577|454|400
KAN|10|22|YJR073C|183|0|391|364|274|292
KAN|10|23|wt_blank_sean|0|0|0|0|0|0
KAN|10|24|YJR088C|840|800|727|800|616|677
KAN|11|1|YDR503C|616|434|1000|859|662|420
KAN|11|2|YML059C|192|227|795|747|406|302
KAN|11|3|YML055W|663|514|549|506|586|514
KAN|11|4|YDL099W|507|406|446|401|370|337
KAN|11|5|YDL100C|670|534|482|497|472|396
KAN|11|6|YDR484W|121|82|174|165|180|177
KAN|11|7|YDR492W|728|525|724|678|670|583
KAN|11|8|YGL126W|640|438|494|461|394|345
KAN|11|9|YIL124W|950|666|601|517|566|467
KAN|11|10|YDL091C|824|528|587|508|664|586
KAN|11|11|YDL093W|905|599|586|560|517|467
KAN|11|12|YFL048C|432|318|619|522|515|440
KAN|11|13|YDL095W|623|499|626|579|608|579
KAN|11|14|YFL025C|634|423|573|540|416|396
KAN|11|15|YGL161C|334|234|421|367|421|381
KAN|11|16|YGL167C|481|279|459|489|119|123
KAN|11|17|YGR261C|905|644|534|532|584|475
KAN|11|18|YGR263C|754|570|499|558|620|512
KAN|11|19|YGR266W|779|489|492|488|493|452
KAN|11|20|YNR039C|755|455|604|590|609|543
KAN|11|21|YNL146W|908|536|615|604|487|484
KAN|11|22|YNR019W|832|599|543|514|647|510
KAN|11|23|YCR043C|1055|862|745|643|570|602
KAN|11|24|YNR021W|1037|1045|668|715|627|713
KAN|12|1|YCR044C|635|558|258|187|810|597
KAN|12|2|YCR061W|817|551|714|635|569|446
KAN|12|3|YNR030W|693|564|698|700|545|453
KAN|12|4|YBR177C|585|406|586|521|540|455
KAN|12|5|YNR008W|734|587|521|501|515|482
KAN|12|6|YNR013C|678|419|590|529|525|388
KAN|12|7|YBR283C|550|462|451|387|597|526
KAN|12|8|YNL041C|576|372|522|448|406|308
KAN|12|9|YNL044W|670|332|253|255|538|436
KAN|12|10|YBR290W|498|378|614|582|543|485
KAN|12|11|YNL046W|764|500|552|554|521|467
KAN|12|12|YNL049C|545|427|443|434|546|469
KAN|12|13|YBR273C|730|504|615|536|527|471
KAN|12|14|YBR264C|586|355|529|517|538|450
KAN|12|15|YNL008C|762|461|651|630|542|451
KAN|12|16|YDL137W|770|497|539|484|474|422
KAN|12|17|YJL024C|449|371|532|482|674|604
KAN|12|18|YJL029C|159|142|457|521|224|198
KAN|12|19|YML067C|534|526|619|608|561|499
KAN|12|20|YJL004C|729|476|640|608|512|474
KAN|12|21|YML038C|862|481|605|588|528|553
KAN|12|22|YER151C|26|0|223|308|2|5
KAN|12|23|YML075C|636|720|442|482|696|700
KAN|12|24|YGR086C|903|1014|648|733|601|665
KAN|13|1|YGR089W|604|487|383|308|533|343
KAN|13|2|YGR106C|505|389|392|299|739|587
KAN|13|3|YLR246W|398|401|203|200|492|403
KAN|13|4|YJR118C|295|220|302|259|463|376
KAN|13|5|YDR205W|574|451|575|655|605|558
KAN|13|6|YGR038W|666|498|616|581|505|445
KAN|13|7|YJR131W|597|436|569|526|544|437
KAN|13|8|YJR134C|682|389|628|633|536|428
KAN|13|9|YER120W|776|450|547|563|588|514
KAN|13|10|YER122C|945|608|493|409|409|304
KAN|13|11|YJR117W|590|441|446|429|529|450
KAN|13|12|YER113C|497|416|479|401|460|404
KAN|13|13|YJR040W|508|401|518|523|645|570
KAN|13|14|YKR067W|689|304|521|600|544|447
KAN|13|15|YJR031C|683|397|629|595|738|695
KAN|13|16|YMR054W|722|443|367|348|578|504
KAN|13|17|YIR033W|436|271|334|348|299|359
KAN|13|18|YJR010C-A|544|356|518|536|485|419
KAN|13|19|YJR015W|972|697|552|502|563|497
KAN|13|20|YMR052W|406|316|579|546|550|554
KAN|13|21|YBR287W|747|491|695|684|640|602
KAN|13|22|YBR288C|927|709|628|604|537|448
KAN|13|23|YAR002C-A|574|390|612|564|697|624
KAN|13|24|YMR119W|818|995|651|736|580|682
KAN|14|1|YNL125C|681|419|463|345|0|0
KAN|14|2|YNL130C|555|407|693|643|625|508
KAN|14|3|YIL030C|373|276|394|283|522|491
KAN|14|4|YNL085W|578|484|329|224|574|525
KAN|14|5|YNL095C|632|473|549|424|532|496
KAN|14|6|YLR390W-A|552|322|354|322|398|323
KAN|14|7|YJL078C|438|401|237|167|496|410
KAN|14|8|YKR053C|457|385|417|305|468|425
KAN|14|9|YNL051W|527|397|260|168|400|291
KAN|14|10|YPL137C|461|310|353|350|440|380
KAN|14|11|YDL072C|476|368|592|619|510|437
KAN|14|12|YCR048W|575|502|613|552|557|511
KAN|14|13|YCR067C|790|462|459|471|643|614
KAN|14|14|YCR034W|360|256|562|612|520|476
KAN|14|15|YGR130C|728|481|406|345|443|438
KAN|14|16|YGL223C|707|525|779|743|643|624
KAN|14|17|YBR255W|343|313|617|569|577|532
KAN|14|18|YER087C-B|444|283|647|592|481|396
KAN|14|19|YIL105C|500|303|689|630|635|632
KAN|14|20|YDR476C|793|399|558|509|451|431
KAN|14|21|YDR525W|918|746|666|673|568|539
KAN|14|22|YDR057W|901|681|615|628|556|559
KAN|14|23|YBR159W|941|783|655|663|671|701
KAN|14|24|YHR123W|1244|1183|686|864|639|771
KAN|15|1|YGR284C|708|581|886|673|814|612
KAN|15|2|YOL101C|745|433|635|525|594|440
KAN|15|3|YOL107W|418|229|568|494|550|498
KAN|15|4|YNL300W|746|361|758|727|504|436
KAN|15|5|YOL110W|472|356|608|565|426|371
KAN|15|6|YOR317W|565|355|462|415|657|503
KAN|15|7|YML071C|817|692|305|238|579|442
KAN|15|8|YIR038C|815|445|731|640|623|531
KAN|15|9|YML101C|707|420|709|563|556|524
KAN|15|10|YOL137W|466|395|589|410|444|389
KAN|15|11|YDR424C|551|383|456|376|404|454
KAN|15|12|YMR065W|485|309|555|631|349|310
KAN|15|13|YML128C|123|136|6|22|0|0
KAN|15|14|YHR045W|665|367|725|762|574|507
KAN|15|15|YHR181W|617|281|499|576|563|607
KAN|15|16|YMR123W|579|441|602|731|347|298
KAN|15|17|YLR039C|212|172|199|195|334|376
KAN|15|18|YLR050C|752|480|682|680|604|580
KAN|15|19|YNR075W|733|379|618|662|575|625
KAN|15|20|YOL088C|1097|735|695|724|535|547
KAN|15|21|YMR313C|747|705|576|603|603|660
KAN|15|22|YHR004C|507|487|684|699|409|420
KAN|15|23|YLR450W|862|622|603|560|539|639
KAN|15|24|YDL192W|1087|1321|592|766|695|899
KAN|16|1|YNR051C|467|478|129|251|324|453
KAN|16|2|YJL123C|972|1063|532|589|688|761
KAN|16|3|YJL117W|485|534|534|511|600|548
KAN|16|4|YDL222C|573|683|256|346|355|419
KAN|16|5|YDL226C|489|622|257|422|510|539
KAN|16|6|YDL231C|621|741|334|444|483|456
KAN|16|7|YDL232W|651|579|587|431|327|371
KAN|16|8|YJL079C|689|635|517|441|577|498
KAN|16|9|YKR088C|716|752|713|729|347|430
KAN|16|10|YJL073W|667|708|759|759|429|436
KAN|16|11|YJL062W|1007|711|448|683|698|667
KAN|16|12|YJR066W|817|910|558|588|670|774
KAN|16|13|YDR483W|762|746|647|763|298|401
KAN|16|14|YER044C|454|437|0|0|359|515
KAN|16|15|YDL204W|656|802|287|376|282|391
KAN|16|16|YBR058C-A|0|0|0|0|0|0
KAN|16|17|YBR096W|946|529|743|708|713|654
KAN|16|18|YBR234C|1099|1108|737|770|604|529
KAN|16|19|YDR027C|0|5|0|0|0|1
KAN|16|20|YDR032C|692|600|635|695|595|622
KAN|16|21|YEL022W|636|952|329|452|293|362
KAN|16|22|YER053C-A|417|467|531|608|592|531
KAN|16|23|YER100W|944|901|671|814|672|814
KAN|16|24|YGL095C|0|0|0|7|1|4
NAT|YDL210C*A
KAN|1|1|YCR017C|737|442|639|288|713|294
KAN|1|2|YDR056C|647|509|499|346|473|456
KAN|1|3|YBR229C|496|397|447|352|501|391
KAN|1|4|YCR011C|638|497|617|449|494|429
KAN|1|5|YBL011W|673|509|613|447|604|504
KAN|1|6|YBL017C|615|499|527|409|544|449
KAN|1|7|YCL056C|559|483|580|417|604|523
KAN|1|8|YDR137W|152|1|232|36|202|64
KAN|1|9|YAR042W|652|520|409|173|548|444
KAN|1|10|YBR201W|593|474|639|414|651|549
KAN|1|11|YCL045C|637|489|525|307|503|374
KAN|1|12|YBR183W|609|438|546|318|550|361
KAN|1|13|YDR108W|687|566|641|425|664|589
KAN|1|14|YAL007C|684|532|521|397|592|550
KAN|1|15|YDR100W|582|489|468|278|488|488
KAN|1|16|YAL026C|433|235|490|199|414|248
KAN|1|17|YAL023C|672|545|569|389|640|564
KAN|1|18|YBL082C|676|515|530|305|615|380
KAN|1|19|YDR084C|720|527|647|448|530|321
KAN|1|20|YAL042W|577|485|548|272|560|361
KAN|1|21|YAL058W|573|372|441|303|461|288
KAN|1|22|YGL200C|749|558|607|497|546|426
KAN|1|23|YGL203C|597|432|531|317|499|432
KAN|1|24|YDR294C|594|962|470|651|602|633
KAN|2|1|YDR297W|706|606|440|417|438|434
KAN|2|2|YEL001C|516|409|390|403|447|337
KAN|2|3|YEL003W|417|432|400|359|364|334
KAN|2|4|YDR304C|387|279|364|292|407|423
KAN|2|5|YEL004W|574|551|384|345|414|381
KAN|2|6|YEL005C|505|496|420|315|489|459
KAN|2|7|YDR307W|489|434|385|353|464|359
KAN|2|8|YGL084C|193|116|179|44|109|27
KAN|2|9|YGL054C|641|495|451|327|514|353
KAN|2|10|YER019C-A|381|209|315|197|330|209
KAN|2|11|YDR270W|673|612|457|383|543|403
KAN|2|12|YDR410C|0|0|0|0|0|0
KAN|2|13|YDR411C|521|410|433|417|490|433
KAN|2|14|YER004W|554|499|422|360|387|290
KAN|2|15|YER005W|540|517|318|95|447|322
KAN|2|16|YGL020C|328|113|96|26|158|86
KAN|2|17|YEL064C|70|67|0|0|109|71
KAN|2|18|YGL027C|473|399|274|138|366|263
KAN|2|19|YDR233C|583|431|432|288|587|432
KAN|2|20|YEL042W|473|384|536|473|430|305
KAN|2|21|YEL043W|508|462|459|336|488|360
KAN|2|22|YGL005C|565|373|446|339|526|396
KAN|2|23|YGL010W|511|496|407|336|315|193
KAN|2|24|YGL012W|498|566|359|308|425|390
KAN|3|1|YDR349C|467|432|399|365|445|377
KAN|3|2|YDR221W|570|434|361|353|428|306
KAN|3|3|YDR222W|524|491|414|370|471|369
KAN|3|4|YDR357C|475|378|365|305|440|363
KAN|3|5|YEL031W|473|466|383|230|380|247
KAN|3|6|YER083C|549|495|496|439|523|486
KAN|3|7|YDR344C|560|511|502|401|382|270
KAN|3|8|YEL013W|257|85|284|249|358|226
KAN|3|9|YEL015W|462|224|388|269|477|326
KAN|3|10|YER071C|599|383|509|374|552|482
KAN|3|11|YDR320C|173|0|285|211|165|37
KAN|3|12|YHR110W|560|441|410|300|554|421
KAN|3|13|YIL076W|0|0|97|8|111|0
KAN|3|14|YIL090W|12|0|203|95|85|0
KAN|3|15|YIL039W|400|170|447|315|562|417
KAN|3|16|YIL040W|448|183|358|186|339|254
KAN|3|17|YIL043C|481|328|436|249|533|364
KAN|3|18|YIL044C|564|216|464|317|461|323
KAN|3|19|YGR199W|588|577|491|356|473|345
KAN|3|20|YGR202C|417|296|383|220|527|446
KAN|3|21|YHR060W|0|0|25|0|0|0
KAN|3|22|YIL027C|631|458|510|353|532|405
KAN|3|23|YHR079C|439|355|471|316|397|315
KAN|3|24|YGR177C|569|582|500|525|520|549
KAN|4|1|YGR036C|140|104|238|134|335|187
KAN|4|2|YHR039C|532|403|424|358|459|338
KAN|4|3|YIL005W|519|549|365|326|478|329
KAN|4|4|YIL016W|351|262|404|315|415|312
KAN|4|5|YGR170W|452|377|333|197|390|273
KAN|4|6|YHR204W|467|441|451|363|536|417
KAN|4|7|YGR157W|78|57|105|0|150|37
KAN|4|8|YHL003C|602|369|560|452|559|469
KAN|4|9|YHR176W|530|453|480|359|491|407
KAN|4|10|YHR142W|657|586|566|432|535|405
KAN|4|11|YGL226C-A|616|470|533|400|496|352
KAN|4|12|YGL231C|558|382|480|330|509|367
KAN|4|13|YHL031C|392|122|322|187|371|245
KAN|4|14|YHR135C|669|576|508|384|561|401
KAN|4|15|YHR136C|522|477|537|434|559|402
KAN|4|16|YGR105W|26|0|0|0|263|156
KAN|4|17|YLL014W|594|441|536|410|586|416
KAN|4|18|YKL020C|515|493|446|315|464|348
KAN|4|19|YLR080W|463|467|481|371|501|370
KAN|4|20|YKL140W|530|471|421|343|531|376
KAN|4|21|YKL008C|509|292|503|318|499|364
KAN|4|22|YLR056W|597|353|497|363|533|401
KAN|4|23|YLR064W|584|562|539|397|484|423
KAN|4|24|YKL119C|632|601|452|377|454|416
KAN|5|1|YJL134W|558|486|459|382|494|344
KAN|5|2|YLR042C|617|531|487|442|508|369
KAN|5|3|YLR023C|541|459|436|409|462|342
KAN|5|4|YJL178C|500|453|444|402|472|378
KAN|5|5|YJL171C|544|462|459|338|508|365
KAN|5|6|YKL094W|554|471|548|441|445|302
KAN|5|7|YJL168C|274|17|341|212|429|311
KAN|5|8|YKL212W|221|171|388|266|397|272
KAN|5|9|YJL192C|512|220|496|363|528|380
KAN|5|10|YKL073W|397|254|403|271|481|340
KAN|5|11|YKL179C|581|474|516|402|510|385
KAN|5|12|YLL043W|498|376|416|267|470|336
KAN|5|13|YLL052C|538|413|448|304|464|310
KAN|5|14|YLL055W|532|445|475|314|519|388
KAN|5|15|YKL063C|518|402|471|361|521|378
KAN|5|16|YKL065C|592|568|526|407|514|379
KAN|5|17|YJL198W|522|443|466|340|444|289
KAN|5|18|YJL196C|519|491|453|320|520|355
KAN|5|19|YLL023C|525|523|326|98|423|289
KAN|5|20|YLL028W|562|314|402|119|485|327
KAN|5|21|YJL212C|542|452|404|141|457|322
KAN|5|22|YMR022W|634|477|491|233|499|395
KAN|5|23|YMR214W|492|357|405|268|494|383
KAN|5|24|YMR215W|533|559|495|404|503|448
KAN|6|1|YMR010W|608|567|563|426|559|422
KAN|6|2|YMR015C|466|383|453|350|441|325
KAN|6|3|YLR207W|498|404|400|330|487|373
KAN|6|4|YLR350W|424|328|302|193|320|206
KAN|6|5|YLR220W|549|459|493|384|506|369
KAN|6|6|YML012W|575|521|487|406|515|433
KAN|6|7|YML008C|522|390|578|470|537|426
KAN|6|8|YMR202W|238|1|186|30|122|83
KAN|6|9|YLR194C|584|487|478|332|474|331
KAN|6|10|YMR183C|530|428|509|397|441|297
KAN|6|11|YML019W|482|317|509|363|496|342
KAN|6|12|YML013W|460|110|530|363|437|283
KAN|6|13|YLR292C|520|240|482|344|480|313
KAN|6|14|YMR161W|556|453|498|336|521|383
KAN|6|15|YMR163C|396|131|429|280|390|280
KAN|6|16|YLR396C|0|0|0|0|0|0
KAN|6|17|YMR152W|467|385|511|398|579|447
KAN|6|18|YLR130C|508|514|549|442|538|406
KAN|6|19|YLR268W|388|136|400|138|363|203
KAN|6|20|YMR029C|569|561|405|96|402|303
KAN|6|21|YMR031C|444|335|545|417|522|382
KAN|6|22|YLR372W|460|336|400|220|423|284
KAN|6|23|YLR242C|471|442|435|331|455|353
KAN|6|24|YLR250W|553|599|510|437|508|453
KAN|7|1|YLR120C|615|552|514|386|546|457
KAN|7|2|YOR245C|442|384|433|372|419|310
KAN|7|3|YOR115C|474|395|461|483|425|311
KAN|7|4|YNL297C|516|449|413|320|445|331
KAN|7|5|YNL156C|560|363|452|296|480|341
KAN|7|6|YNL153C|377|148|355|229|481|315
KAN|7|7|YOR002W|492|212|455|318|514|386
KAN|7|8|YOR092W|0|0|0|0|0|0
KAN|7|9|YOR214C|431|308|456|281|448|282
KAN|7|10|YOR216C|342|34|434|282|481|339
KAN|7|11|YOR085W|557|288|455|280|490|353
KAN|7|12|YOR089C|455|190|323|220|401|236
KAN|7|13|YNL194C|471|373|477|353|495|355
KAN|7|14|YNL327W|578|425|580|409|562|438
KAN|7|15|YNL190W|525|442|516|348|455|326
KAN|7|16|YNL323W|443|271|527|409|522|381
KAN|7|17|YOR198C|8|0|0|0|0|0
KAN|7|18|YOR067C|612|517|507|406|511|377
KAN|7|19|YOR070C|335|223|336|186|293|197
KAN|7|20|YOR079C|538|524|562|415|548|399
KAN|7|21|YMR307W|236|60|88|0|349|224
KAN|7|22|YOR049C|470|443|328|109|425|317
KAN|7|23|YMR292W|486|280|471|403|409|306
KAN|7|24|YNL219C|517|558|541|483|529|505
KAN|8|1|YMR299C|535|489|459|322|453|355
KAN|8|2|YOR165W|524|429|418|436|464|367
KAN|8|3|YOR036W|4|0|0|0|17|0
KAN|8|4|YOR171C|470|399|452|357|462|331
KAN|8|5|YOR175C|465|302|400|309|513|381
KAN|8|6|YOR042W|469|204|544|398|474|345
KAN|8|7|YOR044W|514|362|504|371|517|373
KAN|8|8|YNL238W|523|329|577|439|497|352
KAN|8|9|YMR264W|652|471|519|397|549|403
KAN|8|10|YMR272C|496|300|334|208|321|188
KAN|8|11|YMR274C|604|455|553|381|466|296
KAN|8|12|YOR016C|670|569|516|384|522|354
KAN|8|13|YNL280C|370|280|443|346|432|279
KAN|8|14|YMR251W-A|473|358|401|281|497|370
KAN|8|15|YMR253C|597|400|466|270|469|358
KAN|8|16|YPR028W|507|439|449|289|536|398
KAN|8|17|YPL227C|237|140|418|296|242|155
KAN|8|18|YOL013C|625|552|500|400|592|444
KAN|8|19|YOL018C|283|208|319|136|312|234
KAN|8|20|YPR003C|530|463|509|324|463|343
KAN|8|21|YPL246C|312|224|302|126|401|269
KAN|8|22|YOR377W|442|275|514|363|449|350
KAN|8|23|YPL274W|374|293|436|274|437|284
KAN|8|24|YPL051W|512|518|497|541|558|534
KAN|9|1|YPL170W|597|466|353|321|422|314
KAN|9|2|YOL065C|517|473|444|384|455|375
KAN|9|3|YOR311C|389|59|389|318|367|259
KAN|9|4|YOR321W|472|188|511|377|532|389
KAN|9|5|YPL195W|311|182|219|150|300|211
KAN|9|6|YOL047C|484|325|476|351|451|319
KAN|9|7|YOR307C|507|273|522|394|494|374
KAN|9|8|YPL087W|499|412|485|369|453|343
KAN|9|9|YPL207W|105|9|191|126|261|172
KAN|9|10|YPL206C|170|4|138|45|146|90
KAN|9|11|YOR284W|616|451|511|359|513|366
KAN|9|12|YOR285W|564|391|546|393|530|343
KAN|9|13|YOR288C|703|629|430|301|527|393
KAN|9|14|YOL030W|528|195|529|391|435|384
KAN|9|15|YOL031C|490|354|312|265|425|319
KAN|9|16|YOR291W|527|416|456|347|428|348
KAN|9|17|YCL025C|531|342|483|364|465|320
KAN|9|18|YDL052C|550|322|530|408|552|396
KAN|9|19|YPR173C|163|0|265|148|212|83
KAN|9|20|YCL001W|453|407|496|313|458|381
KAN|9|21|YPR148C|598|544|434|178|516|416
KAN|9|22|YPR149W|472|404|451|203|451|331
KAN|9|23|YDL018C|499|486|540|487|524|462
KAN|9|24|YBR067C|536|638|476|490|548|530
KAN|10|1|YDL019C|599|527|497|411|485|345
KAN|10|2|YPR135W|391|191|397|261|352|223
KAN|10|3|YGR227W|513|388|487|380|461|373
KAN|10|4|YBR162W-A|451|216|402|281|426|316
KAN|10|5|YBR164C|407|187|427|300|495|388
KAN|10|6|YBR052C|615|506|534|431|504|398
KAN|10|7|YBR171W|301|129|272|102|375|243
KAN|10|8|YBR036C|2|0|5|0|8|0
KAN|10|9|YPR114W|535|448|546|359|548|384
KAN|10|10|YFR041C|384|73|497|319|478|358
KAN|10|11|YBR132C|463|349|458|305|457|316
KAN|10|12|YBR106W|241|0|315|198|308|181
KAN|10|13|YPR063C|557|402|461|317|474|359
KAN|10|14|YPR071W|468|228|435|298|415|336
KAN|10|15|YBL102W|453|135|298|116|488|356
KAN|10|16|YBR097W|0|0|0|0|0|0
KAN|10|17|YDL121C|530|350|577|476|558|396
KAN|10|18|YDR518W|596|501|445|349|533|393
KAN|10|19|YDR519W|585|491|509|412|511|388
KAN|10|20|YDR524C|316|89|404|151|340|208
KAN|10|21|YML048W|320|260|456|284|340|183
KAN|10|22|YJR073C|154|90|239|76|225|125
KAN|10|23|wt_blank_sean|0|0|0|0|0|0
KAN|10|24|YJR088C|584|581|471|479|543|533
KAN|11|1|YDR503C|604|533|503|454|546|397
KAN|11|2|YML059C|433|459|403|295|511|408
KAN|11|3|YML055W|479|432|427|346|470|376
KAN|11|4|YDL099W|362|229|403|245|351|270
KAN|11|5|YDL100C|159|0|162|81|230|163
KAN|11|6|YDR484W|164|0|225|41|221|137
KAN|11|7|YDR492W|540|412|637|499|530|396
KAN|11|8|YGL126W|593|443|533|349|467|329
KAN|11|9|YIL124W|518|298|547|369|528|384
KAN|11|10|YDL091C|600|449|559|397|557|433
KAN|11|11|YDL093W|633|423|546|378|546|450
KAN|11|12|YFL048C|473|186|516|342|474|351
KAN|11|13|YDL095W|597|159|495|321|557|410
KAN|11|14|YFL025C|440|326|462|282|447|313
KAN|11|15|YGL161C|336|44|398|232|342|216
KAN|11|16|YGL167C|421|58|492|261|448|270
KAN|11|17|YGR261C|526|490|457|395|524|374
KAN|11|18|YGR263C|613|571|536|419|487|349
KAN|11|19|YGR266W|565|431|534|396|510|403
KAN|11|20|YNR039C|500|409|469|280|520|359
KAN|11|21|YNL146W|508|388|528|405|455|396
KAN|11|22|YNR019W|471|381|533|480|535|409
KAN|11|23|YCR043C|535|526|565|515|585|427
KAN|11|24|YNR021W|526|570|486|518|553|493
KAN|12|1|YCR044C|528|324|367|256|531|392
KAN|12|2|YCR061W|467|416|424|321|495|403
KAN|12|3|YNR030W|453|317|469|421|459|377
KAN|12|4|YBR177C|448|228|430|294|437|376
KAN|12|5|YNR008W|457|311|443|279|515|445
KAN|12|6|YNR013C|478|265|531|376|484|349
KAN|12|7|YBR283C|260|37|230|143|348|232
KAN|12|8|YNL041C|484|276|492|346|386|266
KAN|12|9|YNL044W|476|222|425|281|438|307
KAN|12|10|YBR290W|470|126|558|396|501|376
KAN|12|11|YNL046W|461|323|530|406|448|331
KAN|12|12|YNL049C|517|213|528|380|507|384
KAN|12|13|YBR273C|534|378|481|337|473|358
KAN|12|14|YBR264C|570|266|447|267|517|370
KAN|12|15|YNL008C|535|172|550|419|525|366
KAN|12|16|YDL137W|450|101|464|292|515|382
KAN|12|17|YJL024C|530|447|430|311|453|349
KAN|12|18|YJL029C|97|0|248|36|299|182
KAN|12|19|YML067C|471|181|548|427|520|386
KAN|12|20|YJL004C|558|517|490|363|530|391
KAN|12|21|YML038C|507|451|465|322|455|334
KAN|12|22|YER151C|18|0|162|0|310|131
KAN|12|23|YML075C|308|18|460|376|503|353
KAN|12|24|YGR086C|578|665|443|478|500|523
KAN|13|1|YGR089W|540|439|433|322|539|401
KAN|13|2|YGR106C|467|370|428|364|438|336
KAN|13|3|YLR246W|468|305|359|217|379|277
KAN|13|4|YJR118C|457|407|393|163|364|247
KAN|13|5|YDR205W|562|546|516|377|541|408
KAN|13|6|YGR038W|424|168|489|371|398|257
KAN|13|7|YJR131W|523|381|401|305|479|333
KAN|13|8|YJR134C|525|119|487|332|540|398
KAN|13|9|YER120W|536|371|575|479|537|410
KAN|13|10|YER122C|431|130|425|299|417|284
KAN|13|11|YJR117W|469|330|423|310|475|348
KAN|13|12|YER113C|453|179|557|416|482|333
KAN|13|13|YJR040W|575|190|533|415|502|392
KAN|13|14|YKR067W|476|358|361|222|401|302
KAN|13|15|YJR031C|527|147|555|431|458|352
KAN|13|16|YMR054W|526|354|364|218|468|348
KAN|13|17|YIR033W|314|4|389|219|353|283
KAN|13|18|YJR010C-A|470|144|484|363|504|374
KAN|13|19|YJR015W|546|450|545|418|500|371
KAN|13|20|YMR052W|472|346|523|439|492|423
KAN|13|21|YBR287W|518|299|567|520|503|419
KAN|13|22|YBR288C|449|310|521|445|510|400
KAN|13|23|YAR002C-A|444|306|461|423|480|349
KAN|13|24|YMR119W|596|638|485|545|542|539
KAN|14|1|YNL125C|383|262|408|194|238|169
KAN|14|2|YNL130C|521|428|471|429|453|366
KAN|14|3|YIL030C|282|226|411|173|401|369
KAN|14|4|YNL085W|592|440|441|265|428|328
KAN|14|5|YNL095C|419|251|441|178|433|339
KAN|14|6|YLR390W-A|493|380|511|390|479|369
KAN|14|7|YJL078C|479|289|385|287|429|294
KAN|14|8|YKR053C|458|306|406|177|427|298
KAN|14|9|YNL051W|589|406|353|234|476|435
KAN|14|10|YPL137C|455|284|342|204|444|349
KAN|14|11|YDL072C|544|213|510|403|484|405
KAN|14|12|YCR048W|602|240|434|332|552|516
KAN|14|13|YCR067C|463|257|382|284|501|426
KAN|14|14|YCR034W|549|219|444|346|500|397
KAN|14|15|YGR130C|548|281|429|252|491|359
KAN|14|16|YGL223C|521|126|602|487|483|395
KAN|14|17|YBR255W|517|138|437|306|498|400
KAN|14|18|YER087C-B|500|427|489|380|446|350
KAN|14|19|YIL105C|613|506|495|440|551|437
KAN|14|20|YDR476C|474|361|473|478|503|403
KAN|14|21|YDR525W|543|368|447|407|511|412
KAN|14|22|YDR057W|474|474|512|448|466|355
KAN|14|23|YBR159W|633|513|498|487|574|524
KAN|14|24|YHR123W|692|744|524|579|514|547
KAN|15|1|YGR284C|564|473|568|471|545|450
KAN|15|2|YOL101C|594|492|458|377|411|335
KAN|15|3|YOL107W|479|341|397|206|380|285
KAN|15|4|YNL300W|461|290|463|307|475|378
KAN|15|5|YOL110W|456|353|499|359|475|370
KAN|15|6|YOR317W|385|338|445|307|480|387
KAN|15|7|YML071C|483|373|466|273|457|365
KAN|15|8|YIR038C|604|497|542|485|525|400
KAN|15|9|YML101C|562|419|507|422|463|399
KAN|15|10|YOL137W|513|364|457|390|423|355
KAN|15|11|YDR424C|507|397|463|287|467|359
KAN|15|12|YMR065W|584|388|545|447|501|416
KAN|15|13|YML128C|316|21|144|0|419|267
KAN|15|14|YHR045W|518|422|504|345|486|407
KAN|15|15|YHR181W|565|540|506|323|531|489
KAN|15|16|YMR123W|597|440|401|134|497|387
KAN|15|17|YLR039C|193|0|466|407|387|288
KAN|15|18|YLR050C|545|621|525|416|499|491
KAN|15|19|YNR075W|459|239|464|485|466|424
KAN|15|20|YOL088C|495|229|449|443|446|386
KAN|15|21|YMR313C|357|160|434|418|482|406
KAN|15|22|YHR004C|317|39|520|456|499|436
KAN|15|23|YLR450W|455|281|487|460|462|440
KAN|15|24|YDL192W|515|605|442|499|509|509
KAN|16|1|YNR051C|169|203|349|302|341|362
KAN|16|2|YJL123C|437|439|340|330|538|536
KAN|16|3|YJL117W|474|356|469|404|457|383
KAN|16|4|YDL222C|391|345|477|420|539|423
KAN|16|5|YDL226C|401|293|415|269|506|376
KAN|16|6|YDL231C|496|361|526|373|469|392
KAN|16|7|YDL232W|540|335|465|376|510|498
KAN|16|8|YJL079C|457|322|503|430|515|443
KAN|16|9|YKR088C|536|276|449|262|422|280
KAN|16|10|YJL073W|557|386|498|435|512|518
KAN|16|11|YJL062W|451|261|488|351|538|570
KAN|16|12|YJR066W|466|287|486|333|551|606
KAN|16|13|YDR483W|413|242|517|398|472|448
KAN|16|14|YER044C|288|108|325|172|308|255
KAN|16|15|YDL204W|572|374|528|326|557|436
KAN|16|16|YBR058C-A|0|1|0|0|22|1
KAN|16|17|YBR096W|537|244|565|493|601|487
KAN|16|18|YBR234C|613|311|432|327|603|539
KAN|16|19|YDR027C|0|0|0|0|0|0
KAN|16|20|YDR032C|483|13|602|591|617|596
KAN|16|21|YEL022W|578|349|370|132|461|394
KAN|16|22|YER053C-A|502|188|550|462|588|403
KAN|16|23|YER100W|474|365|546|570|523|583
KAN|16|24|YGL095C|0|0|0|0|0|0
NAT|YDL212W*A
KAN|1|1|YCR017C|815|436|803|440|NaN|NaN
KAN|1|2|YDR056C|556|501|568|448|NaN|NaN
KAN|1|3|YBR229C|520|470|615|372|NaN|NaN
KAN|1|4|YCR011C|512|456|532|366|NaN|NaN
KAN|1|5|YBL011W|573|443|602|506|NaN|NaN
KAN|1|6|YBL017C|467|441|576|462|NaN|NaN
KAN|1|7|YCL056C|670|657|714|622|NaN|NaN
KAN|1|8|YDR137W|465|276|332|109|NaN|NaN
KAN|1|9|YAR042W|246|334|816|575|NaN|NaN
KAN|1|10|YBR201W|667|537|632|418|NaN|NaN
KAN|1|11|YCL045C|525|448|587|371|NaN|NaN
KAN|1|12|YBR183W|545|535|593|463|NaN|NaN
KAN|1|13|YDR108W|703|602|864|630|NaN|NaN
KAN|1|14|YAL007C|613|506|694|536|NaN|NaN
KAN|1|15|YDR100W|651|618|605|461|NaN|NaN
KAN|1|16|YAL026C|543|471|621|466|NaN|NaN
KAN|1|17|YAL023C|711|542|582|482|NaN|NaN
KAN|1|18|YBL082C|762|708|628|754|NaN|NaN
KAN|1|19|YDR084C|759|602|645|573|NaN|NaN
KAN|1|20|YAL042W|588|562|671|472|NaN|NaN
KAN|1|21|YAL058W|604|536|610|469|NaN|NaN
KAN|1|22|YGL200C|575|587|644|437|NaN|NaN
KAN|1|23|YGL203C|466|354|640|403|NaN|NaN
KAN|1|24|YDR294C|847|834|430|783|NaN|NaN
KAN|2|1|YDR297W|677|485|809|562|NaN|NaN
KAN|2|2|YEL001C|646|532|594|547|NaN|NaN
KAN|2|3|YEL003W|683|603|588|546|NaN|NaN
KAN|2|4|YDR304C|441|316|560|568|NaN|NaN
KAN|2|5|YEL004W|608|472|521|465|NaN|NaN
KAN|2|6|YEL005C|734|585|691|634|NaN|NaN
KAN|2|7|YDR307W|580|386|606|536|NaN|NaN
KAN|2|8|YGL084C|110|61|258|121|NaN|NaN
KAN|2|9|YGL054C|0|0|722|666|NaN|NaN
KAN|2|10|YER019C-A|746|473|606|448|NaN|NaN
KAN|2|11|YDR270W|656|438|681|714|NaN|NaN
KAN|2|12|YDR410C|0|0|0|0|NaN|NaN
KAN|2|13|YDR411C|715|566|728|748|NaN|NaN
KAN|2|14|YER004W|674|470|550|426|NaN|NaN
KAN|2|15|YER005W|597|312|583|449|NaN|NaN
KAN|2|16|YGL020C|614|301|579|360|NaN|NaN
KAN|2|17|YEL064C|508|394|404|300|NaN|NaN
KAN|2|18|YGL027C|632|398|592|481|NaN|NaN
KAN|2|19|YDR233C|666|498|674|562|NaN|NaN
KAN|2|20|YEL042W|613|507|556|421|NaN|NaN
KAN|2|21|YEL043W|555|377|643|448|NaN|NaN
KAN|2|22|YGL005C|556|457|513|407|NaN|NaN
KAN|2|23|YGL010W|697|593|730|427|NaN|NaN
KAN|2|24|YGL012W|611|628|588|679|NaN|NaN
KAN|3|1|YDR349C|801|591|908|701|NaN|NaN
KAN|3|2|YDR221W|686|488|714|633|NaN|NaN
KAN|3|3|YDR222W|643|452|667|615|NaN|NaN
KAN|3|4|YDR357C|613|479|626|615|NaN|NaN
KAN|3|5|YEL031W|459|217|451|339|NaN|NaN
KAN|3|6|YER083C|693|450|647|546|NaN|NaN
KAN|3|7|YDR344C|769|641|680|536|NaN|NaN
KAN|3|8|YEL013W|747|454|572|512|NaN|NaN
KAN|3|9|YEL015W|625|366|558|429|NaN|NaN
KAN|3|10|YER071C|749|485|690|527|NaN|NaN
KAN|3|11|YDR320C|520|239|541|396|NaN|NaN
KAN|3|12|YHR110W|690|589|656|617|NaN|NaN
KAN|3|13|YIL076W|410|297|467|382|NaN|NaN
KAN|3|14|YIL090W|526|267|508|402|NaN|NaN
KAN|3|15|YIL039W|735|524|814|777|NaN|NaN
KAN|3|16|YIL040W|683|430|655|494|NaN|NaN
KAN|3|17|YIL043C|614|546|640|477|NaN|NaN
KAN|3|18|YIL044C|843|602|796|632|NaN|NaN
KAN|3|19|YGR199W|762|589|699|502|NaN|NaN
KAN|3|20|YGR202C|720|671|682|549|NaN|NaN
KAN|3|21|YHR060W|0|0|10|49|NaN|NaN
KAN|3|22|YIL027C|821|661|799|547|NaN|NaN
KAN|3|23|YHR079C|683|607|727|732|NaN|NaN
KAN|3|24|YGR177C|685|840|639|633|NaN|NaN
KAN|4|1|YGR036C|786|519|678|439|NaN|NaN
KAN|4|2|YHR039C|722|463|705|701|NaN|NaN
KAN|4|3|YIL005W|663|447|650|625|NaN|NaN
KAN|4|4|YIL016W|680|540|612|524|NaN|NaN
KAN|4|5|YGR170W|651|492|591|419|NaN|NaN
KAN|4|6|YHR204W|657|531|665|581|NaN|NaN
KAN|4|7|YGR157W|169|93|289|198|NaN|NaN
KAN|4|8|YHL003C|829|645|820|778|NaN|NaN
KAN|4|9|YHR176W|721|487|622|440|NaN|NaN
KAN|4|10|YHR142W|686|472|643|445|NaN|NaN
KAN|4|11|YGL226C-A|856|642|740|594|NaN|NaN
KAN|4|12|YGL231C|684|493|574|435|NaN|NaN
KAN|4|13|YHL031C|416|230|450|310|NaN|NaN
KAN|4|14|YHR135C|765|527|776|617|NaN|NaN
KAN|4|15|YHR136C|639|444|673|540|NaN|NaN
KAN|4|16|YGR105W|419|301|524|295|NaN|NaN
KAN|4|17|YLL014W|623|409|623|376|NaN|NaN
KAN|4|18|YKL020C|603|397|567|420|NaN|NaN
KAN|4|19|YLR080W|701|577|665|512|NaN|NaN
KAN|4|20|YKL140W|719|544|648|509|NaN|NaN
KAN|4|21|YKL008C|821|653|756|608|NaN|NaN
KAN|4|22|YLR056W|702|525|803|623|NaN|NaN
KAN|4|23|YLR064W|752|615|874|887|NaN|NaN
KAN|4|24|YKL119C|612|580|475|240|NaN|NaN
KAN|5|1|YJL134W|748|618|977|733|NaN|NaN
KAN|5|2|YLR042C|712|519|710|606|NaN|NaN
KAN|5|3|YLR023C|645|465|599|541|NaN|NaN
KAN|5|4|YJL178C|590|441|614|542|NaN|NaN
KAN|5|5|YJL171C|676|514|610|505|NaN|NaN
KAN|5|6|YKL094W|595|315|677|573|NaN|NaN
KAN|5|7|YJL168C|717|507|622|452|NaN|NaN
KAN|5|8|YKL212W|495|261|651|485|NaN|NaN
KAN|5|9|YJL192C|804|527|718|622|NaN|NaN
KAN|5|10|YKL073W|758|477|720|617|NaN|NaN
KAN|5|11|YKL179C|676|458|606|403|NaN|NaN
KAN|5|12|YLL043W|685|368|716|493|NaN|NaN
KAN|5|13|YLL052C|752|510|707|580|NaN|NaN
KAN|5|14|YLL055W|840|653|791|690|NaN|NaN
KAN|5|15|YKL063C|734|514|736|615|NaN|NaN
KAN|5|16|YKL065C|715|503|663|565|NaN|NaN
KAN|5|17|YJL198W|707|471|719|555|NaN|NaN
KAN|5|18|YJL196C|765|584|725|580|NaN|NaN
KAN|5|19|YLL023C|615|465|646|450|NaN|NaN
KAN|5|20|YLL028W|692|613|708|601|NaN|NaN
KAN|5|21|YJL212C|671|544|703|572|NaN|NaN
KAN|5|22|YMR022W|678|642|705|522|NaN|NaN
KAN|5|23|YMR214W|622|527|600|583|NaN|NaN
KAN|5|24|YMR215W|945|1203|1008|1196|NaN|NaN
KAN|6|1|YMR010W|850|633|906|719|NaN|NaN
KAN|6|2|YMR015C|413|283|428|445|NaN|NaN
KAN|6|3|YLR207W|712|581|695|552|NaN|NaN
KAN|6|4|YLR350W|563|474|710|660|NaN|NaN
KAN|6|5|YLR220W|786|571|714|585|NaN|NaN
KAN|6|6|YML012W|677|566|740|669|NaN|NaN
KAN|6|7|YML008C|370|229|509|438|NaN|NaN
KAN|6|8|YMR202W|138|89|396|307|NaN|NaN
KAN|6|9|YLR194C|700|373|637|485|NaN|NaN
KAN|6|10|YMR183C|656|289|724|666|NaN|NaN
KAN|6|11|YML019W|749|523|646|493|NaN|NaN
KAN|6|12|YML013W|474|261|480|310|NaN|NaN
KAN|6|13|YLR292C|733|496|694|426|NaN|NaN
KAN|6|14|YMR161W|638|432|679|581|NaN|NaN
KAN|6|15|YMR163C|702|536|621|532|NaN|NaN
KAN|6|16|YLR396C|0|0|0|0|NaN|NaN
KAN|6|17|YMR152W|830|637|755|674|NaN|NaN
KAN|6|18|YLR130C|756|543|669|512|NaN|NaN
KAN|6|19|YLR268W|607|471|782|650|NaN|NaN
KAN|6|20|YMR029C|593|432|537|309|NaN|NaN
KAN|6|21|YMR031C|694|579|689|574|NaN|NaN
KAN|6|22|YLR372W|525|498|436|324|NaN|NaN
KAN|6|23|YLR242C|852|623|1037|977|NaN|NaN
KAN|6|24|YLR250W|743|815|727|768|NaN|NaN
KAN|7|1|YLR120C|1035|813|952|677|NaN|NaN
KAN|7|2|YOR245C|643|552|415|524|NaN|NaN
KAN|7|3|YOR115C|698|470|655|545|NaN|NaN
KAN|7|4|YNL297C|775|565|687|581|NaN|NaN
KAN|7|5|YNL156C|631|393|567|420|NaN|NaN
KAN|7|6|YNL153C|683|456|625|503|NaN|NaN
KAN|7|7|YOR002W|728|507|748|712|NaN|NaN
KAN|7|8|YOR092W|0|0|0|0|NaN|NaN
KAN|7|9|YOR214C|780|579|658|548|NaN|NaN
KAN|7|10|YOR216C|753|436|748|590|NaN|NaN
KAN|7|11|YOR085W|727|411|769|691|NaN|NaN
KAN|7|12|YOR089C|788|539|735|603|NaN|NaN
KAN|7|13|YNL194C|913|669|822|766|NaN|NaN
KAN|7|14|YNL327W|822|532|790|682|NaN|NaN
KAN|7|15|YNL190W|745|539|657|487|NaN|NaN
KAN|7|16|YNL323W|831|623|844|647|NaN|NaN
KAN|7|17|YOR198C|0|0|147|190|NaN|NaN
KAN|7|18|YOR067C|1004|778|948|770|NaN|NaN
KAN|7|19|YOR070C|559|388|555|429|NaN|NaN
KAN|7|20|YOR079C|794|612|743|609|NaN|NaN
KAN|7|21|YMR307W|726|474|774|501|NaN|NaN
KAN|7|22|YOR049C|708|637|632|583|NaN|NaN
KAN|7|23|YMR292W|814|778|843|811|NaN|NaN
KAN|7|24|YNL219C|840|951|952|1147|NaN|NaN
KAN|8|1|YMR299C|869|687|910|697|NaN|NaN
KAN|8|2|YOR165W|768|575|672|677|NaN|NaN
KAN|8|3|YOR036W|651|362|496|357|NaN|NaN
KAN|8|4|YOR171C|664|474|671|593|NaN|NaN
KAN|8|5|YOR175C|742|547|697|599|NaN|NaN
KAN|8|6|YOR042W|781|542|687|698|NaN|NaN
KAN|8|7|YOR044W|719|528|675|632|NaN|NaN
KAN|8|8|YNL238W|885|681|716|693|NaN|NaN
KAN|8|9|YMR264W|747|535|717|623|NaN|NaN
KAN|8|10|YMR272C|623|397|643|504|NaN|NaN
KAN|8|11|YMR274C|643|476|590|463|NaN|NaN
KAN|8|12|YOR016C|721|525|719|594|NaN|NaN
KAN|8|13|YNL280C|783|616|727|631|NaN|NaN
KAN|8|14|YMR251W-A|748|626|654|565|NaN|NaN
KAN|8|15|YMR253C|656|448|628|520|NaN|NaN
KAN|8|16|YPR028W|835|675|711|611|NaN|NaN
KAN|8|17|YPL227C|827|593|842|705|NaN|NaN
KAN|8|18|YOL013C|854|704|772|568|NaN|NaN
KAN|8|19|YOL018C|476|342|432|427|NaN|NaN
KAN|8|20|YPR003C|678|530|684|487|NaN|NaN
KAN|8|21|YPL246C|636|492|719|581|NaN|NaN
KAN|8|22|YOR377W|636|514|477|540|NaN|NaN
KAN|8|23|YPL274W|721|640|748|654|NaN|NaN
KAN|8|24|YPL051W|0|0|888|1186|NaN|NaN
KAN|9|1|YPL170W|865|638|986|744|NaN|NaN
KAN|9|2|YOL065C|825|667|667|638|NaN|NaN
KAN|9|3|YOR311C|616|382|581|426|NaN|NaN
KAN|9|4|YOR321W|733|515|782|676|NaN|NaN
KAN|9|5|YPL195W|709|523|612|484|NaN|NaN
KAN|9|6|YOL047C|417|438|635|594|NaN|NaN
KAN|9|7|YOR307C|661|515|600|606|NaN|NaN
KAN|9|8|YPL087W|720|551|669|598|NaN|NaN
KAN|9|9|YPL207W|736|536|618|603|NaN|NaN
KAN|9|10|YPL206C|709|607|634|536|NaN|NaN
KAN|9|11|YOR284W|686|560|647|504|NaN|NaN
KAN|9|12|YOR285W|709|482|656|510|NaN|NaN
KAN|9|13|YOR288C|775|606|672|550|NaN|NaN
KAN|9|14|YOL030W|650|465|652|481|NaN|NaN
KAN|9|15|YOL031C|648|508|630|514|NaN|NaN
KAN|9|16|YOR291W|747|767|738|758|NaN|NaN
KAN|9|17|YCL025C|399|271|361|233|NaN|NaN
KAN|9|18|YDL052C|790|638|561|521|NaN|NaN
KAN|9|19|YPR173C|840|652|658|474|NaN|NaN
KAN|9|20|YCL001W|546|423|582|429|NaN|NaN
KAN|9|21|YPR148C|700|563|732|553|NaN|NaN
KAN|9|22|YPR149W|912|834|937|1022|NaN|NaN
KAN|9|23|YDL018C|760|673|676|514|NaN|NaN
KAN|9|24|YBR067C|870|810|579|541|NaN|NaN
KAN|10|1|YDL019C|840|664|906|711|NaN|NaN
KAN|10|2|YPR135W|646|534|654|575|NaN|NaN
KAN|10|3|YGR227W|725|523|702|577|NaN|NaN
KAN|10|4|YBR162W-A|747|499|692|651|NaN|NaN
KAN|10|5|YBR164C|702|626|677|635|NaN|NaN
KAN|10|6|YBR052C|650|531|599|550|NaN|NaN
KAN|10|7|YBR171W|743|524|660|517|NaN|NaN
KAN|10|8|YBR036C|196|152|353|245|NaN|NaN
KAN|10|9|YPR114W|822|591|794|704|NaN|NaN
KAN|10|10|YFR041C|662|527|638|501|NaN|NaN
KAN|10|11|YBR132C|662|524|654|571|NaN|NaN
KAN|10|12|YBR106W|385|185|481|346|NaN|NaN
KAN|10|13|YPR063C|737|559|664|555|NaN|NaN
KAN|10|14|YPR071W|745|598|658|556|NaN|NaN
KAN|10|15|YBL102W|735|643|685|596|NaN|NaN
KAN|10|16|YBR097W|0|0|0|0|NaN|NaN
KAN|10|17|YDL121C|716|565|746|576|NaN|NaN
KAN|10|18|YDR518W|778|615|732|702|NaN|NaN
KAN|10|19|YDR519W|712|537|662|473|NaN|NaN
KAN|10|20|YDR524C|979|902|824|706|NaN|NaN
KAN|10|21|YML048W|832|771|850|765|NaN|NaN
KAN|10|22|YJR073C|272|224|0|0|NaN|NaN
KAN|10|23|wt_blank_sean|0|0|0|0|NaN|NaN
KAN|10|24|YJR088C|819|839|581|659|NaN|NaN
KAN|11|1|YDR503C|864|723|831|733|NaN|NaN
KAN|11|2|YML059C|711|650|666|557|NaN|NaN
KAN|11|3|YML055W|655|525|644|531|NaN|NaN
KAN|11|4|YDL099W|559|542|585|546|NaN|NaN
KAN|11|5|YDL100C|684|550|678|553|NaN|NaN
KAN|11|6|YDR484W|325|209|379|335|NaN|NaN
KAN|11|7|YDR492W|633|511|648|546|NaN|NaN
KAN|11|8|YGL126W|878|742|777|620|NaN|NaN
KAN|11|9|YIL124W|802|671|745|755|NaN|NaN
KAN|11|10|YDL091C|643|447|643|520|NaN|NaN
KAN|11|11|YDL093W|650|486|523|415|NaN|NaN
KAN|11|12|YFL048C|692|587|644|552|NaN|NaN
KAN|11|13|YDL095W|746|629|818|654|NaN|NaN
KAN|11|14|YFL025C|745|600|696|559|NaN|NaN
KAN|11|15|YGL161C|614|487|587|477|NaN|NaN
KAN|11|16|YGL167C|690|479|718|481|NaN|NaN
KAN|11|17|YGR261C|791|587|764|636|NaN|NaN
KAN|11|18|YGR263C|757|618|689|599|NaN|NaN
KAN|11|19|YGR266W|686|540|642|515|NaN|NaN
KAN|11|20|YNR039C|733|574|718|609|NaN|NaN
KAN|11|21|YNL146W|666|562|594|553|NaN|NaN
KAN|11|22|YNR019W|666|595|775|710|NaN|NaN
KAN|11|23|YCR043C|936|778|1036|910|NaN|NaN
KAN|11|24|YNR021W|919|1033|816|857|NaN|NaN
KAN|12|1|YCR044C|870|676|906|689|NaN|NaN
KAN|12|2|YCR061W|791|730|739|675|NaN|NaN
KAN|12|3|YNR030W|666|620|628|593|NaN|NaN
KAN|12|4|YBR177C|636|558|577|598|NaN|NaN
KAN|12|5|YNR008W|662|554|599|538|NaN|NaN
KAN|12|6|YNR013C|673|559|684|661|NaN|NaN
KAN|12|7|YBR283C|664|557|629|534|NaN|NaN
KAN|12|8|YNL041C|530|461|596|517|NaN|NaN
KAN|12|9|YNL044W|496|438|502|486|NaN|NaN
KAN|12|10|YBR290W|705|620|810|730|NaN|NaN
KAN|12|11|YNL046W|845|776|742|699|NaN|NaN
KAN|12|12|YNL049C|677|550|672|582|NaN|NaN
KAN|12|13|YBR273C|588|465|621|517|NaN|NaN
KAN|12|14|YBR264C|682|581|665|580|NaN|NaN
KAN|12|15|YNL008C|786|637|729|628|NaN|NaN
KAN|12|16|YDL137W|0|0|699|600|NaN|NaN
KAN|12|17|YJL024C|934|733|809|683|NaN|NaN
KAN|12|18|YJL029C|536|382|584|442|NaN|NaN
KAN|12|19|YML067C|640|567|632|440|NaN|NaN
KAN|12|20|YJL004C|704|539|715|576|NaN|NaN
KAN|12|21|YML038C|627|563|736|624|NaN|NaN
KAN|12|22|YER151C|535|383|607|541|NaN|NaN
KAN|12|23|YML075C|772|655|605|631|NaN|NaN
KAN|12|24|YGR086C|864|823|821|1030|NaN|NaN
KAN|13|1|YGR089W|887|698|933|733|NaN|NaN
KAN|13|2|YGR106C|717|576|692|647|NaN|NaN
KAN|13|3|YLR246W|666|563|610|615|NaN|NaN
KAN|13|4|YJR118C|568|438|508|436|NaN|NaN
KAN|13|5|YDR205W|712|584|652|630|NaN|NaN
KAN|13|6|YGR038W|624|535|579|495|NaN|NaN
KAN|13|7|YJR131W|667|545|592|552|NaN|NaN
KAN|13|8|YJR134C|660|576|601|582|NaN|NaN
KAN|13|9|YER120W|621|584|537|490|NaN|NaN
KAN|13|10|YER122C|625|517|569|518|NaN|NaN
KAN|13|11|YJR117W|500|382|499|449|NaN|NaN
KAN|13|12|YER113C|647|543|639|540|NaN|NaN
KAN|13|13|YJR040W|679|488|584|456|NaN|NaN
KAN|13|14|YKR067W|667|537|673|604|NaN|NaN
KAN|13|15|YJR031C|800|665|754|673|NaN|NaN
KAN|13|16|YMR054W|744|626|668|583|NaN|NaN
KAN|13|17|YIR033W|635|512|538|388|NaN|NaN
KAN|13|18|YJR010C-A|628|525|627|418|NaN|NaN
KAN|13|19|YJR015W|700|514|605|494|NaN|NaN
KAN|13|20|YMR052W|487|394|545|449|NaN|NaN
KAN|13|21|YBR287W|692|542|758|780|NaN|NaN
KAN|13|22|YBR288C|751|575|611|581|NaN|NaN
KAN|13|23|YAR002C-A|686|635|734|816|NaN|NaN
KAN|13|24|YMR119W|671|715|729|973|NaN|NaN
KAN|14|1|YNL125C|1139|787|1025|659|NaN|NaN
KAN|14|2|YNL130C|686|551|693|654|NaN|NaN
KAN|14|3|YIL030C|581|476|563|560|NaN|NaN
KAN|14|4|YNL085W|755|608|679|623|NaN|NaN
KAN|14|5|YNL095C|596|510|576|550|NaN|NaN
KAN|14|6|YLR390W-A|697|693|671|650|NaN|NaN
KAN|14|7|YJL078C|600|487|582|542|NaN|NaN
KAN|14|8|YKR053C|713|611|614|555|NaN|NaN
KAN|14|9|YNL051W|586|494|545|423|NaN|NaN
KAN|14|10|YPL137C|687|615|641|609|NaN|NaN
KAN|14|11|YDL072C|584|452|587|488|NaN|NaN
KAN|14|12|YCR048W|712|650|649|653|NaN|NaN
KAN|14|13|YCR067C|633|521|602|559|NaN|NaN
KAN|14|14|YCR034W|746|596|619|525|NaN|NaN
KAN|14|15|YGR130C|685|552|610|528|NaN|NaN
KAN|14|16|YGL223C|761|619|494|473|NaN|NaN
KAN|14|17|YBR255W|601|489|666|504|NaN|NaN
KAN|14|18|YER087C-B|642|488|753|641|NaN|NaN
KAN|14|19|YIL105C|753|631|630|436|NaN|NaN
KAN|14|20|YDR476C|704|586|758|692|NaN|NaN
KAN|14|21|YDR525W|732|589|434|326|NaN|NaN
KAN|14|22|YDR057W|874|781|637|541|NaN|NaN
KAN|14|23|YBR159W|759|644|798|888|NaN|NaN
KAN|14|24|YHR123W|837|762|680|1039|NaN|NaN
KAN|15|1|YGR284C|914|607|1026|792|NaN|NaN
KAN|15|2|YOL101C|809|690|802|756|NaN|NaN
KAN|15|3|YOL107W|532|428|588|621|NaN|NaN
KAN|15|4|YNL300W|692|657|683|640|NaN|NaN
KAN|15|5|YOL110W|604|503|533|564|NaN|NaN
KAN|15|6|YOR317W|599|544|580|645|NaN|NaN
KAN|15|7|YML071C|622|547|481|573|NaN|NaN
KAN|15|8|YIR038C|714|579|615|637|NaN|NaN
KAN|15|9|YML101C|700|555|629|607|NaN|NaN
KAN|15|10|YOL137W|668|482|637|607|NaN|NaN
KAN|15|11|YDR424C|640|509|648|591|NaN|NaN
KAN|15|12|YMR065W|679|513|582|503|NaN|NaN
KAN|15|13|YML128C|721|572|660|740|NaN|NaN
KAN|15|14|YHR045W|718|640|517|645|NaN|NaN
KAN|15|15|YHR181W|765|685|795|807|NaN|NaN
KAN|15|16|YMR123W|787|690|808|820|NaN|NaN
KAN|15|17|YLR039C|606|401|382|337|NaN|NaN
KAN|15|18|YLR050C|713|586|617|593|NaN|NaN
KAN|15|19|YNR075W|758|653|658|591|NaN|NaN
KAN|15|20|YOL088C|658|584|700|717|NaN|NaN
KAN|15|21|YMR313C|688|614|661|645|NaN|NaN
KAN|15|22|YHR004C|681|602|815|844|NaN|NaN
KAN|15|23|YLR450W|766|777|407|513|NaN|NaN
KAN|15|24|YDL192W|783|1012|680|1109|NaN|NaN
KAN|16|1|YNR051C|1147|715|1226|930|NaN|NaN
KAN|16|2|YJL123C|810|733|720|728|NaN|NaN
KAN|16|3|YJL117W|827|802|743|759|NaN|NaN
KAN|16|4|YDL222C|608|670|378|371|NaN|NaN
KAN|16|5|YDL226C|524|511|755|644|NaN|NaN
KAN|16|6|YDL231C|663|582|638|628|NaN|NaN
KAN|16|7|YDL232W|498|409|475|503|NaN|NaN
KAN|16|8|YJL079C|730|710|614|541|NaN|NaN
KAN|16|9|YKR088C|684|485|548|557|NaN|NaN
KAN|16|10|YJL073W|672|484|653|561|NaN|NaN
KAN|16|11|YJL062W|819|636|910|881|NaN|NaN
KAN|16|12|YJR066W|786|671|491|694|NaN|NaN
KAN|16|13|YDR483W|773|748|626|796|NaN|NaN
KAN|16|14|YER044C|0|0|71|14|NaN|NaN
KAN|16|15|YDL204W|542|433|500|762|NaN|NaN
KAN|16|16|YBR058C-A|0|0|0|49|NaN|NaN
KAN|16|17|YBR096W|766|794|779|919|NaN|NaN
KAN|16|18|YBR234C|745|608|792|776|NaN|NaN
KAN|16|19|YDR027C|0|52|0|75|NaN|NaN
KAN|16|20|YDR032C|785|710|752|789|NaN|NaN
KAN|16|21|YEL022W|559|548|602|838|NaN|NaN
KAN|16|22|YER053C-A|639|655|456|819|NaN|NaN
KAN|16|23|YER100W|529|613|679|1083|NaN|NaN
KAN|16|24|YGL095C|377|56|0|74|NaN|NaN
NAT|YDR062W*A
KAN|1|1|YCR017C|619|284|821|402|821|468
KAN|1|2|YDR056C|317|203|265|145|86|3
KAN|1|3|YBR229C|520|344|556|521|709|693
KAN|1|4|YCR011C|519|413|686|544|548|642
KAN|1|5|YBL011W|521|397|593|453|634|577
KAN|1|6|YBL017C|539|440|563|566|596|596
KAN|1|7|YCL056C|484|460|572|488|596|624
KAN|1|8|YDR137W|479|411|558|490|670|435
KAN|1|9|YAR042W|438|225|139|96|38|118
KAN|1|10|YBR201W|590|492|733|668|766|722
KAN|1|11|YCL045C|572|538|555|537|708|733
KAN|1|12|YBR183W|537|504|549|654|706|820
KAN|1|13|YDR108W|386|209|571|474|526|407
KAN|1|14|YAL007C|667|504|619|560|760|707
KAN|1|15|YDR100W|517|396|568|556|609|710
KAN|1|16|YAL026C|507|466|532|578|709|787
KAN|1|17|YAL023C|517|499|652|669|482|486
KAN|1|18|YBL082C|439|459|484|479|797|910
KAN|1|19|YDR084C|515|359|512|385|573|515
KAN|1|20|YAL042W|590|511|588|581|666|396
KAN|1|21|YAL058W|483|428|538|552|834|601
KAN|1|22|YGL200C|491|415|717|527|689|757
KAN|1|23|YGL203C|425|299|512|344|589|477
KAN|1|24|YDR294C|446|589|581|888|924|803
KAN|2|1|YDR297W|647|469|868|726|1233|773
KAN|2|2|YEL001C|576|473|611|513|794|486
KAN|2|3|YEL003W|433|326|504|390|742|541
KAN|2|4|YDR304C|535|410|671|620|753|577
KAN|2|5|YEL004W|445|339|737|518|809|658
KAN|2|6|YEL005C|528|411|743|787|915|616
KAN|2|7|YDR307W|543|346|749|382|928|682
KAN|2|8|YGL084C|444|338|706|590|628|301
KAN|2|9|YGL054C|429|418|875|637|991|411
KAN|2|10|YER019C-A|466|401|827|477|834|484
KAN|2|11|YDR270W|602|583|713|695|998|747
KAN|2|12|YDR410C|0|0|0|0|0|0
KAN|2|13|YDR411C|623|514|758|654|773|471
KAN|2|14|YER004W|531|480|698|563|797|560
KAN|2|15|YER005W|466|453|718|641|898|572
KAN|2|16|YGL020C|565|538|809|650|675|496
KAN|2|17|YEL064C|4|5|143|307|764|505
KAN|2|18|YGL027C|544|396|665|466|748|554
KAN|2|19|YDR233C|540|555|809|684|810|577
KAN|2|20|YEL042W|486|486|640|624|945|729
KAN|2|21|YEL043W|466|316|546|454|865|532
KAN|2|22|YGL005C|581|535|658|586|780|785
KAN|2|23|YGL010W|703|626|602|579|769|716
KAN|2|24|YGL012W|375|511|425|750|467|767
KAN|3|1|YDR349C|840|560|838|578|1135|637
KAN|3|2|YDR221W|607|433|534|512|942|467
KAN|3|3|YDR222W|531|488|717|581|811|555
KAN|3|4|YDR357C|505|411|741|519|850|640
KAN|3|5|YEL031W|472|453|711|294|660|413
KAN|3|6|YER083C|549|398|288|231|904|571
KAN|3|7|YDR344C|656|580|804|678|891|603
KAN|3|8|YEL013W|420|359|548|466|502|354
KAN|3|9|YEL015W|564|368|844|472|733|336
KAN|3|10|YER071C|562|283|798|496|958|663
KAN|3|11|YDR320C|557|408|394|642|986|543
KAN|3|12|YHR110W|581|483|812|631|859|605
KAN|3|13|YIL076W|430|209|293|80|506|245
KAN|3|14|YIL090W|441|289|467|266|457|346
KAN|3|15|YIL039W|631|510|855|754|1034|761
KAN|3|16|YIL040W|460|364|664|483|769|453
KAN|3|17|YIL043C|585|417|773|618|887|676
KAN|3|18|YIL044C|484|382|821|444|892|423
KAN|3|19|YGR199W|594|519|835|714|988|825
KAN|3|20|YGR202C|502|417|722|664|945|765
KAN|3|21|YHR060W|0|0|0|0|0|2
KAN|3|22|YIL027C|640|522|825|753|1075|840
KAN|3|23|YHR079C|518|464|635|620|806|773
KAN|3|24|YGR177C|689|859|618|877|1111|1173
KAN|4|1|YGR036C|309|215|389|112|380|235
KAN|4|2|YHR039C|609|516|635|514|885|489
KAN|4|3|YIL005W|581|451|761|690|893|567
KAN|4|4|YIL016W|509|494|533|735|944|766
KAN|4|5|YGR170W|598|514|602|394|697|441
KAN|4|6|YHR204W|324|276|510|714|816|518
KAN|4|7|YGR157W|24|58|537|463|494|309
KAN|4|8|YHL003C|672|610|935|781|1177|849
KAN|4|9|YHR176W|684|437|391|266|819|586
KAN|4|10|YHR142W|642|427|906|613|892|590
KAN|4|11|YGL226C-A|643|450|701|549|924|445
KAN|4|12|YGL231C|564|404|757|557|1050|842
KAN|4|13|YHL031C|558|392|872|597|916|643
KAN|4|14|YHR135C|638|486|844|628|844|575
KAN|4|15|YHR136C|631|533|896|630|940|768
KAN|4|16|YGR105W|318|227|0|0|324|170
KAN|4|17|YLL014W|591|501|825|685|992|678
KAN|4|18|YKL020C|626|560|861|581|878|764
KAN|4|19|YLR080W|526|453|705|594|956|875
KAN|4|20|YKL140W|585|501|757|631|911|722
KAN|4|21|YKL008C|545|491|784|651|880|752
KAN|4|22|YLR056W|564|520|714|653|929|754
KAN|4|23|YLR064W|585|478|790|717|882|745
KAN|4|24|YKL119C|638|779|838|931|894|966
KAN|5|1|YJL134W|365|321|863|587|983|551
KAN|5|2|YLR042C|658|502|812|782|839|561
KAN|5|3|YLR023C|640|467|724|538|989|778
KAN|5|4|YJL178C|608|479|702|622|867|754
KAN|5|5|YJL171C|625|568|821|751|851|680
KAN|5|6|YKL094W|545|255|791|860|616|273
KAN|5|7|YJL168C|0|0|331|229|609|267
KAN|5|8|YKL212W|301|211|260|282|911|516
KAN|5|9|YJL192C|696|403|997|570|963|687
KAN|5|10|YKL073W|624|521|885|719|862|712
KAN|5|11|YKL179C|673|516|756|440|1054|863
KAN|5|12|YLL043W|503|412|767|402|767|415
KAN|5|13|YLL052C|634|446|546|371|852|406
KAN|5|14|YLL055W|630|499|888|724|953|679
KAN|5|15|YKL063C|624|532|816|507|936|811
KAN|5|16|YKL065C|608|525|890|559|919|576
KAN|5|17|YJL198W|538|479|921|636|1064|897
KAN|5|18|YJL196C|565|455|741|588|918|725
KAN|5|19|YLL023C|486|421|728|470|736|569
KAN|5|20|YLL028W|619|523|834|709|953|839
KAN|5|21|YJL212C|525|536|807|704|838|571
KAN|5|22|YMR022W|595|532|911|679|1034|871
KAN|5|23|YMR214W|621|580|743|725|897|811
KAN|5|24|YMR215W|435|673|858|1121|1109|1395
KAN|6|1|YMR010W|616|351|1116|765|1181|763
KAN|6|2|YMR015C|650|418|663|656|934|656
KAN|6|3|YLR207W|643|455|411|302|791|511
KAN|6|4|YLR350W|501|360|174|297|800|605
KAN|6|5|YLR220W|624|480|690|393|780|583
KAN|6|6|YML012W|697|462|483|702|881|721
KAN|6|7|YML008C|736|510|704|521|1122|724
KAN|6|8|YMR202W|700|468|252|283|798|529
KAN|6|9|YLR194C|610|463|446|298|812|528
KAN|6|10|YMR183C|422|232|683|453|899|524
KAN|6|11|YML019W|600|502|831|526|797|656
KAN|6|12|YML013W|512|447|669|630|746|564
KAN|6|13|YLR292C|585|331|513|354|854|599
KAN|6|14|YMR161W|696|451|812|628|866|434
KAN|6|15|YMR163C|599|492|621|395|920|535
KAN|6|16|YLR396C|0|0|0|0|0|0
KAN|6|17|YMR152W|666|564|938|653|1178|923
KAN|6|18|YLR130C|632|456|803|586|901|643
KAN|6|19|YLR268W|449|353|666|469|615|361
KAN|6|20|YMR029C|549|452|782|717|1005|759
KAN|6|21|YMR031C|537|544|714|646|809|694
KAN|6|22|YLR372W|524|521|724|722|1004|764
KAN|6|23|YLR242C|495|563|596|703|903|677
KAN|6|24|YLR250W|0|0|0|0|0|0
KAN|7|1|YLR120C|710|545|928|700|1179|893
KAN|7|2|YOR245C|638|562|776|821|920|678
KAN|7|3|YOR115C|578|512|742|568|902|745
KAN|7|4|YNL297C|654|493|687|712|641|493
KAN|7|5|YNL156C|144|258|243|394|946|712
KAN|7|6|YNL153C|584|516|675|363|674|445
KAN|7|7|YOR002W|489|569|551|770|978|770
KAN|7|8|YOR092W|0|0|0|0|0|0
KAN|7|9|YOR214C|596|492|789|761|860|676
KAN|7|10|YOR216C|626|502|710|657|889|621
KAN|7|11|YOR085W|620|498|561|754|848|677
KAN|7|12|YOR089C|480|374|511|543|680|533
KAN|7|13|YNL194C|555|439|774|630|822|479
KAN|7|14|YNL327W|628|407|827|587|1008|713
KAN|7|15|YNL190W|587|487|748|333|1013|713
KAN|7|16|YNL323W|620|544|976|725|912|634
KAN|7|17|YOR198C|70|165|506|401|0|0
KAN|7|18|YOR067C|700|574|785|680|1046|850
KAN|7|19|YOR070C|489|444|671|540|767|556
KAN|7|20|YOR079C|560|528|842|727|892|647
KAN|7|21|YMR307W|379|269|434|325|586|510
KAN|7|22|YOR049C|501|507|785|689|835|765
KAN|7|23|YMR292W|471|447|664|762|1006|843
KAN|7|24|YNL219C|781|918|486|764|1267|1446
KAN|8|1|YMR299C|668|545|1005|681|1236|1014
KAN|8|2|YOR165W|561|478|622|342|984|663
KAN|8|3|YOR036W|0|73|0|0|100|74
KAN|8|4|YOR171C|658|552|771|522|880|734
KAN|8|5|YOR175C|579|527|642|424|724|528
KAN|8|6|YOR042W|599|507|539|707|902|631
KAN|8|7|YOR044W|599|576|816|808|828|724
KAN|8|8|YNL238W|551|587|865|691|907|681
KAN|8|9|YMR264W|491|551|720|789|936|740
KAN|8|10|YMR272C|645|545|892|712|826|643
KAN|8|11|YMR274C|517|493|517|691|976|788
KAN|8|12|YOR016C|651|620|714|723|897|635
KAN|8|13|YNL280C|513|364|726|492|633|404
KAN|8|14|YMR251W-A|624|501|864|800|1030|832
KAN|8|15|YMR253C|675|523|874|537|1026|808
KAN|8|16|YPR028W|633|522|857|730|904|792
KAN|8|17|YPL227C|555|428|659|467|876|648
KAN|8|18|YOL013C|705|579|848|748|1055|927
KAN|8|19|YOL018C|464|373|714|535|607|414
KAN|8|20|YPR003C|554|463|780|451|1003|823
KAN|8|21|YPL246C|554|425|845|704|782|578
KAN|8|22|YOR377W|673|580|664|610|827|722
KAN|8|23|YPL274W|408|279|649|715|1020|954
KAN|8|24|YPL051W|564|416|842|1022|1004|1333
KAN|9|1|YPL170W|821|652|951|708|832|701
KAN|9|2|YOL065C|722|599|859|727|905|701
KAN|9|3|YOR311C|585|475|742|677|799|494
KAN|9|4|YOR321W|597|542|784|731|996|730
KAN|9|5|YPL195W|586|528|763|781|905|659
KAN|9|6|YOL047C|491|551|634|703|768|642
KAN|9|7|YOR307C|591|597|665|654|846|621
KAN|9|8|YPL087W|618|618|721|425|906|747
KAN|9|9|YPL207W|578|508|782|789|918|751
KAN|9|10|YPL206C|623|575|624|716|900|769
KAN|9|11|YOR284W|510|582|565|661|819|674
KAN|9|12|YOR285W|685|543|916|703|886|735
KAN|9|13|YOR288C|672|457|870|628|773|584
KAN|9|14|YOL030W|605|472|821|490|721|466
KAN|9|15|YOL031C|524|457|572|688|729|595
KAN|9|16|YOR291W|623|622|748|733|843|747
KAN|9|17|YCL025C|554|457|615|645|809|638
KAN|9|18|YDL052C|579|485|843|730|942|803
KAN|9|19|YPR173C|377|338|443|369|743|602
KAN|9|20|YCL001W|536|426|788|640|968|734
KAN|9|21|YPR148C|609|479|905|803|999|871
KAN|9|22|YPR149W|713|701|854|840|1067|938
KAN|9|23|YDL018C|561|485|574|702|839|759
KAN|9|24|YBR067C|748|665|726|893|34|18
KAN|10|1|YDL019C|727|679|1131|831|1129|826
KAN|10|2|YPR135W|380|385|557|589|690|385
KAN|10|3|YGR227W|604|556|764|745|743|497
KAN|10|4|YBR162W-A|593|557|605|658|696|527
KAN|10|5|YBR164C|448|524|818|796|878|723
KAN|10|6|YBR052C|605|610|561|631|717|592
KAN|10|7|YBR171W|285|397|523|568|642|351
KAN|10|8|YBR036C|282|463|665|516|686|465
KAN|10|9|YPR114W|547|538|708|710|890|582
KAN|10|10|YFR041C|599|567|403|403|687|570
KAN|10|11|YBR132C|464|521|686|734|858|721
KAN|10|12|YBR106W|280|307|410|382|589|255
KAN|10|13|YPR063C|601|526|885|800|844|716
KAN|10|14|YPR071W|601|581|631|643|902|733
KAN|10|15|YBL102W|589|582|653|676|867|767
KAN|10|16|YBR097W|0|0|0|0|0|0
KAN|10|17|YDL121C|683|592|841|704|999|800
KAN|10|18|YDR518W|651|537|811|603|887|709
KAN|10|19|YDR519W|559|456|785|667|851|668
KAN|10|20|YDR524C|546|497|699|690|860|747
KAN|10|21|YML048W|681|529|766|627|791|752
KAN|10|22|YJR073C|195|398|639|662|578|665
KAN|10|23|wt_blank_sean|0|0|0|0|0|0
KAN|10|24|YJR088C|792|961|979|1071|1256|1293
KAN|11|1|YDR503C|896|632|891|665|1315|993
KAN|11|2|YML059C|586|465|587|634|929|754
KAN|11|3|YML055W|514|525|520|645|833|683
KAN|11|4|YDL099W|489|541|473|547|802|583
KAN|11|5|YDL100C|548|567|779|813|724|609
KAN|11|6|YDR484W|290|540|541|645|761|585
KAN|11|7|YDR492W|672|693|784|859|941|826
KAN|11|8|YGL126W|674|587|701|765|709|432
KAN|11|9|YIL124W|287|401|456|649|1000|628
KAN|11|10|YDL091C|582|525|780|786|921|779
KAN|11|11|YDL093W|461|418|828|591|799|595
KAN|11|12|YFL048C|594|503|733|759|754|603
KAN|11|13|YDL095W|649|550|721|676|872|761
KAN|11|14|YFL025C|628|540|629|644|786|621
KAN|11|15|YGL161C|474|370|520|531|649|624
KAN|11|16|YGL167C|294|365|499|518|680|355
KAN|11|17|YGR261C|563|528|782|667|847|714
KAN|11|18|YGR263C|612|557|772|727|940|858
KAN|11|19|YGR266W|625|534|757|721|1057|848
KAN|11|20|YNR039C|586|582|735|729|904|829
KAN|11|21|YNL146W|655|621|758|683|920|788
KAN|11|22|YNR019W|647|537|809|829|880|906
KAN|11|23|YCR043C|544|712|689|784|1092|822
KAN|11|24|YNR021W|738|839|964|1030|1297|1295
KAN|12|1|YCR044C|852|575|916|689|1027|750
KAN|12|2|YCR061W|418|573|503|573|887|678
KAN|12|3|YNR030W|303|415|783|771|789|659
KAN|12|4|YBR177C|410|560|615|659|829|705
KAN|12|5|YNR008W|560|634|757|781|886|728
KAN|12|6|YNR013C|351|500|486|641|837|716
KAN|12|7|YBR283C|355|395|409|492|822|637
KAN|12|8|YNL041C|564|571|472|585|775|646
KAN|12|9|YNL044W|196|329|284|545|692|558
KAN|12|10|YBR290W|637|638|608|725|911|763
KAN|12|11|YNL046W|731|629|620|724|913|778
KAN|12|12|YNL049C|625|582|742|648|917|795
KAN|12|13|YBR273C|506|507|550|613|838|643
KAN|12|14|YBR264C|719|625|857|744|846|714
KAN|12|15|YNL008C|525|434|778|732|1012|816
KAN|12|16|YDL137W|685|564|804|712|843|685
KAN|12|17|YJL024C|570|498|801|707|869|618
KAN|12|18|YJL029C|522|410|636|667|632|609
KAN|12|19|YML067C|584|521|712|687|855|735
KAN|12|20|YJL004C|660|535|832|771|1008|894
KAN|12|21|YML038C|597|481|802|772|918|864
KAN|12|22|YER151C|73|144|235|287|309|284
KAN|12|23|YML075C|366|346|688|867|918|812
KAN|12|24|YGR086C|909|844|863|1047|828|735
KAN|13|1|YGR089W|708|495|1133|680|1252|824
KAN|13|2|YGR106C|694|639|802|737|860|675
KAN|13|3|YLR246W|404|407|557|670|765|580
KAN|13|4|YJR118C|458|464|418|514|786|577
KAN|13|5|YDR205W|547|647|554|729|796|659
KAN|13|6|YGR038W|392|527|771|779|841|699
KAN|13|7|YJR131W|557|572|652|716|786|677
KAN|13|8|YJR134C|720|704|841|879|961|798
KAN|13|9|YER120W|403|451|494|614|889|732
KAN|13|10|YER122C|597|527|382|530|854|863
KAN|13|11|YJR117W|616|596|648|653|883|702
KAN|13|12|YER113C|500|527|647|688|824|746
KAN|13|13|YJR040W|521|541|522|720|932|746
KAN|13|14|YKR067W|535|448|766|727|816|612
KAN|13|15|YJR031C|630|555|663|630|859|649
KAN|13|16|YMR054W|607|539|663|668|840|793
KAN|13|17|YIR033W|534|498|505|511|684|512
KAN|13|18|YJR010C-A|626|555|673|681|769|548
KAN|13|19|YJR015W|590|561|783|670|940|751
KAN|13|20|YMR052W|489|470|698|679|809|697
KAN|13|21|YBR287W|600|613|703|777|929|835
KAN|13|22|YBR288C|680|722|867|871|1017|958
KAN|13|23|YAR002C-A|632|652|741|756|957|892
KAN|13|24|YMR119W|763|966|805|1078|1280|1428
KAN|14|1|YNL125C|197|206|1009|667|144|0
KAN|14|2|YNL130C|836|648|814|760|1083|839
KAN|14|3|YIL030C|312|429|504|504|862|639
KAN|14|4|YNL085W|516|650|422|566|823|594
KAN|14|5|YNL095C|613|654|763|824|721|642
KAN|14|6|YLR390W-A|469|482|682|725|666|637
KAN|14|7|YJL078C|442|452|455|691|620|426
KAN|14|8|YKR053C|394|525|618|634|660|518
KAN|14|9|YNL051W|435|470|609|620|799|721
KAN|14|10|YPL137C|465|485|615|588|702|713
KAN|14|11|YDL072C|384|385|713|653|799|575
KAN|14|12|YCR048W|423|554|768|635|817|642
KAN|14|13|YCR067C|454|524|567|661|745|587
KAN|14|14|YCR034W|660|610|873|696|1000|844
KAN|14|15|YGR130C|616|537|688|680|914|804
KAN|14|16|YGL223C|551|478|743|718|835|692
KAN|14|17|YBR255W|320|348|702|629|899|922
KAN|14|18|YER087C-B|486|439|778|609|906|632
KAN|14|19|YIL105C|577|498|691|650|865|709
KAN|14|20|YDR476C|715|591|791|735|905|883
KAN|14|21|YDR525W|384|422|594|751|739|563
KAN|14|22|YDR057W|26|24|158|87|142|28
KAN|14|23|YBR159W|25|0|0|134|153|75
KAN|14|24|YHR123W|494|835|467|847|988|910
KAN|15|1|YGR284C|971|787|1169|749|1262|850
KAN|15|2|YOL101C|764|752|783|801|1164|863
KAN|15|3|YOL107W|459|512|739|778|774|601
KAN|15|4|YNL300W|535|696|693|781|820|763
KAN|15|5|YOL110W|344|481|542|655|754|626
KAN|15|6|YOR317W|531|546|570|716|840|737
KAN|15|7|YML071C|535|533|658|560|761|629
KAN|15|8|YIR038C|391|511|402|548|1029|715
KAN|15|9|YML101C|341|392|754|362|849|614
KAN|15|10|YOL137W|846|662|818|778|846|687
KAN|15|11|YDR424C|418|492|810|667|854|666
KAN|15|12|YMR065W|456|560|707|758|1011|669
KAN|15|13|YML128C|323|399|484|534|756|537
KAN|15|14|YHR045W|663|643|689|652|910|819
KAN|15|15|YHR181W|489|554|463|671|809|801
KAN|15|16|YMR123W|413|327|630|600|882|784
KAN|15|17|YLR039C|228|254|325|397|623|391
KAN|15|18|YLR050C|591|498|734|694|856|766
KAN|15|19|YNR075W|737|532|767|711|874|724
KAN|15|20|YOL088C|425|435|814|794|930|851
KAN|15|21|YMR313C|363|487|549|718|819|582
KAN|15|22|YHR004C|708|456|887|873|969|799
KAN|15|23|YLR450W|496|470|674|796|681|629
KAN|15|24|YDL192W|532|760|876|1127|1394|1405
KAN|16|1|YNR051C|572|489|566|572|983|606
KAN|16|2|YJL123C|595|712|377|501|1012|754
KAN|16|3|YJL117W|151|361|415|499|882|625
KAN|16|4|YDL222C|404|839|222|430|907|600
KAN|16|5|YDL226C|0|204|307|423|901|567
KAN|16|6|YDL231C|259|570|388|538|975|717
KAN|16|7|YDL232W|304|679|562|657|783|559
KAN|16|8|YJL079C|265|408|340|513|0|0
KAN|16|9|YKR088C|471|661|225|467|941|688
KAN|16|10|YJL073W|321|260|903|607|1104|718
KAN|16|11|YJL062W|780|583|157|466|0|0
KAN|16|12|YJR066W|349|454|447|618|739|564
KAN|16|13|YDR483W|590|758|670|499|993|1013
KAN|16|14|YER044C|0|1|394|589|82|184
KAN|16|15|YDL204W|576|762|871|786|954|788
KAN|16|16|YBR058C-A|0|24|0|0|0|0
KAN|16|17|YBR096W|742|547|719|801|1236|1053
KAN|16|18|YBR234C|622|690|751|652|1124|695
KAN|16|19|YDR027C|3|45|0|11|0|23
KAN|16|20|YDR032C|574|898|369|644|814|816
KAN|16|21|YEL022W|169|236|594|637|488|627
KAN|16|22|YER053C-A|406|686|458|751|922|1026
KAN|16|23|YER100W|432|868|402|920|896|1118
KAN|16|24|YGL095C|0|27|0|2|2|77
NAT|YDR080C*A
KAN|1|1|YCR017C|353|272|52|26|NaN|NaN
KAN|1|2|YDR056C|725|827|768|666|NaN|NaN
KAN|1|3|YBR229C|358|510|503|576|NaN|NaN
KAN|1|4|YCR011C|895|791|881|724|NaN|NaN
KAN|1|5|YBL011W|626|768|568|579|NaN|NaN
KAN|1|6|YBL017C|640|779|661|672|NaN|NaN
KAN|1|7|YCL056C|397|448|609|599|NaN|NaN
KAN|1|8|YDR137W|859|812|786|909|NaN|NaN
KAN|1|9|YAR042W|690|772|646|750|NaN|NaN
KAN|1|10|YBR201W|575|589|748|613|NaN|NaN
KAN|1|11|YCL045C|653|744|725|734|NaN|NaN
KAN|1|12|YBR183W|0|0|644|748|NaN|NaN
KAN|1|13|YDR108W|636|822|642|810|NaN|NaN
KAN|1|14|YAL007C|627|659|504|462|NaN|NaN
KAN|1|15|YDR100W|551|624|492|511|NaN|NaN
KAN|1|16|YAL026C|375|614|330|495|NaN|NaN
KAN|1|17|YAL023C|969|729|847|696|NaN|NaN
KAN|1|18|YBL082C|809|816|739|513|NaN|NaN
KAN|1|19|YDR084C|819|760|730|527|NaN|NaN
KAN|1|20|YAL042W|520|576|839|620|NaN|NaN
KAN|1|21|YAL058W|466|506|584|511|NaN|NaN
KAN|1|22|YGL200C|864|744|522|802|NaN|NaN
KAN|1|23|YGL203C|697|516|812|553|NaN|NaN
KAN|1|24|YDR294C|478|688|473|664|NaN|NaN
KAN|2|1|YDR297W|754|1023|1365|945|NaN|NaN
KAN|2|2|YEL001C|310|542|370|661|NaN|NaN
KAN|2|3|YEL003W|434|633|529|456|NaN|NaN
KAN|2|4|YDR304C|312|505|300|518|NaN|NaN
KAN|2|5|YEL004W|336|603|411|599|NaN|NaN
KAN|2|6|YEL005C|250|794|376|612|NaN|NaN
KAN|2|7|YDR307W|695|762|553|794|NaN|NaN
KAN|2|8|YGL084C|384|426|237|316|NaN|NaN
KAN|2|9|YGL054C|273|677|452|596|NaN|NaN
KAN|2|10|YER019C-A|655|740|567|695|NaN|NaN
KAN|2|11|YDR270W|527|864|620|696|NaN|NaN
KAN|2|12|YDR410C|0|0|0|0|NaN|NaN
KAN|2|13|YDR411C|502|824|395|767|NaN|NaN
KAN|2|14|YER004W|527|732|459|621|NaN|NaN
KAN|2|15|YER005W|474|752|401|596|NaN|NaN
KAN|2|16|YGL020C|489|805|742|718|NaN|NaN
KAN|2|17|YEL064C|0|49|195|315|NaN|NaN
KAN|2|18|YGL027C|413|754|515|612|NaN|NaN
KAN|2|19|YDR233C|359|684|467|620|NaN|NaN
KAN|2|20|YEL042W|279|533|396|528|NaN|NaN
KAN|2|21|YEL043W|319|611|348|523|NaN|NaN
KAN|2|22|YGL005C|513|741|697|584|NaN|NaN
KAN|2|23|YGL010W|419|560|524|612|NaN|NaN
KAN|2|24|YGL012W|161|638|187|624|NaN|NaN
KAN|3|1|YDR349C|929|803|577|792|NaN|NaN
KAN|3|2|YDR221W|383|657|590|648|NaN|NaN
KAN|3|3|YDR222W|511|789|483|629|NaN|NaN
KAN|3|4|YDR357C|341|655|432|542|NaN|NaN
KAN|3|5|YEL031W|135|514|249|460|NaN|NaN
KAN|3|6|YER083C|428|685|509|701|NaN|NaN
KAN|3|7|YDR344C|329|675|368|612|NaN|NaN
KAN|3|8|YEL013W|98|223|269|453|NaN|NaN
KAN|3|9|YEL015W|489|643|433|489|NaN|NaN
KAN|3|10|YER071C|474|777|492|690|NaN|NaN
KAN|3|11|YDR320C|245|527|61|375|NaN|NaN
KAN|3|12|YHR110W|815|1001|559|732|NaN|NaN
KAN|3|13|YIL076W|42|542|186|388|NaN|NaN
KAN|3|14|YIL090W|93|352|318|457|NaN|NaN
KAN|3|15|YIL039W|475|653|459|801|NaN|NaN
KAN|3|16|YIL040W|143|510|178|438|NaN|NaN
KAN|3|17|YIL043C|619|605|631|531|NaN|NaN
KAN|3|18|YIL044C|232|540|355|670|NaN|NaN
KAN|3|19|YGR199W|448|722|684|699|NaN|NaN
KAN|3|20|YGR202C|624|691|426|478|NaN|NaN
KAN|3|21|YHR060W|80|466|112|131|NaN|NaN
KAN|3|22|YIL027C|316|673|463|764|NaN|NaN
KAN|3|23|YHR079C|487|606|663|679|NaN|NaN
KAN|3|24|YGR177C|628|916|788|919|NaN|NaN
KAN|4|1|YGR036C|0|213|177|373|NaN|NaN
KAN|4|2|YHR039C|454|672|581|753|NaN|NaN
KAN|4|3|YIL005W|520|719|483|665|NaN|NaN
KAN|4|4|YIL016W|319|494|356|582|NaN|NaN
KAN|4|5|YGR170W|215|501|455|618|NaN|NaN
KAN|4|6|YHR204W|502|838|533|650|NaN|NaN
KAN|4|7|YGR157W|189|574|85|347|NaN|NaN
KAN|4|8|YHL003C|457|818|626|769|NaN|NaN
KAN|4|9|YHR176W|680|854|544|629|NaN|NaN
KAN|4|10|YHR142W|225|446|254|306|NaN|NaN
KAN|4|11|YGL226C-A|432|703|565|770|NaN|NaN
KAN|4|12|YGL231C|574|654|700|629|NaN|NaN
KAN|4|13|YHL031C|214|493|178|235|NaN|NaN
KAN|4|14|YHR135C|343|722|439|537|NaN|NaN
KAN|4|15|YHR136C|429|766|493|600|NaN|NaN
KAN|4|16|YGR105W|0|306|171|249|NaN|NaN
KAN|4|17|YLL014W|336|693|539|639|NaN|NaN
KAN|4|18|YKL020C|555|652|646|619|NaN|NaN
KAN|4|19|YLR080W|622|719|522|523|NaN|NaN
KAN|4|20|YKL140W|610|734|437|449|NaN|NaN
KAN|4|21|YKL008C|355|490|298|497|NaN|NaN
KAN|4|22|YLR056W|414|831|492|768|NaN|NaN
KAN|4|23|YLR064W|125|495|479|524|NaN|NaN
KAN|4|24|YKL119C|190|480|108|407|NaN|NaN
KAN|5|1|YJL134W|1041|977|748|722|NaN|NaN
KAN|5|2|YLR042C|325|528|591|654|NaN|NaN
KAN|5|3|YLR023C|563|727|390|624|NaN|NaN
KAN|5|4|YJL178C|332|682|169|356|NaN|NaN
KAN|5|5|YJL171C|349|687|388|529|NaN|NaN
KAN|5|6|YKL094W|340|883|498|753|NaN|NaN
KAN|5|7|YJL168C|158|414|263|414|NaN|NaN
KAN|5|8|YKL212W|32|347|236|470|NaN|NaN
KAN|5|9|YJL192C|394|686|424|607|NaN|NaN
KAN|5|10|YKL073W|274|406|422|454|NaN|NaN
KAN|5|11|YKL179C|625|710|580|642|NaN|NaN
KAN|5|12|YLL043W|282|513|351|592|NaN|NaN
KAN|5|13|YLL052C|297|521|586|635|NaN|NaN
KAN|5|14|YLL055W|293|510|464|505|NaN|NaN
KAN|5|15|YKL063C|596|789|612|787|NaN|NaN
KAN|5|16|YKL065C|467|840|443|566|NaN|NaN
KAN|5|17|YJL198W|640|602|805|686|NaN|NaN
KAN|5|18|YJL196C|626|743|415|487|NaN|NaN
KAN|5|19|YLL023C|318|610|560|550|NaN|NaN
KAN|5|20|YLL028W|639|733|474|483|NaN|NaN
KAN|5|21|YJL212C|443|616|503|391|NaN|NaN
KAN|5|22|YMR022W|409|730|517|493|NaN|NaN
KAN|5|23|YMR214W|328|660|606|687|NaN|NaN
KAN|5|24|YMR215W|833|1066|639|788|NaN|NaN
KAN|6|1|YMR010W|842|819|660|753|NaN|NaN
KAN|6|2|YMR015C|184|604|430|680|NaN|NaN
KAN|6|3|YLR207W|639|868|541|676|NaN|NaN
KAN|6|4|YLR350W|261|545|183|323|NaN|NaN
KAN|6|5|YLR220W|425|678|716|704|NaN|NaN
KAN|6|6|YML012W|576|896|461|781|NaN|NaN
KAN|6|7|YML008C|470|790|457|753|NaN|NaN
KAN|6|8|YMR202W|252|503|210|291|NaN|NaN
KAN|6|9|YLR194C|668|757|714|659|NaN|NaN
KAN|6|10|YMR183C|336|587|355|479|NaN|NaN
KAN|6|11|YML019W|535|648|510|414|NaN|NaN
KAN|6|12|YML013W|279|724|374|449|NaN|NaN
KAN|6|13|YLR292C|354|735|239|286|NaN|NaN
KAN|6|14|YMR161W|655|725|500|650|NaN|NaN
KAN|6|15|YMR163C|141|544|349|358|NaN|NaN
KAN|6|16|YLR396C|0|0|0|0|NaN|NaN
KAN|6|17|YMR152W|274|705|554|382|NaN|NaN
KAN|6|18|YLR130C|424|621|711|637|NaN|NaN
KAN|6|19|YLR268W|232|422|326|352|NaN|NaN
KAN|6|20|YMR029C|433|577|500|383|NaN|NaN
KAN|6|21|YMR031C|514|718|623|588|NaN|NaN
KAN|6|22|YLR372W|461|743|493|627|NaN|NaN
KAN|6|23|YLR242C|575|625|536|472|NaN|NaN
KAN|6|24|YLR250W|340|753|666|803|NaN|NaN
KAN|7|1|YLR120C|782|803|516|764|NaN|NaN
KAN|7|2|YOR245C|361|719|512|655|NaN|NaN
KAN|7|3|YOR115C|312|499|582|615|NaN|NaN
KAN|7|4|YNL297C|248|526|231|386|NaN|NaN
KAN|7|5|YNL156C|470|737|360|527|NaN|NaN
KAN|7|6|YNL153C|239|547|300|493|NaN|NaN
KAN|7|7|YOR002W|349|637|413|702|NaN|NaN
KAN|7|8|YOR092W|0|0|0|0|NaN|NaN
KAN|7|9|YOR214C|478|550|757|696|NaN|NaN
KAN|7|10|YOR216C|333|605|131|457|NaN|NaN
KAN|7|11|YOR085W|434|655|565|665|NaN|NaN
KAN|7|12|YOR089C|398|512|264|326|NaN|NaN
KAN|7|13|YNL194C|527|675|626|745|NaN|NaN
KAN|7|14|YNL327W|385|717|352|600|NaN|NaN
KAN|7|15|YNL190W|741|835|528|744|NaN|NaN
KAN|7|16|YNL323W|517|837|634|722|NaN|NaN
KAN|7|17|YOR198C|0|0|0|0|NaN|NaN
KAN|7|18|YOR067C|680|783|603|555|NaN|NaN
KAN|7|19|YOR070C|385|498|336|349|NaN|NaN
KAN|7|20|YOR079C|551|750|703|598|NaN|NaN
KAN|7|21|YMR307W|70|412|81|253|NaN|NaN
KAN|7|22|YOR049C|567|691|567|491|NaN|NaN
KAN|7|23|YMR292W|401|582|529|586|NaN|NaN
KAN|7|24|YNL219C|454|738|665|649|NaN|NaN
KAN|8|1|YMR299C|947|893|728|851|NaN|NaN
KAN|8|2|YOR165W|138|528|336|670|NaN|NaN
KAN|8|3|YOR036W|0|81|212|261|NaN|NaN
KAN|8|4|YOR171C|324|548|260|590|NaN|NaN
KAN|8|5|YOR175C|695|808|351|486|NaN|NaN
KAN|8|6|YOR042W|392|494|422|474|NaN|NaN
KAN|8|7|YOR044W|611|743|435|693|NaN|NaN
KAN|8|8|YNL238W|460|601|520|651|NaN|NaN
KAN|8|9|YMR264W|734|810|404|576|NaN|NaN
KAN|8|10|YMR272C|73|282|456|692|NaN|NaN
KAN|8|11|YMR274C|715|772|478|573|NaN|NaN
KAN|8|12|YOR016C|403|758|778|790|NaN|NaN
KAN|8|13|YNL280C|187|360|286|411|NaN|NaN
KAN|8|14|YMR251W-A|488|545|567|660|NaN|NaN
KAN|8|15|YMR253C|461|635|566|642|NaN|NaN
KAN|8|16|YPR028W|488|802|553|560|NaN|NaN
KAN|8|17|YPL227C|263|340|207|408|NaN|NaN
KAN|8|18|YOL013C|790|847|726|868|NaN|NaN
KAN|8|19|YOL018C|108|363|340|349|NaN|NaN
KAN|8|20|YPR003C|596|782|494|619|NaN|NaN
KAN|8|21|YPL246C|347|518|576|500|NaN|NaN
KAN|8|22|YOR377W|486|797|625|529|NaN|NaN
KAN|8|23|YPL274W|487|691|624|587|NaN|NaN
KAN|8|24|YPL051W|703|1027|840|930|NaN|NaN
KAN|9|1|YPL170W|490|928|611|976|NaN|NaN
KAN|9|2|YOL065C|394|945|556|699|NaN|NaN
KAN|9|3|YOR311C|274|575|351|525|NaN|NaN
KAN|9|4|YOR321W|446|619|570|625|NaN|NaN
KAN|9|5|YPL195W|396|673|565|695|NaN|NaN
KAN|9|6|YOL047C|467|684|417|531|NaN|NaN
KAN|9|7|YOR307C|370|705|511|644|NaN|NaN
KAN|9|8|YPL087W|491|643|324|506|NaN|NaN
KAN|9|9|YPL207W|548|635|511|555|NaN|NaN
KAN|9|10|YPL206C|586|641|446|566|NaN|NaN
KAN|9|11|YOR284W|419|458|420|448|NaN|NaN
KAN|9|12|YOR285W|791|808|557|536|NaN|NaN
KAN|9|13|YOR288C|333|403|497|523|NaN|NaN
KAN|9|14|YOL030W|431|557|423|526|NaN|NaN
KAN|9|15|YOL031C|517|645|481|672|NaN|NaN
KAN|9|16|YOR291W|571|675|292|347|NaN|NaN
KAN|9|17|YCL025C|446|587|480|452|NaN|NaN
KAN|9|18|YDL052C|678|708|489|322|NaN|NaN
KAN|9|19|YPR173C|141|514|217|364|NaN|NaN
KAN|9|20|YCL001W|372|703|347|422|NaN|NaN
KAN|9|21|YPR148C|581|870|486|450|NaN|NaN
KAN|9|22|YPR149W|509|912|487|637|NaN|NaN
KAN|9|23|YDL018C|310|673|611|772|NaN|NaN
KAN|9|24|YBR067C|727|917|713|743|NaN|NaN
KAN|10|1|YDL019C|848|866|823|836|NaN|NaN
KAN|10|2|YPR135W|137|641|23|78|NaN|NaN
KAN|10|3|YGR227W|495|820|368|525|NaN|NaN
KAN|10|4|YBR162W-A|414|743|277|385|NaN|NaN
KAN|10|5|YBR164C|560|636|605|657|NaN|NaN
KAN|10|6|YBR052C|516|720|608|718|NaN|NaN
KAN|10|7|YBR171W|230|530|5|274|NaN|NaN
KAN|10|8|YBR036C|0|0|326|422|NaN|NaN
KAN|10|9|YPR114W|666|773|589|628|NaN|NaN
KAN|10|10|YFR041C|578|655|436|366|NaN|NaN
KAN|10|11|YBR132C|537|660|584|579|NaN|NaN
KAN|10|12|YBR106W|387|538|561|606|NaN|NaN
KAN|10|13|YPR063C|412|540|553|465|NaN|NaN
KAN|10|14|YPR071W|304|460|169|298|NaN|NaN
KAN|10|15|YBL102W|718|834|522|596|NaN|NaN
KAN|10|16|YBR097W|0|0|0|0|NaN|NaN
KAN|10|17|YDL121C|390|689|782|487|NaN|NaN
KAN|10|18|YDR518W|521|693|560|608|NaN|NaN
KAN|10|19|YDR519W|650|786|546|489|NaN|NaN
KAN|10|20|YDR524C|257|518|462|594|NaN|NaN
KAN|10|21|YML048W|370|680|499|445|NaN|NaN
KAN|10|22|YJR073C|0|269|317|394|NaN|NaN
KAN|10|23|wt_blank_sean|0|0|0|0|NaN|NaN
KAN|10|24|YJR088C|596|1035|703|931|NaN|NaN
KAN|11|1|YDR503C|576|693|954|891|NaN|NaN
KAN|11|2|YML059C|423|632|499|665|NaN|NaN
KAN|11|3|YML055W|665|931|712|819|NaN|NaN
KAN|11|4|YDL099W|276|669|220|381|NaN|NaN
KAN|11|5|YDL100C|385|721|140|346|NaN|NaN
KAN|11|6|YDR484W|18|103|8|16|NaN|NaN
KAN|11|7|YDR492W|470|591|484|540|NaN|NaN
KAN|11|8|YGL126W|469|683|593|546|NaN|NaN
KAN|11|9|YIL124W|539|552|694|620|NaN|NaN
KAN|11|10|YDL091C|667|743|653|641|NaN|NaN
KAN|11|11|YDL093W|338|535|457|525|NaN|NaN
KAN|11|12|YFL048C|427|636|444|475|NaN|NaN
KAN|11|13|YDL095W|551|616|720|702|NaN|NaN
KAN|11|14|YFL025C|528|608|520|694|NaN|NaN
KAN|11|15|YGL161C|159|596|144|275|NaN|NaN
KAN|11|16|YGL167C|329|669|316|536|NaN|NaN
KAN|11|17|YGR261C|449|620|260|407|NaN|NaN
KAN|11|18|YGR263C|450|713|605|559|NaN|NaN
KAN|11|19|YGR266W|383|543|500|484|NaN|NaN
KAN|11|20|YNR039C|257|491|541|554|NaN|NaN
KAN|11|21|YNL146W|286|438|527|505|NaN|NaN
KAN|11|22|YNR019W|377|538|355|425|NaN|NaN
KAN|11|23|YCR043C|521|704|694|618|NaN|NaN
KAN|11|24|YNR021W|631|915|675|836|NaN|NaN
KAN|12|1|YCR044C|294|635|241|430|NaN|NaN
KAN|12|2|YCR061W|646|789|602|740|NaN|NaN
KAN|12|3|YNR030W|428|636|443|697|NaN|NaN
KAN|12|4|YBR177C|510|814|482|671|NaN|NaN
KAN|12|5|YNR008W|263|606|488|750|NaN|NaN
KAN|12|6|YNR013C|616|667|400|548|NaN|NaN
KAN|12|7|YBR283C|370|523|709|815|NaN|NaN
KAN|12|8|YNL041C|575|766|384|545|NaN|NaN
KAN|12|9|YNL044W|517|690|589|557|NaN|NaN
KAN|12|10|YBR290W|0|0|0|0|NaN|NaN
KAN|12|11|YNL046W|470|640|427|435|NaN|NaN
KAN|12|12|YNL049C|594|807|519|679|NaN|NaN
KAN|12|13|YBR273C|532|668|421|432|NaN|NaN
KAN|12|14|YBR264C|643|865|538|526|NaN|NaN
KAN|12|15|YNL008C|441|706|513|709|NaN|NaN
KAN|12|16|YDL137W|489|685|562|648|NaN|NaN
KAN|12|17|YJL024C|662|766|517|462|NaN|NaN
KAN|12|18|YJL029C|270|285|558|487|NaN|NaN
KAN|12|19|YML067C|507|606|703|668|NaN|NaN
KAN|12|20|YJL004C|575|760|609|561|NaN|NaN
KAN|12|21|YML038C|502|730|512|762|NaN|NaN
KAN|12|22|YER151C|19|160|295|389|NaN|NaN
KAN|12|23|YML075C|525|662|753|802|NaN|NaN
KAN|12|24|YGR086C|576|826|428|952|NaN|NaN
KAN|13|1|YGR089W|958|873|547|759|NaN|NaN
KAN|13|2|YGR106C|489|675|460|704|NaN|NaN
KAN|13|3|YLR246W|438|709|378|438|NaN|NaN
KAN|13|4|YJR118C|359|600|458|685|NaN|NaN
KAN|13|5|YDR205W|361|688|578|781|NaN|NaN
KAN|13|6|YGR038W|402|606|663|769|NaN|NaN
KAN|13|7|YJR131W|505|591|443|560|NaN|NaN
KAN|13|8|YJR134C|555|697|358|456|NaN|NaN
KAN|13|9|YER120W|310|391|480|611|NaN|NaN
KAN|13|10|YER122C|538|654|451|516|NaN|NaN
KAN|13|11|YJR117W|695|736|601|498|NaN|NaN
KAN|13|12|YER113C|542|744|559|608|NaN|NaN
KAN|13|13|YJR040W|419|625|468|599|NaN|NaN
KAN|13|14|YKR067W|355|473|480|495|NaN|NaN
KAN|13|15|YJR031C|598|724|524|473|NaN|NaN
KAN|13|16|YMR054W|368|418|603|617|NaN|NaN
KAN|13|17|YIR033W|310|556|261|420|NaN|NaN
KAN|13|18|YJR010C-A|470|620|418|561|NaN|NaN
KAN|13|19|YJR015W|536|737|448|589|NaN|NaN
KAN|13|20|YMR052W|444|726|367|500|NaN|NaN
KAN|13|21|YBR287W|497|675|525|463|NaN|NaN
KAN|13|22|YBR288C|363|595|304|478|NaN|NaN
KAN|13|23|YAR002C-A|733|736|442|432|NaN|NaN
KAN|13|24|YMR119W|594|801|309|650|NaN|NaN
KAN|14|1|YNL125C|0|128|562|532|NaN|NaN
KAN|14|2|YNL130C|571|681|386|797|NaN|NaN
KAN|14|3|YIL030C|244|592|263|467|NaN|NaN
KAN|14|4|YNL085W|468|680|324|423|NaN|NaN
KAN|14|5|YNL095C|565|712|631|733|NaN|NaN
KAN|14|6|YLR390W-A|466|611|277|523|NaN|NaN
KAN|14|7|YJL078C|211|584|392|422|NaN|NaN
KAN|14|8|YKR053C|456|569|393|616|NaN|NaN
KAN|14|9|YNL051W|398|637|403|447|NaN|NaN
KAN|14|10|YPL137C|376|554|634|531|NaN|NaN
KAN|14|11|YDL072C|251|667|322|573|NaN|NaN
KAN|14|12|YCR048W|372|621|573|645|NaN|NaN
KAN|14|13|YCR067C|471|659|558|582|NaN|NaN
KAN|14|14|YCR034W|430|638|445|498|NaN|NaN
KAN|14|15|YGR130C|470|622|505|663|NaN|NaN
KAN|14|16|YGL223C|444|840|606|592|NaN|NaN
KAN|14|17|YBR255W|400|669|190|427|NaN|NaN
KAN|14|18|YER087C-B|557|669|646|620|NaN|NaN
KAN|14|19|YIL105C|411|818|339|694|NaN|NaN
KAN|14|20|YDR476C|345|494|389|485|NaN|NaN
KAN|14|21|YDR525W|659|776|430|463|NaN|NaN
KAN|14|22|YDR057W|397|573|568|560|NaN|NaN
KAN|14|23|YBR159W|529|670|448|519|NaN|NaN
KAN|14|24|YHR123W|762|1096|760|1025|NaN|NaN
KAN|15|1|YGR284C|1192|980|929|901|NaN|NaN
KAN|15|2|YOL101C|176|517|368|400|NaN|NaN
KAN|15|3|YOL107W|488|793|418|655|NaN|NaN
KAN|15|4|YNL300W|352|491|620|633|NaN|NaN
KAN|15|5|YOL110W|244|487|508|466|NaN|NaN
KAN|15|6|YOR317W|474|714|662|711|NaN|NaN
KAN|15|7|YML071C|435|701|613|639|NaN|NaN
KAN|15|8|YIR038C|408|516|343|248|NaN|NaN
KAN|15|9|YML101C|278|465|436|582|NaN|NaN
KAN|15|10|YOL137W|523|672|605|588|NaN|NaN
KAN|15|11|YDR424C|500|590|421|564|NaN|NaN
KAN|15|12|YMR065W|370|594|437|605|NaN|NaN
KAN|15|13|YML128C|172|365|120|101|NaN|NaN
KAN|15|14|YHR045W|551|666|523|410|NaN|NaN
KAN|15|15|YHR181W|295|635|461|394|NaN|NaN
KAN|15|16|YMR123W|474|659|478|572|NaN|NaN
KAN|15|17|YLR039C|293|566|367|362|NaN|NaN
KAN|15|18|YLR050C|490|648|471|503|NaN|NaN
KAN|15|19|YNR075W|435|629|519|582|NaN|NaN
KAN|15|20|YOL088C|508|667|698|535|NaN|NaN
KAN|15|21|YMR313C|459|620|567|480|NaN|NaN
KAN|15|22|YHR004C|546|681|560|568|NaN|NaN
KAN|15|23|YLR450W|468|637|666|570|NaN|NaN
KAN|15|24|YDL192W|393|934|510|583|NaN|NaN
KAN|16|1|YNR051C|199|317|1166|830|NaN|NaN
KAN|16|2|YJL123C|247|622|0|131|NaN|NaN
KAN|16|3|YJL117W|358|631|99|249|NaN|NaN
KAN|16|4|YDL222C|456|677|285|340|NaN|NaN
KAN|16|5|YDL226C|384|303|187|182|NaN|NaN
KAN|16|6|YDL231C|483|600|509|735|NaN|NaN
KAN|16|7|YDL232W|210|526|0|147|NaN|NaN
KAN|16|8|YJL079C|349|472|79|212|NaN|NaN
KAN|16|9|YKR088C|285|378|532|408|NaN|NaN
KAN|16|10|YJL073W|463|615|798|657|NaN|NaN
KAN|16|11|YJL062W|602|730|861|793|NaN|NaN
KAN|16|12|YJR066W|387|685|218|324|NaN|NaN
KAN|16|13|YDR483W|496|774|413|657|NaN|NaN
KAN|16|14|YER044C|0|2|703|604|NaN|NaN
KAN|16|15|YDL204W|773|1039|704|543|NaN|NaN
KAN|16|16|YBR058C-A|0|0|0|0|NaN|NaN
KAN|16|17|YBR096W|425|795|701|753|NaN|NaN
KAN|16|18|YBR234C|486|1004|454|578|NaN|NaN
KAN|16|19|YDR027C|0|0|0|0|NaN|NaN
KAN|16|20|YDR032C|630|928|736|700|NaN|NaN
KAN|16|21|YEL022W|402|725|344|685|NaN|NaN
KAN|16|22|YER053C-A|533|753|777|874|NaN|NaN
KAN|16|23|YER100W|505|864|769|956|NaN|NaN
KAN|16|24|YGL095C|0|10|35|24|NaN|NaN
NAT|YDR086C*B
KAN|1|1|YCR017C|1168|543|1092|778|1197|572
KAN|1|2|YDR056C|672|552|773|477|971|784
KAN|1|3|YBR229C|675|557|1023|875|753|481
KAN|1|4|YCR011C|678|577|957|822|746|675
KAN|1|5|YBL011W|756|600|913|726|859|827
KAN|1|6|YBL017C|796|681|881|760|742|681
KAN|1|7|YCL056C|0|0|961|845|868|768
KAN|1|8|YDR137W|877|676|1069|1089|958|1019
KAN|1|9|YAR042W|694|540|863|775|794|731
KAN|1|10|YBR201W|644|565|1046|930|983|849
KAN|1|11|YCL045C|607|610|765|693|741|543
KAN|1|12|YBR183W|589|622|1055|1031|919|606
KAN|1|13|YDR108W|587|734|847|781|500|797
KAN|1|14|YAL007C|696|692|1016|879|1165|1072
KAN|1|15|YDR100W|528|464|695|617|567|500
KAN|1|16|YAL026C|647|530|916|699|525|485
KAN|1|17|YAL023C|857|715|888|892|495|737
KAN|1|18|YBL082C|800|611|966|866|921|917
KAN|1|19|YDR084C|769|581|840|756|509|591
KAN|1|20|YAL042W|808|623|814|771|884|772
KAN|1|21|YAL058W|774|569|1011|905|867|644
KAN|1|22|YGL200C|836|630|827|856|913|918
KAN|1|23|YGL203C|684|550|742|714|714|534
KAN|1|24|YDR294C|667|910|646|811|631|626
KAN|2|1|YDR297W|761|662|1065|851|1072|961
KAN|2|2|YEL001C|522|497|646|572|746|697
KAN|2|3|YEL003W|523|556|582|515|627|650
KAN|2|4|YDR304C|609|635|542|464|653|645
KAN|2|5|YEL004W|525|545|688|676|917|801
KAN|2|6|YEL005C|668|660|645|602|889|878
KAN|2|7|YDR307W|685|621|717|742|845|811
KAN|2|8|YGL084C|607|529|294|242|589|597
KAN|2|9|YGL054C|548|557|621|562|758|655
KAN|2|10|YER019C-A|614|637|726|754|676|718
KAN|2|11|YDR270W|379|490|664|601|808|761
KAN|2|12|YDR410C|0|0|0|0|0|0
KAN|2|13|YDR411C|779|768|605|518|829|833
KAN|2|14|YER004W|609|623|940|890|767|779
KAN|2|15|YER005W|592|627|629|409|688|676
KAN|2|16|YGL020C|698|702|905|805|809|950
KAN|2|17|YEL064C|0|7|247|199|235|293
KAN|2|18|YGL027C|623|645|580|520|811|732
KAN|2|19|YDR233C|564|585|793|764|738|689
KAN|2|20|YEL042W|471|479|537|528|805|833
KAN|2|21|YEL043W|556|570|438|465|767|733
KAN|2|22|YGL005C|628|613|610|515|897|846
KAN|2|23|YGL010W|614|636|430|500|791|803
KAN|2|24|YGL012W|580|672|500|858|301|392
KAN|3|1|YDR349C|657|516|885|792|880|685
KAN|3|2|YDR221W|608|537|763|690|813|681
KAN|3|3|YDR222W|636|602|667|595|735|669
KAN|3|4|YDR357C|487|547|683|575|708|767
KAN|3|5|YEL031W|326|369|235|160|493|490
KAN|3|6|YER083C|635|703|710|730|824|813
KAN|3|7|YDR344C|590|666|675|663|640|662
KAN|3|8|YEL013W|509|536|401|330|374|419
KAN|3|9|YEL015W|713|697|596|534|710|735
KAN|3|10|YER071C|582|701|876|784|779|762
KAN|3|11|YDR320C|384|397|485|391|747|768
KAN|3|12|YHR110W|656|620|780|782|850|777
KAN|3|13|YIL076W|242|370|402|221|517|492
KAN|3|14|YIL090W|400|478|413|394|377|380
KAN|3|15|YIL039W|576|592|876|787|777|785
KAN|3|16|YIL040W|423|476|427|297|459|424
KAN|3|17|YIL043C|622|623|847|756|705|696
KAN|3|18|YIL044C|602|589|745|706|886|859
KAN|3|19|YGR199W|665|660|708|706|806|709
KAN|3|20|YGR202C|582|600|659|626|716|768
KAN|3|21|YHR060W|1|120|0|0|3|0
KAN|3|22|YIL027C|683|659|615|582|834|748
KAN|3|23|YHR079C|570|614|614|755|871|954
KAN|3|24|YGR177C|730|848|879|1049|915|1021
KAN|4|1|YGR036C|423|406|165|101|832|655
KAN|4|2|YHR039C|680|629|777|687|707|637
KAN|4|3|YIL005W|481|471|704|617|698|653
KAN|4|4|YIL016W|580|635|612|600|665|679
KAN|4|5|YGR170W|493|589|436|435|622|645
KAN|4|6|YHR204W|713|725|820|778|852|910
KAN|4|7|YGR157W|384|474|243|199|547|606
KAN|4|8|YHL003C|557|614|597|521|847|853
KAN|4|9|YHR176W|646|659|900|948|733|762
KAN|4|10|YHR142W|480|499|479|444|608|633
KAN|4|11|YGL226C-A|622|754|815|767|828|857
KAN|4|12|YGL231C|549|638|839|787|736|793
KAN|4|13|YHL031C|300|308|425|363|370|354
KAN|4|14|YHR135C|0|0|852|715|834|848
KAN|4|15|YHR136C|679|688|743|684|907|944
KAN|4|16|YGR105W|25|227|31|173|357|269
KAN|4|17|YLL014W|421|560|697|590|1005|955
KAN|4|18|YKL020C|699|702|770|796|824|862
KAN|4|19|YLR080W|633|608|771|722|732|710
KAN|4|20|YKL140W|603|634|764|739|838|850
KAN|4|21|YKL008C|681|659|805|744|732|683
KAN|4|22|YLR056W|754|734|1121|998|972|960
KAN|4|23|YLR064W|651|663|650|694|788|748
KAN|4|24|YKL119C|430|483|242|247|466|564
KAN|5|1|YJL134W|734|587|1060|828|910|712
KAN|5|2|YLR042C|656|655|638|568|845|719
KAN|5|3|YLR023C|642|655|846|765|873|865
KAN|5|4|YJL178C|671|693|768|738|742|795
KAN|5|5|YJL171C|724|771|648|542|696|742
KAN|5|6|YKL094W|565|684|701|677|646|718
KAN|5|7|YJL168C|435|584|672|593|583|587
KAN|5|8|YKL212W|340|439|383|393|426|454
KAN|5|9|YJL192C|541|658|725|706|784|804
KAN|5|10|YKL073W|536|536|667|606|601|621
KAN|5|11|YKL179C|694|741|903|844|875|879
KAN|5|12|YLL043W|582|564|492|557|685|634
KAN|5|13|YLL052C|689|708|647|698|765|761
KAN|5|14|YLL055W|693|684|684|632|648|658
KAN|5|15|YKL063C|560|671|743|729|678|712
KAN|5|16|YKL065C|630|642|655|613|793|801
KAN|5|17|YJL198W|693|648|695|613|672|624
KAN|5|18|YJL196C|616|646|748|752|788|792
KAN|5|19|YLL023C|530|649|729|706|685|797
KAN|5|20|YLL028W|638|661|737|676|735|734
KAN|5|21|YJL212C|566|582|834|791|809|809
KAN|5|22|YMR022W|603|634|766|783|772|720
KAN|5|23|YMR214W|546|585|727|701|809|805
KAN|5|24|YMR215W|698|753|839|847|1046|1290
KAN|6|1|YMR010W|780|619|1330|1095|1169|824
KAN|6|2|YMR015C|608|630|566|474|858|801
KAN|6|3|YLR207W|605|635|682|658|550|543
KAN|6|4|YLR350W|431|478|284|261|490|526
KAN|6|5|YLR220W|498|555|554|570|637|622
KAN|6|6|YML012W|543|592|668|652|785|799
KAN|6|7|YML008C|634|705|861|906|712|789
KAN|6|8|YMR202W|171|323|78|104|168|185
KAN|6|9|YLR194C|640|676|773|689|806|729
KAN|6|10|YMR183C|441|495|620|574|722|694
KAN|6|11|YML019W|582|585|742|685|658|700
KAN|6|12|YML013W|486|563|742|638|744|753
KAN|6|13|YLR292C|555|578|602|569|827|773
KAN|6|14|YMR161W|647|695|646|505|661|673
KAN|6|15|YMR163C|626|639|557|562|722|758
KAN|6|16|YLR396C|0|0|0|0|0|0
KAN|6|17|YMR152W|708|730|901|875|829|766
KAN|6|18|YLR130C|625|636|788|694|871|809
KAN|6|19|YLR268W|352|262|411|369|440|424
KAN|6|20|YMR029C|556|506|656|752|756|777
KAN|6|21|YMR031C|590|598|573|591|801|838
KAN|6|22|YLR372W|588|636|717|733|860|845
KAN|6|23|YLR242C|455|530|816|817|770|792
KAN|6|24|YLR250W|680|826|822|992|985|1250
KAN|7|1|YLR120C|722|624|1005|893|1054|877
KAN|7|2|YOR245C|636|655|807|794|860|717
KAN|7|3|YOR115C|621|634|679|650|886|855
KAN|7|4|YNL297C|603|631|735|637|728|658
KAN|7|5|YNL156C|595|634|855|763|772|762
KAN|7|6|YNL153C|572|602|542|562|825|808
KAN|7|7|YOR002W|660|713|823|797|779|856
KAN|7|8|YOR092W|0|0|0|0|0|0
KAN|7|9|YOR214C|782|737|764|642|720|733
KAN|7|10|YOR216C|659|690|778|644|714|713
KAN|7|11|YOR085W|679|666|753|730|822|746
KAN|7|12|YOR089C|376|402|313|247|448|401
KAN|7|13|YNL194C|556|558|866|755|665|693
KAN|7|14|YNL327W|781|712|638|592|906|860
KAN|7|15|YNL190W|732|701|889|804|826|854
KAN|7|16|YNL323W|693|688|747|725|771|731
KAN|7|17|YOR198C|0|0|0|0|0|0
KAN|7|18|YOR067C|725|717|905|887|831|829
KAN|7|19|YOR070C|26|120|658|590|609|632
KAN|7|20|YOR079C|656|645|803|815|682|679
KAN|7|21|YMR307W|279|315|360|463|400|412
KAN|7|22|YOR049C|659|712|751|749|704|708
KAN|7|23|YMR292W|537|536|683|705|742|760
KAN|7|24|YNL219C|600|661|890|983|899|1012
KAN|8|1|YMR299C|791|685|910|737|1005|827
KAN|8|2|YOR165W|636|694|544|465|801|787
KAN|8|3|YOR036W|113|385|0|0|332|327
KAN|8|4|YOR171C|489|502|686|657|693|708
KAN|8|5|YOR175C|627|663|695|719|715|761
KAN|8|6|YOR042W|625|632|725|701|767|802
KAN|8|7|YOR044W|725|749|767|695|694|727
KAN|8|8|YNL238W|637|652|751|737|811|760
KAN|8|9|YMR264W|784|712|885|763|1020|941
KAN|8|10|YMR272C|482|529|440|377|293|258
KAN|8|11|YMR274C|709|632|904|786|930|878
KAN|8|12|YOR016C|690|704|794|690|777|743
KAN|8|13|YNL280C|658|594|576|513|583|549
KAN|8|14|YMR251W-A|682|701|821|790|777|876
KAN|8|15|YMR253C|692|689|772|718|821|862
KAN|8|16|YPR028W|621|639|768|759|719|755
KAN|8|17|YPL227C|532|547|547|524|657|630
KAN|8|18|YOL013C|716|725|979|940|968|985
KAN|8|19|YOL018C|258|427|397|374|525|545
KAN|8|20|YPR003C|725|686|719|716|682|652
KAN|8|21|YPL246C|659|660|743|839|769|769
KAN|8|22|YOR377W|585|637|831|859|798|750
KAN|8|23|YPL274W|578|617|785|833|798|799
KAN|8|24|YPL051W|686|729|894|1179|935|1173
KAN|9|1|YPL170W|791|717|1190|1037|996|831
KAN|9|2|YOL065C|0|0|883|748|862|805
KAN|9|3|YOR311C|595|547|663|589|661|624
KAN|9|4|YOR321W|655|658|818|750|806|802
KAN|9|5|YPL195W|523|551|761|751|796|799
KAN|9|6|YOL047C|545|578|763|707|658|687
KAN|9|7|YOR307C|696|732|711|642|585|624
KAN|9|8|YPL087W|617|637|754|656|650|644
KAN|9|9|YPL207W|754|774|948|823|768|761
KAN|9|10|YPL206C|569|545|717|653|710|708
KAN|9|11|YOR284W|696|658|925|820|757|734
KAN|9|12|YOR285W|655|670|773|606|887|841
KAN|9|13|YOR288C|675|668|884|832|781|710
KAN|9|14|YOL030W|612|608|693|679|797|822
KAN|9|15|YOL031C|556|599|623|577|616|670
KAN|9|16|YOR291W|615|687|727|703|710|707
KAN|9|17|YCL025C|559|582|727|644|709|651
KAN|9|18|YDL052C|694|681|899|877|804|813
KAN|9|19|YPR173C|362|456|493|381|545|541
KAN|9|20|YCL001W|565|614|605|715|685|739
KAN|9|21|YPR148C|730|748|589|735|777|786
KAN|9|22|YPR149W|582|681|791|906|792|854
KAN|9|23|YDL018C|709|729|815|749|839|850
KAN|9|24|YBR067C|691|768|824|968|1042|1286
KAN|10|1|YDL019C|731|635|971|843|1092|897
KAN|10|2|YPR135W|318|314|320|304|515|527
KAN|10|3|YGR227W|639|622|784|733|898|802
KAN|10|4|YBR162W-A|599|606|538|618|741|803
KAN|10|5|YBR164C|633|658|737|765|689|746
KAN|10|6|YBR052C|602|664|717|663|738|784
KAN|10|7|YBR171W|490|529|644|544|604|642
KAN|10|8|YBR036C|0|0|212|214|17|8
KAN|10|9|YPR114W|731|687|748|730|893|854
KAN|10|10|YFR041C|553|550|825|739|758|719
KAN|10|11|YBR132C|733|727|803|774|787|756
KAN|10|12|YBR106W|585|579|774|746|752|802
KAN|10|13|YPR063C|697|665|764|717|768|760
KAN|10|14|YPR071W|638|672|711|720|767|761
KAN|10|15|YBL102W|634|645|757|780|675|731
KAN|10|16|YBR097W|0|0|0|0|0|0
KAN|10|17|YDL121C|590|669|851|779|860|845
KAN|10|18|YDR518W|608|633|661|697|730|720
KAN|10|19|YDR519W|599|624|735|710|808|818
KAN|10|20|YDR524C|607|635|472|449|608|658
KAN|10|21|YML048W|620|622|733|783|784|852
KAN|10|22|YJR073C|382|398|432|498|477|538
KAN|10|23|wt_blank_sean|0|0|0|0|0|0
KAN|10|24|YJR088C|619|691|913|999|886|1100
KAN|11|1|YDR503C|803|697|979|880|1025|812
KAN|11|2|YML059C|589|569|506|431|865|811
KAN|11|3|YML055W|601|614|651|585|739|695
KAN|11|4|YDL099W|599|612|729|605|564|608
KAN|11|5|YDL100C|660|677|740|733|666|687
KAN|11|6|YDR484W|317|324|110|159|344|347
KAN|11|7|YDR492W|635|646|750|664|797|808
KAN|11|8|YGL126W|668|642|809|728|733|693
KAN|11|9|YIL124W|655|643|887|793|754|678
KAN|11|10|YDL091C|601|598|664|597|832|800
KAN|11|11|YDL093W|722|691|667|606|812|839
KAN|11|12|YFL048C|532|567|606|619|682|693
KAN|11|13|YDL095W|689|700|736|692|811|811
KAN|11|14|YFL025C|602|628|853|890|740|782
KAN|11|15|YGL161C|458|495|484|473|596|579
KAN|11|16|YGL167C|647|604|561|556|620|544
KAN|11|17|YGR261C|598|639|659|475|759|717
KAN|11|18|YGR263C|664|678|712|709|907|917
KAN|11|19|YGR266W|507|516|933|930|794|831
KAN|11|20|YNR039C|570|601|565|800|668|737
KAN|11|21|YNL146W|712|722|565|632|842|913
KAN|11|22|YNR019W|610|612|665|631|799|797
KAN|11|23|YCR043C|700|664|901|787|925|836
KAN|11|24|YNR021W|785|782|1037|1162|930|1086
KAN|12|1|YCR044C|685|528|842|640|936|829
KAN|12|2|YCR061W|657|663|731|667|839|702
KAN|12|3|YNR030W|595|621|658|669|720|742
KAN|12|4|YBR177C|610|622|686|590|614|615
KAN|12|5|YNR008W|524|603|658|690|759|785
KAN|12|6|YNR013C|633|633|698|737|780|782
KAN|12|7|YBR283C|630|617|718|623|666|641
KAN|12|8|YNL041C|616|611|743|715|618|678
KAN|12|9|YNL044W|583|587|672|659|654|646
KAN|12|10|YBR290W|635|667|663|753|679|749
KAN|12|11|YNL046W|672|680|620|628|577|600
KAN|12|12|YNL049C|730|721|598|643|663|669
KAN|12|13|YBR273C|675|674|711|730|631|695
KAN|12|14|YBR264C|606|616|588|612|659|677
KAN|12|15|YNL008C|684|675|751|781|790|813
KAN|12|16|YDL137W|628|626|617|606|706|747
KAN|12|17|YJL024C|569|553|827|759|652|712
KAN|12|18|YJL029C|472|502|619|634|690|727
KAN|12|19|YML067C|634|627|725|703|783|736
KAN|12|20|YJL004C|648|637|753|733|758|818
KAN|12|21|YML038C|669|687|631|688|665|692
KAN|12|22|YER151C|150|175|293|380|165|155
KAN|12|23|YML075C|701|726|677|748|583|566
KAN|12|24|YGR086C|589|667|751|883|813|1216
KAN|13|1|YGR089W|786|614|886|703|1022|841
KAN|13|2|YGR106C|652|616|681|663|794|706
KAN|13|3|YLR246W|544|453|549|581|686|669
KAN|13|4|YJR118C|559|498|629|612|572|582
KAN|13|5|YDR205W|647|615|830|850|739|718
KAN|13|6|YGR038W|650|638|504|606|705|735
KAN|13|7|YJR131W|574|579|611|595|804|785
KAN|13|8|YJR134C|658|649|711|695|712|750
KAN|13|9|YER120W|577|572|727|718|711|788
KAN|13|10|YER122C|612|581|751|757|676|729
KAN|13|11|YJR117W|684|633|803|861|542|544
KAN|13|12|YER113C|621|601|592|614|751|799
KAN|13|13|YJR040W|563|563|775|800|713|636
KAN|13|14|YKR067W|492|490|720|684|910|995
KAN|13|15|YJR031C|590|627|662|669|585|647
KAN|13|16|YMR054W|729|746|720|743|710|758
KAN|13|17|YIR033W|476|511|568|661|459|487
KAN|13|18|YJR010C-A|649|667|592|597|813|822
KAN|13|19|YJR015W|638|664|738|759|758|706
KAN|13|20|YMR052W|575|554|655|748|740|739
KAN|13|21|YBR287W|685|701|738|822|786|746
KAN|13|22|YBR288C|594|581|705|709|830|758
KAN|13|23|YAR002C-A|602|646|833|786|765|753
KAN|13|24|YMR119W|664|816|820|941|816|1026
KAN|14|1|YNL125C|810|570|930|746|383|303
KAN|14|2|YNL130C|647|548|868|841|903|718
KAN|14|3|YIL030C|706|664|732|733|780|755
KAN|14|4|YNL085W|521|528|720|728|763|685
KAN|14|5|YNL095C|645|647|664|673|716|704
KAN|14|6|YLR390W-A|502|520|562|576|675|654
KAN|14|7|YJL078C|577|521|615|603|663|735
KAN|14|8|YKR053C|602|540|757|738|649|695
KAN|14|9|YNL051W|650|623|511|504|636|672
KAN|14|10|YPL137C|561|559|716|723|724|736
KAN|14|11|YDL072C|548|526|680|638|749|761
KAN|14|12|YCR048W|705|658|752|804|816|826
KAN|14|13|YCR067C|647|655|629|679|748|768
KAN|14|14|YCR034W|604|615|722|815|725|681
KAN|14|15|YGR130C|610|594|770|777|758|792
KAN|14|16|YGL223C|690|689|809|838|868|853
KAN|14|17|YBR255W|500|513|706|715|687|694
KAN|14|18|YER087C-B|616|629|660|744|709|707
KAN|14|19|YIL105C|661|664|837|856|793|770
KAN|14|20|YDR476C|569|596|701|772|685|659
KAN|14|21|YDR525W|574|598|577|654|822|826
KAN|14|22|YDR057W|602|625|787|827|672|600
KAN|14|23|YBR159W|647|682|765|812|806|788
KAN|14|24|YHR123W|712|788|991|1182|986|1241
KAN|15|1|YGR284C|752|624|975|808|1249|1018
KAN|15|2|YOL101C|618|599|945|896|907|873
KAN|15|3|YOL107W|600|569|565|544|696|655
KAN|15|4|YNL300W|648|646|695|723|650|632
KAN|15|5|YOL110W|600|581|780|766|803|719
KAN|15|6|YOR317W|588|581|694|674|790|726
KAN|15|7|YML071C|530|477|727|720|625|656
KAN|15|8|YIR038C|550|502|753|733|875|837
KAN|15|9|YML101C|598|579|745|757|800|778
KAN|15|10|YOL137W|565|541|630|649|806|754
KAN|15|11|YDR424C|652|591|752|792|728|773
KAN|15|12|YMR065W|555|534|676|664|723|762
KAN|15|13|YML128C|513|477|588|608|505|519
KAN|15|14|YHR045W|646|565|820|878|807|816
KAN|15|15|YHR181W|637|655|713|798|757|854
KAN|15|16|YMR123W|659|686|693|669|675|699
KAN|15|17|YLR039C|532|550|444|503|646|723
KAN|15|18|YLR050C|674|684|855|955|815|907
KAN|15|19|YNR075W|515|552|630|752|732|807
KAN|15|20|YOL088C|586|641|793|877|851|812
KAN|15|21|YMR313C|581|623|803|870|755|765
KAN|15|22|YHR004C|486|513|615|670|692|727
KAN|15|23|YLR450W|606|676|868|956|864|1011
KAN|15|24|YDL192W|737|898|913|1223|756|1031
KAN|16|1|YNR051C|694|705|795|820|645|526
KAN|16|2|YJL123C|390|547|923|958|927|1027
KAN|16|3|YJL117W|511|705|665|677|881|975
KAN|16|4|YDL222C|518|727|695|625|732|812
KAN|16|5|YDL226C|425|506|689|603|935|1007
KAN|16|6|YDL231C|548|511|986|1040|814|912
KAN|16|7|YDL232W|583|607|643|631|746|781
KAN|16|8|YJL079C|635|627|754|779|746|983
KAN|16|9|YKR088C|540|749|885|828|789|948
KAN|16|10|YJL073W|599|567|669|800|889|989
KAN|16|11|YJL062W|546|650|786|944|872|1040
KAN|16|12|YJR066W|679|711|661|736|817|985
KAN|16|13|YDR483W|562|650|864|898|798|1016
KAN|16|14|YER044C|587|645|0|3|233|372
KAN|16|15|YDL204W|671|730|793|874|1305|1439
KAN|16|16|YBR058C-A|0|17|0|0|0|0
KAN|16|17|YBR096W|496|616|973|1038|1101|1131
KAN|16|18|YBR234C|597|786|615|777|890|948
KAN|16|19|YDR027C|0|1|0|0|0|0
KAN|16|20|YDR032C|633|703|983|1060|967|1015
KAN|16|21|YEL022W|449|548|593|707|948|972
KAN|16|22|YER053C-A|550|638|739|757|850|977
KAN|16|23|YER100W|722|891|864|1051|828|1037
KAN|16|24|YGL095C|47|24|10|18|0|0
NAT|YDR105C*A
KAN|1|1|YCR017C|505|325|NaN|NaN|NaN|NaN
KAN|1|2|YDR056C|410|426|NaN|NaN|NaN|NaN
KAN|1|3|YBR229C|373|431|NaN|NaN|NaN|NaN
KAN|1|4|YCR011C|519|535|NaN|NaN|NaN|NaN
KAN|1|5|YBL011W|444|426|NaN|NaN|NaN|NaN
KAN|1|6|YBL017C|468|552|NaN|NaN|NaN|NaN
KAN|1|7|YCL056C|499|539|NaN|NaN|NaN|NaN
KAN|1|8|YDR137W|0|6|NaN|NaN|NaN|NaN
KAN|1|9|YAR042W|185|164|NaN|NaN|NaN|NaN
KAN|1|10|YBR201W|888|698|NaN|NaN|NaN|NaN
KAN|1|11|YCL045C|559|451|NaN|NaN|NaN|NaN
KAN|1|12|YBR183W|673|542|NaN|NaN|NaN|NaN
KAN|1|13|YDR108W|272|315|NaN|NaN|NaN|NaN
KAN|1|14|YAL007C|833|707|NaN|NaN|NaN|NaN
KAN|1|15|YDR100W|895|731|NaN|NaN|NaN|NaN
KAN|1|16|YAL026C|258|152|NaN|NaN|NaN|NaN
KAN|1|17|YAL023C|275|265|NaN|NaN|NaN|NaN
KAN|1|18|YBL082C|421|311|NaN|NaN|NaN|NaN
KAN|1|19|YDR084C|879|694|NaN|NaN|NaN|NaN
KAN|1|20|YAL042W|595|581|NaN|NaN|NaN|NaN
KAN|1|21|YAL058W|416|394|NaN|NaN|NaN|NaN
KAN|1|22|YGL200C|457|479|NaN|NaN|NaN|NaN
KAN|1|23|YGL203C|469|480|NaN|NaN|NaN|NaN
KAN|1|24|YDR294C|542|635|NaN|NaN|NaN|NaN
KAN|2|1|YDR297W|783|598|NaN|NaN|NaN|NaN
KAN|2|2|YEL001C|302|231|NaN|NaN|NaN|NaN
KAN|2|3|YEL003W|0|0|NaN|NaN|NaN|NaN
KAN|2|4|YDR304C|394|357|NaN|NaN|NaN|NaN
KAN|2|5|YEL004W|418|418|NaN|NaN|NaN|NaN
KAN|2|6|YEL005C|341|266|NaN|NaN|NaN|NaN
KAN|2|7|YDR307W|588|546|NaN|NaN|NaN|NaN
KAN|2|8|YGL084C|0|0|NaN|NaN|NaN|NaN
KAN|2|9|YGL054C|1096|907|NaN|NaN|NaN|NaN
KAN|2|10|YER019C-A|800|763|NaN|NaN|NaN|NaN
KAN|2|11|YDR270W|568|642|NaN|NaN|NaN|NaN
KAN|2|12|YDR410C|0|0|NaN|NaN|NaN|NaN
KAN|2|13|YDR411C|432|510|NaN|NaN|NaN|NaN
KAN|2|14|YER004W|549|469|NaN|NaN|NaN|NaN
KAN|2|15|YER005W|411|398|NaN|NaN|NaN|NaN
KAN|2|16|YGL020C|544|505|NaN|NaN|NaN|NaN
KAN|2|17|YEL064C|0|0|NaN|NaN|NaN|NaN
KAN|2|18|YGL027C|520|518|NaN|NaN|NaN|NaN
KAN|2|19|YDR233C|219|172|NaN|NaN|NaN|NaN
KAN|2|20|YEL042W|151|104|NaN|NaN|NaN|NaN
KAN|2|21|YEL043W|183|181|NaN|NaN|NaN|NaN
KAN|2|22|YGL005C|656|658|NaN|NaN|NaN|NaN
KAN|2|23|YGL010W|165|110|NaN|NaN|NaN|NaN
KAN|2|24|YGL012W|132|106|NaN|NaN|NaN|NaN
KAN|3|1|YDR349C|844|626|NaN|NaN|NaN|NaN
KAN|3|2|YDR221W|418|480|NaN|NaN|NaN|NaN
KAN|3|3|YDR222W|645|442|NaN|NaN|NaN|NaN
KAN|3|4|YDR357C|710|671|NaN|NaN|NaN|NaN
KAN|3|5|YEL031W|209|299|NaN|NaN|NaN|NaN
KAN|3|6|YER083C|701|692|NaN|NaN|NaN|NaN
KAN|3|7|YDR344C|488|537|NaN|NaN|NaN|NaN
KAN|3|8|YEL013W|80|93|NaN|NaN|NaN|NaN
KAN|3|9|YEL015W|621|624|NaN|NaN|NaN|NaN
KAN|3|10|YER071C|583|616|NaN|NaN|NaN|NaN
KAN|3|11|YDR320C|206|184|NaN|NaN|NaN|NaN
KAN|3|12|YHR110W|778|723|NaN|NaN|NaN|NaN
KAN|3|13|YIL076W|0|0|NaN|NaN|NaN|NaN
KAN|3|14|YIL090W|177|193|NaN|NaN|NaN|NaN
KAN|3|15|YIL039W|751|746|NaN|NaN|NaN|NaN
KAN|3|16|YIL040W|408|506|NaN|NaN|NaN|NaN
KAN|3|17|YIL043C|417|388|NaN|NaN|NaN|NaN
KAN|3|18|YIL044C|566|493|NaN|NaN|NaN|NaN
KAN|3|19|YGR199W|747|679|NaN|NaN|NaN|NaN
KAN|3|20|YGR202C|767|662|NaN|NaN|NaN|NaN
KAN|3|21|YHR060W|0|0|NaN|NaN|NaN|NaN
KAN|3|22|YIL027C|687|681|NaN|NaN|NaN|NaN
KAN|3|23|YHR079C|465|577|NaN|NaN|NaN|NaN
KAN|3|24|YGR177C|439|396|NaN|NaN|NaN|NaN
KAN|4|1|YGR036C|142|167|NaN|NaN|NaN|NaN
KAN|4|2|YHR039C|464|378|NaN|NaN|NaN|NaN
KAN|4|3|YIL005W|400|298|NaN|NaN|NaN|NaN
KAN|4|4|YIL016W|503|390|NaN|NaN|NaN|NaN
KAN|4|5|YGR170W|372|382|NaN|NaN|NaN|NaN
KAN|4|6|YHR204W|530|511|NaN|NaN|NaN|NaN
KAN|4|7|YGR157W|198|362|NaN|NaN|NaN|NaN
KAN|4|8|YHL003C|459|499|NaN|NaN|NaN|NaN
KAN|4|9|YHR176W|754|745|NaN|NaN|NaN|NaN
KAN|4|10|YHR142W|423|350|NaN|NaN|NaN|NaN
KAN|4|11|YGL226C-A|519|513|NaN|NaN|NaN|NaN
KAN|4|12|YGL231C|523|663|NaN|NaN|NaN|NaN
KAN|4|13|YHL031C|392|364|NaN|NaN|NaN|NaN
KAN|4|14|YHR135C|660|643|NaN|NaN|NaN|NaN
KAN|4|15|YHR136C|538|591|NaN|NaN|NaN|NaN
KAN|4|16|YGR105W|0|0|NaN|NaN|NaN|NaN
KAN|4|17|YLL014W|845|709|NaN|NaN|NaN|NaN
KAN|4|18|YKL020C|731|708|NaN|NaN|NaN|NaN
KAN|4|19|YLR080W|341|239|NaN|NaN|NaN|NaN
KAN|4|20|YKL140W|753|713|NaN|NaN|NaN|NaN
KAN|4|21|YKL008C|511|511|NaN|NaN|NaN|NaN
KAN|4|22|YLR056W|696|705|NaN|NaN|NaN|NaN
KAN|4|23|YLR064W|527|580|NaN|NaN|NaN|NaN
KAN|4|24|YKL119C|699|644|NaN|NaN|NaN|NaN
KAN|5|1|YJL134W|755|550|NaN|NaN|NaN|NaN
KAN|5|2|YLR042C|813|591|NaN|NaN|NaN|NaN
KAN|5|3|YLR023C|402|329|NaN|NaN|NaN|NaN
KAN|5|4|YJL178C|684|611|NaN|NaN|NaN|NaN
KAN|5|5|YJL171C|484|483|NaN|NaN|NaN|NaN
KAN|5|6|YKL094W|593|591|NaN|NaN|NaN|NaN
KAN|5|7|YJL168C|445|517|NaN|NaN|NaN|NaN
KAN|5|8|YKL212W|236|257|NaN|NaN|NaN|NaN
KAN|5|9|YJL192C|491|579|NaN|NaN|NaN|NaN
KAN|5|10|YKL073W|472|478|NaN|NaN|NaN|NaN
KAN|5|11|YKL179C|626|662|NaN|NaN|NaN|NaN
KAN|5|12|YLL043W|323|349|NaN|NaN|NaN|NaN
KAN|5|13|YLL052C|549|557|NaN|NaN|NaN|NaN
KAN|5|14|YLL055W|474|494|NaN|NaN|NaN|NaN
KAN|5|15|YKL063C|660|640|NaN|NaN|NaN|NaN
KAN|5|16|YKL065C|355|345|NaN|NaN|NaN|NaN
KAN|5|17|YJL198W|556|540|NaN|NaN|NaN|NaN
KAN|5|18|YJL196C|647|594|NaN|NaN|NaN|NaN
KAN|5|19|YLL023C|631|654|NaN|NaN|NaN|NaN
KAN|5|20|YLL028W|473|494|NaN|NaN|NaN|NaN
KAN|5|21|YJL212C|334|336|NaN|NaN|NaN|NaN
KAN|5|22|YMR022W|339|356|NaN|NaN|NaN|NaN
KAN|5|23|YMR214W|340|320|NaN|NaN|NaN|NaN
KAN|5|24|YMR215W|807|954|NaN|NaN|NaN|NaN
KAN|6|1|YMR010W|897|684|NaN|NaN|NaN|NaN
KAN|6|2|YMR015C|501|487|NaN|NaN|NaN|NaN
KAN|6|3|YLR207W|639|614|NaN|NaN|NaN|NaN
KAN|6|4|YLR350W|401|524|NaN|NaN|NaN|NaN
KAN|6|5|YLR220W|580|526|NaN|NaN|NaN|NaN
KAN|6|6|YML012W|550|612|NaN|NaN|NaN|NaN
KAN|6|7|YML008C|453|594|NaN|NaN|NaN|NaN
KAN|6|8|YMR202W|161|213|NaN|NaN|NaN|NaN
KAN|6|9|YLR194C|524|530|NaN|NaN|NaN|NaN
KAN|6|10|YMR183C|483|440|NaN|NaN|NaN|NaN
KAN|6|11|YML019W|406|346|NaN|NaN|NaN|NaN
KAN|6|12|YML013W|449|432|NaN|NaN|NaN|NaN
KAN|6|13|YLR292C|332|356|NaN|NaN|NaN|NaN
KAN|6|14|YMR161W|411|378|NaN|NaN|NaN|NaN
KAN|6|15|YMR163C|418|400|NaN|NaN|NaN|NaN
KAN|6|16|YLR396C|0|0|NaN|NaN|NaN|NaN
KAN|6|17|YMR152W|749|786|NaN|NaN|NaN|NaN
KAN|6|18|YLR130C|383|371|NaN|NaN|NaN|NaN
KAN|6|19|YLR268W|264|209|NaN|NaN|NaN|NaN
KAN|6|20|YMR029C|562|577|NaN|NaN|NaN|NaN
KAN|6|21|YMR031C|625|637|NaN|NaN|NaN|NaN
KAN|6|22|YLR372W|405|416|NaN|NaN|NaN|NaN
KAN|6|23|YLR242C|411|484|NaN|NaN|NaN|NaN
KAN|6|24|YLR250W|886|984|NaN|NaN|NaN|NaN
KAN|7|1|YLR120C|844|742|NaN|NaN|NaN|NaN
KAN|7|2|YOR245C|362|431|NaN|NaN|NaN|NaN
KAN|7|3|YOR115C|352|344|NaN|NaN|NaN|NaN
KAN|7|4|YNL297C|475|509|NaN|NaN|NaN|NaN
KAN|7|5|YNL156C|497|430|NaN|NaN|NaN|NaN
KAN|7|6|YNL153C|322|329|NaN|NaN|NaN|NaN
KAN|7|7|YOR002W|611|655|NaN|NaN|NaN|NaN
KAN|7|8|YOR092W|0|0|NaN|NaN|NaN|NaN
KAN|7|9|YOR214C|679|682|NaN|NaN|NaN|NaN
KAN|7|10|YOR216C|97|86|NaN|NaN|NaN|NaN
KAN|7|11|YOR085W|498|427|NaN|NaN|NaN|NaN
KAN|7|12|YOR089C|630|592|NaN|NaN|NaN|NaN
KAN|7|13|YNL194C|299|253|NaN|NaN|NaN|NaN
KAN|7|14|YNL327W|749|770|NaN|NaN|NaN|NaN
KAN|7|15|YNL190W|403|359|NaN|NaN|NaN|NaN
KAN|7|16|YNL323W|827|822|NaN|NaN|NaN|NaN
KAN|7|17|YOR198C|0|0|NaN|NaN|NaN|NaN
KAN|7|18|YOR067C|603|687|NaN|NaN|NaN|NaN
KAN|7|19|YOR070C|338|304|NaN|NaN|NaN|NaN
KAN|7|20|YOR079C|482|461|NaN|NaN|NaN|NaN
KAN|7|21|YMR307W|220|337|NaN|NaN|NaN|NaN
KAN|7|22|YOR049C|743|685|NaN|NaN|NaN|NaN
KAN|7|23|YMR292W|735|700|NaN|NaN|NaN|NaN
KAN|7|24|YNL219C|491|485|NaN|NaN|NaN|NaN
KAN|8|1|YMR299C|1091|882|NaN|NaN|NaN|NaN
KAN|8|2|YOR165W|497|513|NaN|NaN|NaN|NaN
KAN|8|3|YOR036W|0|0|NaN|NaN|NaN|NaN
KAN|8|4|YOR171C|534|529|NaN|NaN|NaN|NaN
KAN|8|5|YOR175C|553|577|NaN|NaN|NaN|NaN
KAN|8|6|YOR042W|748|686|NaN|NaN|NaN|NaN
KAN|8|7|YOR044W|694|696|NaN|NaN|NaN|NaN
KAN|8|8|YNL238W|633|540|NaN|NaN|NaN|NaN
KAN|8|9|YMR264W|586|556|NaN|NaN|NaN|NaN
KAN|8|10|YMR272C|353|270|NaN|NaN|NaN|NaN
KAN|8|11|YMR274C|770|697|NaN|NaN|NaN|NaN
KAN|8|12|YOR016C|645|578|NaN|NaN|NaN|NaN
KAN|8|13|YNL280C|497|487|NaN|NaN|NaN|NaN
KAN|8|14|YMR251W-A|534|516|NaN|NaN|NaN|NaN
KAN|8|15|YMR253C|658|653|NaN|NaN|NaN|NaN
KAN|8|16|YPR028W|746|740|NaN|NaN|NaN|NaN
KAN|8|17|YPL227C|174|133|NaN|NaN|NaN|NaN
KAN|8|18|YOL013C|946|896|NaN|NaN|NaN|NaN
KAN|8|19|YOL018C|487|512|NaN|NaN|NaN|NaN
KAN|8|20|YPR003C|434|487|NaN|NaN|NaN|NaN
KAN|8|21|YPL246C|294|234|NaN|NaN|NaN|NaN
KAN|8|22|YOR377W|509|377|NaN|NaN|NaN|NaN
KAN|8|23|YPL274W|641|604|NaN|NaN|NaN|NaN
KAN|8|24|YPL051W|844|901|NaN|NaN|NaN|NaN
KAN|9|1|YPL170W|578|331|NaN|NaN|NaN|NaN
KAN|9|2|YOL065C|694|618|NaN|NaN|NaN|NaN
KAN|9|3|YOR311C|279|225|NaN|NaN|NaN|NaN
KAN|9|4|YOR321W|655|635|NaN|NaN|NaN|NaN
KAN|9|5|YPL195W|338|299|NaN|NaN|NaN|NaN
KAN|9|6|YOL047C|636|668|NaN|NaN|NaN|NaN
KAN|9|7|YOR307C|638|719|NaN|NaN|NaN|NaN
KAN|9|8|YPL087W|606|627|NaN|NaN|NaN|NaN
KAN|9|9|YPL207W|685|659|NaN|NaN|NaN|NaN
KAN|9|10|YPL206C|527|469|NaN|NaN|NaN|NaN
KAN|9|11|YOR284W|628|669|NaN|NaN|NaN|NaN
KAN|9|12|YOR285W|631|718|NaN|NaN|NaN|NaN
KAN|9|13|YOR288C|799|821|NaN|NaN|NaN|NaN
KAN|9|14|YOL030W|518|506|NaN|NaN|NaN|NaN
KAN|9|15|YOL031C|483|433|NaN|NaN|NaN|NaN
KAN|9|16|YOR291W|696|753|NaN|NaN|NaN|NaN
KAN|9|17|YCL025C|468|382|NaN|NaN|NaN|NaN
KAN|9|18|YDL052C|772|777|NaN|NaN|NaN|NaN
KAN|9|19|YPR173C|0|0|NaN|NaN|NaN|NaN
KAN|9|20|YCL001W|270|287|NaN|NaN|NaN|NaN
KAN|9|21|YPR148C|627|577|NaN|NaN|NaN|NaN
KAN|9|22|YPR149W|675|698|NaN|NaN|NaN|NaN
KAN|9|23|YDL018C|791|787|NaN|NaN|NaN|NaN
KAN|9|24|YBR067C|775|905|NaN|NaN|NaN|NaN
KAN|10|1|YDL019C|998|827|NaN|NaN|NaN|NaN
KAN|10|2|YPR135W|326|336|NaN|NaN|NaN|NaN
KAN|10|3|YGR227W|678|630|NaN|NaN|NaN|NaN
KAN|10|4|YBR162W-A|405|471|NaN|NaN|NaN|NaN
KAN|10|5|YBR164C|549|592|NaN|NaN|NaN|NaN
KAN|10|6|YBR052C|676|737|NaN|NaN|NaN|NaN
KAN|10|7|YBR171W|0|106|NaN|NaN|NaN|NaN
KAN|10|8|YBR036C|0|0|NaN|NaN|NaN|NaN
KAN|10|9|YPR114W|273|355|NaN|NaN|NaN|NaN
KAN|10|10|YFR041C|321|388|NaN|NaN|NaN|NaN
KAN|10|11|YBR132C|641|659|NaN|NaN|NaN|NaN
KAN|10|12|YBR106W|113|30|NaN|NaN|NaN|NaN
KAN|10|13|YPR063C|619|546|NaN|NaN|NaN|NaN
KAN|10|14|YPR071W|252|266|NaN|NaN|NaN|NaN
KAN|10|15|YBL102W|697|642|NaN|NaN|NaN|NaN
KAN|10|16|YBR097W|0|0|NaN|NaN|NaN|NaN
KAN|10|17|YDL121C|894|884|NaN|NaN|NaN|NaN
KAN|10|18|YDR518W|608|624|NaN|NaN|NaN|NaN
KAN|10|19|YDR519W|866|874|NaN|NaN|NaN|NaN
KAN|10|20|YDR524C|179|206|NaN|NaN|NaN|NaN
KAN|10|21|YML048W|230|185|NaN|NaN|NaN|NaN
KAN|10|22|YJR073C|0|0|NaN|NaN|NaN|NaN
KAN|10|23|wt_blank_sean|0|0|NaN|NaN|NaN|NaN
KAN|10|24|YJR088C|921|979|NaN|NaN|NaN|NaN
KAN|11|1|YDR503C|608|404|NaN|NaN|NaN|NaN
KAN|11|2|YML059C|401|240|NaN|NaN|NaN|NaN
KAN|11|3|YML055W|785|703|NaN|NaN|NaN|NaN
KAN|11|4|YDL099W|581|587|NaN|NaN|NaN|NaN
KAN|11|5|YDL100C|573|561|NaN|NaN|NaN|NaN
KAN|11|6|YDR484W|67|38|NaN|NaN|NaN|NaN
KAN|11|7|YDR492W|493|362|NaN|NaN|NaN|NaN
KAN|11|8|YGL126W|685|749|NaN|NaN|NaN|NaN
KAN|11|9|YIL124W|840|861|NaN|NaN|NaN|NaN
KAN|11|10|YDL091C|428|357|NaN|NaN|NaN|NaN
KAN|11|11|YDL093W|440|388|NaN|NaN|NaN|NaN
KAN|11|12|YFL048C|519|508|NaN|NaN|NaN|NaN
KAN|11|13|YDL095W|752|664|NaN|NaN|NaN|NaN
KAN|11|14|YFL025C|404|573|NaN|NaN|NaN|NaN
KAN|11|15|YGL161C|449|478|NaN|NaN|NaN|NaN
KAN|11|16|YGL167C|67|56|NaN|NaN|NaN|NaN
KAN|11|17|YGR261C|480|400|NaN|NaN|NaN|NaN
KAN|11|18|YGR263C|625|691|NaN|NaN|NaN|NaN
KAN|11|19|YGR266W|322|282|NaN|NaN|NaN|NaN
KAN|11|20|YNR039C|859|858|NaN|NaN|NaN|NaN
KAN|11|21|YNL146W|649|664|NaN|NaN|NaN|NaN
KAN|11|22|YNR019W|684|622|NaN|NaN|NaN|NaN
KAN|11|23|YCR043C|505|417|NaN|NaN|NaN|NaN
KAN|11|24|YNR021W|518|544|NaN|NaN|NaN|NaN
KAN|12|1|YCR044C|655|538|NaN|NaN|NaN|NaN
KAN|12|2|YCR061W|802|711|NaN|NaN|NaN|NaN
KAN|12|3|YNR030W|325|271|NaN|NaN|NaN|NaN
KAN|12|4|YBR177C|759|717|NaN|NaN|NaN|NaN
KAN|12|5|YNR008W|506|435|NaN|NaN|NaN|NaN
KAN|12|6|YNR013C|726|754|NaN|NaN|NaN|NaN
KAN|12|7|YBR283C|631|627|NaN|NaN|NaN|NaN
KAN|12|8|YNL041C|296|244|NaN|NaN|NaN|NaN
KAN|12|9|YNL044W|535|500|NaN|NaN|NaN|NaN
KAN|12|10|YBR290W|413|432|NaN|NaN|NaN|NaN
KAN|12|11|YNL046W|324|162|NaN|NaN|NaN|NaN
KAN|12|12|YNL049C|342|274|NaN|NaN|NaN|NaN
KAN|12|13|YBR273C|386|297|NaN|NaN|NaN|NaN
KAN|12|14|YBR264C|727|786|NaN|NaN|NaN|NaN
KAN|12|15|YNL008C|672|607|NaN|NaN|NaN|NaN
KAN|12|16|YDL137W|459|387|NaN|NaN|NaN|NaN
KAN|12|17|YJL024C|404|289|NaN|NaN|NaN|NaN
KAN|12|18|YJL029C|0|14|NaN|NaN|NaN|NaN
KAN|12|19|YML067C|341|268|NaN|NaN|NaN|NaN
KAN|12|20|YJL004C|699|593|NaN|NaN|NaN|NaN
KAN|12|21|YML038C|680|709|NaN|NaN|NaN|NaN
KAN|12|22|YER151C|0|0|NaN|NaN|NaN|NaN
KAN|12|23|YML075C|383|218|NaN|NaN|NaN|NaN
KAN|12|24|YGR086C|652|654|NaN|NaN|NaN|NaN
KAN|13|1|YGR089W|738|629|NaN|NaN|NaN|NaN
KAN|13|2|YGR106C|347|247|NaN|NaN|NaN|NaN
KAN|13|3|YLR246W|321|310|NaN|NaN|NaN|NaN
KAN|13|4|YJR118C|280|219|NaN|NaN|NaN|NaN
KAN|13|5|YDR205W|940|911|NaN|NaN|NaN|NaN
KAN|13|6|YGR038W|360|269|NaN|NaN|NaN|NaN
KAN|13|7|YJR131W|490|333|NaN|NaN|NaN|NaN
KAN|13|8|YJR134C|795|773|NaN|NaN|NaN|NaN
KAN|13|9|YER120W|602|451|NaN|NaN|NaN|NaN
KAN|13|10|YER122C|569|440|NaN|NaN|NaN|NaN
KAN|13|11|YJR117W|797|675|NaN|NaN|NaN|NaN
KAN|13|12|YER113C|790|754|NaN|NaN|NaN|NaN
KAN|13|13|YJR040W|694|620|NaN|NaN|NaN|NaN
KAN|13|14|YKR067W|231|215|NaN|NaN|NaN|NaN
KAN|13|15|YJR031C|767|801|NaN|NaN|NaN|NaN
KAN|13|16|YMR054W|507|480|NaN|NaN|NaN|NaN
KAN|13|17|YIR033W|356|167|NaN|NaN|NaN|NaN
KAN|13|18|YJR010C-A|533|354|NaN|NaN|NaN|NaN
KAN|13|19|YJR015W|861|613|NaN|NaN|NaN|NaN
KAN|13|20|YMR052W|485|417|NaN|NaN|NaN|NaN
KAN|13|21|YBR287W|456|271|NaN|NaN|NaN|NaN
KAN|13|22|YBR288C|389|188|NaN|NaN|NaN|NaN
KAN|13|23|YAR002C-A|465|260|NaN|NaN|NaN|NaN
KAN|13|24|YMR119W|684|686|NaN|NaN|NaN|NaN
KAN|14|1|YNL125C|0|0|NaN|NaN|NaN|NaN
KAN|14|2|YNL130C|737|652|NaN|NaN|NaN|NaN
KAN|14|3|YIL030C|168|10|NaN|NaN|NaN|NaN
KAN|14|4|YNL085W|354|246|NaN|NaN|NaN|NaN
KAN|14|5|YNL095C|704|721|NaN|NaN|NaN|NaN
KAN|14|6|YLR390W-A|469|360|NaN|NaN|NaN|NaN
KAN|14|7|YJL078C|0|0|NaN|NaN|NaN|NaN
KAN|14|8|YKR053C|545|500|NaN|NaN|NaN|NaN
KAN|14|9|YNL051W|487|423|NaN|NaN|NaN|NaN
KAN|14|10|YPL137C|737|700|NaN|NaN|NaN|NaN
KAN|14|11|YDL072C|359|293|NaN|NaN|NaN|NaN
KAN|14|12|YCR048W|674|585|NaN|NaN|NaN|NaN
KAN|14|13|YCR067C|760|815|NaN|NaN|NaN|NaN
KAN|14|14|YCR034W|889|906|NaN|NaN|NaN|NaN
KAN|14|15|YGR130C|459|413|NaN|NaN|NaN|NaN
KAN|14|16|YGL223C|683|626|NaN|NaN|NaN|NaN
KAN|14|17|YBR255W|358|277|NaN|NaN|NaN|NaN
KAN|14|18|YER087C-B|485|258|NaN|NaN|NaN|NaN
KAN|14|19|YIL105C|549|401|NaN|NaN|NaN|NaN
KAN|14|20|YDR476C|626|541|NaN|NaN|NaN|NaN
KAN|14|21|YDR525W|441|252|NaN|NaN|NaN|NaN
KAN|14|22|YDR057W|525|396|NaN|NaN|NaN|NaN
KAN|14|23|YBR159W|515|391|NaN|NaN|NaN|NaN
KAN|14|24|YHR123W|755|1011|NaN|NaN|NaN|NaN
KAN|15|1|YGR284C|945|727|NaN|NaN|NaN|NaN
KAN|15|2|YOL101C|341|237|NaN|NaN|NaN|NaN
KAN|15|3|YOL107W|208|75|NaN|NaN|NaN|NaN
KAN|15|4|YNL300W|572|418|NaN|NaN|NaN|NaN
KAN|15|5|YOL110W|191|0|NaN|NaN|NaN|NaN
KAN|15|6|YOR317W|529|495|NaN|NaN|NaN|NaN
KAN|15|7|YML071C|219|68|NaN|NaN|NaN|NaN
KAN|15|8|YIR038C|108|0|NaN|NaN|NaN|NaN
KAN|15|9|YML101C|73|51|NaN|NaN|NaN|NaN
KAN|15|10|YOL137W|668|540|NaN|NaN|NaN|NaN
KAN|15|11|YDR424C|689|750|NaN|NaN|NaN|NaN
KAN|15|12|YMR065W|173|128|NaN|NaN|NaN|NaN
KAN|15|13|YML128C|71|50|NaN|NaN|NaN|NaN
KAN|15|14|YHR045W|508|390|NaN|NaN|NaN|NaN
KAN|15|15|YHR181W|312|224|NaN|NaN|NaN|NaN
KAN|15|16|YMR123W|331|200|NaN|NaN|NaN|NaN
KAN|15|17|YLR039C|179|14|NaN|NaN|NaN|NaN
KAN|15|18|YLR050C|546|444|NaN|NaN|NaN|NaN
KAN|15|19|YNR075W|512|335|NaN|NaN|NaN|NaN
KAN|15|20|YOL088C|720|615|NaN|NaN|NaN|NaN
KAN|15|21|YMR313C|31|0|NaN|NaN|NaN|NaN
KAN|15|22|YHR004C|309|193|NaN|NaN|NaN|NaN
KAN|15|23|YLR450W|435|310|NaN|NaN|NaN|NaN
KAN|15|24|YDL192W|618|821|NaN|NaN|NaN|NaN
KAN|16|1|YNR051C|529|393|NaN|NaN|NaN|NaN
KAN|16|2|YJL123C|862|769|NaN|NaN|NaN|NaN
KAN|16|3|YJL117W|925|882|NaN|NaN|NaN|NaN
KAN|16|4|YDL222C|660|740|NaN|NaN|NaN|NaN
KAN|16|5|YDL226C|384|307|NaN|NaN|NaN|NaN
KAN|16|6|YDL231C|710|791|NaN|NaN|NaN|NaN
KAN|16|7|YDL232W|579|552|NaN|NaN|NaN|NaN
KAN|16|8|YJL079C|594|498|NaN|NaN|NaN|NaN
KAN|16|9|YKR088C|497|619|NaN|NaN|NaN|NaN
KAN|16|10|YJL073W|268|297|NaN|NaN|NaN|NaN
KAN|16|11|YJL062W|31|306|NaN|NaN|NaN|NaN
KAN|16|12|YJR066W|908|741|NaN|NaN|NaN|NaN
KAN|16|13|YDR483W|574|603|NaN|NaN|NaN|NaN
KAN|16|14|YER044C|0|0|NaN|NaN|NaN|NaN
KAN|16|15|YDL204W|544|697|NaN|NaN|NaN|NaN
KAN|16|16|YBR058C-A|0|3|NaN|NaN|NaN|NaN
KAN|16|17|YBR096W|947|710|NaN|NaN|NaN|NaN
KAN|16|18|YBR234C|755|707|NaN|NaN|NaN|NaN
KAN|16|19|YDR027C|0|30|NaN|NaN|NaN|NaN
KAN|16|20|YDR032C|932|896|NaN|NaN|NaN|NaN
KAN|16|21|YEL022W|141|421|NaN|NaN|NaN|NaN
KAN|16|22|YER053C-A|602|716|NaN|NaN|NaN|NaN
KAN|16|23|YER100W|649|964|NaN|NaN|NaN|NaN
KAN|16|24|YGL095C|0|16|NaN|NaN|NaN|NaN
NAT|YDR108W*R
KAN|1|1|YCR017C|768|570|1284|492|1050|327
KAN|1|2|YDR056C|916|745|737|645|502|369
KAN|1|3|YBR229C|704|605|746|629|532|392
KAN|1|4|YCR011C|996|817|1053|880|746|499
KAN|1|5|YBL011W|990|883|999|870|817|606
KAN|1|6|YBL017C|811|747|891|768|544|176
KAN|1|7|YCL056C|996|897|865|814|848|673
KAN|1|8|YDR137W|778|733|79|76|19|0
KAN|1|9|YAR042W|998|894|975|827|770|488
KAN|1|10|YBR201W|993|853|1083|916|975|717
KAN|1|11|YCL045C|879|795|748|678|663|574
KAN|1|12|YBR183W|913|833|863|787|819|770
KAN|1|13|YDR108W|976|934|916|1123|800|680
KAN|1|14|YAL007C|1182|1097|781|692|748|705
KAN|1|15|YDR100W|462|373|229|160|82|61
KAN|1|16|YAL026C|169|132|189|127|66|47
KAN|1|17|YAL023C|1020|842|1386|1117|631|484
KAN|1|18|YBL082C|1085|887|1052|912|969|775
KAN|1|19|YDR084C|838|722|804|692|630|491
KAN|1|20|YAL042W|888|789|716|602|756|625
KAN|1|21|YAL058W|983|844|869|757|813|667
KAN|1|22|YGL200C|653|545|1140|910|692|598
KAN|1|23|YGL203C|1078|935|789|616|590|508
KAN|1|24|YDR294C|985|1019|917|1023|664|718
KAN|2|1|YDR297W|873|645|605|680|802|636
KAN|2|2|YEL001C|551|492|388|394|408|422
KAN|2|3|YEL003W|536|578|677|594|501|490
KAN|2|4|YDR304C|456|485|510|536|433|517
KAN|2|5|YEL004W|522|529|408|476|564|507
KAN|2|6|YEL005C|622|583|577|609|731|731
KAN|2|7|YDR307W|501|538|788|810|562|521
KAN|2|8|YGL084C|46|35|64|16|0|0
KAN|2|9|YGL054C|173|137|84|77|75|63
KAN|2|10|YER019C-A|685|642|633|663|506|495
KAN|2|11|YDR270W|649|659|711|838|715|737
KAN|2|12|YDR410C|0|0|0|0|0|0
KAN|2|13|YDR411C|560|583|590|661|239|348
KAN|2|14|YER004W|809|726|484|508|721|678
KAN|2|15|YER005W|294|297|450|432|286|329
KAN|2|16|YGL020C|46|46|7|39|113|74
KAN|2|17|YEL064C|265|321|85|62|4|0
KAN|2|18|YGL027C|694|596|467|445|570|544
KAN|2|19|YDR233C|659|637|664|789|644|581
KAN|2|20|YEL042W|618|530|0|0|233|233
KAN|2|21|YEL043W|560|503|61|65|327|284
KAN|2|22|YGL005C|227|184|205|167|165|131
KAN|2|23|YGL010W|933|838|910|880|785|684
KAN|2|24|YGL012W|0|0|791|872|10|13
KAN|3|1|YDR349C|821|685|871|835|796|658
KAN|3|2|YDR221W|604|581|826|785|480|473
KAN|3|3|YDR222W|475|444|454|478|541|534
KAN|3|4|YDR357C|529|569|310|373|511|507
KAN|3|5|YEL031W|334|306|93|234|213|224
KAN|3|6|YER083C|576|603|540|533|550|561
KAN|3|7|YDR344C|558|575|387|404|668|621
KAN|3|8|YEL013W|266|269|123|155|271|229
KAN|3|9|YEL015W|816|724|446|412|642|527
KAN|3|10|YER071C|752|719|802|800|654|597
KAN|3|11|YDR320C|31|19|49|35|9|0
KAN|3|12|YHR110W|605|581|449|536|705|586
KAN|3|13|YIL076W|58|48|0|0|0|0
KAN|3|14|YIL090W|738|629|749|734|610|508
KAN|3|15|YIL039W|544|436|243|268|537|457
KAN|3|16|YIL040W|708|554|477|529|572|480
KAN|3|17|YIL043C|933|828|956|830|685|537
KAN|3|18|YIL044C|494|437|625|602|666|501
KAN|3|19|YGR199W|963|880|280|342|766|607
KAN|3|20|YGR202C|314|340|704|666|734|576
KAN|3|21|YHR060W|0|0|0|0|0|0
KAN|3|22|YIL027C|888|717|733|589|663|568
KAN|3|23|YHR079C|591|543|839|866|730|674
KAN|3|24|YGR177C|999|1074|1057|1179|665|845
KAN|4|1|YGR036C|7|60|0|14|3|0
KAN|4|2|YHR039C|454|435|657|600|607|517
KAN|4|3|YIL005W|578|626|663|672|366|371
KAN|4|4|YIL016W|699|663|655|651|360|167
KAN|4|5|YGR170W|688|670|881|802|567|512
KAN|4|6|YHR204W|469|481|740|741|640|559
KAN|4|7|YGR157W|134|317|375|397|243|239
KAN|4|8|YHL003C|581|553|585|545|786|751
KAN|4|9|YHR176W|635|620|704|682|621|597
KAN|4|10|YHR142W|726|614|902|807|659|637
KAN|4|11|YGL226C-A|787|733|636|613|693|709
KAN|4|12|YGL231C|555|497|636|596|620|527
KAN|4|13|YHL031C|131|100|86|72|113|74
KAN|4|14|YHR135C|736|639|788|685|491|436
KAN|4|15|YHR136C|858|802|913|836|758|742
KAN|4|16|YGR105W|34|38|38|23|0|0
KAN|4|17|YLL014W|661|539|390|439|667|577
KAN|4|18|YKL020C|694|641|356|343|863|827
KAN|4|19|YLR080W|635|559|757|668|588|557
KAN|4|20|YKL140W|636|607|762|697|760|743
KAN|4|21|YKL008C|652|528|628|586|733|718
KAN|4|22|YLR056W|683|640|669|635|862|698
KAN|4|23|YLR064W|791|871|633|697|815|832
KAN|4|24|YKL119C|119|90|0|0|0|5
KAN|5|1|YJL134W|1105|918|697|562|808|657
KAN|5|2|YLR042C|672|600|596|611|658|602
KAN|5|3|YLR023C|540|472|566|630|514|493
KAN|5|4|YJL178C|656|594|666|708|553|522
KAN|5|5|YJL171C|512|489|389|447|492|458
KAN|5|6|YKL094W|613|656|803|778|593|582
KAN|5|7|YJL168C|476|509|426|513|375|329
KAN|5|8|YKL212W|256|269|150|170|128|149
KAN|5|9|YJL192C|725|664|734|726|667|584
KAN|5|10|YKL073W|611|565|564|524|606|562
KAN|5|11|YKL179C|696|623|531|501|566|526
KAN|5|12|YLL043W|616|556|859|824|586|541
KAN|5|13|YLL052C|670|603|623|581|774|686
KAN|5|14|YLL055W|871|748|969|867|420|399
KAN|5|15|YKL063C|824|790|621|572|634|594
KAN|5|16|YKL065C|580|529|903|858|577|524
KAN|5|17|YJL198W|784|726|658|603|582|525
KAN|5|18|YJL196C|639|640|910|736|625|583
KAN|5|19|YLL023C|768|754|900|905|540|554
KAN|5|20|YLL028W|687|600|618|642|727|651
KAN|5|21|YJL212C|655|602|794|816|233|220
KAN|5|22|YMR022W|887|803|1039|985|808|775
KAN|5|23|YMR214W|462|503|180|213|486|421
KAN|5|24|YMR215W|900|1050|534|671|519|593
KAN|6|1|YMR010W|643|531|741|672|492|308
KAN|6|2|YMR015C|691|616|472|434|492|445
KAN|6|3|YLR207W|616|588|556|559|547|566
KAN|6|4|YLR350W|326|312|303|290|242|159
KAN|6|5|YLR220W|691|641|654|648|544|509
KAN|6|6|YML012W|424|402|250|265|391|324
KAN|6|7|YML008C|281|346|546|609|602|508
KAN|6|8|YMR202W|309|356|601|481|169|157
KAN|6|9|YLR194C|480|506|656|631|659|565
KAN|6|10|YMR183C|616|557|714|644|408|326
KAN|6|11|YML019W|652|613|586|594|735|748
KAN|6|12|YML013W|584|515|81|50|273|290
KAN|6|13|YLR292C|588|541|200|223|617|561
KAN|6|14|YMR161W|390|339|306|282|392|353
KAN|6|15|YMR163C|607|567|672|629|580|496
KAN|6|16|YLR396C|0|0|0|0|0|0
KAN|6|17|YMR152W|689|603|669|609|655|619
KAN|6|18|YLR130C|609|579|567|519|757|748
KAN|6|19|YLR268W|164|127|58|65|93|59
KAN|6|20|YMR029C|635|569|779|730|663|628
KAN|6|21|YMR031C|834|734|694|690|741|742
KAN|6|22|YLR372W|726|704|646|650|576|486
KAN|6|23|YLR242C|739|804|317|270|456|472
KAN|6|24|YLR250W|627|751|863|788|766|890
KAN|7|1|YLR120C|1151|1005|463|378|828|848
KAN|7|2|YOR245C|519|545|569|529|500|559
KAN|7|3|YOR115C|204|222|167|190|72|68
KAN|7|4|YNL297C|671|616|645|636|636|579
KAN|7|5|YNL156C|448|448|563|524|367|373
KAN|7|6|YNL153C|733|753|574|632|291|289
KAN|7|7|YOR002W|851|804|596|585|820|774
KAN|7|8|YOR092W|0|0|0|0|0|0
KAN|7|9|YOR214C|616|516|647|635|642|636
KAN|7|10|YOR216C|158|114|91|90|0|0
KAN|7|11|YOR085W|691|561|537|469|387|248
KAN|7|12|YOR089C|713|658|793|722|34|180
KAN|7|13|YNL194C|681|576|753|621|798|668
KAN|7|14|YNL327W|801|733|771|687|709|560
KAN|7|15|YNL190W|685|630|782|714|704|641
KAN|7|16|YNL323W|927|898|917|828|724|626
KAN|7|17|YOR198C|0|0|0|0|902|762
KAN|7|18|YOR067C|890|782|1071|996|853|870
KAN|7|19|YOR070C|585|573|757|702|624|654
KAN|7|20|YOR079C|814|703|682|701|680|710
KAN|7|21|YMR307W|271|250|251|288|265|208
KAN|7|22|YOR049C|739|779|634|522|846|842
KAN|7|23|YMR292W|624|602|465|567|510|552
KAN|7|24|YNL219C|916|1086|1102|1184|793|717
KAN|8|1|YMR299C|924|735|1068|894|687|642
KAN|8|2|YOR165W|599|602|795|779|524|642
KAN|8|3|YOR036W|65|138|0|20|0|113
KAN|8|4|YOR171C|648|604|439|615|648|561
KAN|8|5|YOR175C|612|595|981|960|767|722
KAN|8|6|YOR042W|299|255|223|212|254|236
KAN|8|7|YOR044W|662|590|811|718|578|566
KAN|8|8|YNL238W|645|581|927|813|413|450
KAN|8|9|YMR264W|737|648|768|791|575|514
KAN|8|10|YMR272C|169|105|134|93|6|0
KAN|8|11|YMR274C|500|389|889|710|397|346
KAN|8|12|YOR016C|868|771|1009|898|699|547
KAN|8|13|YNL280C|541|466|386|402|486|276
KAN|8|14|YMR251W-A|684|635|811|711|736|639
KAN|8|15|YMR253C|683|623|918|876|577|497
KAN|8|16|YPR028W|642|598|880|794|533|494
KAN|8|17|YPL227C|587|532|802|776|547|479
KAN|8|18|YOL013C|817|738|516|535|665|715
KAN|8|19|YOL018C|101|81|74|69|76|101
KAN|8|20|YPR003C|730|675|795|754|473|588
KAN|8|21|YPL246C|583|490|845|791|606|487
KAN|8|22|YOR377W|721|705|583|625|435|464
KAN|8|23|YPL274W|430|502|1200|1146|471|381
KAN|8|24|YPL051W|149|128|85|53|47|24
KAN|9|1|YPL170W|707|708|859|889|837|801
KAN|9|2|YOL065C|628|633|478|702|156|8
KAN|9|3|YOR311C|678|657|557|636|582|475
KAN|9|4|YOR321W|718|703|590|716|591|559
KAN|9|5|YPL195W|433|429|237|317|480|447
KAN|9|6|YOL047C|582|525|670|631|642|619
KAN|9|7|YOR307C|433|522|733|666|436|436
KAN|9|8|YPL087W|653|570|635|609|710|656
KAN|9|9|YPL207W|798|710|607|526|829|788
KAN|9|10|YPL206C|729|633|706|616|264|220
KAN|9|11|YOR284W|689|574|364|469|427|306
KAN|9|12|YOR285W|644|543|750|733|531|447
KAN|9|13|YOR288C|795|714|655|621|385|414
KAN|9|14|YOL030W|688|638|772|735|607|423
KAN|9|15|YOL031C|553|555|633|597|804|705
KAN|9|16|YOR291W|761|678|487|514|583|478
KAN|9|17|YCL025C|532|463|543|529|444|401
KAN|9|18|YDL052C|844|781|651|682|673|570
KAN|9|19|YPR173C|398|262|0|145|280|71
KAN|9|20|YCL001W|668|626|573|587|681|604
KAN|9|21|YPR148C|712|649|708|586|419|698
KAN|9|22|YPR149W|642|706|763|717|427|345
KAN|9|23|YDL018C|448|535|638|722|954|789
KAN|9|24|YBR067C|890|976|579|633|687|869
KAN|10|1|YDL019C|734|511|597|374|635|476
KAN|10|2|YPR135W|329|330|241|285|404|395
KAN|10|3|YGR227W|471|453|598|636|630|611
KAN|10|4|YBR162W-A|426|512|743|789|403|377
KAN|10|5|YBR164C|50|60|17|17|0|0
KAN|10|6|YBR052C|700|664|684|705|473|463
KAN|10|7|YBR171W|569|521|476|490|346|380
KAN|10|8|YBR036C|13|13|0|0|121|0
KAN|10|9|YPR114W|898|775|791|724|343|448
KAN|10|10|YFR041C|540|482|361|373|142|144
KAN|10|11|YBR132C|815|717|664|611|816|645
KAN|10|12|YBR106W|482|481|694|658|31|122
KAN|10|13|YPR063C|742|725|607|561|517|531
KAN|10|14|YPR071W|592|556|386|240|179|161
KAN|10|15|YBL102W|384|386|749|710|244|255
KAN|10|16|YBR097W|0|0|0|0|0|0
KAN|10|17|YDL121C|807|732|775|747|712|706
KAN|10|18|YDR518W|775|668|735|617|650|698
KAN|10|19|YDR519W|749|723|815|732|351|342
KAN|10|20|YDR524C|700|656|684|674|604|584
KAN|10|21|YML048W|743|706|683|632|531|552
KAN|10|22|YJR073C|14|84|242|442|120|157
KAN|10|23|wt_blank_sean|0|0|0|0|0|0
KAN|10|24|YJR088C|661|633|576|580|340|402
KAN|11|1|YDR503C|1039|847|1108|821|427|349
KAN|11|2|YML059C|752|636|568|638|693|682
KAN|11|3|YML055W|593|618|416|326|403|355
KAN|11|4|YDL099W|170|163|92|107|151|127
KAN|11|5|YDL100C|244|255|137|131|193|161
KAN|11|6|YDR484W|102|56|61|51|28|44
KAN|11|7|YDR492W|810|755|635|608|615|557
KAN|11|8|YGL126W|691|644|683|672|417|456
KAN|11|9|YIL124W|910|781|674|629|805|701
KAN|11|10|YDL091C|713|652|831|793|380|383
KAN|11|11|YDL093W|579|503|594|565|446|379
KAN|11|12|YFL048C|688|617|538|505|646|565
KAN|11|13|YDL095W|720|700|620|629|476|306
KAN|11|14|YFL025C|207|180|238|220|185|103
KAN|11|15|YGL161C|544|500|343|307|437|312
KAN|11|16|YGL167C|629|527|487|437|198|144
KAN|11|17|YGR261C|425|409|459|440|604|510
KAN|11|18|YGR263C|714|643|865|792|797|745
KAN|11|19|YGR266W|674|635|591|660|663|741
KAN|11|20|YNR039C|555|615|740|744|543|535
KAN|11|21|YNL146W|712|691|586|617|823|765
KAN|11|22|YNR019W|514|436|493|534|638|541
KAN|11|23|YCR043C|929|807|1170|1116|617|641
KAN|11|24|YNR021W|970|1033|131|104|879|849
KAN|12|1|YCR044C|885|662|290|186|322|207
KAN|12|2|YCR061W|589|521|526|570|389|370
KAN|12|3|YNR030W|677|619|711|677|559|540
KAN|12|4|YBR177C|557|559|455|433|762|732
KAN|12|5|YNR008W|660|634|680|643|506|456
KAN|12|6|YNR013C|585|597|610|593|675|587
KAN|12|7|YBR283C|658|569|410|482|532|446
KAN|12|8|YNL041C|92|85|8|9|0|0
KAN|12|9|YNL044W|305|320|472|506|270|351
KAN|12|10|YBR290W|653|594|622|602|703|572
KAN|12|11|YNL046W|698|610|755|774|436|348
KAN|12|12|YNL049C|569|504|594|558|630|545
KAN|12|13|YBR273C|596|537|443|400|534|438
KAN|12|14|YBR264C|517|463|588|561|411|491
KAN|12|15|YNL008C|737|673|982|889|750|691
KAN|12|16|YDL137W|649|569|746|769|634|543
KAN|12|17|YJL024C|455|451|351|357|399|392
KAN|12|18|YJL029C|849|800|68|47|423|375
KAN|12|19|YML067C|596|619|748|719|652|659
KAN|12|20|YJL004C|171|162|83|91|91|78
KAN|12|21|YML038C|638|639|838|742|658|616
KAN|12|22|YER151C|164|87|0|0|164|130
KAN|12|23|YML075C|699|684|494|573|507|453
KAN|12|24|YGR086C|628|804|915|969|502|590
KAN|13|1|YGR089W|528|405|606|515|471|347
KAN|13|2|YGR106C|876|762|920|836|553|389
KAN|13|3|YLR246W|584|545|676|638|646|692
KAN|13|4|YJR118C|170|216|227|305|354|355
KAN|13|5|YDR205W|444|455|804|711|240|329
KAN|13|6|YGR038W|624|614|647|636|618|450
KAN|13|7|YJR131W|597|558|779|825|822|726
KAN|13|8|YJR134C|663|653|642|613|679|616
KAN|13|9|YER120W|661|566|782|742|679|572
KAN|13|10|YER122C|582|529|215|239|780|664
KAN|13|11|YJR117W|593|541|661|644|580|540
KAN|13|12|YER113C|569|522|491|457|561|498
KAN|13|13|YJR040W|720|675|586|528|658|544
KAN|13|14|YKR067W|543|522|626|580|619|545
KAN|13|15|YJR031C|698|700|784|608|489|415
KAN|13|16|YMR054W|693|694|617|580|761|688
KAN|13|17|YIR033W|614|497|428|360|647|593
KAN|13|18|YJR010C-A|341|349|1076|972|622|572
KAN|13|19|YJR015W|810|835|1080|763|656|589
KAN|13|20|YMR052W|553|510|149|255|667|732
KAN|13|21|YBR287W|733|701|696|621|482|499
KAN|13|22|YBR288C|479|450|991|946|488|493
KAN|13|23|YAR002C-A|430|401|502|559|614|504
KAN|13|24|YMR119W|638|654|195|179|713|754
KAN|14|1|YNL125C|1034|884|0|0|0|0
KAN|14|2|YNL130C|780|694|548|560|226|305
KAN|14|3|YIL030C|556|513|656|663|593|461
KAN|14|4|YNL085W|528|582|757|805|630|606
KAN|14|5|YNL095C|545|533|611|603|591|530
KAN|14|6|YLR390W-A|466|437|429|450|647|612
KAN|14|7|YJL078C|519|451|438|495|373|358
KAN|14|8|YKR053C|497|484|721|692|536|499
KAN|14|9|YNL051W|107|92|61|53|103|66
KAN|14|10|YPL137C|759|704|543|472|456|475
KAN|14|11|YDL072C|605|567|700|714|509|488
KAN|14|12|YCR048W|859|837|889|748|683|602
KAN|14|13|YCR067C|468|461|365|317|587|551
KAN|14|14|YCR034W|836|825|756|887|682|597
KAN|14|15|YGR130C|743|778|638|669|675|591
KAN|14|16|YGL223C|348|416|623|600|663|711
KAN|14|17|YBR255W|737|697|1059|1029|820|801
KAN|14|18|YER087C-B|628|578|445|440|772|742
KAN|14|19|YIL105C|820|830|543|592|829|824
KAN|14|20|YDR476C|509|605|802|776|608|632
KAN|14|21|YDR525W|720|718|95|76|460|502
KAN|14|22|YDR057W|404|446|158|136|480|345
KAN|14|23|YBR159W|570|613|1125|1151|531|479
KAN|14|24|YHR123W|1095|1206|495|531|646|685
KAN|15|1|YGR284C|777|711|672|774|299|237
KAN|15|2|YOL101C|375|571|591|634|818|711
KAN|15|3|YOL107W|392|385|273|279|275|237
KAN|15|4|YNL300W|213|241|293|202|549|461
KAN|15|5|YOL110W|470|427|332|247|460|447
KAN|15|6|YOR317W|363|374|443|360|506|551
KAN|15|7|YML071C|82|93|20|12|35|3
KAN|15|8|YIR038C|805|856|564|531|1121|1066
KAN|15|9|YML101C|373|424|909|766|164|354
KAN|15|10|YOL137W|629|550|664|624|393|459
KAN|15|11|YDR424C|393|369|488|498|340|454
KAN|15|12|YMR065W|501|506|423|422|287|375
KAN|15|13|YML128C|285|343|403|301|391|453
KAN|15|14|YHR045W|481|520|668|694|695|687
KAN|15|15|YHR181W|519|526|460|466|473|539
KAN|15|16|YMR123W|150|121|26|32|138|117
KAN|15|17|YLR039C|0|17|34|23|4|10
KAN|15|18|YLR050C|675|669|523|593|715|703
KAN|15|19|YNR075W|525|595|375|355|626|542
KAN|15|20|YOL088C|580|643|765|722|713|713
KAN|15|21|YMR313C|684|660|805|766|776|859
KAN|15|22|YHR004C|515|504|568|598|876|818
KAN|15|23|YLR450W|834|844|880|832|307|482
KAN|15|24|YDL192W|802|1130|516|648|734|811
KAN|16|1|YNR051C|158|236|192|291|3|34
KAN|16|2|YJL123C|475|550|188|394|362|670
KAN|16|3|YJL117W|499|460|340|467|396|540
KAN|16|4|YDL222C|590|557|705|702|502|563
KAN|16|5|YDL226C|696|624|785|596|398|470
KAN|16|6|YDL231C|716|666|876|867|265|472
KAN|16|7|YDL232W|664|617|426|434|337|452
KAN|16|8|YJL079C|587|539|655|599|326|436
KAN|16|9|YKR088C|656|614|523|602|395|630
KAN|16|10|YJL073W|673|615|613|646|253|617
KAN|16|11|YJL062W|474|524|482|575|227|427
KAN|16|12|YJR066W|605|610|687|686|305|593
KAN|16|13|YDR483W|637|642|639|707|50|369
KAN|16|14|YER044C|462|484|19|85|0|11
KAN|16|15|YDL204W|878|902|862|864|285|698
KAN|16|16|YBR058C-A|0|0|0|0|0|0
KAN|16|17|YBR096W|629|922|590|749|670|613
KAN|16|18|YBR234C|824|914|911|907|626|696
KAN|16|19|YDR027C|0|0|0|0|0|0
KAN|16|20|YDR032C|726|652|490|502|479|672
KAN|16|21|YEL022W|565|381|685|571|262|486
KAN|16|22|YER053C-A|776|883|676|709|545|854
KAN|16|23|YER100W|641|29|944|1345|577|959
KAN|16|24|YGL095C|0|29|0|0|0|0
NAT|YDR141C*A
KAN|1|1|YCR017C|1244|447|1463|626|NaN|NaN
KAN|1|2|YDR056C|764|529|816|109|NaN|NaN
KAN|1|3|YBR229C|1052|831|841|142|NaN|NaN
KAN|1|4|YCR011C|616|374|600|39|NaN|NaN
KAN|1|5|YBL011W|787|465|1199|165|NaN|NaN
KAN|1|6|YBL017C|80|31|0|0|NaN|NaN
KAN|1|7|YCL056C|1138|739|1253|409|NaN|NaN
KAN|1|8|YDR137W|909|715|1055|319|NaN|NaN
KAN|1|9|YAR042W|0|0|0|0|NaN|NaN
KAN|1|10|YBR201W|940|931|0|0|NaN|NaN
KAN|1|11|YCL045C|0|0|0|0|NaN|NaN
KAN|1|12|YBR183W|1099|763|1205|393|NaN|NaN
KAN|1|13|YDR108W|538|433|1256|559|NaN|NaN
KAN|1|14|YAL007C|800|408|749|12|NaN|NaN
KAN|1|15|YDR100W|624|300|690|190|NaN|NaN
KAN|1|16|YAL026C|931|609|728|57|NaN|NaN
KAN|1|17|YAL023C|752|301|867|257|NaN|NaN
KAN|1|18|YBL082C|973|709|1035|438|NaN|NaN
KAN|1|19|YDR084C|798|563|562|69|NaN|NaN
KAN|1|20|YAL042W|1293|913|1631|1176|NaN|NaN
KAN|1|21|YAL058W|598|273|664|383|NaN|NaN
KAN|1|22|YGL200C|852|542|721|100|NaN|NaN
KAN|1|23|YGL203C|933|650|602|69|NaN|NaN
KAN|1|24|YDR294C|269|242|910|539|NaN|NaN
KAN|2|1|YDR297W|490|236|458|173|NaN|NaN
KAN|2|2|YEL001C|571|383|942|408|NaN|NaN
KAN|2|3|YEL003W|404|0|696|466|NaN|NaN
KAN|2|4|YDR304C|905|883|1653|1317|NaN|NaN
KAN|2|5|YEL004W|619|310|759|472|NaN|NaN
KAN|2|6|YEL005C|1261|1128|1647|971|NaN|NaN
KAN|2|7|YDR307W|191|92|590|399|NaN|NaN
KAN|2|8|YGL084C|0|0|0|0|NaN|NaN
KAN|2|9|YGL054C|332|52|387|211|NaN|NaN
KAN|2|10|YER019C-A|825|246|1038|459|NaN|NaN
KAN|2|11|YDR270W|459|151|658|235|NaN|NaN
KAN|2|12|YDR410C|161|152|244|196|NaN|NaN
KAN|2|13|YDR411C|519|430|434|300|NaN|NaN
KAN|2|14|YER004W|483|201|389|0|NaN|NaN
KAN|2|15|YER005W|306|72|179|0|NaN|NaN
KAN|2|16|YGL020C|463|327|1211|902|NaN|NaN
KAN|2|17|YEL064C|722|451|308|56|NaN|NaN
KAN|2|18|YGL027C|89|0|761|415|NaN|NaN
KAN|2|19|YDR233C|487|183|949|195|NaN|NaN
KAN|2|20|YEL042W|1245|1136|992|1011|NaN|NaN
KAN|2|21|YEL043W|671|460|998|473|NaN|NaN
KAN|2|22|YGL005C|342|216|348|74|NaN|NaN
KAN|2|23|YGL010W|657|602|0|0|NaN|NaN
KAN|2|24|YGL012W|673|623|821|602|NaN|NaN
KAN|3|1|YDR349C|73|0|730|210|NaN|NaN
KAN|3|2|YDR221W|1163|761|1456|864|NaN|NaN
KAN|3|3|YDR222W|260|188|761|381|NaN|NaN
KAN|3|4|YDR357C|23|0|155|0|NaN|NaN
KAN|3|5|YEL031W|556|386|803|421|NaN|NaN
KAN|3|6|YER083C|188|70|629|260|NaN|NaN
KAN|3|7|YDR344C|510|422|631|252|NaN|NaN
KAN|3|8|YEL013W|0|0|0|0|NaN|NaN
KAN|3|9|YEL015W|552|106|92|0|NaN|NaN
KAN|3|10|YER071C|355|99|951|311|NaN|NaN
KAN|3|11|YDR320C|503|197|646|324|NaN|NaN
KAN|3|12|YHR110W|757|508|761|299|NaN|NaN
KAN|3|13|YIL076W|65|0|379|0|NaN|NaN
KAN|3|14|YIL090W|671|155|1000|444|NaN|NaN
KAN|3|15|YIL039W|377|20|601|301|NaN|NaN
KAN|3|16|YIL040W|854|320|1170|463|NaN|NaN
KAN|3|17|YIL043C|184|147|234|0|NaN|NaN
KAN|3|18|YIL044C|528|250|685|289|NaN|NaN
KAN|3|19|YGR199W|678|475|485|125|NaN|NaN
KAN|3|20|YGR202C|698|603|1031|511|NaN|NaN
KAN|3|21|YHR060W|572|396|859|232|NaN|NaN
KAN|3|22|YIL027C|603|277|783|234|NaN|NaN
KAN|3|23|YHR079C|79|31|125|72|NaN|NaN
KAN|3|24|YGR177C|808|694|503|257|NaN|NaN
KAN|4|1|YGR036C|1500|1141|1467|1162|NaN|NaN
KAN|4|2|YHR039C|184|0|631|153|NaN|NaN
KAN|4|3|YIL005W|479|486|761|391|NaN|NaN
KAN|4|4|YIL016W|335|167|104|0|NaN|NaN
KAN|4|5|YGR170W|1087|964|1576|1277|NaN|NaN
KAN|4|6|YHR204W|129|35|431|112|NaN|NaN
KAN|4|7|YGR157W|1297|778|1468|1184|NaN|NaN
KAN|4|8|YHL003C|276|128|234|0|NaN|NaN
KAN|4|9|YHR176W|1267|952|1379|918|NaN|NaN
KAN|4|10|YHR142W|1416|1213|1550|1179|NaN|NaN
KAN|4|11|YGL226C-A|693|481|648|206|NaN|NaN
KAN|4|12|YGL231C|486|265|658|195|NaN|NaN
KAN|4|13|YHL031C|818|344|713|460|NaN|NaN
KAN|4|14|YHR135C|755|480|709|346|NaN|NaN
KAN|4|15|YHR136C|514|284|504|188|NaN|NaN
KAN|4|16|YGR105W|564|494|995|592|NaN|NaN
KAN|4|17|YLL014W|707|313|779|316|NaN|NaN
KAN|4|18|YKL020C|810|371|1085|489|NaN|NaN
KAN|4|19|YLR080W|956|726|870|689|NaN|NaN
KAN|4|20|YKL140W|0|0|523|140|NaN|NaN
KAN|4|21|YKL008C|1249|923|1506|1332|NaN|NaN
KAN|4|22|YLR056W|509|235|879|349|NaN|NaN
KAN|4|23|YLR064W|742|306|1002|825|NaN|NaN
KAN|4|24|YKL119C|460|384|812|407|NaN|NaN
KAN|5|1|YJL134W|0|0|751|579|NaN|NaN
KAN|5|2|YLR042C|446|122|605|269|NaN|NaN
KAN|5|3|YLR023C|523|203|535|0|NaN|NaN
KAN|5|4|YJL178C|744|605|704|272|NaN|NaN
KAN|5|5|YJL171C|704|262|832|531|NaN|NaN
KAN|5|6|YKL094W|182|113|437|261|NaN|NaN
KAN|5|7|YJL168C|106|13|102|25|NaN|NaN
KAN|5|8|YKL212W|1224|899|1549|1025|NaN|NaN
KAN|5|9|YJL192C|1000|703|1318|898|NaN|NaN
KAN|5|10|YKL073W|411|389|727|157|NaN|NaN
KAN|5|11|YKL179C|375|255|527|148|NaN|NaN
KAN|5|12|YLL043W|643|565|1009|626|NaN|NaN
KAN|5|13|YLL052C|339|215|757|316|NaN|NaN
KAN|5|14|YLL055W|993|819|1203|947|NaN|NaN
KAN|5|15|YKL063C|462|286|750|355|NaN|NaN
KAN|5|16|YKL065C|313|171|416|82|NaN|NaN
KAN|5|17|YJL198W|759|446|868|389|NaN|NaN
KAN|5|18|YJL196C|1141|809|995|855|NaN|NaN
KAN|5|19|YLL023C|715|445|877|366|NaN|NaN
KAN|5|20|YLL028W|755|484|848|393|NaN|NaN
KAN|5|21|YJL212C|936|822|1450|450|NaN|NaN
KAN|5|22|YMR022W|1057|1081|408|435|NaN|NaN
KAN|5|23|YMR214W|486|268|903|433|NaN|NaN
KAN|5|24|YMR215W|687|679|1196|707|NaN|NaN
KAN|6|1|YMR010W|1539|1148|1936|1535|NaN|NaN
KAN|6|2|YMR015C|217|6|514|298|NaN|NaN
KAN|6|3|YLR207W|1195|699|0|0|NaN|NaN
KAN|6|4|YLR350W|140|81|596|441|NaN|NaN
KAN|6|5|YLR220W|1219|1132|1252|794|NaN|NaN
KAN|6|6|YML012W|327|172|808|340|NaN|NaN
KAN|6|7|YML008C|737|432|834|493|NaN|NaN
KAN|6|8|YMR202W|467|351|672|302|NaN|NaN
KAN|6|9|YLR194C|949|833|1171|929|NaN|NaN
KAN|6|10|YMR183C|561|298|476|118|NaN|NaN
KAN|6|11|YML019W|1255|985|1579|1207|NaN|NaN
KAN|6|12|YML013W|1303|1023|1354|863|NaN|NaN
KAN|6|13|YLR292C|963|831|994|818|NaN|NaN
KAN|6|14|YMR161W|284|299|539|169|NaN|NaN
KAN|6|15|YMR163C|843|334|689|344|NaN|NaN
KAN|6|16|YLR396C|632|403|692|381|NaN|NaN
KAN|6|17|YMR152W|337|187|929|315|NaN|NaN
KAN|6|18|YLR130C|924|891|980|611|NaN|NaN
KAN|6|19|YLR268W|0|0|0|0|NaN|NaN
KAN|6|20|YMR029C|813|506|822|482|NaN|NaN
KAN|6|21|YMR031C|795|741|843|280|NaN|NaN
KAN|6|22|YLR372W|692|660|644|359|NaN|NaN
KAN|6|23|YLR242C|307|140|13|0|NaN|NaN
KAN|6|24|YLR250W|968|1028|19|11|NaN|NaN
KAN|7|1|YLR120C|623|142|776|0|NaN|NaN
KAN|7|2|YOR245C|687|209|780|163|NaN|NaN
KAN|7|3|YOR115C|116|0|367|210|NaN|NaN
KAN|7|4|YNL297C|257|168|654|392|NaN|NaN
KAN|7|5|YNL156C|1359|905|1534|1019|NaN|NaN
KAN|7|6|YNL153C|915|836|1420|1038|NaN|NaN
KAN|7|7|YOR002W|1218|947|1249|972|NaN|NaN
KAN|7|8|YOR092W|0|0|0|0|NaN|NaN
KAN|7|9|YOR214C|1207|928|1302|762|NaN|NaN
KAN|7|10|YOR216C|337|172|535|279|NaN|NaN
KAN|7|11|YOR085W|556|378|813|193|NaN|NaN
KAN|7|12|YOR089C|518|331|683|160|NaN|NaN
KAN|7|13|YNL194C|600|443|551|177|NaN|NaN
KAN|7|14|YNL327W|714|580|971|441|NaN|NaN
KAN|7|15|YNL190W|326|256|415|224|NaN|NaN
KAN|7|16|YNL323W|738|492|944|512|NaN|NaN
KAN|7|17|YOR198C|518|371|663|316|NaN|NaN
KAN|7|18|YOR067C|361|437|880|509|NaN|NaN
KAN|7|19|YOR070C|704|427|1080|988|NaN|NaN
KAN|7|20|YOR079C|542|418|906|613|NaN|NaN
KAN|7|21|YMR307W|277|43|400|146|NaN|NaN
KAN|7|22|YOR049C|467|424|786|0|NaN|NaN
KAN|7|23|YMR292W|0|0|0|0|NaN|NaN
KAN|7|24|YNL219C|1037|913|828|311|NaN|NaN
KAN|8|1|YMR299C|1072|492|1282|470|NaN|NaN
KAN|8|2|YOR165W|1557|1124|1430|1287|NaN|NaN
KAN|8|3|YOR036W|611|271|637|173|NaN|NaN
KAN|8|4|YOR171C|445|165|641|5|NaN|NaN
KAN|8|5|YOR175C|587|396|270|117|NaN|NaN
KAN|8|6|YOR042W|735|372|692|325|NaN|NaN
KAN|8|7|YOR044W|960|850|951|580|NaN|NaN
KAN|8|8|YNL238W|407|423|251|0|NaN|NaN
KAN|8|9|YMR264W|524|553|965|379|NaN|NaN
KAN|8|10|YMR272C|1117|1087|1441|952|NaN|NaN
KAN|8|11|YMR274C|792|630|859|448|NaN|NaN
KAN|8|12|YOR016C|54|0|9|0|NaN|NaN
KAN|8|13|YNL280C|744|559|880|347|NaN|NaN
KAN|8|14|YMR251W-A|616|467|720|335|NaN|NaN
KAN|8|15|YMR253C|842|765|1277|1047|NaN|NaN
KAN|8|16|YPR028W|488|355|623|237|NaN|NaN
KAN|8|17|YPL227C|559|532|980|542|NaN|NaN
KAN|8|18|YOL013C|261|242|667|273|NaN|NaN
KAN|8|19|YOL018C|839|440|412|168|NaN|NaN
KAN|8|20|YPR003C|131|91|682|419|NaN|NaN
KAN|8|21|YPL246C|1165|589|1285|1041|NaN|NaN
KAN|8|22|YOR377W|0|0|0|0|NaN|NaN
KAN|8|23|YPL274W|939|400|1443|1038|NaN|NaN
KAN|8|24|YPL051W|542|144|457|177|NaN|NaN
KAN|9|1|YPL170W|887|537|625|11|NaN|NaN
KAN|9|2|YOL065C|114|108|609|50|NaN|NaN
KAN|9|3|YOR311C|141|0|326|215|NaN|NaN
KAN|9|4|YOR321W|844|503|858|347|NaN|NaN
KAN|9|5|YPL195W|856|554|963|591|NaN|NaN
KAN|9|6|YOL047C|71|21|79|0|NaN|NaN
KAN|9|7|YOR307C|733|492|917|312|NaN|NaN
KAN|9|8|YPL087W|287|190|807|379|NaN|NaN
KAN|9|9|YPL207W|552|362|453|86|NaN|NaN
KAN|9|10|YPL206C|619|492|897|426|NaN|NaN
KAN|9|11|YOR284W|464|305|671|342|NaN|NaN
KAN|9|12|YOR285W|864|721|1222|871|NaN|NaN
KAN|9|13|YOR288C|499|455|927|513|NaN|NaN
KAN|9|14|YOL030W|787|558|968|573|NaN|NaN
KAN|9|15|YOL031C|629|345|763|292|NaN|NaN
KAN|9|16|YOR291W|886|674|949|533|NaN|NaN
KAN|9|17|YCL025C|650|434|780|463|NaN|NaN
KAN|9|18|YDL052C|86|0|6|0|NaN|NaN
KAN|9|19|YPR173C|678|334|885|425|NaN|NaN
KAN|9|20|YCL001W|988|506|1008|391|NaN|NaN
KAN|9|21|YPR148C|397|357|719|559|NaN|NaN
KAN|9|22|YPR149W|612|289|937|299|NaN|NaN
KAN|9|23|YDL018C|784|318|675|148|NaN|NaN
KAN|9|24|YBR067C|813|620|452|242|NaN|NaN
KAN|10|1|YDL019C|797|317|964|269|NaN|NaN
KAN|10|2|YPR135W|626|240|910|442|NaN|NaN
KAN|10|3|YGR227W|824|410|1083|570|NaN|NaN
KAN|10|4|YBR162W-A|0|0|0|0|NaN|NaN
KAN|10|5|YBR164C|913|416|838|367|NaN|NaN
KAN|10|6|YBR052C|578|327|969|474|NaN|NaN
KAN|10|7|YBR171W|1412|977|1400|886|NaN|NaN
KAN|10|8|YBR036C|583|358|603|221|NaN|NaN
KAN|10|9|YPR114W|867|686|957|646|NaN|NaN
KAN|10|10|YFR041C|460|387|908|454|NaN|NaN
KAN|10|11|YBR132C|756|561|802|385|NaN|NaN
KAN|10|12|YBR106W|461|319|399|40|NaN|NaN
KAN|10|13|YPR063C|11|0|171|0|NaN|NaN
KAN|10|14|YPR071W|291|487|925|499|NaN|NaN
KAN|10|15|YBL102W|418|392|554|294|NaN|NaN
KAN|10|16|YBR097W|582|393|734|356|NaN|NaN
KAN|10|17|YDL121C|874|601|652|410|NaN|NaN
KAN|10|18|YDR518W|656|466|731|40|NaN|NaN
KAN|10|19|YDR519W|457|430|890|483|NaN|NaN
KAN|10|20|YDR524C|958|957|460|406|NaN|NaN
KAN|10|21|YML048W|777|452|541|184|NaN|NaN
KAN|10|22|YJR073C|602|329|497|143|NaN|NaN
KAN|10|23|wt_blank_sean|916|545|209|0|NaN|NaN
KAN|10|24|YJR088C|905|444|1019|941|NaN|NaN
KAN|11|1|YDR503C|917|63|579|0|NaN|NaN
KAN|11|2|YML059C|288|113|1156|786|NaN|NaN
KAN|11|3|YML055W|317|139|981|510|NaN|NaN
KAN|11|4|YDL099W|0|0|0|0|NaN|NaN
KAN|11|5|YDL100C|556|189|541|421|NaN|NaN
KAN|11|6|YDR484W|428|148|20|0|NaN|NaN
KAN|11|7|YDR492W|763|489|604|323|NaN|NaN
KAN|11|8|YGL126W|649|402|854|442|NaN|NaN
KAN|11|9|YIL124W|1178|888|1342|992|NaN|NaN
KAN|11|10|YDL091C|564|317|739|390|NaN|NaN
KAN|11|11|YDL093W|409|459|458|351|NaN|NaN
KAN|11|12|YFL048C|471|392|599|202|NaN|NaN
KAN|11|13|YDL095W|900|639|787|432|NaN|NaN
KAN|11|14|YFL025C|488|300|951|574|NaN|NaN
KAN|11|15|YGL161C|822|637|1112|691|NaN|NaN
KAN|11|16|YGL167C|292|281|701|434|NaN|NaN
KAN|11|17|YGR261C|573|458|977|541|NaN|NaN
KAN|11|18|YGR263C|194|117|789|436|NaN|NaN
KAN|11|19|YGR266W|749|298|1004|171|NaN|NaN
KAN|11|20|YNR039C|339|219|469|141|NaN|NaN
KAN|11|21|YNL146W|910|606|679|448|NaN|NaN
KAN|11|22|YNR019W|718|398|1193|874|NaN|NaN
KAN|11|23|YCR043C|497|104|915|605|NaN|NaN
KAN|11|24|YNR021W|291|306|779|665|NaN|NaN
KAN|12|1|YCR044C|1121|468|1412|654|NaN|NaN
KAN|12|2|YCR061W|713|185|903|224|NaN|NaN
KAN|12|3|YNR030W|616|392|563|226|NaN|NaN
KAN|12|4|YBR177C|1483|1006|1761|1204|NaN|NaN
KAN|12|5|YNR008W|553|74|691|327|NaN|NaN
KAN|12|6|YNR013C|462|24|492|205|NaN|NaN
KAN|12|7|YBR283C|803|640|853|471|NaN|NaN
KAN|12|8|YNL041C|459|290|1077|507|NaN|NaN
KAN|12|9|YNL044W|746|665|883|550|NaN|NaN
KAN|12|10|YBR290W|1015|908|1422|962|NaN|NaN
KAN|12|11|YNL046W|212|123|312|273|NaN|NaN
KAN|12|12|YNL049C|526|514|1050|665|NaN|NaN
KAN|12|13|YBR273C|776|488|666|303|NaN|NaN
KAN|12|14|YBR264C|271|222|524|312|NaN|NaN
KAN|12|15|YNL008C|574|154|557|113|NaN|NaN
KAN|12|16|YDL137W|938|726|820|467|NaN|NaN
KAN|12|17|YJL024C|541|295|839|426|NaN|NaN
KAN|12|18|YJL029C|547|198|855|461|NaN|NaN
KAN|12|19|YML067C|754|496|680|473|NaN|NaN
KAN|12|20|YJL004C|1068|1087|1068|837|NaN|NaN
KAN|12|21|YML038C|185|120|426|85|NaN|NaN
KAN|12|22|YER151C|377|135|467|385|NaN|NaN
KAN|12|23|YML075C|1424|1403|1687|1442|NaN|NaN
KAN|12|24|YGR086C|149|29|8|14|NaN|NaN
KAN|13|1|YGR089W|884|266|721|179|NaN|NaN
KAN|13|2|YGR106C|873|432|395|0|NaN|NaN
KAN|13|3|YLR246W|627|380|649|160|NaN|NaN
KAN|13|4|YJR118C|377|96|508|165|NaN|NaN
KAN|13|5|YDR205W|621|521|877|532|NaN|NaN
KAN|13|6|YGR038W|901|546|807|566|NaN|NaN
KAN|13|7|YJR131W|352|29|474|0|NaN|NaN
KAN|13|8|YJR134C|745|494|692|365|NaN|NaN
KAN|13|9|YER120W|340|486|884|524|NaN|NaN
KAN|13|10|YER122C|627|416|621|248|NaN|NaN
KAN|13|11|YJR117W|560|330|614|242|NaN|NaN
KAN|13|12|YER113C|0|0|0|0|NaN|NaN
KAN|13|13|YJR040W|5|0|8|0|NaN|NaN
KAN|13|14|YKR067W|399|214|872|404|NaN|NaN
KAN|13|15|YJR031C|724|279|729|396|NaN|NaN
KAN|13|16|YMR054W|169|121|566|144|NaN|NaN
KAN|13|17|YIR033W|645|333|835|492|NaN|NaN
KAN|13|18|YJR010C-A|809|266|567|156|NaN|NaN
KAN|13|19|YJR015W|833|479|981|719|NaN|NaN
KAN|13|20|YMR052W|708|376|762|286|NaN|NaN
KAN|13|21|YBR287W|746|480|536|120|NaN|NaN
KAN|13|22|YBR288C|515|188|938|542|NaN|NaN
KAN|13|23|YAR002C-A|351|174|255|88|NaN|NaN
KAN|13|24|YMR119W|357|234|697|853|NaN|NaN
KAN|14|1|YNL125C|1536|1160|1883|1404|NaN|NaN
KAN|14|2|YNL130C|332|19|755|125|NaN|NaN
KAN|14|3|YIL030C|745|345|765|483|NaN|NaN
KAN|14|4|YNL085W|521|224|433|278|NaN|NaN
KAN|14|5|YNL095C|480|241|785|353|NaN|NaN
KAN|14|6|YLR390W-A|755|428|999|578|NaN|NaN
KAN|14|7|YJL078C|861|425|268|20|NaN|NaN
KAN|14|8|YKR053C|0|0|0|0|NaN|NaN
KAN|14|9|YNL051W|534|197|850|332|NaN|NaN
KAN|14|10|YPL137C|1194|652|1486|952|NaN|NaN
KAN|14|11|YDL072C|843|725|1402|1106|NaN|NaN
KAN|14|12|YCR048W|603|292|720|191|NaN|NaN
KAN|14|13|YCR067C|1157|610|839|299|NaN|NaN
KAN|14|14|YCR034W|1087|617|1545|854|NaN|NaN
KAN|14|15|YGR130C|0|0|0|0|NaN|NaN
KAN|14|16|YGL223C|649|278|1116|724|NaN|NaN
KAN|14|17|YBR255W|837|289|736|594|NaN|NaN
KAN|14|18|YER087C-B|702|311|529|57|NaN|NaN
KAN|14|19|YIL105C|838|176|336|253|NaN|NaN
KAN|14|20|YDR476C|677|390|518|206|NaN|NaN
KAN|14|21|YDR525W|708|334|586|838|NaN|NaN
KAN|14|22|YDR057W|890|484|1230|889|NaN|NaN
KAN|14|23|YBR159W|810|334|0|0|NaN|NaN
KAN|14|24|YHR123W|1097|720|956|529|NaN|NaN
KAN|15|1|YGR284C|930|300|572|0|NaN|NaN
KAN|15|2|YOL101C|742|584|954|632|NaN|NaN
KAN|15|3|YOL107W|448|169|541|258|NaN|NaN
KAN|15|4|YNL300W|277|0|829|409|NaN|NaN
KAN|15|5|YOL110W|676|317|747|197|NaN|NaN
KAN|15|6|YOR317W|499|133|483|0|NaN|NaN
KAN|15|7|YML071C|619|144|911|389|NaN|NaN
KAN|15|8|YIR038C|622|301|731|391|NaN|NaN
KAN|15|9|YML101C|680|218|782|350|NaN|NaN
KAN|15|10|YOL137W|467|299|467|155|NaN|NaN
KAN|15|11|YDR424C|1374|1072|1182|1014|NaN|NaN
KAN|15|12|YMR065W|460|187|473|218|NaN|NaN
KAN|15|13|YML128C|24|59|901|508|NaN|NaN
KAN|15|14|YHR045W|860|465|728|294|NaN|NaN
KAN|15|15|YHR181W|985|665|687|252|NaN|NaN
KAN|15|16|YMR123W|558|246|971|649|NaN|NaN
KAN|15|17|YLR039C|488|133|960|534|NaN|NaN
KAN|15|18|YLR050C|627|149|259|0|NaN|NaN
KAN|15|19|YNR075W|357|295|982|537|NaN|NaN
KAN|15|20|YOL088C|699|324|899|485|NaN|NaN
KAN|15|21|YMR313C|732|372|833|671|NaN|NaN
KAN|15|22|YHR004C|747|349|10|0|NaN|NaN
KAN|15|23|YLR450W|502|128|644|0|NaN|NaN
KAN|15|24|YDL192W|0|0|0|0|NaN|NaN
KAN|16|1|YNR051C|703|645|1099|885|NaN|NaN
KAN|16|2|YJL123C|457|520|74|503|NaN|NaN
KAN|16|3|YJL117W|697|553|882|771|NaN|NaN
KAN|16|4|YDL222C|838|780|1011|751|NaN|NaN
KAN|16|5|YDL226C|317|398|621|566|NaN|NaN
KAN|16|6|YDL231C|100|32|82|23|NaN|NaN
KAN|16|7|YDL232W|763|694|948|818|NaN|NaN
KAN|16|8|YJL079C|811|474|676|588|NaN|NaN
KAN|16|9|YKR088C|665|621|654|592|NaN|NaN
KAN|16|10|YJL073W|0|0|0|0|NaN|NaN
KAN|16|11|YJL062W|398|370|926|696|NaN|NaN
KAN|16|12|YJR066W|755|709|754|659|NaN|NaN
KAN|16|13|YDR483W|1252|1192|1282|934|NaN|NaN
KAN|16|14|YER044C|670|683|623|671|NaN|NaN
KAN|16|15|YDL204W|622|497|647|723|NaN|NaN
KAN|16|16|YBR058C-A|523|476|561|585|NaN|NaN
KAN|16|17|YBR096W|928|628|712|770|NaN|NaN
KAN|16|18|YBR234C|672|590|536|538|NaN|NaN
KAN|16|19|YDR027C|232|217|883|708|NaN|NaN
KAN|16|20|YDR032C|844|455|631|571|NaN|NaN
KAN|16|21|YEL022W|815|621|998|916|NaN|NaN
KAN|16|22|YER053C-A|1345|1442|1844|1746|NaN|NaN
KAN|16|23|YER100W|528|444|638|529|NaN|NaN
KAN|16|24|YGL095C|869|900|1222|1393|NaN|NaN
NAT|YDR181C*A
KAN|1|1|YCR017C|947|538|NaN|NaN|NaN|NaN
KAN|1|2|YDR056C|585|620|NaN|NaN|NaN|NaN
KAN|1|3|YBR229C|619|601|NaN|NaN|NaN|NaN
KAN|1|4|YCR011C|710|689|NaN|NaN|NaN|NaN
KAN|1|5|YBL011W|663|738|NaN|NaN|NaN|NaN
KAN|1|6|YBL017C|722|643|NaN|NaN|NaN|NaN
KAN|1|7|YCL056C|612|847|NaN|NaN|NaN|NaN
KAN|1|8|YDR137W|230|64|NaN|NaN|NaN|NaN
KAN|1|9|YAR042W|847|685|NaN|NaN|NaN|NaN
KAN|1|10|YBR201W|701|766|NaN|NaN|NaN|NaN
KAN|1|11|YCL045C|510|644|NaN|NaN|NaN|NaN
KAN|1|12|YBR183W|671|889|NaN|NaN|NaN|NaN
KAN|1|13|YDR108W|659|856|NaN|NaN|NaN|NaN
KAN|1|14|YAL007C|562|734|NaN|NaN|NaN|NaN
KAN|1|15|YDR100W|761|860|NaN|NaN|NaN|NaN
KAN|1|16|YAL026C|327|102|NaN|NaN|NaN|NaN
KAN|1|17|YAL023C|400|316|NaN|NaN|NaN|NaN
KAN|1|18|YBL082C|717|622|NaN|NaN|NaN|NaN
KAN|1|19|YDR084C|698|669|NaN|NaN|NaN|NaN
KAN|1|20|YAL042W|588|635|NaN|NaN|NaN|NaN
KAN|1|21|YAL058W|551|673|NaN|NaN|NaN|NaN
KAN|1|22|YGL200C|774|580|NaN|NaN|NaN|NaN
KAN|1|23|YGL203C|508|462|NaN|NaN|NaN|NaN
KAN|1|24|YDR294C|764|854|NaN|NaN|NaN|NaN
KAN|2|1|YDR297W|1074|794|NaN|NaN|NaN|NaN
KAN|2|2|YEL001C|635|767|NaN|NaN|NaN|NaN
KAN|2|3|YEL003W|524|582|NaN|NaN|NaN|NaN
KAN|2|4|YDR304C|558|685|NaN|NaN|NaN|NaN
KAN|2|5|YEL004W|589|709|NaN|NaN|NaN|NaN
KAN|2|6|YEL005C|742|790|NaN|NaN|NaN|NaN
KAN|2|7|YDR307W|690|770|NaN|NaN|NaN|NaN
KAN|2|8|YGL084C|413|532|NaN|NaN|NaN|NaN
KAN|2|9|YGL054C|749|895|NaN|NaN|NaN|NaN
KAN|2|10|YER019C-A|748|881|NaN|NaN|NaN|NaN
KAN|2|11|YDR270W|646|678|NaN|NaN|NaN|NaN
KAN|2|12|YDR410C|0|0|NaN|NaN|NaN|NaN
KAN|2|13|YDR411C|392|1003|NaN|NaN|NaN|NaN
KAN|2|14|YER004W|546|912|NaN|NaN|NaN|NaN
KAN|2|15|YER005W|565|836|NaN|NaN|NaN|NaN
KAN|2|16|YGL020C|568|872|NaN|NaN|NaN|NaN
KAN|2|17|YEL064C|406|478|NaN|NaN|NaN|NaN
KAN|2|18|YGL027C|391|834|NaN|NaN|NaN|NaN
KAN|2|19|YDR233C|678|890|NaN|NaN|NaN|NaN
KAN|2|20|YEL042W|569|722|NaN|NaN|NaN|NaN
KAN|2|21|YEL043W|513|876|NaN|NaN|NaN|NaN
KAN|2|22|YGL005C|645|790|NaN|NaN|NaN|NaN
KAN|2|23|YGL010W|522|839|NaN|NaN|NaN|NaN
KAN|2|24|YGL012W|264|853|NaN|NaN|NaN|NaN
KAN|3|1|YDR349C|1024|825|NaN|NaN|NaN|NaN
KAN|3|2|YDR221W|535|643|NaN|NaN|NaN|NaN
KAN|3|3|YDR222W|622|755|NaN|NaN|NaN|NaN
KAN|3|4|YDR357C|618|735|NaN|NaN|NaN|NaN
KAN|3|5|YEL031W|571|718|NaN|NaN|NaN|NaN
KAN|3|6|YER083C|673|889|NaN|NaN|NaN|NaN
KAN|3|7|YDR344C|705|874|NaN|NaN|NaN|NaN
KAN|3|8|YEL013W|384|600|NaN|NaN|NaN|NaN
KAN|3|9|YEL015W|673|849|NaN|NaN|NaN|NaN
KAN|3|10|YER071C|678|900|NaN|NaN|NaN|NaN
KAN|3|11|YDR320C|369|643|NaN|NaN|NaN|NaN
KAN|3|12|YHR110W|563|905|NaN|NaN|NaN|NaN
KAN|3|13|YIL076W|274|611|NaN|NaN|NaN|NaN
KAN|3|14|YIL090W|195|471|NaN|NaN|NaN|NaN
KAN|3|15|YIL039W|751|959|NaN|NaN|NaN|NaN
KAN|3|16|YIL040W|484|707|NaN|NaN|NaN|NaN
KAN|3|17|YIL043C|879|905|NaN|NaN|NaN|NaN
KAN|3|18|YIL044C|553|852|NaN|NaN|NaN|NaN
KAN|3|19|YGR199W|666|831|NaN|NaN|NaN|NaN
KAN|3|20|YGR202C|597|786|NaN|NaN|NaN|NaN
KAN|3|21|YHR060W|0|0|NaN|NaN|NaN|NaN
KAN|3|22|YIL027C|580|877|NaN|NaN|NaN|NaN
KAN|3|23|YHR079C|428|731|NaN|NaN|NaN|NaN
KAN|3|24|YGR177C|564|1222|NaN|NaN|NaN|NaN
KAN|4|1|YGR036C|650|590|NaN|NaN|NaN|NaN
KAN|4|2|YHR039C|808|778|NaN|NaN|NaN|NaN
KAN|4|3|YIL005W|668|775|NaN|NaN|NaN|NaN
KAN|4|4|YIL016W|558|804|NaN|NaN|NaN|NaN
KAN|4|5|YGR170W|737|811|NaN|NaN|NaN|NaN
KAN|4|6|YHR204W|737|842|NaN|NaN|NaN|NaN
KAN|4|7|YGR157W|295|617|NaN|NaN|NaN|NaN
KAN|4|8|YHL003C|578|943|NaN|NaN|NaN|NaN
KAN|4|9|YHR176W|639|827|NaN|NaN|NaN|NaN
KAN|4|10|YHR142W|576|867|NaN|NaN|NaN|NaN
KAN|4|11|YGL226C-A|628|881|NaN|NaN|NaN|NaN
KAN|4|12|YGL231C|509|842|NaN|NaN|NaN|NaN
KAN|4|13|YHL031C|467|664|NaN|NaN|NaN|NaN
KAN|4|14|YHR135C|674|786|NaN|NaN|NaN|NaN
KAN|4|15|YHR136C|706|936|NaN|NaN|NaN|NaN
KAN|4|16|YGR105W|160|365|NaN|NaN|NaN|NaN
KAN|4|17|YLL014W|643|914|NaN|NaN|NaN|NaN
KAN|4|18|YKL020C|644|823|NaN|NaN|NaN|NaN
KAN|4|19|YLR080W|625|836|NaN|NaN|NaN|NaN
KAN|4|20|YKL140W|548|725|NaN|NaN|NaN|NaN
KAN|4|21|YKL008C|709|822|NaN|NaN|NaN|NaN
KAN|4|22|YLR056W|641|895|NaN|NaN|NaN|NaN
KAN|4|23|YLR064W|253|738|NaN|NaN|NaN|NaN
KAN|4|24|YKL119C|369|984|NaN|NaN|NaN|NaN
KAN|5|1|YJL134W|906|847|NaN|NaN|NaN|NaN
KAN|5|2|YLR042C|700|811|NaN|NaN|NaN|NaN
KAN|5|3|YLR023C|660|726|NaN|NaN|NaN|NaN
KAN|5|4|YJL178C|752|770|NaN|NaN|NaN|NaN
KAN|5|5|YJL171C|641|825|NaN|NaN|NaN|NaN
KAN|5|6|YKL094W|662|874|NaN|NaN|NaN|NaN
KAN|5|7|YJL168C|424|795|NaN|NaN|NaN|NaN
KAN|5|8|YKL212W|277|409|NaN|NaN|NaN|NaN
KAN|5|9|YJL192C|694|822|NaN|NaN|NaN|NaN
KAN|5|10|YKL073W|672|914|NaN|NaN|NaN|NaN
KAN|5|11|YKL179C|587|833|NaN|NaN|NaN|NaN
KAN|5|12|YLL043W|497|762|NaN|NaN|NaN|NaN
KAN|5|13|YLL052C|652|847|NaN|NaN|NaN|NaN
KAN|5|14|YLL055W|585|866|NaN|NaN|NaN|NaN
KAN|5|15|YKL063C|552|867|NaN|NaN|NaN|NaN
KAN|5|16|YKL065C|698|1002|NaN|NaN|NaN|NaN
KAN|5|17|YJL198W|700|841|NaN|NaN|NaN|NaN
KAN|5|18|YJL196C|507|791|NaN|NaN|NaN|NaN
KAN|5|19|YLL023C|405|854|NaN|NaN|NaN|NaN
KAN|5|20|YLL028W|685|860|NaN|NaN|NaN|NaN
KAN|5|21|YJL212C|481|868|NaN|NaN|NaN|NaN
KAN|5|22|YMR022W|498|803|NaN|NaN|NaN|NaN
KAN|5|23|YMR214W|543|781|NaN|NaN|NaN|NaN
KAN|5|24|YMR215W|619|1125|NaN|NaN|NaN|NaN
KAN|6|1|YMR010W|1241|789|NaN|NaN|NaN|NaN
KAN|6|2|YMR015C|569|740|NaN|NaN|NaN|NaN
KAN|6|3|YLR207W|805|871|NaN|NaN|NaN|NaN
KAN|6|4|YLR350W|604|613|NaN|NaN|NaN|NaN
KAN|6|5|YLR220W|718|794|NaN|NaN|NaN|NaN
KAN|6|6|YML012W|719|870|NaN|NaN|NaN|NaN
KAN|6|7|YML008C|609|747|NaN|NaN|NaN|NaN
KAN|6|8|YMR202W|693|806|NaN|NaN|NaN|NaN
KAN|6|9|YLR194C|547|796|NaN|NaN|NaN|NaN
KAN|6|10|YMR183C|626|783|NaN|NaN|NaN|NaN
KAN|6|11|YML019W|483|765|NaN|NaN|NaN|NaN
KAN|6|12|YML013W|603|839|NaN|NaN|NaN|NaN
KAN|6|13|YLR292C|767|925|NaN|NaN|NaN|NaN
KAN|6|14|YMR161W|613|797|NaN|NaN|NaN|NaN
KAN|6|15|YMR163C|666|779|NaN|NaN|NaN|NaN
KAN|6|16|YLR396C|0|0|NaN|NaN|NaN|NaN
KAN|6|17|YMR152W|684|889|NaN|NaN|NaN|NaN
KAN|6|18|YLR130C|692|978|NaN|NaN|NaN|NaN
KAN|6|19|YLR268W|189|491|NaN|NaN|NaN|NaN
KAN|6|20|YMR029C|619|846|NaN|NaN|NaN|NaN
KAN|6|21|YMR031C|316|827|NaN|NaN|NaN|NaN
KAN|6|22|YLR372W|647|778|NaN|NaN|NaN|NaN
KAN|6|23|YLR242C|427|842|NaN|NaN|NaN|NaN
KAN|6|24|YLR250W|614|1160|NaN|NaN|NaN|NaN
KAN|7|1|YLR120C|1164|774|NaN|NaN|NaN|NaN
KAN|7|2|YOR245C|324|259|NaN|NaN|NaN|NaN
KAN|7|3|YOR115C|689|817|NaN|NaN|NaN|NaN
KAN|7|4|YNL297C|534|580|NaN|NaN|NaN|NaN
KAN|7|5|YNL156C|708|784|NaN|NaN|NaN|NaN
KAN|7|6|YNL153C|528|690|NaN|NaN|NaN|NaN
KAN|7|7|YOR002W|872|935|NaN|NaN|NaN|NaN
KAN|7|8|YOR092W|0|0|NaN|NaN|NaN|NaN
KAN|7|9|YOR214C|728|844|NaN|NaN|NaN|NaN
KAN|7|10|YOR216C|585|810|NaN|NaN|NaN|NaN
KAN|7|11|YOR085W|648|792|NaN|NaN|NaN|NaN
KAN|7|12|YOR089C|564|748|NaN|NaN|NaN|NaN
KAN|7|13|YNL194C|429|724|NaN|NaN|NaN|NaN
KAN|7|14|YNL327W|643|834|NaN|NaN|NaN|NaN
KAN|7|15|YNL190W|644|759|NaN|NaN|NaN|NaN
KAN|7|16|YNL323W|795|913|NaN|NaN|NaN|NaN
KAN|7|17|YOR198C|0|0|NaN|NaN|NaN|NaN
KAN|7|18|YOR067C|801|903|NaN|NaN|NaN|NaN
KAN|7|19|YOR070C|488|658|NaN|NaN|NaN|NaN
KAN|7|20|YOR079C|618|842|NaN|NaN|NaN|NaN
KAN|7|21|YMR307W|214|685|NaN|NaN|NaN|NaN
KAN|7|22|YOR049C|431|811|NaN|NaN|NaN|NaN
KAN|7|23|YMR292W|375|739|NaN|NaN|NaN|NaN
KAN|7|24|YNL219C|735|1075|NaN|NaN|NaN|NaN
KAN|8|1|YMR299C|1051|770|NaN|NaN|NaN|NaN
KAN|8|2|YOR165W|697|867|NaN|NaN|NaN|NaN
KAN|8|3|YOR036W|84|204|NaN|NaN|NaN|NaN
KAN|8|4|YOR171C|786|758|NaN|NaN|NaN|NaN
KAN|8|5|YOR175C|580|631|NaN|NaN|NaN|NaN
KAN|8|6|YOR042W|800|920|NaN|NaN|NaN|NaN
KAN|8|7|YOR044W|575|740|NaN|NaN|NaN|NaN
KAN|8|8|YNL238W|702|787|NaN|NaN|NaN|NaN
KAN|8|9|YMR264W|747|844|NaN|NaN|NaN|NaN
KAN|8|10|YMR272C|454|653|NaN|NaN|NaN|NaN
KAN|8|11|YMR274C|621|797|NaN|NaN|NaN|NaN
KAN|8|12|YOR016C|652|857|NaN|NaN|NaN|NaN
KAN|8|13|YNL280C|626|832|NaN|NaN|NaN|NaN
KAN|8|14|YMR251W-A|727|761|NaN|NaN|NaN|NaN
KAN|8|15|YMR253C|683|754|NaN|NaN|NaN|NaN
KAN|8|16|YPR028W|598|814|NaN|NaN|NaN|NaN
KAN|8|17|YPL227C|553|766|NaN|NaN|NaN|NaN
KAN|8|18|YOL013C|794|823|NaN|NaN|NaN|NaN
KAN|8|19|YOL018C|308|531|NaN|NaN|NaN|NaN
KAN|8|20|YPR003C|639|804|NaN|NaN|NaN|NaN
KAN|8|21|YPL246C|705|807|NaN|NaN|NaN|NaN
KAN|8|22|YOR377W|570|796|NaN|NaN|NaN|NaN
KAN|8|23|YPL274W|274|825|NaN|NaN|NaN|NaN
KAN|8|24|YPL051W|651|1008|NaN|NaN|NaN|NaN
KAN|9|1|YPL170W|1146|924|NaN|NaN|NaN|NaN
KAN|9|2|YOL065C|652|730|NaN|NaN|NaN|NaN
KAN|9|3|YOR311C|564|638|NaN|NaN|NaN|NaN
KAN|9|4|YOR321W|791|852|NaN|NaN|NaN|NaN
KAN|9|5|YPL195W|636|803|NaN|NaN|NaN|NaN
KAN|9|6|YOL047C|632|774|NaN|NaN|NaN|NaN
KAN|9|7|YOR307C|740|817|NaN|NaN|NaN|NaN
KAN|9|8|YPL087W|698|863|NaN|NaN|NaN|NaN
KAN|9|9|YPL207W|639|862|NaN|NaN|NaN|NaN
KAN|9|10|YPL206C|702|811|NaN|NaN|NaN|NaN
KAN|9|11|YOR284W|646|816|NaN|NaN|NaN|NaN
KAN|9|12|YOR285W|548|784|NaN|NaN|NaN|NaN
KAN|9|13|YOR288C|579|799|NaN|NaN|NaN|NaN
KAN|9|14|YOL030W|564|663|NaN|NaN|NaN|NaN
KAN|9|15|YOL031C|511|489|NaN|NaN|NaN|NaN
KAN|9|16|YOR291W|513|798|NaN|NaN|NaN|NaN
KAN|9|17|YCL025C|555|729|NaN|NaN|NaN|NaN
KAN|9|18|YDL052C|611|815|NaN|NaN|NaN|NaN
KAN|9|19|YPR173C|408|487|NaN|NaN|NaN|NaN
KAN|9|20|YCL001W|515|653|NaN|NaN|NaN|NaN
KAN|9|21|YPR148C|665|790|NaN|NaN|NaN|NaN
KAN|9|22|YPR149W|540|854|NaN|NaN|NaN|NaN
KAN|9|23|YDL018C|614|933|NaN|NaN|NaN|NaN
KAN|9|24|YBR067C|618|1081|NaN|NaN|NaN|NaN
KAN|10|1|YDL019C|1002|772|NaN|NaN|NaN|NaN
KAN|10|2|YPR135W|401|499|NaN|NaN|NaN|NaN
KAN|10|3|YGR227W|681|701|NaN|NaN|NaN|NaN
KAN|10|4|YBR162W-A|537|750|NaN|NaN|NaN|NaN
KAN|10|5|YBR164C|554|577|NaN|NaN|NaN|NaN
KAN|10|6|YBR052C|554|738|NaN|NaN|NaN|NaN
KAN|10|7|YBR171W|636|736|NaN|NaN|NaN|NaN
KAN|10|8|YBR036C|11|146|NaN|NaN|NaN|NaN
KAN|10|9|YPR114W|674|797|NaN|NaN|NaN|NaN
KAN|10|10|YFR041C|640|792|NaN|NaN|NaN|NaN
KAN|10|11|YBR132C|687|802|NaN|NaN|NaN|NaN
KAN|10|12|YBR106W|434|551|NaN|NaN|NaN|NaN
KAN|10|13|YPR063C|635|704|NaN|NaN|NaN|NaN
KAN|10|14|YPR071W|639|720|NaN|NaN|NaN|NaN
KAN|10|15|YBL102W|673|755|NaN|NaN|NaN|NaN
KAN|10|16|YBR097W|0|0|NaN|NaN|NaN|NaN
KAN|10|17|YDL121C|764|837|NaN|NaN|NaN|NaN
KAN|10|18|YDR518W|689|823|NaN|NaN|NaN|NaN
KAN|10|19|YDR519W|409|716|NaN|NaN|NaN|NaN
KAN|10|20|YDR524C|716|661|NaN|NaN|NaN|NaN
KAN|10|21|YML048W|360|669|NaN|NaN|NaN|NaN
KAN|10|22|YJR073C|45|350|NaN|NaN|NaN|NaN
KAN|10|23|wt_blank_sean|0|0|NaN|NaN|NaN|NaN
KAN|10|24|YJR088C|820|1012|NaN|NaN|NaN|NaN
KAN|11|1|YDR503C|973|656|NaN|NaN|NaN|NaN
KAN|11|2|YML059C|782|856|NaN|NaN|NaN|NaN
KAN|11|3|YML055W|435|694|NaN|NaN|NaN|NaN
KAN|11|4|YDL099W|553|710|NaN|NaN|NaN|NaN
KAN|11|5|YDL100C|594|778|NaN|NaN|NaN|NaN
KAN|11|6|YDR484W|203|279|NaN|NaN|NaN|NaN
KAN|11|7|YDR492W|545|831|NaN|NaN|NaN|NaN
KAN|11|8|YGL126W|632|700|NaN|NaN|NaN|NaN
KAN|11|9|YIL124W|446|761|NaN|NaN|NaN|NaN
KAN|11|10|YDL091C|593|726|NaN|NaN|NaN|NaN
KAN|11|11|YDL093W|546|675|NaN|NaN|NaN|NaN
KAN|11|12|YFL048C|709|820|NaN|NaN|NaN|NaN
KAN|11|13|YDL095W|727|821|NaN|NaN|NaN|NaN
KAN|11|14|YFL025C|700|755|NaN|NaN|NaN|NaN
KAN|11|15|YGL161C|582|641|NaN|NaN|NaN|NaN
KAN|11|16|YGL167C|649|659|NaN|NaN|NaN|NaN
KAN|11|17|YGR261C|618|731|NaN|NaN|NaN|NaN
KAN|11|18|YGR263C|602|753|NaN|NaN|NaN|NaN
KAN|11|19|YGR266W|617|706|NaN|NaN|NaN|NaN
KAN|11|20|YNR039C|475|694|NaN|NaN|NaN|NaN
KAN|11|21|YNL146W|620|751|NaN|NaN|NaN|NaN
KAN|11|22|YNR019W|730|825|NaN|NaN|NaN|NaN
KAN|11|23|YCR043C|665|985|NaN|NaN|NaN|NaN
KAN|11|24|YNR021W|770|1130|NaN|NaN|NaN|NaN
KAN|12|1|YCR044C|923|785|NaN|NaN|NaN|NaN
KAN|12|2|YCR061W|602|685|NaN|NaN|NaN|NaN
KAN|12|3|YNR030W|471|556|NaN|NaN|NaN|NaN
KAN|12|4|YBR177C|698|792|NaN|NaN|NaN|NaN
KAN|12|5|YNR008W|509|775|NaN|NaN|NaN|NaN
KAN|12|6|YNR013C|623|745|NaN|NaN|NaN|NaN
KAN|12|7|YBR283C|583|683|NaN|NaN|NaN|NaN
KAN|12|8|YNL041C|555|656|NaN|NaN|NaN|NaN
KAN|12|9|YNL044W|633|728|NaN|NaN|NaN|NaN
KAN|12|10|YBR290W|601|759|NaN|NaN|NaN|NaN
KAN|12|11|YNL046W|668|740|NaN|NaN|NaN|NaN
KAN|12|12|YNL049C|703|748|NaN|NaN|NaN|NaN
KAN|12|13|YBR273C|650|650|NaN|NaN|NaN|NaN
KAN|12|14|YBR264C|604|692|NaN|NaN|NaN|NaN
KAN|12|15|YNL008C|544|779|NaN|NaN|NaN|NaN
KAN|12|16|YDL137W|565|611|NaN|NaN|NaN|NaN
KAN|12|17|YJL024C|651|744|NaN|NaN|NaN|NaN
KAN|12|18|YJL029C|575|583|NaN|NaN|NaN|NaN
KAN|12|19|YML067C|668|739|NaN|NaN|NaN|NaN
KAN|12|20|YJL004C|594|714|NaN|NaN|NaN|NaN
KAN|12|21|YML038C|471|720|NaN|NaN|NaN|NaN
KAN|12|22|YER151C|261|408|NaN|NaN|NaN|NaN
KAN|12|23|YML075C|499|738|NaN|NaN|NaN|NaN
KAN|12|24|YGR086C|506|871|NaN|NaN|NaN|NaN
KAN|13|1|YGR089W|1062|708|NaN|NaN|NaN|NaN
KAN|13|2|YGR106C|672|733|NaN|NaN|NaN|NaN
KAN|13|3|YLR246W|671|517|NaN|NaN|NaN|NaN
KAN|13|4|YJR118C|572|718|NaN|NaN|NaN|NaN
KAN|13|5|YDR205W|622|727|NaN|NaN|NaN|NaN
KAN|13|6|YGR038W|684|757|NaN|NaN|NaN|NaN
KAN|13|7|YJR131W|610|746|NaN|NaN|NaN|NaN
KAN|13|8|YJR134C|528|782|NaN|NaN|NaN|NaN
KAN|13|9|YER120W|647|689|NaN|NaN|NaN|NaN
KAN|13|10|YER122C|475|696|NaN|NaN|NaN|NaN
KAN|13|11|YJR117W|443|801|NaN|NaN|NaN|NaN
KAN|13|12|YER113C|561|722|NaN|NaN|NaN|NaN
KAN|13|13|YJR040W|640|765|NaN|NaN|NaN|NaN
KAN|13|14|YKR067W|616|663|NaN|NaN|NaN|NaN
KAN|13|15|YJR031C|566|716|NaN|NaN|NaN|NaN
KAN|13|16|YMR054W|495|718|NaN|NaN|NaN|NaN
KAN|13|17|YIR033W|424|725|NaN|NaN|NaN|NaN
KAN|13|18|YJR010C-A|479|724|NaN|NaN|NaN|NaN
KAN|13|19|YJR015W|651|752|NaN|NaN|NaN|NaN
KAN|13|20|YMR052W|570|738|NaN|NaN|NaN|NaN
KAN|13|21|YBR287W|772|788|NaN|NaN|NaN|NaN
KAN|13|22|YBR288C|748|806|NaN|NaN|NaN|NaN
KAN|13|23|YAR002C-A|750|730|NaN|NaN|NaN|NaN
KAN|13|24|YMR119W|841|1040|NaN|NaN|NaN|NaN
KAN|14|1|YNL125C|262|370|NaN|NaN|NaN|NaN
KAN|14|2|YNL130C|713|705|NaN|NaN|NaN|NaN
KAN|14|3|YIL030C|614|718|NaN|NaN|NaN|NaN
KAN|14|4|YNL085W|634|708|NaN|NaN|NaN|NaN
KAN|14|5|YNL095C|591|664|NaN|NaN|NaN|NaN
KAN|14|6|YLR390W-A|693|821|NaN|NaN|NaN|NaN
KAN|14|7|YJL078C|605|767|NaN|NaN|NaN|NaN
KAN|14|8|YKR053C|540|841|NaN|NaN|NaN|NaN
KAN|14|9|YNL051W|475|718|NaN|NaN|NaN|NaN
KAN|14|10|YPL137C|656|685|NaN|NaN|NaN|NaN
KAN|14|11|YDL072C|590|696|NaN|NaN|NaN|NaN
KAN|14|12|YCR048W|646|695|NaN|NaN|NaN|NaN
KAN|14|13|YCR067C|542|722|NaN|NaN|NaN|NaN
KAN|14|14|YCR034W|633|713|NaN|NaN|NaN|NaN
KAN|14|15|YGR130C|566|722|NaN|NaN|NaN|NaN
KAN|14|16|YGL223C|668|747|NaN|NaN|NaN|NaN
KAN|14|17|YBR255W|394|620|NaN|NaN|NaN|NaN
KAN|14|18|YER087C-B|592|748|NaN|NaN|NaN|NaN
KAN|14|19|YIL105C|493|713|NaN|NaN|NaN|NaN
KAN|14|20|YDR476C|494|696|NaN|NaN|NaN|NaN
KAN|14|21|YDR525W|493|754|NaN|NaN|NaN|NaN
KAN|14|22|YDR057W|277|494|NaN|NaN|NaN|NaN
KAN|14|23|YBR159W|630|754|NaN|NaN|NaN|NaN
KAN|14|24|YHR123W|812|1098|NaN|NaN|NaN|NaN
KAN|15|1|YGR284C|1152|791|NaN|NaN|NaN|NaN
KAN|15|2|YOL101C|711|610|NaN|NaN|NaN|NaN
KAN|15|3|YOL107W|410|608|NaN|NaN|NaN|NaN
KAN|15|4|YNL300W|614|644|NaN|NaN|NaN|NaN
KAN|15|5|YOL110W|610|658|NaN|NaN|NaN|NaN
KAN|15|6|YOR317W|418|712|NaN|NaN|NaN|NaN
KAN|15|7|YML071C|373|639|NaN|NaN|NaN|NaN
KAN|15|8|YIR038C|480|802|NaN|NaN|NaN|NaN
KAN|15|9|YML101C|393|754|NaN|NaN|NaN|NaN
KAN|15|10|YOL137W|634|716|NaN|NaN|NaN|NaN
KAN|15|11|YDR424C|617|666|NaN|NaN|NaN|NaN
KAN|15|12|YMR065W|515|589|NaN|NaN|NaN|NaN
KAN|15|13|YML128C|363|608|NaN|NaN|NaN|NaN
KAN|15|14|YHR045W|564|749|NaN|NaN|NaN|NaN
KAN|15|15|YHR181W|468|678|NaN|NaN|NaN|NaN
KAN|15|16|YMR123W|412|578|NaN|NaN|NaN|NaN
KAN|15|17|YLR039C|382|549|NaN|NaN|NaN|NaN
KAN|15|18|YLR050C|394|561|NaN|NaN|NaN|NaN
KAN|15|19|YNR075W|453|707|NaN|NaN|NaN|NaN
KAN|15|20|YOL088C|738|773|NaN|NaN|NaN|NaN
KAN|15|21|YMR313C|243|567|NaN|NaN|NaN|NaN
KAN|15|22|YHR004C|663|797|NaN|NaN|NaN|NaN
KAN|15|23|YLR450W|589|799|NaN|NaN|NaN|NaN
KAN|15|24|YDL192W|673|890|NaN|NaN|NaN|NaN
KAN|16|1|YNR051C|484|1049|NaN|NaN|NaN|NaN
KAN|16|2|YJL123C|368|957|NaN|NaN|NaN|NaN
KAN|16|3|YJL117W|340|603|NaN|NaN|NaN|NaN
KAN|16|4|YDL222C|410|993|NaN|NaN|NaN|NaN
KAN|16|5|YDL226C|308|714|NaN|NaN|NaN|NaN
KAN|16|6|YDL231C|530|614|NaN|NaN|NaN|NaN
KAN|16|7|YDL232W|592|737|NaN|NaN|NaN|NaN
KAN|16|8|YJL079C|488|712|NaN|NaN|NaN|NaN
KAN|16|9|YKR088C|373|822|NaN|NaN|NaN|NaN
KAN|16|10|YJL073W|329|603|NaN|NaN|NaN|NaN
KAN|16|11|YJL062W|569|948|NaN|NaN|NaN|NaN
KAN|16|12|YJR066W|279|634|NaN|NaN|NaN|NaN
KAN|16|13|YDR483W|538|708|NaN|NaN|NaN|NaN
KAN|16|14|YER044C|3|77|NaN|NaN|NaN|NaN
KAN|16|15|YDL204W|490|1053|NaN|NaN|NaN|NaN
KAN|16|16|YBR058C-A|0|0|NaN|NaN|NaN|NaN
KAN|16|17|YBR096W|410|963|NaN|NaN|NaN|NaN
KAN|16|18|YBR234C|247|858|NaN|NaN|NaN|NaN
KAN|16|19|YDR027C|0|7|NaN|NaN|NaN|NaN
KAN|16|20|YDR032C|425|653|NaN|NaN|NaN|NaN
KAN|16|21|YEL022W|261|877|NaN|NaN|NaN|NaN
KAN|16|22|YER053C-A|373|624|NaN|NaN|NaN|NaN
KAN|16|23|YER100W|457|1240|NaN|NaN|NaN|NaN
KAN|16|24|YGL095C|0|0|NaN|NaN|NaN|NaN
NAT|YDR246W*A
KAN|1|1|YCR017C|509|312|NaN|NaN|NaN|NaN
KAN|1|2|YDR056C|432|46|NaN|NaN|NaN|NaN
KAN|1|3|YBR229C|721|495|NaN|NaN|NaN|NaN
KAN|1|4|YCR011C|662|341|NaN|NaN|NaN|NaN
KAN|1|5|YBL011W|594|463|NaN|NaN|NaN|NaN
KAN|1|6|YBL017C|455|192|NaN|NaN|NaN|NaN
KAN|1|7|YCL056C|616|509|NaN|NaN|NaN|NaN
KAN|1|8|YDR137W|298|193|NaN|NaN|NaN|NaN
KAN|1|9|YAR042W|742|518|NaN|NaN|NaN|NaN
KAN|1|10|YBR201W|647|529|NaN|NaN|NaN|NaN
KAN|1|11|YCL045C|624|462|NaN|NaN|NaN|NaN
KAN|1|12|YBR183W|611|430|NaN|NaN|NaN|NaN
KAN|1|13|YDR108W|426|251|NaN|NaN|NaN|NaN
KAN|1|14|YAL007C|565|450|NaN|NaN|NaN|NaN
KAN|1|15|YDR100W|625|416|NaN|NaN|NaN|NaN
KAN|1|16|YAL026C|445|342|NaN|NaN|NaN|NaN
KAN|1|17|YAL023C|495|332|NaN|NaN|NaN|NaN
KAN|1|18|YBL082C|537|430|NaN|NaN|NaN|NaN
KAN|1|19|YDR084C|501|384|NaN|NaN|NaN|NaN
KAN|1|20|YAL042W|585|452|NaN|NaN|NaN|NaN
KAN|1|21|YAL058W|525|361|NaN|NaN|NaN|NaN
KAN|1|22|YGL200C|654|493|NaN|NaN|NaN|NaN
KAN|1|23|YGL203C|566|364|NaN|NaN|NaN|NaN
KAN|1|24|YDR294C|729|526|NaN|NaN|NaN|NaN
KAN|2|1|YDR297W|633|480|NaN|NaN|NaN|NaN
KAN|2|2|YEL001C|630|533|NaN|NaN|NaN|NaN
KAN|2|3|YEL003W|435|349|NaN|NaN|NaN|NaN
KAN|2|4|YDR304C|478|425|NaN|NaN|NaN|NaN
KAN|2|5|YEL004W|466|417|NaN|NaN|NaN|NaN
KAN|2|6|YEL005C|494|448|NaN|NaN|NaN|NaN
KAN|2|7|YDR307W|411|397|NaN|NaN|NaN|NaN
KAN|2|8|YGL084C|264|240|NaN|NaN|NaN|NaN
KAN|2|9|YGL054C|442|386|NaN|NaN|NaN|NaN
KAN|2|10|YER019C-A|503|485|NaN|NaN|NaN|NaN
KAN|2|11|YDR270W|400|404|NaN|NaN|NaN|NaN
KAN|2|12|YDR410C|0|0|NaN|NaN|NaN|NaN
KAN|2|13|YDR411C|666|585|NaN|NaN|NaN|NaN
KAN|2|14|YER004W|563|491|NaN|NaN|NaN|NaN
KAN|2|15|YER005W|443|377|NaN|NaN|NaN|NaN
KAN|2|16|YGL020C|601|499|NaN|NaN|NaN|NaN
KAN|2|17|YEL064C|0|44|NaN|NaN|NaN|NaN
KAN|2|18|YGL027C|594|455|NaN|NaN|NaN|NaN
KAN|2|19|YDR233C|349|323|NaN|NaN|NaN|NaN
KAN|2|20|YEL042W|601|557|NaN|NaN|NaN|NaN
KAN|2|21|YEL043W|92|114|NaN|NaN|NaN|NaN
KAN|2|22|YGL005C|387|304|NaN|NaN|NaN|NaN
KAN|2|23|YGL010W|498|490|NaN|NaN|NaN|NaN
KAN|2|24|YGL012W|537|641|NaN|NaN|NaN|NaN
KAN|3|1|YDR349C|725|569|NaN|NaN|NaN|NaN
KAN|3|2|YDR221W|479|381|NaN|NaN|NaN|NaN
KAN|3|3|YDR222W|344|278|NaN|NaN|NaN|NaN
KAN|3|4|YDR357C|486|404|NaN|NaN|NaN|NaN
KAN|3|5|YEL031W|417|387|NaN|NaN|NaN|NaN
KAN|3|6|YER083C|562|479|NaN|NaN|NaN|NaN
KAN|3|7|YDR344C|583|508|NaN|NaN|NaN|NaN
KAN|3|8|YEL013W|241|271|NaN|NaN|NaN|NaN
KAN|3|9|YEL015W|481|424|NaN|NaN|NaN|NaN
KAN|3|10|YER071C|542|490|NaN|NaN|NaN|NaN
KAN|3|11|YDR320C|295|222|NaN|NaN|NaN|NaN
KAN|3|12|YHR110W|646|585|NaN|NaN|NaN|NaN
KAN|3|13|YIL076W|417|379|NaN|NaN|NaN|NaN
KAN|3|14|YIL090W|272|267|NaN|NaN|NaN|NaN
KAN|3|15|YIL039W|609|541|NaN|NaN|NaN|NaN
KAN|3|16|YIL040W|483|445|NaN|NaN|NaN|NaN
KAN|3|17|YIL043C|511|478|NaN|NaN|NaN|NaN
KAN|3|18|YIL044C|545|454|NaN|NaN|NaN|NaN
KAN|3|19|YGR199W|556|482|NaN|NaN|NaN|NaN
KAN|3|20|YGR202C|515|449|NaN|NaN|NaN|NaN
KAN|3|21|YHR060W|0|0|NaN|NaN|NaN|NaN
KAN|3|22|YIL027C|664|546|NaN|NaN|NaN|NaN
KAN|3|23|YHR079C|549|494|NaN|NaN|NaN|NaN
KAN|3|24|YGR177C|561|680|NaN|NaN|NaN|NaN
KAN|4|1|YGR036C|23|65|NaN|NaN|NaN|NaN
KAN|4|2|YHR039C|674|519|NaN|NaN|NaN|NaN
KAN|4|3|YIL005W|382|337|NaN|NaN|NaN|NaN
KAN|4|4|YIL016W|637|535|NaN|NaN|NaN|NaN
KAN|4|5|YGR170W|458|420|NaN|NaN|NaN|NaN
KAN|4|6|YHR204W|619|572|NaN|NaN|NaN|NaN
KAN|4|7|YGR157W|288|276|NaN|NaN|NaN|NaN
KAN|4|8|YHL003C|495|498|NaN|NaN|NaN|NaN
KAN|4|9|YHR176W|423|351|NaN|NaN|NaN|NaN
KAN|4|10|YHR142W|516|431|NaN|NaN|NaN|NaN
KAN|4|11|YGL226C-A|643|537|NaN|NaN|NaN|NaN
KAN|4|12|YGL231C|365|346|NaN|NaN|NaN|NaN
KAN|4|13|YHL031C|365|327|NaN|NaN|NaN|NaN
KAN|4|14|YHR135C|579|466|NaN|NaN|NaN|NaN
KAN|4|15|YHR136C|546|474|NaN|NaN|NaN|NaN
KAN|4|16|YGR105W|51|122|NaN|NaN|NaN|NaN
KAN|4|17|YLL014W|562|452|NaN|NaN|NaN|NaN
KAN|4|18|YKL020C|572|446|NaN|NaN|NaN|NaN
KAN|4|19|YLR080W|579|489|NaN|NaN|NaN|NaN
KAN|4|20|YKL140W|544|429|NaN|NaN|NaN|NaN
KAN|4|21|YKL008C|618|513|NaN|NaN|NaN|NaN
KAN|4|22|YLR056W|621|566|NaN|NaN|NaN|NaN
KAN|4|23|YLR064W|650|606|NaN|NaN|NaN|NaN
KAN|4|24|YKL119C|177|222|NaN|NaN|NaN|NaN
KAN|5|1|YJL134W|557|452|NaN|NaN|NaN|NaN
KAN|5|2|YLR042C|719|529|NaN|NaN|NaN|NaN
KAN|5|3|YLR023C|596|478|NaN|NaN|NaN|NaN
KAN|5|4|YJL178C|557|523|NaN|NaN|NaN|NaN
KAN|5|5|YJL171C|0|0|NaN|NaN|NaN|NaN
KAN|5|6|YKL094W|646|589|NaN|NaN|NaN|NaN
KAN|5|7|YJL168C|452|409|NaN|NaN|NaN|NaN
KAN|5|8|YKL212W|263|314|NaN|NaN|NaN|NaN
KAN|5|9|YJL192C|463|421|NaN|NaN|NaN|NaN
KAN|5|10|YKL073W|548|492|NaN|NaN|NaN|NaN
KAN|5|11|YKL179C|566|506|NaN|NaN|NaN|NaN
KAN|5|12|YLL043W|479|411|NaN|NaN|NaN|NaN
KAN|5|13|YLL052C|565|462|NaN|NaN|NaN|NaN
KAN|5|14|YLL055W|541|467|NaN|NaN|NaN|NaN
KAN|5|15|YKL063C|634|599|NaN|NaN|NaN|NaN
KAN|5|16|YKL065C|628|606|NaN|NaN|NaN|NaN
KAN|5|17|YJL198W|541|478|NaN|NaN|NaN|NaN
KAN|5|18|YJL196C|530|402|NaN|NaN|NaN|NaN
KAN|5|19|YLL023C|542|489|NaN|NaN|NaN|NaN
KAN|5|20|YLL028W|615|472|NaN|NaN|NaN|NaN
KAN|5|21|YJL212C|391|323|NaN|NaN|NaN|NaN
KAN|5|22|YMR022W|625|540|NaN|NaN|NaN|NaN
KAN|5|23|YMR214W|468|364|NaN|NaN|NaN|NaN
KAN|5|24|YMR215W|746|802|NaN|NaN|NaN|NaN
KAN|6|1|YMR010W|779|522|NaN|NaN|NaN|NaN
KAN|6|2|YMR015C|567|440|NaN|NaN|NaN|NaN
KAN|6|3|YLR207W|626|574|NaN|NaN|NaN|NaN
KAN|6|4|YLR350W|381|323|NaN|NaN|NaN|NaN
KAN|6|5|YLR220W|615|543|NaN|NaN|NaN|NaN
KAN|6|6|YML012W|580|502|NaN|NaN|NaN|NaN
KAN|6|7|YML008C|439|392|NaN|NaN|NaN|NaN
KAN|6|8|YMR202W|189|227|NaN|NaN|NaN|NaN
KAN|6|9|YLR194C|590|467|NaN|NaN|NaN|NaN
KAN|6|10|YMR183C|502|419|NaN|NaN|NaN|NaN
KAN|6|11|YML019W|493|435|NaN|NaN|NaN|NaN
KAN|6|12|YML013W|556|456|NaN|NaN|NaN|NaN
KAN|6|13|YLR292C|593|473|NaN|NaN|NaN|NaN
KAN|6|14|YMR161W|539|495|NaN|NaN|NaN|NaN
KAN|6|15|YMR163C|510|507|NaN|NaN|NaN|NaN
KAN|6|16|YLR396C|0|0|NaN|NaN|NaN|NaN
KAN|6|17|YMR152W|675|593|NaN|NaN|NaN|NaN
KAN|6|18|YLR130C|603|512|NaN|NaN|NaN|NaN
KAN|6|19|YLR268W|506|389|NaN|NaN|NaN|NaN
KAN|6|20|YMR029C|529|450|NaN|NaN|NaN|NaN
KAN|6|21|YMR031C|535|427|NaN|NaN|NaN|NaN
KAN|6|22|YLR372W|559|528|NaN|NaN|NaN|NaN
KAN|6|23|YLR242C|540|426|NaN|NaN|NaN|NaN
KAN|6|24|YLR250W|588|731|NaN|NaN|NaN|NaN
KAN|7|1|YLR120C|883|673|NaN|NaN|NaN|NaN
KAN|7|2|YOR245C|534|484|NaN|NaN|NaN|NaN
KAN|7|3|YOR115C|486|451|NaN|NaN|NaN|NaN
KAN|7|4|YNL297C|399|401|NaN|NaN|NaN|NaN
KAN|7|5|YNL156C|577|514|NaN|NaN|NaN|NaN
KAN|7|6|YNL153C|395|361|NaN|NaN|NaN|NaN
KAN|7|7|YOR002W|656|581|NaN|NaN|NaN|NaN
KAN|7|8|YOR092W|583|484|NaN|NaN|NaN|NaN
KAN|7|9|YOR214C|571|516|NaN|NaN|NaN|NaN
KAN|7|10|YOR216C|468|439|NaN|NaN|NaN|NaN
KAN|7|11|YOR085W|534|473|NaN|NaN|NaN|NaN
KAN|7|12|YOR089C|504|439|NaN|NaN|NaN|NaN
KAN|7|13|YNL194C|528|453|NaN|NaN|NaN|NaN
KAN|7|14|YNL327W|666|604|NaN|NaN|NaN|NaN
KAN|7|15|YNL190W|570|538|NaN|NaN|NaN|NaN
KAN|7|16|YNL323W|591|470|NaN|NaN|NaN|NaN
KAN|7|17|YOR198C|0|0|NaN|NaN|NaN|NaN
KAN|7|18|YOR067C|592|447|NaN|NaN|NaN|NaN
KAN|7|19|YOR070C|426|366|NaN|NaN|NaN|NaN
KAN|7|20|YOR079C|630|605|NaN|NaN|NaN|NaN
KAN|7|21|YMR307W|257|296|NaN|NaN|NaN|NaN
KAN|7|22|YOR049C|544|386|NaN|NaN|NaN|NaN
KAN|7|23|YMR292W|423|527|NaN|NaN|NaN|NaN
KAN|7|24|YNL219C|655|708|NaN|NaN|NaN|NaN
KAN|8|1|YMR299C|697|467|NaN|NaN|NaN|NaN
KAN|8|2|YOR165W|569|464|NaN|NaN|NaN|NaN
KAN|8|3|YOR036W|0|0|NaN|NaN|NaN|NaN
KAN|8|4|YOR171C|587|514|NaN|NaN|NaN|NaN
KAN|8|5|YOR175C|400|364|NaN|NaN|NaN|NaN
KAN|8|6|YOR042W|300|202|NaN|NaN|NaN|NaN
KAN|8|7|YOR044W|560|436|NaN|NaN|NaN|NaN
KAN|8|8|YNL238W|485|421|NaN|NaN|NaN|NaN
KAN|8|9|YMR264W|595|557|NaN|NaN|NaN|NaN
KAN|8|10|YMR272C|443|347|NaN|NaN|NaN|NaN
KAN|8|11|YMR274C|589|506|NaN|NaN|NaN|NaN
KAN|8|12|YOR016C|594|522|NaN|NaN|NaN|NaN
KAN|8|13|YNL280C|439|397|NaN|NaN|NaN|NaN
KAN|8|14|YMR251W-A|566|534|NaN|NaN|NaN|NaN
KAN|8|15|YMR253C|537|473|NaN|NaN|NaN|NaN
KAN|8|16|YPR028W|601|532|NaN|NaN|NaN|NaN
KAN|8|17|YPL227C|528|479|NaN|NaN|NaN|NaN
KAN|8|18|YOL013C|672|626|NaN|NaN|NaN|NaN
KAN|8|19|YOL018C|392|328|NaN|NaN|NaN|NaN
KAN|8|20|YPR003C|701|628|NaN|NaN|NaN|NaN
KAN|8|21|YPL246C|405|392|NaN|NaN|NaN|NaN
KAN|8|22|YOR377W|508|424|NaN|NaN|NaN|NaN
KAN|8|23|YPL274W|498|462|NaN|NaN|NaN|NaN
KAN|8|24|YPL051W|452|600|NaN|NaN|NaN|NaN
KAN|9|1|YPL170W|835|596|NaN|NaN|NaN|NaN
KAN|9|2|YOL065C|614|485|NaN|NaN|NaN|NaN
KAN|9|3|YOR311C|301|226|NaN|NaN|NaN|NaN
KAN|9|4|YOR321W|666|582|NaN|NaN|NaN|NaN
KAN|9|5|YPL195W|552|518|NaN|NaN|NaN|NaN
KAN|9|6|YOL047C|493|465|NaN|NaN|NaN|NaN
KAN|9|7|YOR307C|303|237|NaN|NaN|NaN|NaN
KAN|9|8|YPL087W|500|446|NaN|NaN|NaN|NaN
KAN|9|9|YPL207W|556|493|NaN|NaN|NaN|NaN
KAN|9|10|YPL206C|547|463|NaN|NaN|NaN|NaN
KAN|9|11|YOR284W|516|493|NaN|NaN|NaN|NaN
KAN|9|12|YOR285W|546|535|NaN|NaN|NaN|NaN
KAN|9|13|YOR288C|560|501|NaN|NaN|NaN|NaN
KAN|9|14|YOL030W|490|425|NaN|NaN|NaN|NaN
KAN|9|15|YOL031C|466|438|NaN|NaN|NaN|NaN
KAN|9|16|YOR291W|614|542|NaN|NaN|NaN|NaN
KAN|9|17|YCL025C|286|266|NaN|NaN|NaN|NaN
KAN|9|18|YDL052C|439|400|NaN|NaN|NaN|NaN
KAN|9|19|YPR173C|0|3|NaN|NaN|NaN|NaN
KAN|9|20|YCL001W|472|353|NaN|NaN|NaN|NaN
KAN|9|21|YPR148C|533|491|NaN|NaN|NaN|NaN
KAN|9|22|YPR149W|600|481|NaN|NaN|NaN|NaN
KAN|9|23|YDL018C|678|632|NaN|NaN|NaN|NaN
KAN|9|24|YBR067C|482|592|NaN|NaN|NaN|NaN
KAN|10|1|YDL019C|758|549|NaN|NaN|NaN|NaN
KAN|10|2|YPR135W|344|130|NaN|NaN|NaN|NaN
KAN|10|3|YGR227W|521|443|NaN|NaN|NaN|NaN
KAN|10|4|YBR162W-A|511|476|NaN|NaN|NaN|NaN
KAN|10|5|YBR164C|470|444|NaN|NaN|NaN|NaN
KAN|10|6|YBR052C|545|537|NaN|NaN|NaN|NaN
KAN|10|7|YBR171W|361|413|NaN|NaN|NaN|NaN
KAN|10|8|YBR036C|57|105|NaN|NaN|NaN|NaN
KAN|10|9|YPR114W|544|423|NaN|NaN|NaN|NaN
KAN|10|10|YFR041C|499|462|NaN|NaN|NaN|NaN
KAN|10|11|YBR132C|567|490|NaN|NaN|NaN|NaN
KAN|10|12|YBR106W|310|300|NaN|NaN|NaN|NaN
KAN|10|13|YPR063C|560|481|NaN|NaN|NaN|NaN
KAN|10|14|YPR071W|522|485|NaN|NaN|NaN|NaN
KAN|10|15|YBL102W|631|586|NaN|NaN|NaN|NaN
KAN|10|16|YBR097W|0|0|NaN|NaN|NaN|NaN
KAN|10|17|YDL121C|470|456|NaN|NaN|NaN|NaN
KAN|10|18|YDR518W|612|537|NaN|NaN|NaN|NaN
KAN|10|19|YDR519W|651|470|NaN|NaN|NaN|NaN
KAN|10|20|YDR524C|590|473|NaN|NaN|NaN|NaN
KAN|10|21|YML048W|505|441|NaN|NaN|NaN|NaN
KAN|10|22|YJR073C|313|325|NaN|NaN|NaN|NaN
KAN|10|23|wt_blank_sean|0|0|NaN|NaN|NaN|NaN
KAN|10|24|YJR088C|676|757|NaN|NaN|NaN|NaN
KAN|11|1|YDR503C|698|513|NaN|NaN|NaN|NaN
KAN|11|2|YML059C|596|485|NaN|NaN|NaN|NaN
KAN|11|3|YML055W|520|487|NaN|NaN|NaN|NaN
KAN|11|4|YDL099W|405|345|NaN|NaN|NaN|NaN
KAN|11|5|YDL100C|465|451|NaN|NaN|NaN|NaN
KAN|11|6|YDR484W|12|9|NaN|NaN|NaN|NaN
KAN|11|7|YDR492W|550|479|NaN|NaN|NaN|NaN
KAN|11|8|YGL126W|602|457|NaN|NaN|NaN|NaN
KAN|11|9|YIL124W|638|553|NaN|NaN|NaN|NaN
KAN|11|10|YDL091C|597|505|NaN|NaN|NaN|NaN
KAN|11|11|YDL093W|496|414|NaN|NaN|NaN|NaN
KAN|11|12|YFL048C|544|459|NaN|NaN|NaN|NaN
KAN|11|13|YDL095W|459|382|NaN|NaN|NaN|NaN
KAN|11|14|YFL025C|515|495|NaN|NaN|NaN|NaN
KAN|11|15|YGL161C|537|472|NaN|NaN|NaN|NaN
KAN|11|16|YGL167C|483|421|NaN|NaN|NaN|NaN
KAN|11|17|YGR261C|542|496|NaN|NaN|NaN|NaN
KAN|11|18|YGR263C|559|508|NaN|NaN|NaN|NaN
KAN|11|19|YGR266W|585|454|NaN|NaN|NaN|NaN
KAN|11|20|YNR039C|639|475|NaN|NaN|NaN|NaN
KAN|11|21|YNL146W|513|458|NaN|NaN|NaN|NaN
KAN|11|22|YNR019W|643|653|NaN|NaN|NaN|NaN
KAN|11|23|YCR043C|621|543|NaN|NaN|NaN|NaN
KAN|11|24|YNR021W|669|708|NaN|NaN|NaN|NaN
KAN|12|1|YCR044C|457|415|NaN|NaN|NaN|NaN
KAN|12|2|YCR061W|561|450|NaN|NaN|NaN|NaN
KAN|12|3|YNR030W|562|480|NaN|NaN|NaN|NaN
KAN|12|4|YBR177C|456|374|NaN|NaN|NaN|NaN
KAN|12|5|YNR008W|552|517|NaN|NaN|NaN|NaN
KAN|12|6|YNR013C|554|457|NaN|NaN|NaN|NaN
KAN|12|7|YBR283C|318|295|NaN|NaN|NaN|NaN
KAN|12|8|YNL041C|406|385|NaN|NaN|NaN|NaN
KAN|12|9|YNL044W|450|427|NaN|NaN|NaN|NaN
KAN|12|10|YBR290W|576|497|NaN|NaN|NaN|NaN
KAN|12|11|YNL046W|403|433|NaN|NaN|NaN|NaN
KAN|12|12|YNL049C|484|447|NaN|NaN|NaN|NaN
KAN|12|13|YBR273C|467|433|NaN|NaN|NaN|NaN
KAN|12|14|YBR264C|574|494|NaN|NaN|NaN|NaN
KAN|12|15|YNL008C|576|529|NaN|NaN|NaN|NaN
KAN|12|16|YDL137W|423|491|NaN|NaN|NaN|NaN
KAN|12|17|YJL024C|468|316|NaN|NaN|NaN|NaN
KAN|12|18|YJL029C|34|74|NaN|NaN|NaN|NaN
KAN|12|19|YML067C|514|462|NaN|NaN|NaN|NaN
KAN|12|20|YJL004C|604|513|NaN|NaN|NaN|NaN
KAN|12|21|YML038C|593|496|NaN|NaN|NaN|NaN
KAN|12|22|YER151C|300|293|NaN|NaN|NaN|NaN
KAN|12|23|YML075C|627|543|NaN|NaN|NaN|NaN
KAN|12|24|YGR086C|743|869|NaN|NaN|NaN|NaN
KAN|13|1|YGR089W|584|542|NaN|NaN|NaN|NaN
KAN|13|2|YGR106C|552|416|NaN|NaN|NaN|NaN
KAN|13|3|YLR246W|390|372|NaN|NaN|NaN|NaN
KAN|13|4|YJR118C|404|349|NaN|NaN|NaN|NaN
KAN|13|5|YDR205W|471|366|NaN|NaN|NaN|NaN
KAN|13|6|YGR038W|644|547|NaN|NaN|NaN|NaN
KAN|13|7|YJR131W|459|403|NaN|NaN|NaN|NaN
KAN|13|8|YJR134C|580|483|NaN|NaN|NaN|NaN
KAN|13|9|YER120W|545|519|NaN|NaN|NaN|NaN
KAN|13|10|YER122C|409|365|NaN|NaN|NaN|NaN
KAN|13|11|YJR117W|521|481|NaN|NaN|NaN|NaN
KAN|13|12|YER113C|508|420|NaN|NaN|NaN|NaN
KAN|13|13|YJR040W|511|452|NaN|NaN|NaN|NaN
KAN|13|14|YKR067W|537|474|NaN|NaN|NaN|NaN
KAN|13|15|YJR031C|455|431|NaN|NaN|NaN|NaN
KAN|13|16|YMR054W|550|481|NaN|NaN|NaN|NaN
KAN|13|17|YIR033W|550|465|NaN|NaN|NaN|NaN
KAN|13|18|YJR010C-A|625|493|NaN|NaN|NaN|NaN
KAN|13|19|YJR015W|544|449|NaN|NaN|NaN|NaN
KAN|13|20|YMR052W|514|399|NaN|NaN|NaN|NaN
KAN|13|21|YBR287W|545|437|NaN|NaN|NaN|NaN
KAN|13|22|YBR288C|273|217|NaN|NaN|NaN|NaN
KAN|13|23|YAR002C-A|296|314|NaN|NaN|NaN|NaN
KAN|13|24|YMR119W|749|838|NaN|NaN|NaN|NaN
KAN|14|1|YNL125C|95|104|NaN|NaN|NaN|NaN
KAN|14|2|YNL130C|323|227|NaN|NaN|NaN|NaN
KAN|14|3|YIL030C|507|400|NaN|NaN|NaN|NaN
KAN|14|4|YNL085W|384|368|NaN|NaN|NaN|NaN
KAN|14|5|YNL095C|188|221|NaN|NaN|NaN|NaN
KAN|14|6|YLR390W-A|606|507|NaN|NaN|NaN|NaN
KAN|14|7|YJL078C|526|440|NaN|NaN|NaN|NaN
KAN|14|8|YKR053C|465|389|NaN|NaN|NaN|NaN
KAN|14|9|YNL051W|474|415|NaN|NaN|NaN|NaN
KAN|14|10|YPL137C|488|402|NaN|NaN|NaN|NaN
KAN|14|11|YDL072C|592|517|NaN|NaN|NaN|NaN
KAN|14|12|YCR048W|537|469|NaN|NaN|NaN|NaN
KAN|14|13|YCR067C|595|531|NaN|NaN|NaN|NaN
KAN|14|14|YCR034W|535|495|NaN|NaN|NaN|NaN
KAN|14|15|YGR130C|452|437|NaN|NaN|NaN|NaN
KAN|14|16|YGL223C|553|458|NaN|NaN|NaN|NaN
KAN|14|17|YBR255W|465|367|NaN|NaN|NaN|NaN
KAN|14|18|YER087C-B|497|435|NaN|NaN|NaN|NaN
KAN|14|19|YIL105C|493|369|NaN|NaN|NaN|NaN
KAN|14|20|YDR476C|419|297|NaN|NaN|NaN|NaN
KAN|14|21|YDR525W|381|386|NaN|NaN|NaN|NaN
KAN|14|22|YDR057W|518|487|NaN|NaN|NaN|NaN
KAN|14|23|YBR159W|617|573|NaN|NaN|NaN|NaN
KAN|14|24|YHR123W|710|756|NaN|NaN|NaN|NaN
KAN|15|1|YGR284C|842|584|NaN|NaN|NaN|NaN
KAN|15|2|YOL101C|442|341|NaN|NaN|NaN|NaN
KAN|15|3|YOL107W|478|452|NaN|NaN|NaN|NaN
KAN|15|4|YNL300W|545|454|NaN|NaN|NaN|NaN
KAN|15|5|YOL110W|412|155|NaN|NaN|NaN|NaN
KAN|15|6|YOR317W|484|406|NaN|NaN|NaN|NaN
KAN|15|7|YML071C|460|288|NaN|NaN|NaN|NaN
KAN|15|8|YIR038C|432|355|NaN|NaN|NaN|NaN
KAN|15|9|YML101C|431|391|NaN|NaN|NaN|NaN
KAN|15|10|YOL137W|487|498|NaN|NaN|NaN|NaN
KAN|15|11|YDR424C|489|413|NaN|NaN|NaN|NaN
KAN|15|12|YMR065W|471|455|NaN|NaN|NaN|NaN
KAN|15|13|YML128C|95|139|NaN|NaN|NaN|NaN
KAN|15|14|YHR045W|568|518|NaN|NaN|NaN|NaN
KAN|15|15|YHR181W|496|472|NaN|NaN|NaN|NaN
KAN|15|16|YMR123W|551|474|NaN|NaN|NaN|NaN
KAN|15|17|YLR039C|207|172|NaN|NaN|NaN|NaN
KAN|15|18|YLR050C|464|311|NaN|NaN|NaN|NaN
KAN|15|19|YNR075W|379|302|NaN|NaN|NaN|NaN
KAN|15|20|YOL088C|382|314|NaN|NaN|NaN|NaN
KAN|15|21|YMR313C|245|194|NaN|NaN|NaN|NaN
KAN|15|22|YHR004C|500|448|NaN|NaN|NaN|NaN
KAN|15|23|YLR450W|521|546|NaN|NaN|NaN|NaN
KAN|15|24|YDL192W|623|833|NaN|NaN|NaN|NaN
KAN|16|1|YNR051C|619|681|NaN|NaN|NaN|NaN
KAN|16|2|YJL123C|615|604|NaN|NaN|NaN|NaN
KAN|16|3|YJL117W|437|579|NaN|NaN|NaN|NaN
KAN|16|4|YDL222C|475|675|NaN|NaN|NaN|NaN
KAN|16|5|YDL226C|263|397|NaN|NaN|NaN|NaN
KAN|16|6|YDL231C|529|535|NaN|NaN|NaN|NaN
KAN|16|7|YDL232W|430|418|NaN|NaN|NaN|NaN
KAN|16|8|YJL079C|357|274|NaN|NaN|NaN|NaN
KAN|16|9|YKR088C|503|520|NaN|NaN|NaN|NaN
KAN|16|10|YJL073W|445|607|NaN|NaN|NaN|NaN
KAN|16|11|YJL062W|359|636|NaN|NaN|NaN|NaN
KAN|16|12|YJR066W|367|437|NaN|NaN|NaN|NaN
KAN|16|13|YDR483W|489|643|NaN|NaN|NaN|NaN
KAN|16|14|YER044C|0|23|NaN|NaN|NaN|NaN
KAN|16|15|YDL204W|352|488|NaN|NaN|NaN|NaN
KAN|16|16|YBR058C-A|0|9|NaN|NaN|NaN|NaN
KAN|16|17|YBR096W|574|604|NaN|NaN|NaN|NaN
KAN|16|18|YBR234C|530|555|NaN|NaN|NaN|NaN
KAN|16|19|YDR027C|0|40|NaN|NaN|NaN|NaN
KAN|16|20|YDR032C|555|784|NaN|NaN|NaN|NaN
KAN|16|21|YEL022W|372|446|NaN|NaN|NaN|NaN
KAN|16|22|YER053C-A|485|683|NaN|NaN|NaN|NaN
KAN|16|23|YER100W|343|730|NaN|NaN|NaN|NaN
KAN|16|24|YGL095C|0|9|NaN|NaN|NaN|NaN
NAT|YDR254C*A
KAN|1|1|YCR017C|435|40|833|476|876|556
KAN|1|2|YDR056C|1059|803|716|513|919|737
KAN|1|3|YBR229C|481|415|389|296|463|400
KAN|1|4|YCR011C|641|571|641|430|845|793
KAN|1|5|YBL011W|621|510|839|593|875|815
KAN|1|6|YBL017C|727|544|768|678|606|514
KAN|1|7|YCL056C|1107|960|1072|961|770|580
KAN|1|8|YDR137W|25|9|2|0|642|573
KAN|1|9|YAR042W|914|676|983|654|619|474
KAN|1|10|YBR201W|449|420|745|424|755|601
KAN|1|11|YCL045C|957|749|540|339|602|443
KAN|1|12|YBR183W|927|829|852|710|665|579
KAN|1|13|YDR108W|382|493|574|435|1123|872
KAN|1|14|YAL007C|1146|1019|1082|783|939|843
KAN|1|15|YDR100W|771|954|864|741|836|794
KAN|1|16|YAL026C|135|13|355|338|406|382
KAN|1|17|YAL023C|1233|896|1029|714|936|800
KAN|1|18|YBL082C|502|439|926|726|923|814
KAN|1|19|YDR084C|936|738|753|542|900|792
KAN|1|20|YAL042W|767|672|728|672|767|697
KAN|1|21|YAL058W|256|193|728|617|611|571
KAN|1|22|YGL200C|361|323|1100|743|956|849
KAN|1|23|YGL203C|74|0|508|492|832|751
KAN|1|24|YDR294C|991|716|954|909|743|992
KAN|2|1|YDR297W|1002|1006|1039|882|1087|879
KAN|2|2|YEL001C|563|529|734|638|733|610
KAN|2|3|YEL003W|381|424|648|531|621|534
KAN|2|4|YDR304C|624|577|438|382|665|588
KAN|2|5|YEL004W|719|721|724|660|531|474
KAN|2|6|YEL005C|405|431|952|782|659|593
KAN|2|7|YDR307W|512|603|658|634|735|663
KAN|2|8|YGL084C|5|0|0|5|266|247
KAN|2|9|YGL054C|489|491|450|568|684|548
KAN|2|10|YER019C-A|593|604|584|543|669|574
KAN|2|11|YDR270W|485|611|568|558|821|720
KAN|2|12|YDR410C|0|0|0|0|0|0
KAN|2|13|YDR411C|354|457|754|491|666|570
KAN|2|14|YER004W|194|377|733|707|680|643
KAN|2|15|YER005W|405|407|546|460|702|620
KAN|2|16|YGL020C|315|487|352|325|709|661
KAN|2|17|YEL064C|102|43|0|6|238|382
KAN|2|18|YGL027C|323|390|302|247|419|356
KAN|2|19|YDR233C|673|972|799|668|787|708
KAN|2|20|YEL042W|116|282|630|639|678|634
KAN|2|21|YEL043W|350|568|658|568|748|671
KAN|2|22|YGL005C|438|384|480|428|652|629
KAN|2|23|YGL010W|494|603|453|503|732|750
KAN|2|24|YGL012W|279|624|425|511|696|821
KAN|3|1|YDR349C|741|645|787|642|900|702
KAN|3|2|YDR221W|336|509|546|457|639|587
KAN|3|3|YDR222W|646|652|350|371|631|579
KAN|3|4|YDR357C|527|591|669|622|659|637
KAN|3|5|YEL031W|0|0|7|12|85|72
KAN|3|6|YER083C|773|784|752|674|776|713
KAN|3|7|YDR344C|722|709|807|729|694|657
KAN|3|8|YEL013W|484|552|237|326|574|461
KAN|3|9|YEL015W|522|533|643|475|779|690
KAN|3|10|YER071C|863|829|752|699|833|714
KAN|3|11|YDR320C|309|347|485|353|959|843
KAN|3|12|YHR110W|649|679|818|674|759|643
KAN|3|13|YIL076W|46|60|332|306|530|501
KAN|3|14|YIL090W|57|0|388|300|183|147
KAN|3|15|YIL039W|642|833|836|721|706|614
KAN|3|16|YIL040W|410|314|771|699|709|630
KAN|3|17|YIL043C|1167|1050|957|829|758|727
KAN|3|18|YIL044C|786|660|859|731|590|533
KAN|3|19|YGR199W|700|551|615|518|634|552
KAN|3|20|YGR202C|657|625|612|525|720|664
KAN|3|21|YHR060W|60|34|93|61|207|198
KAN|3|22|YIL027C|254|121|760|747|773|689
KAN|3|23|YHR079C|0|24|135|106|250|282
KAN|3|24|YGR177C|622|747|815|896|707|859
KAN|4|1|YGR036C|0|55|58|189|564|545
KAN|4|2|YHR039C|519|515|800|675|731|629
KAN|4|3|YIL005W|354|427|772|707|627|575
KAN|4|4|YIL016W|283|218|533|369|659|636
KAN|4|5|YGR170W|648|645|643|616|546|507
KAN|4|6|YHR204W|693|732|625|581|695|662
KAN|4|7|YGR157W|84|166|0|36|307|356
KAN|4|8|YHL003C|213|198|958|857|629|573
KAN|4|9|YHR176W|611|784|813|664|764|715
KAN|4|10|YHR142W|811|737|523|447|688|625
KAN|4|11|YGL226C-A|1028|953|1003|862|791|736
KAN|4|12|YGL231C|383|394|774|682|717|662
KAN|4|13|YHL031C|257|333|355|329|451|380
KAN|4|14|YHR135C|914|793|873|700|821|695
KAN|4|15|YHR136C|507|539|706|566|756|682
KAN|4|16|YGR105W|0|0|2|4|283|230
KAN|4|17|YLL014W|440|435|641|550|717|608
KAN|4|18|YKL020C|634|727|434|383|748|710
KAN|4|19|YLR080W|667|823|814|752|646|578
KAN|4|20|YKL140W|440|437|616|576|686|652
KAN|4|21|YKL008C|1006|975|474|517|644|596
KAN|4|22|YLR056W|213|202|370|355|546|477
KAN|4|23|YLR064W|444|634|885|806|788|740
KAN|4|24|YKL119C|0|130|87|156|957|1083
KAN|5|1|YJL134W|601|464|947|679|822|670
KAN|5|2|YLR042C|779|770|760|617|770|682
KAN|5|3|YLR023C|648|689|629|544|623|563
KAN|5|4|YJL178C|720|751|685|616|596|573
KAN|5|5|YJL171C|665|554|632|536|587|548
KAN|5|6|YKL094W|702|681|639|644|720|700
KAN|5|7|YJL168C|319|449|519|446|465|431
KAN|5|8|YKL212W|57|127|31|99|285|241
KAN|5|9|YJL192C|642|644|810|726|782|730
KAN|5|10|YKL073W|10|3|26|17|183|154
KAN|5|11|YKL179C|784|874|864|757|749|696
KAN|5|12|YLL043W|605|655|762|627|646|600
KAN|5|13|YLL052C|789|819|656|585|685|560
KAN|5|14|YLL055W|741|657|846|775|733|667
KAN|5|15|YKL063C|361|522|811|788|601|555
KAN|5|16|YKL065C|594|691|588|493|640|555
KAN|5|17|YJL198W|538|556|808|652|703|616
KAN|5|18|YJL196C|777|840|866|758|651|587
KAN|5|19|YLL023C|471|601|732|643|654|619
KAN|5|20|YLL028W|304|395|546|573|726|672
KAN|5|21|YJL212C|631|726|593|711|735|760
KAN|5|22|YMR022W|178|250|545|460|512|462
KAN|5|23|YMR214W|736|773|795|844|704|681
KAN|5|24|YMR215W|996|1045|913|1043|855|1001
KAN|6|1|YMR010W|898|693|561|328|856|764
KAN|6|2|YMR015C|272|362|638|539|496|422
KAN|6|3|YLR207W|590|537|601|526|552|504
KAN|6|4|YLR350W|293|380|408|365|593|555
KAN|6|5|YLR220W|557|623|842|702|564|557
KAN|6|6|YML012W|619|651|679|687|727|683
KAN|6|7|YML008C|385|471|559|480|422|442
KAN|6|8|YMR202W|56|75|246|273|427|379
KAN|6|9|YLR194C|788|751|782|676|751|708
KAN|6|10|YMR183C|761|793|891|847|713|638
KAN|6|11|YML019W|238|222|522|534|635|572
KAN|6|12|YML013W|248|198|420|415|685|597
KAN|6|13|YLR292C|39|83|177|143|198|158
KAN|6|14|YMR161W|589|509|541|442|635|552
KAN|6|15|YMR163C|404|427|592|521|736|651
KAN|6|16|YLR396C|0|0|0|0|0|0
KAN|6|17|YMR152W|355|472|628|552|747|647
KAN|6|18|YLR130C|578|788|739|683|801|787
KAN|6|19|YLR268W|335|349|619|544|583|531
KAN|6|20|YMR029C|593|684|633|641|717|690
KAN|6|21|YMR031C|514|667|663|738|644|630
KAN|6|22|YLR372W|501|667|327|394|414|376
KAN|6|23|YLR242C|333|322|312|453|800|825
KAN|6|24|YLR250W|635|931|746|994|908|1071
KAN|7|1|YLR120C|454|963|1177|827|933|784
KAN|7|2|YOR245C|204|254|70|53|319|298
KAN|7|3|YOR115C|435|556|583|551|667|631
KAN|7|4|YNL297C|217|297|641|641|573|546
KAN|7|5|YNL156C|759|685|598|637|613|568
KAN|7|6|YNL153C|412|414|330|372|536|488
KAN|7|7|YOR002W|603|749|854|808|735|700
KAN|7|8|YOR092W|0|0|0|0|0|0
KAN|7|9|YOR214C|691|667|762|625|671|591
KAN|7|10|YOR216C|328|279|346|306|428|370
KAN|7|11|YOR085W|187|235|475|501|718|627
KAN|7|12|YOR089C|559|573|531|517|557|444
KAN|7|13|YNL194C|707|629|747|600|711|625
KAN|7|14|YNL327W|667|628|717|593|750|641
KAN|7|15|YNL190W|691|643|810|713|686|588
KAN|7|16|YNL323W|957|885|964|817|885|816
KAN|7|17|YOR198C|1|0|972|1000|806|702
KAN|7|18|YOR067C|392|478|636|713|664|641
KAN|7|19|YOR070C|125|92|184|257|416|404
KAN|7|20|YOR079C|267|388|505|600|652|632
KAN|7|21|YMR307W|134|197|420|400|366|315
KAN|7|22|YOR049C|268|370|403|426|699|638
KAN|7|23|YMR292W|249|342|379|400|679|674
KAN|7|24|YNL219C|1008|935|773|882|858|1016
KAN|8|1|YMR299C|898|733|830|665|1108|897
KAN|8|2|YOR165W|188|244|498|525|574|515
KAN|8|3|YOR036W|0|76|0|0|170|156
KAN|8|4|YOR171C|686|750|548|519|650|607
KAN|8|5|YOR175C|365|542|326|416|639|598
KAN|8|6|YOR042W|455|436|659|657|644|617
KAN|8|7|YOR044W|592|698|699|665|702|667
KAN|8|8|YNL238W|362|297|383|328|722|659
KAN|8|9|YMR264W|497|425|794|673|551|478
KAN|8|10|YMR272C|295|382|184|245|369|312
KAN|8|11|YMR274C|1052|1002|886|790|890|789
KAN|8|12|YOR016C|443|484|793|738|752|690
KAN|8|13|YNL280C|411|331|248|279|570|511
KAN|8|14|YMR251W-A|584|579|613|673|756|686
KAN|8|15|YMR253C|619|644|694|599|763|740
KAN|8|16|YPR028W|849|832|673|613|671|601
KAN|8|17|YPL227C|494|462|364|373|553|493
KAN|8|18|YOL013C|738|708|532|555|693|673
KAN|8|19|YOL018C|224|346|306|283|461|461
KAN|8|20|YPR003C|656|795|594|592|741|715
KAN|8|21|YPL246C|547|691|390|537|684|649
KAN|8|22|YOR377W|696|660|703|614|684|669
KAN|8|23|YPL274W|516|679|795|734|680|669
KAN|8|24|YPL051W|790|909|796|835|885|1000
KAN|9|1|YPL170W|854|764|1004|838|1098|894
KAN|9|2|YOL065C|671|717|638|606|728|664
KAN|9|3|YOR311C|250|348|272|289|373|337
KAN|9|4|YOR321W|532|523|696|637|617|568
KAN|9|5|YPL195W|559|452|344|415|657|640
KAN|9|6|YOL047C|618|720|670|661|646|608
KAN|9|7|YOR307C|141|199|43|75|522|552
KAN|9|8|YPL087W|466|385|788|767|658|606
KAN|9|9|YPL207W|959|828|652|675|828|784
KAN|9|10|YPL206C|729|645|492|578|662|611
KAN|9|11|YOR284W|552|559|464|461|543|495
KAN|9|12|YOR285W|262|299|433|503|606|519
KAN|9|13|YOR288C|605|572|518|384|591|547
KAN|9|14|YOL030W|204|187|165|446|729|699
KAN|9|15|YOL031C|358|320|303|269|426|406
KAN|9|16|YOR291W|544|507|586|530|542|504
KAN|9|17|YCL025C|393|523|615|527|665|612
KAN|9|18|YDL052C|828|808|735|736|781|773
KAN|9|19|YPR173C|0|223|0|0|301|237
KAN|9|20|YCL001W|458|355|399|374|559|507
KAN|9|21|YPR148C|433|608|738|622|739|735
KAN|9|22|YPR149W|321|611|551|619|733|744
KAN|9|23|YDL018C|336|548|768|784|804|821
KAN|9|24|YBR067C|790|1066|851|922|881|1030
KAN|10|1|YDL019C|588|516|675|503|893|819
KAN|10|2|YPR135W|387|449|550|373|567|541
KAN|10|3|YGR227W|239|271|623|642|616|620
KAN|10|4|YBR162W-A|484|532|324|252|359|415
KAN|10|5|YBR164C|586|518|604|548|582|584
KAN|10|6|YBR052C|626|651|710|713|660|652
KAN|10|7|YBR171W|0|0|28|21|149|131
KAN|10|8|YBR036C|0|19|0|0|213|193
KAN|10|9|YPR114W|695|696|652|722|679|654
KAN|10|10|YFR041C|28|91|271|238|418|375
KAN|10|11|YBR132C|489|439|498|439|507|468
KAN|10|12|YBR106W|0|4|12|322|536|468
KAN|10|13|YPR063C|771|556|821|639|740|700
KAN|10|14|YPR071W|99|200|401|94|630|624
KAN|10|15|YBL102W|751|751|754|650|649|635
KAN|10|16|YBR097W|0|0|0|0|0|0
KAN|10|17|YDL121C|261|157|580|650|786|719
KAN|10|18|YDR518W|529|695|760|733|646|672
KAN|10|19|YDR519W|413|465|588|581|710|651
KAN|10|20|YDR524C|525|488|596|452|660|609
KAN|10|21|YML048W|363|738|726|360|686|677
KAN|10|22|YJR073C|0|0|116|188|205|186
KAN|10|23|wt_blank_sean|0|0|0|0|8|19
KAN|10|24|YJR088C|503|598|755|796|804|904
KAN|11|1|YDR503C|1149|911|1068|834|853|707
KAN|11|2|YML059C|437|480|714|600|699|609
KAN|11|3|YML055W|224|174|334|326|310|262
KAN|11|4|YDL099W|730|700|464|432|601|541
KAN|11|5|YDL100C|646|716|686|661|577|547
KAN|11|6|YDR484W|0|0|0|0|351|411
KAN|11|7|YDR492W|558|602|490|585|645|588
KAN|11|8|YGL126W|567|540|535|394|562|510
KAN|11|9|YIL124W|943|866|934|766|744|658
KAN|11|10|YDL091C|673|549|724|696|732|701
KAN|11|11|YDL093W|775|444|707|619|622|597
KAN|11|12|YFL048C|922|571|713|587|651|626
KAN|11|13|YDL095W|509|448|871|820|737|673
KAN|11|14|YFL025C|513|607|785|689|702|650
KAN|11|15|YGL161C|411|616|604|493|609|558
KAN|11|16|YGL167C|432|358|594|501|527|497
KAN|11|17|YGR261C|742|633|430|587|625|572
KAN|11|18|YGR263C|701|624|884|778|745|694
KAN|11|19|YGR266W|677|832|614|558|696|668
KAN|11|20|YNR039C|304|331|753|582|682|635
KAN|11|21|YNL146W|895|679|724|615|699|680
KAN|11|22|YNR019W|320|401|801|721|624|620
KAN|11|23|YCR043C|323|338|969|875|901|845
KAN|11|24|YNR021W|895|1040|830|896|871|982
KAN|12|1|YCR044C|459|493|717|508|698|545
KAN|12|2|YCR061W|551|626|678|666|749|664
KAN|12|3|YNR030W|301|387|669|630|656|545
KAN|12|4|YBR177C|691|647|664|620|653|603
KAN|12|5|YNR008W|414|506|635|571|587|550
KAN|12|6|YNR013C|590|617|546|494|694|640
KAN|12|7|YBR283C|522|533|580|521|606|563
KAN|12|8|YNL041C|255|310|373|375|537|487
KAN|12|9|YNL044W|199|156|109|155|663|615
KAN|12|10|YBR290W|290|350|757|880|667|636
KAN|12|11|YNL046W|587|735|596|548|635|597
KAN|12|12|YNL049C|731|638|859|788|766|726
KAN|12|13|YBR273C|342|432|407|395|634|608
KAN|12|14|YBR264C|418|512|669|693|648|618
KAN|12|15|YNL008C|521|507|460|481|672|584
KAN|12|16|YDL137W|483|480|635|589|705|670
KAN|12|17|YJL024C|702|688|595|573|668|655
KAN|12|18|YJL029C|398|500|438|549|576|568
KAN|12|19|YML067C|503|484|687|650|656|635
KAN|12|20|YJL004C|758|604|626|583|682|653
KAN|12|21|YML038C|665|637|323|339|720|685
KAN|12|22|YER151C|0|2|17|108|560|514
KAN|12|23|YML075C|708|746|259|336|716|701
KAN|12|24|YGR086C|574|717|592|577|923|1025
KAN|13|1|YGR089W|537|553|660|472|968|768
KAN|13|2|YGR106C|550|545|773|629|702|599
KAN|13|3|YLR246W|300|393|384|395|534|489
KAN|13|4|YJR118C|389|378|331|370|514|490
KAN|13|5|YDR205W|231|296|611|553|624|590
KAN|13|6|YGR038W|396|371|678|478|605|571
KAN|13|7|YJR131W|506|565|519|552|604|535
KAN|13|8|YJR134C|631|530|569|532|729|683
KAN|13|9|YER120W|524|553|380|470|587|563
KAN|13|10|YER122C|772|517|437|452|707|684
KAN|13|11|YJR117W|428|363|365|374|569|560
KAN|13|12|YER113C|522|492|432|405|626|598
KAN|13|13|YJR040W|696|730|752|601|671|643
KAN|13|14|YKR067W|283|287|326|349|590|549
KAN|13|15|YJR031C|729|650|746|619|536|634
KAN|13|16|YMR054W|516|485|478|461|606|604
KAN|13|17|YIR033W|257|310|333|460|562|573
KAN|13|18|YJR010C-A|182|144|293|338|575|548
KAN|13|19|YJR015W|603|733|546|725|713|663
KAN|13|20|YMR052W|665|541|690|604|654|620
KAN|13|21|YBR287W|891|725|811|729|709|705
KAN|13|22|YBR288C|169|166|404|278|557|570
KAN|13|23|YAR002C-A|680|524|681|579|681|675
KAN|13|24|YMR119W|507|642|755|823|787|892
KAN|14|1|YNL125C|81|134|300|297|799|655
KAN|14|2|YNL130C|678|652|632|516|720|638
KAN|14|3|YIL030C|639|532|407|409|639|611
KAN|14|4|YNL085W|534|464|633|661|709|656
KAN|14|5|YNL095C|499|456|320|340|557|525
KAN|14|6|YLR390W-A|544|552|382|518|598|584
KAN|14|7|YJL078C|482|529|615|550|573|439
KAN|14|8|YKR053C|635|598|412|415|462|514
KAN|14|9|YNL051W|419|487|514|435|518|506
KAN|14|10|YPL137C|556|648|353|282|645|618
KAN|14|11|YDL072C|313|238|470|396|577|572
KAN|14|12|YCR048W|559|620|674|955|652|639
KAN|14|13|YCR067C|182|273|728|653|633|628
KAN|14|14|YCR034W|81|191|422|403|760|742
KAN|14|15|YGR130C|1009|873|810|714|702|716
KAN|14|16|YGL223C|616|743|750|722|731|752
KAN|14|17|YBR255W|754|697|444|345|697|712
KAN|14|18|YER087C-B|79|135|162|146|304|307
KAN|14|19|YIL105C|687|379|638|726|791|771
KAN|14|20|YDR476C|311|322|647|591|715|705
KAN|14|21|YDR525W|292|349|128|246|546|548
KAN|14|22|YDR057W|577|787|507|250|608|629
KAN|14|23|YBR159W|407|362|723|652|801|802
KAN|14|24|YHR123W|1193|1234|972|1011|851|985
KAN|15|1|YGR284C|733|633|875|607|932|712
KAN|15|2|YOL101C|811|658|772|627|787|719
KAN|15|3|YOL107W|480|481|586|516|606|599
KAN|15|4|YNL300W|447|430|472|407|624|610
KAN|15|5|YOL110W|591|565|585|541|623|623
KAN|15|6|YOR317W|580|641|352|373|486|473
KAN|15|7|YML071C|557|502|478|401|542|488
KAN|15|8|YIR038C|719|572|767|735|669|657
KAN|15|9|YML101C|256|153|260|187|607|611
KAN|15|10|YOL137W|399|387|658|482|646|622
KAN|15|11|YDR424C|784|728|708|597|641|615
KAN|15|12|YMR065W|378|498|305|398|727|706
KAN|15|13|YML128C|1|4|2|49|574|574
KAN|15|14|YHR045W|716|640|610|641|740|765
KAN|15|15|YHR181W|560|580|475|594|613|649
KAN|15|16|YMR123W|467|476|385|436|685|705
KAN|15|17|YLR039C|265|278|390|316|529|538
KAN|15|18|YLR050C|710|594|629|509|709|701
KAN|15|19|YNR075W|820|776|559|465|680|693
KAN|15|20|YOL088C|873|754|1100|818|777|770
KAN|15|21|YMR313C|976|892|722|588|585|596
KAN|15|22|YHR004C|559|625|813|843|663|675
KAN|15|23|YLR450W|484|287|300|427|855|905
KAN|15|24|YDL192W|886|1083|770|873|1129|1330
KAN|16|1|YNR051C|485|647|868|683|966|834
KAN|16|2|YJL123C|534|537|644|655|496|495
KAN|16|3|YJL117W|611|546|538|598|792|745
KAN|16|4|YDL222C|539|723|500|499|741|753
KAN|16|5|YDL226C|497|776|480|438|604|472
KAN|16|6|YDL231C|398|448|795|686|769|762
KAN|16|7|YDL232W|700|555|776|727|817|801
KAN|16|8|YJL079C|151|380|667|589|614|583
KAN|16|9|YKR088C|565|619|680|678|617|566
KAN|16|10|YJL073W|370|437|896|767|802|774
KAN|16|11|YJL062W|574|780|583|680|617|687
KAN|16|12|YJR066W|640|700|786|816|769|691
KAN|16|13|YDR483W|606|828|904|999|637|672
KAN|16|14|YER044C|0|0|46|159|28|60
KAN|16|15|YDL204W|607|689|619|884|827|878
KAN|16|16|YBR058C-A|0|0|0|0|0|0
KAN|16|17|YBR096W|151|529|819|789|1009|1013
KAN|16|18|YBR234C|813|974|1059|1062|958|1040
KAN|16|19|YDR027C|0|0|3|2|0|0
KAN|16|20|YDR032C|484|672|714|1018|900|888
KAN|16|21|YEL022W|271|476|716|671|698|686
KAN|16|22|YER053C-A|696|790|635|799|752|848
KAN|16|23|YER100W|1051|1310|776|1026|785|984
KAN|16|24|YGL095C|0|0|0|3|42|90
NAT|YDR254C*B
KAN|1|1|YCR017C|525|258|708|338|504|235
KAN|1|2|YDR056C|562|442|750|665|530|437
KAN|1|3|YBR229C|195|207|321|271|282|378
KAN|1|4|YCR011C|535|489|608|560|498|423
KAN|1|5|YBL011W|451|455|624|610|551|586
KAN|1|6|YBL017C|397|407|555|546|558|424
KAN|1|7|YCL056C|276|428|536|614|338|387
KAN|1|8|YDR137W|30|9|247|193|93|90
KAN|1|9|YAR042W|819|445|784|656|694|546
KAN|1|10|YBR201W|275|437|726|737|534|248
KAN|1|11|YCL045C|393|249|503|559|424|414
KAN|1|12|YBR183W|557|565|555|664|493|315
KAN|1|13|YDR108W|392|733|416|581|520|632
KAN|1|14|YAL007C|289|368|466|363|398|322
KAN|1|15|YDR100W|547|624|665|597|552|503
KAN|1|16|YAL026C|29|103|197|156|68|115
KAN|1|17|YAL023C|640|501|645|507|561|505
KAN|1|18|YBL082C|273|492|366|470|348|423
KAN|1|19|YDR084C|433|393|648|424|520|552
KAN|1|20|YAL042W|353|415|472|499|460|464
KAN|1|21|YAL058W|277|366|539|575|273|314
KAN|1|22|YGL200C|476|532|763|717|593|579
KAN|1|23|YGL203C|456|479|454|516|482|473
KAN|1|24|YDR294C|425|448|480|710|422|668
KAN|2|1|YDR297W|632|617|761|586|662|604
KAN|2|2|YEL001C|110|277|639|615|420|411
KAN|2|3|YEL003W|155|323|464|436|393|371
KAN|2|4|YDR304C|382|474|619|692|276|436
KAN|2|5|YEL004W|482|519|462|546|321|388
KAN|2|6|YEL005C|379|484|440|547|325|493
KAN|2|7|YDR307W|453|579|661|664|579|601
KAN|2|8|YGL084C|0|12|35|175|88|273
KAN|2|9|YGL054C|312|519|492|642|450|539
KAN|2|10|YER019C-A|307|441|520|525|417|479
KAN|2|11|YDR270W|351|544|576|708|593|638
KAN|2|12|YDR410C|0|0|0|0|0|0
KAN|2|13|YDR411C|184|272|453|707|374|484
KAN|2|14|YER004W|254|460|502|703|641|633
KAN|2|15|YER005W|219|416|479|648|357|529
KAN|2|16|YGL020C|251|441|390|547|575|543
KAN|2|17|YEL064C|154|388|426|588|0|0
KAN|2|18|YGL027C|88|163|254|371|288|311
KAN|2|19|YDR233C|442|632|853|785|513|629
KAN|2|20|YEL042W|147|295|441|606|420|418
KAN|2|21|YEL043W|199|387|414|547|332|503
KAN|2|22|YGL005C|122|330|400|533|343|539
KAN|2|23|YGL010W|210|383|564|721|387|549
KAN|2|24|YGL012W|31|394|135|468|116|432
KAN|3|1|YDR349C|479|419|708|613|548|517
KAN|3|2|YDR221W|555|484|548|567|607|532
KAN|3|3|YDR222W|428|465|324|518|586|570
KAN|3|4|YDR357C|292|431|487|648|458|488
KAN|3|5|YEL031W|0|223|18|84|0|34
KAN|3|6|YER083C|273|490|487|708|585|581
KAN|3|7|YDR344C|379|543|576|639|423|465
KAN|3|8|YEL013W|158|436|250|430|405|437
KAN|3|9|YEL015W|436|487|653|675|465|469
KAN|3|10|YER071C|372|594|508|708|714|695
KAN|3|11|YDR320C|0|141|69|230|11|194
KAN|3|12|YHR110W|411|610|595|711|580|628
KAN|3|13|YIL076W|119|426|94|376|3|220
KAN|3|14|YIL090W|87|414|73|142|0|171
KAN|3|15|YIL039W|433|685|725|765|661|619
KAN|3|16|YIL040W|324|622|456|627|525|532
KAN|3|17|YIL043C|186|307|663|701|621|643
KAN|3|18|YIL044C|405|629|434|641|576|534
KAN|3|19|YGR199W|179|377|445|579|563|592
KAN|3|20|YGR202C|425|599|617|719|563|579
KAN|3|21|YHR060W|0|0|0|0|0|0
KAN|3|22|YIL027C|248|505|606|771|435|571
KAN|3|23|YHR079C|0|0|40|95|58|108
KAN|3|24|YGR177C|250|517|507|740|449|745
KAN|4|1|YGR036C|50|206|13|109|61|223
KAN|4|2|YHR039C|503|540|714|595|435|437
KAN|4|3|YIL005W|413|493|618|593|392|409
KAN|4|4|YIL016W|343|494|478|629|408|458
KAN|4|5|YGR170W|302|489|342|504|446|496
KAN|4|6|YHR204W|473|589|539|597|444|473
KAN|4|7|YGR157W|0|44|8|202|1|136
KAN|4|8|YHL003C|292|524|532|665|325|431
KAN|4|9|YHR176W|418|566|416|607|488|593
KAN|4|10|YHR142W|282|483|450|638|524|559
KAN|4|11|YGL226C-A|275|444|524|711|540|566
KAN|4|12|YGL231C|329|511|371|510|449|493
KAN|4|13|YHL031C|59|228|145|374|158|317
KAN|4|14|YHR135C|311|508|496|637|544|601
KAN|4|15|YHR136C|414|617|510|669|493|557
KAN|4|16|YGR105W|0|58|0|211|0|175
KAN|4|17|YLL014W|298|468|554|635|435|508
KAN|4|18|YKL020C|177|452|552|598|527|498
KAN|4|19|YLR080W|367|514|604|669|413|504
KAN|4|20|YKL140W|343|482|695|704|547|560
KAN|4|21|YKL008C|356|502|466|550|492|589
KAN|4|22|YLR056W|144|310|354|482|415|420
KAN|4|23|YLR064W|113|376|573|766|511|728
KAN|4|24|YKL119C|275|467|404|700|411|704
KAN|5|1|YJL134W|413|360|578|548|625|530
KAN|5|2|YLR042C|483|473|651|649|510|519
KAN|5|3|YLR023C|328|523|621|629|441|517
KAN|5|4|YJL178C|263|452|523|532|424|457
KAN|5|5|YJL171C|297|446|490|611|387|435
KAN|5|6|YKL094W|299|412|511|595|447|616
KAN|5|7|YJL168C|209|428|326|500|334|428
KAN|5|8|YKL212W|0|219|66|165|74|179
KAN|5|9|YJL192C|486|529|690|724|607|606
KAN|5|10|YKL073W|0|52|132|219|96|93
KAN|5|11|YKL179C|396|594|663|809|589|584
KAN|5|12|YLL043W|130|498|246|503|351|549
KAN|5|13|YLL052C|406|506|505|661|608|621
KAN|5|14|YLL055W|391|585|581|682|564|588
KAN|5|15|YKL063C|348|573|492|636|422|524
KAN|5|16|YKL065C|265|367|362|479|356|446
KAN|5|17|YJL198W|483|684|622|740|517|533
KAN|5|18|YJL196C|320|563|536|697|463|443
KAN|5|19|YLL023C|361|516|572|673|570|593
KAN|5|20|YLL028W|470|557|561|622|640|623
KAN|5|21|YJL212C|604|695|662|718|511|569
KAN|5|22|YMR022W|188|295|316|483|262|350
KAN|5|23|YMR214W|235|449|800|828|513|589
KAN|5|24|YMR215W|445|577|758|881|565|701
KAN|6|1|YMR010W|553|479|912|788|624|555
KAN|6|2|YMR015C|431|526|324|421|408|430
KAN|6|3|YLR207W|446|556|453|541|448|468
KAN|6|4|YLR350W|56|253|219|309|227|277
KAN|6|5|YLR220W|330|553|466|588|447|516
KAN|6|6|YML012W|323|455|477|643|538|596
KAN|6|7|YML008C|139|319|284|457|385|438
KAN|6|8|YMR202W|313|600|85|249|5|325
KAN|6|9|YLR194C|428|574|610|647|560|563
KAN|6|10|YMR183C|269|486|445|586|531|486
KAN|6|11|YML019W|241|379|418|462|264|346
KAN|6|12|YML013W|251|373|356|494|454|525
KAN|6|13|YLR292C|0|13|11|88|0|45
KAN|6|14|YMR161W|343|518|427|562|382|459
KAN|6|15|YMR163C|264|432|360|471|409|571
KAN|6|16|YLR396C|0|0|0|0|0|0
KAN|6|17|YMR152W|351|513|653|701|622|635
KAN|6|18|YLR130C|280|385|442|601|592|617
KAN|6|19|YLR268W|229|374|392|598|293|377
KAN|6|20|YMR029C|390|513|589|669|444|494
KAN|6|21|YMR031C|610|643|591|667|565|537
KAN|6|22|YLR372W|43|219|579|571|433|456
KAN|6|23|YLR242C|96|220|273|569|352|494
KAN|6|24|YLR250W|468|717|554|806|497|755
KAN|7|1|YLR120C|457|448|692|700|446|390
KAN|7|2|YOR245C|18|187|112|212|233|330
KAN|7|3|YOR115C|186|389|451|495|354|421
KAN|7|4|YNL297C|212|393|454|535|415|429
KAN|7|5|YNL156C|240|430|522|627|409|538
KAN|7|6|YNL153C|145|377|341|448|173|356
KAN|7|7|YOR002W|270|463|363|538|312|498
KAN|7|8|YOR092W|0|0|0|0|0|0
KAN|7|9|YOR214C|368|462|360|435|379|415
KAN|7|10|YOR216C|118|296|302|318|216|336
KAN|7|11|YOR085W|389|538|681|673|489|536
KAN|7|12|YOR089C|340|579|545|606|194|417
KAN|7|13|YNL194C|339|360|531|598|455|486
KAN|7|14|YNL327W|455|526|682|709|543|631
KAN|7|15|YNL190W|515|599|656|666|502|561
KAN|7|16|YNL323W|578|579|778|797|666|676
KAN|7|17|YOR198C|585|724|724|747|75|160
KAN|7|18|YOR067C|331|559|542|633|454|523
KAN|7|19|YOR070C|19|195|192|305|256|289
KAN|7|20|YOR079C|502|579|523|667|533|594
KAN|7|21|YMR307W|82|351|18|402|2|270
KAN|7|22|YOR049C|416|559|543|627|481|488
KAN|7|23|YMR292W|263|486|527|585|435|508
KAN|7|24|YNL219C|564|754|846|988|647|763
KAN|8|1|YMR299C|716|660|702|598|640|563
KAN|8|2|YOR165W|338|446|292|395|375|551
KAN|8|3|YOR036W|0|0|0|156|0|4
KAN|8|4|YOR171C|310|449|475|553|396|468
KAN|8|5|YOR175C|355|426|391|480|436|512
KAN|8|6|YOR042W|212|446|453|602|296|484
KAN|8|7|YOR044W|404|554|603|661|424|462
KAN|8|8|YNL238W|289|454|618|635|479|474
KAN|8|9|YMR264W|356|448|426|460|501|470
KAN|8|10|YMR272C|149|339|223|307|273|334
KAN|8|11|YMR274C|500|563|714|693|552|565
KAN|8|12|YOR016C|328|347|536|549|480|604
KAN|8|13|YNL280C|309|434|468|501|284|412
KAN|8|14|YMR251W-A|431|457|513|568|500|570
KAN|8|15|YMR253C|432|575|614|627|565|571
KAN|8|16|YPR028W|393|540|678|740|479|549
KAN|8|17|YPL227C|117|324|369|448|224|389
KAN|8|18|YOL013C|459|594|527|636|482|529
KAN|8|19|YOL018C|69|226|281|349|192|245
KAN|8|20|YPR003C|464|617|624|750|594|605
KAN|8|21|YPL246C|286|484|614|653|528|555
KAN|8|22|YOR377W|200|375|578|624|429|430
KAN|8|23|YPL274W|350|569|586|713|501|542
KAN|8|24|YPL051W|318|471|615|810|480|681
KAN|9|1|YPL170W|392|415|521|463|533|417
KAN|9|2|YOL065C|290|407|599|645|395|481
KAN|9|3|YOR311C|214|372|307|382|250|260
KAN|9|4|YOR321W|305|350|485|503|381|373
KAN|9|5|YPL195W|403|507|455|518|459|498
KAN|9|6|YOL047C|469|566|521|631|391|480
KAN|9|7|YOR307C|246|393|327|500|313|401
KAN|9|8|YPL087W|444|567|457|607|468|579
KAN|9|9|YPL207W|334|488|608|674|563|635
KAN|9|10|YPL206C|400|547|503|563|541|628
KAN|9|11|YOR284W|195|251|429|451|248|308
KAN|9|12|YOR285W|346|375|437|425|386|517
KAN|9|13|YOR288C|330|423|551|568|299|342
KAN|9|14|YOL030W|535|637|606|640|528|560
KAN|9|15|YOL031C|203|328|355|440|259|337
KAN|9|16|YOR291W|101|239|154|382|281|294
KAN|9|17|YCL025C|259|436|377|478|418|477
KAN|9|18|YDL052C|472|613|670|767|603|618
KAN|9|19|YPR173C|0|77|23|146|43|133
KAN|9|20|YCL001W|227|333|470|489|330|355
KAN|9|21|YPR148C|463|592|596|677|481|531
KAN|9|22|YPR149W|434|607|663|755|560|640
KAN|9|23|YDL018C|272|438|476|638|490|538
KAN|9|24|YBR067C|251|523|687|914|433|627
KAN|10|1|YDL019C|604|590|737|707|555|564
KAN|10|2|YPR135W|220|320|547|524|444|453
KAN|10|3|YGR227W|362|505|582|600|477|568
KAN|10|4|YBR162W-A|177|310|341|443|233|411
KAN|10|5|YBR164C|398|432|576|643|339|432
KAN|10|6|YBR052C|387|557|410|583|491|525
KAN|10|7|YBR171W|0|48|0|93|8|62
KAN|10|8|YBR036C|0|0|0|44|0|0
KAN|10|9|YPR114W|443|548|609|655|462|533
KAN|10|10|YFR041C|112|179|302|360|215|265
KAN|10|11|YBR132C|343|427|478|491|221|269
KAN|10|12|YBR106W|85|288|147|305|1|243
KAN|10|13|YPR063C|440|498|684|673|569|494
KAN|10|14|YPR071W|446|501|570|559|523|550
KAN|10|15|YBL102W|514|604|562|603|437|505
KAN|10|16|YBR097W|0|0|0|0|0|0
KAN|10|17|YDL121C|392|556|771|772|521|525
KAN|10|18|YDR518W|322|496|609|669|582|621
KAN|10|19|YDR519W|390|612|637|713|554|508
KAN|10|20|YDR524C|368|525|586|569|434|503
KAN|10|21|YML048W|375|449|514|533|535|460
KAN|10|22|YJR073C|0|0|0|186|0|96
KAN|10|23|wt_blank_sean|0|0|0|11|0|0
KAN|10|24|YJR088C|456|566|709|919|578|681
KAN|11|1|YDR503C|594|484|670|561|541|460
KAN|11|2|YML059C|281|443|470|577|420|435
KAN|11|3|YML055W|5|123|140|197|142|181
KAN|11|4|YDL099W|433|511|500|532|453|467
KAN|11|5|YDL100C|216|409|305|473|418|465
KAN|11|6|YDR484W|0|98|44|167|0|141
KAN|11|7|YDR492W|435|565|499|631|542|488
KAN|11|8|YGL126W|258|318|391|445|290|331
KAN|11|9|YIL124W|539|621|634|636|518|544
KAN|11|10|YDL091C|450|541|648|715|560|538
KAN|11|11|YDL093W|318|488|378|529|305|440
KAN|11|12|YFL048C|328|477|625|612|409|429
KAN|11|13|YDL095W|331|464|587|608|549|545
KAN|11|14|YFL025C|347|480|613|662|537|577
KAN|11|15|YGL161C|176|458|422|516|313|418
KAN|11|16|YGL167C|35|207|238|451|183|368
KAN|11|17|YGR261C|406|471|541|550|527|531
KAN|11|18|YGR263C|513|646|682|684|525|545
KAN|11|19|YGR266W|470|595|637|670|536|535
KAN|11|20|YNR039C|238|430|551|592|471|546
KAN|11|21|YNL146W|450|561|674|696|558|592
KAN|11|22|YNR019W|274|487|485|578|444|441
KAN|11|23|YCR043C|433|618|799|718|592|692
KAN|11|24|YNR021W|440|592|637|819|531|691
KAN|12|1|YCR044C|376|427|569|556|421|406
KAN|12|2|YCR061W|310|437|669|695|504|440
KAN|12|3|YNR030W|206|404|337|452|463|422
KAN|12|4|YBR177C|378|464|518|575|410|492
KAN|12|5|YNR008W|367|475|559|612|391|439
KAN|12|6|YNR013C|332|427|561|651|396|496
KAN|12|7|YBR283C|301|438|273|513|410|419
KAN|12|8|YNL041C|221|381|433|489|333|393
KAN|12|9|YNL044W|299|429|482|521|501|552
KAN|12|10|YBR290W|250|454|489|624|241|430
KAN|12|11|YNL046W|297|429|505|588|452|557
KAN|12|12|YNL049C|492|615|604|663|582|558
KAN|12|13|YBR273C|466|536|460|488|430|476
KAN|12|14|YBR264C|457|505|599|601|455|468
KAN|12|15|YNL008C|434|534|601|594|515|520
KAN|12|16|YDL137W|345|549|566|626|505|532
KAN|12|17|YJL024C|316|460|599|646|424|468
KAN|12|18|YJL029C|212|349|431|452|256|363
KAN|12|19|YML067C|342|531|550|584|431|468
KAN|12|20|YJL004C|379|520|571|610|390|454
KAN|12|21|YML038C|360|537|523|579|406|500
KAN|12|22|YER151C|4|63|146|316|48|188
KAN|12|23|YML075C|374|514|808|862|509|467
KAN|12|24|YGR086C|284|522|559|776|557|647
KAN|13|1|YGR089W|527|441|727|697|408|405
KAN|13|2|YGR106C|455|557|399|419|514|494
KAN|13|3|YLR246W|283|453|457|546|411|447
KAN|13|4|YJR118C|218|351|272|386|309|326
KAN|13|5|YDR205W|269|484|368|577|339|445
KAN|13|6|YGR038W|305|463|398|474|363|383
KAN|13|7|YJR131W|334|464|457|515|455|515
KAN|13|8|YJR134C|232|490|498|573|372|333
KAN|13|9|YER120W|193|399|328|498|321|403
KAN|13|10|YER122C|324|476|486|558|438|470
KAN|13|11|YJR117W|129|306|304|335|255|278
KAN|13|12|YER113C|351|448|553|580|424|439
KAN|13|13|YJR040W|234|440|494|551|369|442
KAN|13|14|YKR067W|332|459|689|713|356|349
KAN|13|15|YJR031C|355|477|487|537|469|480
KAN|13|16|YMR054W|373|472|558|586|435|450
KAN|13|17|YIR033W|140|403|329|477|352|461
KAN|13|18|YJR010C-A|222|352|328|393|284|340
KAN|13|19|YJR015W|282|440|583|627|520|508
KAN|13|20|YMR052W|167|447|539|587|439|464
KAN|13|21|YBR287W|370|597|653|652|459|469
KAN|13|22|YBR288C|223|390|579|604|450|447
KAN|13|23|YAR002C-A|466|520|596|630|506|499
KAN|13|24|YMR119W|416|531|436|640|634|717
KAN|14|1|YNL125C|494|341|451|360|758|623
KAN|14|2|YNL130C|487|515|615|519|537|514
KAN|14|3|YIL030C|310|491|464|548|246|329
KAN|14|4|YNL085W|240|468|433|518|392|466
KAN|14|5|YNL095C|308|429|434|468|424|415
KAN|14|6|YLR390W-A|235|428|462|517|477|533
KAN|14|7|YJL078C|333|449|468|541|396|465
KAN|14|8|YKR053C|395|469|490|567|273|399
KAN|14|9|YNL051W|215|372|333|414|175|270
KAN|14|10|YPL137C|336|488|504|543|437|504
KAN|14|11|YDL072C|54|211|242|295|177|238
KAN|14|12|YCR048W|404|492|450|522|471|509
KAN|14|13|YCR067C|391|485|505|593|419|464
KAN|14|14|YCR034W|344|495|687|569|668|586
KAN|14|15|YGR130C|307|494|542|610|415|480
KAN|14|16|YGL223C|378|486|531|582|531|542
KAN|14|17|YBR255W|267|486|533|578|403|441
KAN|14|18|YER087C-B|38|149|249|277|193|209
KAN|14|19|YIL105C|335|351|520|534|438|520
KAN|14|20|YDR476C|229|346|557|645|513|542
KAN|14|21|YDR525W|174|311|381|460|325|343
KAN|14|22|YDR057W|360|411|596|582|426|425
KAN|14|23|YBR159W|350|234|711|729|572|587
KAN|14|24|YHR123W|606|704|617|817|594|746
KAN|15|1|YGR284C|624|587|645|524|548|513
KAN|15|2|YOL101C|529|541|591|542|450|489
KAN|15|3|YOL107W|246|399|462|441|341|368
KAN|15|4|YNL300W|212|377|376|471|336|458
KAN|15|5|YOL110W|238|392|549|539|315|395
KAN|15|6|YOR317W|417|439|383|438|307|375
KAN|15|7|YML071C|178|240|369|391|289|302
KAN|15|8|YIR038C|241|355|344|381|333|361
KAN|15|9|YML101C|331|472|581|542|259|457
KAN|15|10|YOL137W|249|369|499|499|491|492
KAN|15|11|YDR424C|433|432|486|572|477|491
KAN|15|12|YMR065W|535|563|641|697|443|478
KAN|15|13|YML128C|130|245|285|174|332|246
KAN|15|14|YHR045W|419|363|565|565|524|477
KAN|15|15|YHR181W|440|399|613|640|492|492
KAN|15|16|YMR123W|296|389|344|410|424|398
KAN|15|17|YLR039C|148|199|342|297|322|282
KAN|15|18|YLR050C|333|442|638|702|444|478
KAN|15|19|YNR075W|630|553|613|681|481|437
KAN|15|20|YOL088C|403|571|651|741|534|553
KAN|15|21|YMR313C|139|272|424|511|520|561
KAN|15|22|YHR004C|297|450|583|688|525|558
KAN|15|23|YLR450W|429|502|497|632|429|505
KAN|15|24|YDL192W|507|606|642|882|483|706
KAN|16|1|YNR051C|330|528|682|755|497|460
KAN|16|2|YJL123C|154|321|575|734|222|378
KAN|16|3|YJL117W|319|593|441|577|296|494
KAN|16|4|YDL222C|265|394|264|443|533|543
KAN|16|5|YDL226C|381|652|366|533|441|487
KAN|16|6|YDL231C|418|607|613|740|451|528
KAN|16|7|YDL232W|422|558|493|675|365|424
KAN|16|8|YJL079C|260|480|624|703|522|560
KAN|16|9|YKR088C|189|386|263|482|357|612
KAN|16|10|YJL073W|556|613|609|572|470|381
KAN|16|11|YJL062W|4|237|410|557|383|432
KAN|16|12|YJR066W|505|629|633|820|485|565
KAN|16|13|YDR483W|510|699|540|580|567|583
KAN|16|14|YER044C|3|224|52|97|57|17
KAN|16|15|YDL204W|518|671|614|752|700|871
KAN|16|16|YBR058C-A|0|4|0|28|0|9
KAN|16|17|YBR096W|769|758|801|652|635|664
KAN|16|18|YBR234C|394|717|759|656|605|559
KAN|16|19|YDR027C|0|19|0|40|0|10
KAN|16|20|YDR032C|313|679|670|594|588|559
KAN|16|21|YEL022W|606|526|574|546|482|437
KAN|16|22|YER053C-A|348|728|589|652|537|697
KAN|16|23|YER100W|591|939|648|870|554|872
KAN|16|24|YGL095C|0|5|0|89|0|24
NAT|YDR331W*A
KAN|1|1|YCR017C|524|172|607|263|857|392
KAN|1|2|YDR056C|823|597|1131|929|987|739
KAN|1|3|YBR229C|595|455|739|716|667|517
KAN|1|4|YCR011C|742|658|938|774|1009|897
KAN|1|5|YBL011W|885|769|1020|794|946|820
KAN|1|6|YBL017C|0|0|736|699|963|898
KAN|1|7|YCL056C|867|849|719|753|1037|776
KAN|1|8|YDR137W|0|0|547|431|102|247
KAN|1|9|YAR042W|426|278|953|787|967|813
KAN|1|10|YBR201W|926|464|1127|850|1320|1075
KAN|1|11|YCL045C|583|444|614|594|846|783
KAN|1|12|YBR183W|617|465|762|645|958|899
KAN|1|13|YDR108W|727|646|1260|1085|1425|1415
KAN|1|14|YAL007C|567|416|949|822|1616|1566
KAN|1|15|YDR100W|724|584|851|720|1002|1021
KAN|1|16|YAL026C|0|0|666|684|900|931
KAN|1|17|YAL023C|400|269|542|473|682|585
KAN|1|18|YBL082C|619|633|1128|836|834|822
KAN|1|19|YDR084C|556|492|1075|894|1443|1176
KAN|1|20|YAL042W|688|534|642|480|835|800
KAN|1|21|YAL058W|432|291|913|737|615|543
KAN|1|22|YGL200C|840|676|1200|873|1334|1206
KAN|1|23|YGL203C|482|325|701|629|1133|1059
KAN|1|24|YDR294C|671|797|944|999|839|1093
KAN|2|1|YDR297W|910|775|1250|1112|1316|1145
KAN|2|2|YEL001C|435|440|463|689|860|844
KAN|2|3|YEL003W|347|345|386|574|743|774
KAN|2|4|YDR304C|333|370|494|586|654|650
KAN|2|5|YEL004W|287|440|563|698|545|639
KAN|2|6|YEL005C|526|714|490|859|654|776
KAN|2|7|YDR307W|492|601|620|695|422|579
KAN|2|8|YGL084C|56|120|0|137|0|0
KAN|2|9|YGL054C|433|463|180|281|114|201
KAN|2|10|YER019C-A|588|601|754|848|953|1036
KAN|2|11|YDR270W|498|522|618|704|365|749
KAN|2|12|YDR410C|0|0|0|0|0|0
KAN|2|13|YDR411C|487|675|719|781|246|412
KAN|2|14|YER004W|625|726|761|788|769|858
KAN|2|15|YER005W|391|503|824|937|503|707
KAN|2|16|YGL020C|174|141|298|434|114|173
KAN|2|17|YEL064C|0|0|0|392|0|0
KAN|2|18|YGL027C|188|199|73|235|0|0
KAN|2|19|YDR233C|427|476|695|808|194|571
KAN|2|20|YEL042W|184|207|903|977|607|759
KAN|2|21|YEL043W|389|546|821|967|561|906
KAN|2|22|YGL005C|462|536|537|671|188|856
KAN|2|23|YGL010W|559|741|642|808|336|1076
KAN|2|24|YGL012W|121|268|317|458|34|659
KAN|3|1|YDR349C|439|292|515|520|769|614
KAN|3|2|YDR221W|598|645|911|844|901|908
KAN|3|3|YDR222W|702|689|861|831|742|760
KAN|3|4|YDR357C|319|404|631|662|689|786
KAN|3|5|YEL031W|0|80|228|285|0|28
KAN|3|6|YER083C|586|639|866|888|1306|1312
KAN|3|7|YDR344C|148|156|439|548|484|623
KAN|3|8|YEL013W|356|499|538|596|795|805
KAN|3|9|YEL015W|601|520|828|835|1026|1017
KAN|3|10|YER071C|432|699|764|819|504|914
KAN|3|11|YDR320C|30|88|1003|1112|0|0
KAN|3|12|YHR110W|701|756|668|804|533|755
KAN|3|13|YIL076W|0|0|0|90|0|0
KAN|3|14|YIL090W|0|14|525|973|0|0
KAN|3|15|YIL039W|325|467|649|735|568|830
KAN|3|16|YIL040W|412|537|392|614|146|145
KAN|3|17|YIL043C|543|558|457|710|717|736
KAN|3|18|YIL044C|459|457|612|663|149|205
KAN|3|19|YGR199W|489|524|222|642|586|899
KAN|3|20|YGR202C|294|591|727|836|821|989
KAN|3|21|YHR060W|0|38|0|3|0|0
KAN|3|22|YIL027C|331|530|201|639|81|637
KAN|3|23|YHR079C|46|106|121|233|46|247
KAN|3|24|YGR177C|614|817|990|1137|686|1144
KAN|4|1|YGR036C|144|157|236|210|161|92
KAN|4|2|YHR039C|533|484|864|776|970|902
KAN|4|3|YIL005W|336|371|683|693|744|766
KAN|4|4|YIL016W|401|585|503|681|702|712
KAN|4|5|YGR170W|163|370|438|565|442|450
KAN|4|6|YHR204W|493|526|795|946|672|706
KAN|4|7|YGR157W|0|320|35|354|380|837
KAN|4|8|YHL003C|165|474|769|993|359|824
KAN|4|9|YHR176W|635|731|665|767|833|851
KAN|4|10|YHR142W|130|232|607|706|684|782
KAN|4|11|YGL226C-A|219|366|541|610|730|824
KAN|4|12|YGL231C|242|436|580|829|489|605
KAN|4|13|YHL031C|149|391|76|98|56|96
KAN|4|14|YHR135C|551|563|708|735|987|914
KAN|4|15|YHR136C|468|454|804|850|165|559
KAN|4|16|YGR105W|0|0|0|46|0|0
KAN|4|17|YLL014W|493|437|837|881|751|1010
KAN|4|18|YKL020C|753|817|810|947|1135|1253
KAN|4|19|YLR080W|472|499|750|816|595|870
KAN|4|20|YKL140W|579|577|741|865|787|827
KAN|4|21|YKL008C|456|457|786|882|472|921
KAN|4|22|YLR056W|733|805|948|1001|261|621
KAN|4|23|YLR064W|315|577|629|779|289|565
KAN|4|24|YKL119C|724|769|846|982|681|1125
KAN|5|1|YJL134W|949|736|1060|878|1141|892
KAN|5|2|YLR042C|522|544|713|778|961|823
KAN|5|3|YLR023C|439|559|609|645|437|548
KAN|5|4|YJL178C|460|537|694|718|701|811
KAN|5|5|YJL171C|342|445|571|659|677|669
KAN|5|6|YKL094W|318|658|723|807|570|660
KAN|5|7|YJL168C|265|545|639|715|809|843
KAN|5|8|YKL212W|47|391|369|453|9|123
KAN|5|9|YJL192C|450|489|714|759|200|382
KAN|5|10|YKL073W|280|351|490|597|527|601
KAN|5|11|YKL179C|571|584|844|912|1144|1140
KAN|5|12|YLL043W|276|357|576|676|585|682
KAN|5|13|YLL052C|497|485|838|829|921|905
KAN|5|14|YLL055W|487|560|739|754|393|506
KAN|5|15|YKL063C|491|553|763|849|599|783
KAN|5|16|YKL065C|560|666|746|791|888|858
KAN|5|17|YJL198W|620|625|757|797|644|1036
KAN|5|18|YJL196C|466|514|760|831|376|684
KAN|5|19|YLL023C|379|439|649|725|695|782
KAN|5|20|YLL028W|548|533|836|900|743|853
KAN|5|21|YJL212C|613|689|688|786|893|961
KAN|5|22|YMR022W|498|631|763|943|887|1060
KAN|5|23|YMR214W|0|165|466|559|159|397
KAN|5|24|YMR215W|765|886|880|1123|1028|1155
KAN|6|1|YMR010W|570|493|832|685|1105|847
KAN|6|2|YMR015C|498|490|548|598|970|903
KAN|6|3|YLR207W|529|588|905|938|820|886
KAN|6|4|YLR350W|267|330|607|671|593|691
KAN|6|5|YLR220W|448|560|748|767|659|724
KAN|6|6|YML012W|528|665|825|912|934|920
KAN|6|7|YML008C|297|439|745|838|1012|1023
KAN|6|8|YMR202W|524|653|548|755|790|948
KAN|6|9|YLR194C|387|505|728|806|870|887
KAN|6|10|YMR183C|482|626|585|736|726|640
KAN|6|11|YML019W|27|103|295|286|54|80
KAN|6|12|YML013W|672|623|619|694|857|661
KAN|6|13|YLR292C|569|549|771|789|764|650
KAN|6|14|YMR161W|473|578|695|780|856|831
KAN|6|15|YMR163C|173|383|707|811|744|748
KAN|6|16|YLR396C|0|0|0|0|0|0
KAN|6|17|YMR152W|492|535|1019|1003|1004|1025
KAN|6|18|YLR130C|534|562|698|753|590|653
KAN|6|19|YLR268W|616|687|137|225|734|797
KAN|6|20|YMR029C|468|522|714|736|815|1001
KAN|6|21|YMR031C|474|578|709|854|728|1024
KAN|6|22|YLR372W|423|502|488|713|307|567
KAN|6|23|YLR242C|334|408|596|718|623|959
KAN|6|24|YLR250W|471|667|846|1108|664|777
KAN|7|1|YLR120C|611|544|968|754|956|847
KAN|7|2|YOR245C|685|748|579|851|947|928
KAN|7|3|YOR115C|225|396|520|587|1013|1071
KAN|7|4|YNL297C|221|285|467|643|435|465
KAN|7|5|YNL156C|512|586|813|816|819|845
KAN|7|6|YNL153C|346|421|313|533|510|586
KAN|7|7|YOR002W|273|323|476|461|351|341
KAN|7|8|YOR092W|0|0|0|0|0|0
KAN|7|9|YOR214C|519|556|751|795|836|899
KAN|7|10|YOR216C|90|196|304|288|246|301
KAN|7|11|YOR085W|291|340|693|738|772|738
KAN|7|12|YOR089C|254|277|406|452|567|635
KAN|7|13|YNL194C|444|482|710|740|876|868
KAN|7|14|YNL327W|583|603|747|790|975|1025
KAN|7|15|YNL190W|597|654|940|978|971|1027
KAN|7|16|YNL323W|438|449|664|738|719|883
KAN|7|17|YOR198C|0|0|0|0|0|0
KAN|7|18|YOR067C|480|483|692|736|674|1034
KAN|7|19|YOR070C|304|377|257|335|138|219
KAN|7|20|YOR079C|619|630|704|725|358|669
KAN|7|21|YMR307W|187|239|288|579|15|82
KAN|7|22|YOR049C|526|543|579|661|744|844
KAN|7|23|YMR292W|423|516|942|1096|958|1315
KAN|7|24|YNL219C|386|466|452|543|708|1240
KAN|8|1|YMR299C|646|695|1005|901|1138|989
KAN|8|2|YOR165W|299|479|604|736|607|621
KAN|8|3|YOR036W|0|58|107|254|0|0
KAN|8|4|YOR171C|269|347|613|626|547|601
KAN|8|5|YOR175C|542|552|788|820|798|820
KAN|8|6|YOR042W|535|592|740|837|878|870
KAN|8|7|YOR044W|644|721|741|766|961|984
KAN|8|8|YNL238W|690|653|892|811|1030|931
KAN|8|9|YMR264W|699|756|1062|1006|1193|1065
KAN|8|10|YMR272C|334|364|628|641|692|727
KAN|8|11|YMR274C|574|560|661|685|857|727
KAN|8|12|YOR016C|488|505|549|628|915|854
KAN|8|13|YNL280C|448|502|697|715|682|737
KAN|8|14|YMR251W-A|504|533|824|821|773|830
KAN|8|15|YMR253C|676|700|846|926|940|1043
KAN|8|16|YPR028W|472|536|622|742|688|740
KAN|8|17|YPL227C|235|269|348|361|317|566
KAN|8|18|YOL013C|669|656|1080|1116|1203|1234
KAN|8|19|YOL018C|231|255|364|407|175|224
KAN|8|20|YPR003C|438|479|1016|998|676|952
KAN|8|21|YPL246C|398|532|748|772|345|1045
KAN|8|22|YOR377W|532|540|825|966|599|1117
KAN|8|23|YPL274W|475|578|618|716|270|633
KAN|8|24|YPL051W|342|451|424|570|368|540
KAN|9|1|YPL170W|697|603|1008|914|1035|826
KAN|9|2|YOL065C|353|544|893|883|839|784
KAN|9|3|YOR311C|408|528|527|539|789|699
KAN|9|4|YOR321W|553|589|785|777|915|859
KAN|9|5|YPL195W|320|376|496|608|733|729
KAN|9|6|YOL047C|555|653|589|712|924|932
KAN|9|7|YOR307C|271|509|261|443|660|745
KAN|9|8|YPL087W|562|617|735|793|695|735
KAN|9|9|YPL207W|393|457|727|770|698|733
KAN|9|10|YPL206C|561|574|616|673|815|742
KAN|9|11|YOR284W|413|513|806|731|948|902
KAN|9|12|YOR285W|567|526|940|970|816|853
KAN|9|13|YOR288C|517|509|696|753|774|821
KAN|9|14|YOL030W|512|536|884|946|1047|1047
KAN|9|15|YOL031C|506|604|537|670|712|866
KAN|9|16|YOR291W|585|624|896|932|896|987
KAN|9|17|YCL025C|513|510|566|660|568|600
KAN|9|18|YDL052C|562|544|898|929|1008|1002
KAN|9|19|YPR173C|276|533|308|451|0|97
KAN|9|20|YCL001W|465|486|531|633|790|873
KAN|9|21|YPR148C|581|590|699|836|749|895
KAN|9|22|YPR149W|424|457|592|716|351|891
KAN|9|23|YDL018C|767|825|921|1003|315|817
KAN|9|24|YBR067C|740|876|802|1012|1009|1099
KAN|10|1|YDL019C|642|547|914|773|1021|875
KAN|10|2|YPR135W|519|499|625|630|771|668
KAN|10|3|YGR227W|378|411|325|403|488|466
KAN|10|4|YBR162W-A|216|271|438|509|591|593
KAN|10|5|YBR164C|450|534|658|695|572|553
KAN|10|6|YBR052C|399|521|758|834|779|902
KAN|10|7|YBR171W|111|225|408|418|224|205
KAN|10|8|YBR036C|13|35|442|473|457|526
KAN|10|9|YPR114W|632|662|659|724|604|633
KAN|10|10|YFR041C|447|483|602|662|691|759
KAN|10|11|YBR132C|488|490|676|712|819|758
KAN|10|12|YBR106W|384|395|621|645|155|457
KAN|10|13|YPR063C|538|581|652|715|1000|957
KAN|10|14|YPR071W|432|525|236|529|531|526
KAN|10|15|YBL102W|646|706|632|750|788|869
KAN|10|16|YBR097W|0|0|0|0|0|0
KAN|10|17|YDL121C|536|624|670|636|861|840
KAN|10|18|YDR518W|531|547|807|859|1115|1106
KAN|10|19|YDR519W|494|549|800|826|955|989
KAN|10|20|YDR524C|283|333|646|699|765|856
KAN|10|21|YML048W|450|480|620|723|205|490
KAN|10|22|YJR073C|386|502|0|158|64|530
KAN|10|23|wt_blank_sean|0|0|0|0|0|0
KAN|10|24|YJR088C|764|939|893|1059|932|1157
KAN|11|1|YDR503C|536|464|946|787|980|778
KAN|11|2|YML059C|443|470|801|741|886|823
KAN|11|3|YML055W|256|296|511|589|672|706
KAN|11|4|YDL099W|421|461|773|763|923|842
KAN|11|5|YDL100C|322|390|598|601|683|684
KAN|11|6|YDR484W|48|117|362|479|217|272
KAN|11|7|YDR492W|453|513|786|810|1053|991
KAN|11|8|YGL126W|528|540|706|709|974|941
KAN|11|9|YIL124W|751|754|855|896|748|701
KAN|11|10|YDL091C|488|506|829|767|744|714
KAN|11|11|YDL093W|603|662|809|834|847|854
KAN|11|12|YFL048C|477|504|496|578|797|772
KAN|11|13|YDL095W|408|441|544|622|524|474
KAN|11|14|YFL025C|201|220|381|464|221|172
KAN|11|15|YGL161C|61|90|315|248|320|440
KAN|11|16|YGL167C|451|430|727|655|45|101
KAN|11|17|YGR261C|427|431|703|768|676|639
KAN|11|18|YGR263C|622|620|671|778|804|868
KAN|11|19|YGR266W|573|589|712|835|752|762
KAN|11|20|YNR039C|486|482|560|606|753|844
KAN|11|21|YNL146W|563|565|797|873|1014|1087
KAN|11|22|YNR019W|520|549|616|636|364|868
KAN|11|23|YCR043C|577|580|961|926|772|848
KAN|11|24|YNR021W|837|902|911|1061|1239|1453
KAN|12|1|YCR044C|763|630|885|799|1138|932
KAN|12|2|YCR061W|671|634|692|756|1013|977
KAN|12|3|YNR030W|236|247|422|612|517|486
KAN|12|4|YBR177C|607|611|766|768|820|770
KAN|12|5|YNR008W|412|449|600|636|813|807
KAN|12|6|YNR013C|557|546|694|684|852|745
KAN|12|7|YBR283C|529|528|587|561|807|809
KAN|12|8|YNL041C|220|282|336|344|318|315
KAN|12|9|YNL044W|461|517|249|414|475|545
KAN|12|10|YBR290W|410|469|704|724|764|864
KAN|12|11|YNL046W|339|393|727|758|654|695
KAN|12|12|YNL049C|720|751|967|943|825|788
KAN|12|13|YBR273C|437|462|636|696|907|818
KAN|12|14|YBR264C|641|629|762|798|859|815
KAN|12|15|YNL008C|613|655|879|918|820|797
KAN|12|16|YDL137W|385|392|717|804|932|907
KAN|12|17|YJL024C|526|509|571|658|721|661
KAN|12|18|YJL029C|652|648|547|551|225|327
KAN|12|19|YML067C|310|308|624|676|501|531
KAN|12|20|YJL004C|280|278|367|310|401|323
KAN|12|21|YML038C|633|635|768|796|532|595
KAN|12|22|YER151C|232|359|540|670|190|323
KAN|12|23|YML075C|485|507|577|600|832|831
KAN|12|24|YGR086C|544|715|796|967|495|801
KAN|13|1|YGR089W|737|606|989|703|1160|968
KAN|13|2|YGR106C|543|550|717|699|831|831
KAN|13|3|YLR246W|576|622|747|644|819|810
KAN|13|4|YJR118C|482|497|644|654|757|730
KAN|13|5|YDR205W|584|619|717|747|886|837
KAN|13|6|YGR038W|441|500|690|675|824|772
KAN|13|7|YJR131W|532|537|782|776|907|861
KAN|13|8|YJR134C|510|562|777|737|760|750
KAN|13|9|YER120W|454|502|852|828|838|796
KAN|13|10|YER122C|398|407|743|722|692|597
KAN|13|11|YJR117W|332|354|450|469|589|683
KAN|13|12|YER113C|363|394|527|512|662|604
KAN|13|13|YJR040W|350|377|583|725|651|765
KAN|13|14|YKR067W|442|477|601|624|628|581
KAN|13|15|YJR031C|597|658|746|765|742|688
KAN|13|16|YMR054W|441|437|580|675|1058|1016
KAN|13|17|YIR033W|408|545|404|686|614|642
KAN|13|18|YJR010C-A|437|486|656|712|840|761
KAN|13|19|YJR015W|566|558|444|598|639|510
KAN|13|20|YMR052W|473|459|654|631|682|627
KAN|13|21|YBR287W|569|555|590|695|1133|1025
KAN|13|22|YBR288C|449|435|494|573|680|614
KAN|13|23|YAR002C-A|487|482|838|789|749|664
KAN|13|24|YMR119W|546|692|846|994|947|1118
KAN|14|1|YNL125C|863|824|1563|1308|553|454
KAN|14|2|YNL130C|429|396|683|700|1016|952
KAN|14|3|YIL030C|208|261|819|847|195|156
KAN|14|4|YNL085W|564|617|813|762|872|741
KAN|14|5|YNL095C|461|500|740|731|808|810
KAN|14|6|YLR390W-A|323|366|628|609|474|421
KAN|14|7|YJL078C|508|505|686|662|953|910
KAN|14|8|YKR053C|472|501|668|732|791|797
KAN|14|9|YNL051W|219|231|327|382|398|367
KAN|14|10|YPL137C|516|500|587|655|994|957
KAN|14|11|YDL072C|685|686|831|835|874|822
KAN|14|12|YCR048W|566|551|805|781|912|892
KAN|14|13|YCR067C|563|556|712|769|993|1022
KAN|14|14|YCR034W|653|592|739|854|959|881
KAN|14|15|YGR130C|506|534|726|850|846|821
KAN|14|16|YGL223C|502|563|657|762|779|807
KAN|14|17|YBR255W|625|617|791|811|809|771
KAN|14|18|YER087C-B|399|378|559|589|715|705
KAN|14|19|YIL105C|696|708|842|844|1113|1014
KAN|14|20|YDR476C|550|580|737|708|1050|1027
KAN|14|21|YDR525W|461|463|781|703|781|737
KAN|14|22|YDR057W|635|632|751|793|995|929
KAN|14|23|YBR159W|747|782|1010|997|1030|1010
KAN|14|24|YHR123W|796|805|989|1194|1259|1411
KAN|15|1|YGR284C|833|712|879|689|883|734
KAN|15|2|YOL101C|697|675|887|836|834|706
KAN|15|3|YOL107W|474|461|680|563|816|732
KAN|15|4|YNL300W|357|381|663|682|911|842
KAN|15|5|YOL110W|599|638|804|835|806|820
KAN|15|6|YOR317W|490|495|712|658|760|786
KAN|15|7|YML071C|224|234|346|314|419|416
KAN|15|8|YIR038C|625|663|947|795|937|891
KAN|15|9|YML101C|518|569|624|594|862|875
KAN|15|10|YOL137W|425|459|689|701|981|947
KAN|15|11|YDR424C|358|363|653|589|563|564
KAN|15|12|YMR065W|624|630|731|659|893|794
KAN|15|13|YML128C|291|359|32|112|5|4
KAN|15|14|YHR045W|489|497|694|711|864|826
KAN|15|15|YHR181W|537|633|693|791|1062|1033
KAN|15|16|YMR123W|300|303|309|464|397|372
KAN|15|17|YLR039C|361|305|81|519|237|182
KAN|15|18|YLR050C|592|622|633|527|884|854
KAN|15|19|YNR075W|569|601|812|792|667|680
KAN|15|20|YOL088C|389|415|703|737|937|944
KAN|15|21|YMR313C|488|572|647|705|776|919
KAN|15|22|YHR004C|790|650|737|855|838|892
KAN|15|23|YLR450W|603|669|565|653|796|861
KAN|15|24|YDL192W|498|628|984|1084|905|1171
KAN|16|1|YNR051C|469|563|736|670|710|752
KAN|16|2|YJL123C|228|482|368|589|422|492
KAN|16|3|YJL117W|486|693|350|575|799|813
KAN|16|4|YDL222C|346|576|469|675|739|858
KAN|16|5|YDL226C|298|465|464|607|418|547
KAN|16|6|YDL231C|385|544|676|786|508|585
KAN|16|7|YDL232W|544|763|701|744|859|873
KAN|16|8|YJL079C|356|537|665|742|773|853
KAN|16|9|YKR088C|452|655|586|743|354|478
KAN|16|10|YJL073W|291|514|504|567|733|727
KAN|16|11|YJL062W|273|394|440|529|132|154
KAN|16|12|YJR066W|521|667|735|845|760|715
KAN|16|13|YDR483W|253|373|476|564|681|761
KAN|16|14|YER044C|30|35|272|455|0|106
KAN|16|15|YDL204W|614|796|711|939|874|1014
KAN|16|16|YBR058C-A|0|25|0|0|0|4
KAN|16|17|YBR096W|525|783|941|1021|936|968
KAN|16|18|YBR234C|504|711|990|1009|837|822
KAN|16|19|YDR027C|0|0|0|0|0|66
KAN|16|20|YDR032C|734|775|688|790|723|757
KAN|16|21|YEL022W|378|552|591|627|603|696
KAN|16|22|YER053C-A|425|638|801|852|659|794
KAN|16|23|YER100W|709|905|840|1408|954|1159
KAN|16|24|YGL095C|6|105|0|62|0|0
NAT|YDR437W*A
KAN|1|1|YCR017C|743|248|NaN|NaN|NaN|NaN
KAN|1|2|YDR056C|489|313|NaN|NaN|NaN|NaN
KAN|1|3|YBR229C|554|328|NaN|NaN|NaN|NaN
KAN|1|4|YCR011C|515|356|NaN|NaN|NaN|NaN
KAN|1|5|YBL011W|607|466|NaN|NaN|NaN|NaN
KAN|1|6|YBL017C|483|428|NaN|NaN|NaN|NaN
KAN|1|7|YCL056C|683|639|NaN|NaN|NaN|NaN
KAN|1|8|YDR137W|270|163|NaN|NaN|NaN|NaN
KAN|1|9|YAR042W|305|280|NaN|NaN|NaN|NaN
KAN|1|10|YBR201W|584|433|NaN|NaN|NaN|NaN
KAN|1|11|YCL045C|549|364|NaN|NaN|NaN|NaN
KAN|1|12|YBR183W|570|483|NaN|NaN|NaN|NaN
KAN|1|13|YDR108W|574|542|NaN|NaN|NaN|NaN
KAN|1|14|YAL007C|492|337|NaN|NaN|NaN|NaN
KAN|1|15|YDR100W|569|466|NaN|NaN|NaN|NaN
KAN|1|16|YAL026C|478|365|NaN|NaN|NaN|NaN
KAN|1|17|YAL023C|439|432|NaN|NaN|NaN|NaN
KAN|1|18|YBL082C|578|546|NaN|NaN|NaN|NaN
KAN|1|19|YDR084C|503|467|NaN|NaN|NaN|NaN
KAN|1|20|YAL042W|611|440|NaN|NaN|NaN|NaN
KAN|1|21|YAL058W|626|328|NaN|NaN|NaN|NaN
KAN|1|22|YGL200C|490|206|NaN|NaN|NaN|NaN
KAN|1|23|YGL203C|373|173|NaN|NaN|NaN|NaN
KAN|1|24|YDR294C|584|843|NaN|NaN|NaN|NaN
KAN|2|1|YDR297W|609|415|NaN|NaN|NaN|NaN
KAN|2|2|YEL001C|459|379|NaN|NaN|NaN|NaN
KAN|2|3|YEL003W|508|425|NaN|NaN|NaN|NaN
KAN|2|4|YDR304C|470|447|NaN|NaN|NaN|NaN
KAN|2|5|YEL004W|414|286|NaN|NaN|NaN|NaN
KAN|2|6|YEL005C|622|402|NaN|NaN|NaN|NaN
KAN|2|7|YDR307W|478|316|NaN|NaN|NaN|NaN
KAN|2|8|YGL084C|196|32|NaN|NaN|NaN|NaN
KAN|2|9|YGL054C|686|592|NaN|NaN|NaN|NaN
KAN|2|10|YER019C-A|565|505|NaN|NaN|NaN|NaN
KAN|2|11|YDR270W|619|563|NaN|NaN|NaN|NaN
KAN|2|12|YDR410C|0|0|NaN|NaN|NaN|NaN
KAN|2|13|YDR411C|566|517|NaN|NaN|NaN|NaN
KAN|2|14|YER004W|469|538|NaN|NaN|NaN|NaN
KAN|2|15|YER005W|463|490|NaN|NaN|NaN|NaN
KAN|2|16|YGL020C|493|426|NaN|NaN|NaN|NaN
KAN|2|17|YEL064C|456|475|NaN|NaN|NaN|NaN
KAN|2|18|YGL027C|462|473|NaN|NaN|NaN|NaN
KAN|2|19|YDR233C|577|538|NaN|NaN|NaN|NaN
KAN|2|20|YEL042W|498|487|NaN|NaN|NaN|NaN
KAN|2|21|YEL043W|540|439|NaN|NaN|NaN|NaN
KAN|2|22|YGL005C|540|461|NaN|NaN|NaN|NaN
KAN|2|23|YGL010W|561|475|NaN|NaN|NaN|NaN
KAN|2|24|YGL012W|443|601|NaN|NaN|NaN|NaN
KAN|3|1|YDR349C|670|548|NaN|NaN|NaN|NaN
KAN|3|2|YDR221W|499|251|NaN|NaN|NaN|NaN
KAN|3|3|YDR222W|479|257|NaN|NaN|NaN|NaN
KAN|3|4|YDR357C|527|403|NaN|NaN|NaN|NaN
KAN|3|5|YEL031W|426|298|NaN|NaN|NaN|NaN
KAN|3|6|YER083C|564|274|NaN|NaN|NaN|NaN
KAN|3|7|YDR344C|695|652|NaN|NaN|NaN|NaN
KAN|3|8|YEL013W|603|407|NaN|NaN|NaN|NaN
KAN|3|9|YEL015W|620|483|NaN|NaN|NaN|NaN
KAN|3|10|YER071C|591|356|NaN|NaN|NaN|NaN
KAN|3|11|YDR320C|403|145|NaN|NaN|NaN|NaN
KAN|3|12|YHR110W|615|538|NaN|NaN|NaN|NaN
KAN|3|13|YIL076W|437|257|NaN|NaN|NaN|NaN
KAN|3|14|YIL090W|448|320|NaN|NaN|NaN|NaN
KAN|3|15|YIL039W|603|559|NaN|NaN|NaN|NaN
KAN|3|16|YIL040W|718|680|NaN|NaN|NaN|NaN
KAN|3|17|YIL043C|562|461|NaN|NaN|NaN|NaN
KAN|3|18|YIL044C|732|670|NaN|NaN|NaN|NaN
KAN|3|19|YGR199W|623|543|NaN|NaN|NaN|NaN
KAN|3|20|YGR202C|593|551|NaN|NaN|NaN|NaN
KAN|3|21|YHR060W|0|0|NaN|NaN|NaN|NaN
KAN|3|22|YIL027C|529|400|NaN|NaN|NaN|NaN
KAN|3|23|YHR079C|481|393|NaN|NaN|NaN|NaN
KAN|3|24|YGR177C|574|609|NaN|NaN|NaN|NaN
KAN|4|1|YGR036C|543|224|NaN|NaN|NaN|NaN
KAN|4|2|YHR039C|682|485|NaN|NaN|NaN|NaN
KAN|4|3|YIL005W|595|425|NaN|NaN|NaN|NaN
KAN|4|4|YIL016W|641|566|NaN|NaN|NaN|NaN
KAN|4|5|YGR170W|634|530|NaN|NaN|NaN|NaN
KAN|4|6|YHR204W|608|534|NaN|NaN|NaN|NaN
KAN|4|7|YGR157W|112|37|NaN|NaN|NaN|NaN
KAN|4|8|YHL003C|763|551|NaN|NaN|NaN|NaN
KAN|4|9|YHR176W|672|517|NaN|NaN|NaN|NaN
KAN|4|10|YHR142W|644|519|NaN|NaN|NaN|NaN
KAN|4|11|YGL226C-A|700|528|NaN|NaN|NaN|NaN
KAN|4|12|YGL231C|544|458|NaN|NaN|NaN|NaN
KAN|4|13|YHL031C|433|203|NaN|NaN|NaN|NaN
KAN|4|14|YHR135C|715|648|NaN|NaN|NaN|NaN
KAN|4|15|YHR136C|619|547|NaN|NaN|NaN|NaN
KAN|4|16|YGR105W|387|265|NaN|NaN|NaN|NaN
KAN|4|17|YLL014W|523|402|NaN|NaN|NaN|NaN
KAN|4|18|YKL020C|527|473|NaN|NaN|NaN|NaN
KAN|4|19|YLR080W|642|552|NaN|NaN|NaN|NaN
KAN|4|20|YKL140W|631|598|NaN|NaN|NaN|NaN
KAN|4|21|YKL008C|653|646|NaN|NaN|NaN|NaN
KAN|4|22|YLR056W|666|480|NaN|NaN|NaN|NaN
KAN|4|23|YLR064W|654|580|NaN|NaN|NaN|NaN
KAN|4|24|YKL119C|409|424|NaN|NaN|NaN|NaN
KAN|5|1|YJL134W|809|561|NaN|NaN|NaN|NaN
KAN|5|2|YLR042C|591|423|NaN|NaN|NaN|NaN
KAN|5|3|YLR023C|558|441|NaN|NaN|NaN|NaN
KAN|5|4|YJL178C|493|455|NaN|NaN|NaN|NaN
KAN|5|5|YJL171C|620|414|NaN|NaN|NaN|NaN
KAN|5|6|YKL094W|655|583|NaN|NaN|NaN|NaN
KAN|5|7|YJL168C|0|0|NaN|NaN|NaN|NaN
KAN|5|8|YKL212W|433|279|NaN|NaN|NaN|NaN
KAN|5|9|YJL192C|735|630|NaN|NaN|NaN|NaN
KAN|5|10|YKL073W|605|517|NaN|NaN|NaN|NaN
KAN|5|11|YKL179C|626|466|NaN|NaN|NaN|NaN
KAN|5|12|YLL043W|637|535|NaN|NaN|NaN|NaN
KAN|5|13|YLL052C|651|525|NaN|NaN|NaN|NaN
KAN|5|14|YLL055W|630|549|NaN|NaN|NaN|NaN
KAN|5|15|YKL063C|646|556|NaN|NaN|NaN|NaN
KAN|5|16|YKL065C|638|521|NaN|NaN|NaN|NaN
KAN|5|17|YJL198W|572|522|NaN|NaN|NaN|NaN
KAN|5|18|YJL196C|644|568|NaN|NaN|NaN|NaN
KAN|5|19|YLL023C|582|506|NaN|NaN|NaN|NaN
KAN|5|20|YLL028W|637|642|NaN|NaN|NaN|NaN
KAN|5|21|YJL212C|646|635|NaN|NaN|NaN|NaN
KAN|5|22|YMR022W|634|516|NaN|NaN|NaN|NaN
KAN|5|23|YMR214W|684|636|NaN|NaN|NaN|NaN
KAN|5|24|YMR215W|752|991|NaN|NaN|NaN|NaN
KAN|6|1|YMR010W|845|554|NaN|NaN|NaN|NaN
KAN|6|2|YMR015C|327|273|NaN|NaN|NaN|NaN
KAN|6|3|YLR207W|602|529|NaN|NaN|NaN|NaN
KAN|6|4|YLR350W|245|247|NaN|NaN|NaN|NaN
KAN|6|5|YLR220W|711|518|NaN|NaN|NaN|NaN
KAN|6|6|YML012W|687|561|NaN|NaN|NaN|NaN
KAN|6|7|YML008C|465|344|NaN|NaN|NaN|NaN
KAN|6|8|YMR202W|179|109|NaN|NaN|NaN|NaN
KAN|6|9|YLR194C|662|437|NaN|NaN|NaN|NaN
KAN|6|10|YMR183C|652|510|NaN|NaN|NaN|NaN
KAN|6|11|YML019W|705|576|NaN|NaN|NaN|NaN
KAN|6|12|YML013W|517|375|NaN|NaN|NaN|NaN
KAN|6|13|YLR292C|631|474|NaN|NaN|NaN|NaN
KAN|6|14|YMR161W|636|515|NaN|NaN|NaN|NaN
KAN|6|15|YMR163C|579|513|NaN|NaN|NaN|NaN
KAN|6|16|YLR396C|0|0|NaN|NaN|NaN|NaN
KAN|6|17|YMR152W|600|463|NaN|NaN|NaN|NaN
KAN|6|18|YLR130C|644|470|NaN|NaN|NaN|NaN
KAN|6|19|YLR268W|518|462|NaN|NaN|NaN|NaN
KAN|6|20|YMR029C|545|451|NaN|NaN|NaN|NaN
KAN|6|21|YMR031C|594|530|NaN|NaN|NaN|NaN
KAN|6|22|YLR372W|492|444|NaN|NaN|NaN|NaN
KAN|6|23|YLR242C|730|623|NaN|NaN|NaN|NaN
KAN|6|24|YLR250W|642|822|NaN|NaN|NaN|NaN
KAN|7|1|YLR120C|883|679|NaN|NaN|NaN|NaN
KAN|7|2|YOR245C|570|493|NaN|NaN|NaN|NaN
KAN|7|3|YOR115C|640|581|NaN|NaN|NaN|NaN
KAN|7|4|YNL297C|705|599|NaN|NaN|NaN|NaN
KAN|7|5|YNL156C|501|489|NaN|NaN|NaN|NaN
KAN|7|6|YNL153C|671|590|NaN|NaN|NaN|NaN
KAN|7|7|YOR002W|802|716|NaN|NaN|NaN|NaN
KAN|7|8|YOR092W|0|0|NaN|NaN|NaN|NaN
KAN|7|9|YOR214C|670|561|NaN|NaN|NaN|NaN
KAN|7|10|YOR216C|635|502|NaN|NaN|NaN|NaN
KAN|7|11|YOR085W|683|543|NaN|NaN|NaN|NaN
KAN|7|12|YOR089C|649|558|NaN|NaN|NaN|NaN
KAN|7|13|YNL194C|709|636|NaN|NaN|NaN|NaN
KAN|7|14|YNL327W|723|602|NaN|NaN|NaN|NaN
KAN|7|15|YNL190W|634|548|NaN|NaN|NaN|NaN
KAN|7|16|YNL323W|685|591|NaN|NaN|NaN|NaN
KAN|7|17|YOR198C|330|153|NaN|NaN|NaN|NaN
KAN|7|18|YOR067C|917|807|NaN|NaN|NaN|NaN
KAN|7|19|YOR070C|490|413|NaN|NaN|NaN|NaN
KAN|7|20|YOR079C|603|509|NaN|NaN|NaN|NaN
KAN|7|21|YMR307W|557|407|NaN|NaN|NaN|NaN
KAN|7|22|YOR049C|635|543|NaN|NaN|NaN|NaN
KAN|7|23|YMR292W|483|689|NaN|NaN|NaN|NaN
KAN|7|24|YNL219C|764|1096|NaN|NaN|NaN|NaN
KAN|8|1|YMR299C|824|620|NaN|NaN|NaN|NaN
KAN|8|2|YOR165W|544|424|NaN|NaN|NaN|NaN
KAN|8|3|YOR036W|28|13|NaN|NaN|NaN|NaN
KAN|8|4|YOR171C|635|592|NaN|NaN|NaN|NaN
KAN|8|5|YOR175C|0|0|NaN|NaN|NaN|NaN
KAN|8|6|YOR042W|700|593|NaN|NaN|NaN|NaN
KAN|8|7|YOR044W|534|449|NaN|NaN|NaN|NaN
KAN|8|8|YNL238W|702|561|NaN|NaN|NaN|NaN
KAN|8|9|YMR264W|643|467|NaN|NaN|NaN|NaN
KAN|8|10|YMR272C|625|549|NaN|NaN|NaN|NaN
KAN|8|11|YMR274C|539|474|NaN|NaN|NaN|NaN
KAN|8|12|YOR016C|649|492|NaN|NaN|NaN|NaN
KAN|8|13|YNL280C|573|446|NaN|NaN|NaN|NaN
KAN|8|14|YMR251W-A|608|548|NaN|NaN|NaN|NaN
KAN|8|15|YMR253C|657|520|NaN|NaN|NaN|NaN
KAN|8|16|YPR028W|619|519|NaN|NaN|NaN|NaN
KAN|8|17|YPL227C|698|559|NaN|NaN|NaN|NaN
KAN|8|18|YOL013C|776|671|NaN|NaN|NaN|NaN
KAN|8|19|YOL018C|440|348|NaN|NaN|NaN|NaN
KAN|8|20|YPR003C|619|466|NaN|NaN|NaN|NaN
KAN|8|21|YPL246C|642|537|NaN|NaN|NaN|NaN
KAN|8|22|YOR377W|551|581|NaN|NaN|NaN|NaN
KAN|8|23|YPL274W|697|690|NaN|NaN|NaN|NaN
KAN|8|24|YPL051W|0|0|NaN|NaN|NaN|NaN
KAN|9|1|YPL170W|792|540|NaN|NaN|NaN|NaN
KAN|9|2|YOL065C|694|565|NaN|NaN|NaN|NaN
KAN|9|3|YOR311C|493|371|NaN|NaN|NaN|NaN
KAN|9|4|YOR321W|647|543|NaN|NaN|NaN|NaN
KAN|9|5|YPL195W|713|648|NaN|NaN|NaN|NaN
KAN|9|6|YOL047C|599|475|NaN|NaN|NaN|NaN
KAN|9|7|YOR307C|593|549|NaN|NaN|NaN|NaN
KAN|9|8|YPL087W|647|626|NaN|NaN|NaN|NaN
KAN|9|9|YPL207W|632|486|NaN|NaN|NaN|NaN
KAN|9|10|YPL206C|577|498|NaN|NaN|NaN|NaN
KAN|9|11|YOR284W|601|407|NaN|NaN|NaN|NaN
KAN|9|12|YOR285W|644|481|NaN|NaN|NaN|NaN
KAN|9|13|YOR288C|678|540|NaN|NaN|NaN|NaN
KAN|9|14|YOL030W|608|446|NaN|NaN|NaN|NaN
KAN|9|15|YOL031C|621|541|NaN|NaN|NaN|NaN
KAN|9|16|YOR291W|674|635|NaN|NaN|NaN|NaN
KAN|9|17|YCL025C|344|276|NaN|NaN|NaN|NaN
KAN|9|18|YDL052C|723|644|NaN|NaN|NaN|NaN
KAN|9|19|YPR173C|678|495|NaN|NaN|NaN|NaN
KAN|9|20|YCL001W|564|478|NaN|NaN|NaN|NaN
KAN|9|21|YPR148C|653|543|NaN|NaN|NaN|NaN
KAN|9|22|YPR149W|765|763|NaN|NaN|NaN|NaN
KAN|9|23|YDL018C|603|459|NaN|NaN|NaN|NaN
KAN|9|24|YBR067C|831|799|NaN|NaN|NaN|NaN
KAN|10|1|YDL019C|762|519|NaN|NaN|NaN|NaN
KAN|10|2|YPR135W|605|524|NaN|NaN|NaN|NaN
KAN|10|3|YGR227W|631|483|NaN|NaN|NaN|NaN
KAN|10|4|YBR162W-A|691|571|NaN|NaN|NaN|NaN
KAN|10|5|YBR164C|636|527|NaN|NaN|NaN|NaN
KAN|10|6|YBR052C|589|532|NaN|NaN|NaN|NaN
KAN|10|7|YBR171W|669|622|NaN|NaN|NaN|NaN
KAN|10|8|YBR036C|5|60|NaN|NaN|NaN|NaN
KAN|10|9|YPR114W|690|615|NaN|NaN|NaN|NaN
KAN|10|10|YFR041C|642|554|NaN|NaN|NaN|NaN
KAN|10|11|YBR132C|588|478|NaN|NaN|NaN|NaN
KAN|10|12|YBR106W|437|321|NaN|NaN|NaN|NaN
KAN|10|13|YPR063C|428|458|NaN|NaN|NaN|NaN
KAN|10|14|YPR071W|654|573|NaN|NaN|NaN|NaN
KAN|10|15|YBL102W|625|546|NaN|NaN|NaN|NaN
KAN|10|16|YBR097W|0|0|NaN|NaN|NaN|NaN
KAN|10|17|YDL121C|608|530|NaN|NaN|NaN|NaN
KAN|10|18|YDR518W|721|597|NaN|NaN|NaN|NaN
KAN|10|19|YDR519W|697|619|NaN|NaN|NaN|NaN
KAN|10|20|YDR524C|721|698|NaN|NaN|NaN|NaN
KAN|10|21|YML048W|800|714|NaN|NaN|NaN|NaN
KAN|10|22|YJR073C|34|150|NaN|NaN|NaN|NaN
KAN|10|23|wt_blank_sean|0|0|NaN|NaN|NaN|NaN
KAN|10|24|YJR088C|665|694|NaN|NaN|NaN|NaN
KAN|11|1|YDR503C|817|540|NaN|NaN|NaN|NaN
KAN|11|2|YML059C|635|505|NaN|NaN|NaN|NaN
KAN|11|3|YML055W|441|464|NaN|NaN|NaN|NaN
KAN|11|4|YDL099W|506|430|NaN|NaN|NaN|NaN
KAN|11|5|YDL100C|665|575|NaN|NaN|NaN|NaN
KAN|11|6|YDR484W|337|211|NaN|NaN|NaN|NaN
KAN|11|7|YDR492W|602|503|NaN|NaN|NaN|NaN
KAN|11|8|YGL126W|686|581|NaN|NaN|NaN|NaN
KAN|11|9|YIL124W|720|508|NaN|NaN|NaN|NaN
KAN|11|10|YDL091C|586|539|NaN|NaN|NaN|NaN
KAN|11|11|YDL093W|579|432|NaN|NaN|NaN|NaN
KAN|11|12|YFL048C|614|519|NaN|NaN|NaN|NaN
KAN|11|13|YDL095W|751|628|NaN|NaN|NaN|NaN
KAN|11|14|YFL025C|639|594|NaN|NaN|NaN|NaN
KAN|11|15|YGL161C|523|495|NaN|NaN|NaN|NaN
KAN|11|16|YGL167C|489|329|NaN|NaN|NaN|NaN
KAN|11|17|YGR261C|736|616|NaN|NaN|NaN|NaN
KAN|11|18|YGR263C|697|616|NaN|NaN|NaN|NaN
KAN|11|19|YGR266W|670|575|NaN|NaN|NaN|NaN
KAN|11|20|YNR039C|576|466|NaN|NaN|NaN|NaN
KAN|11|21|YNL146W|658|644|NaN|NaN|NaN|NaN
KAN|11|22|YNR019W|641|597|NaN|NaN|NaN|NaN
KAN|11|23|YCR043C|831|624|NaN|NaN|NaN|NaN
KAN|11|24|YNR021W|731|766|NaN|NaN|NaN|NaN
KAN|12|1|YCR044C|656|536|NaN|NaN|NaN|NaN
KAN|12|2|YCR061W|611|514|NaN|NaN|NaN|NaN
KAN|12|3|YNR030W|575|503|NaN|NaN|NaN|NaN
KAN|12|4|YBR177C|588|566|NaN|NaN|NaN|NaN
KAN|12|5|YNR008W|564|473|NaN|NaN|NaN|NaN
KAN|12|6|YNR013C|613|605|NaN|NaN|NaN|NaN
KAN|12|7|YBR283C|583|468|NaN|NaN|NaN|NaN
KAN|12|8|YNL041C|561|490|NaN|NaN|NaN|NaN
KAN|12|9|YNL044W|511|428|NaN|NaN|NaN|NaN
KAN|12|10|YBR290W|632|619|NaN|NaN|NaN|NaN
KAN|12|11|YNL046W|670|598|NaN|NaN|NaN|NaN
KAN|12|12|YNL049C|628|531|NaN|NaN|NaN|NaN
KAN|12|13|YBR273C|602|442|NaN|NaN|NaN|NaN
KAN|12|14|YBR264C|693|650|NaN|NaN|NaN|NaN
KAN|12|15|YNL008C|724|566|NaN|NaN|NaN|NaN
KAN|12|16|YDL137W|363|354|NaN|NaN|NaN|NaN
KAN|12|17|YJL024C|671|608|NaN|NaN|NaN|NaN
KAN|12|18|YJL029C|163|364|NaN|NaN|NaN|NaN
KAN|12|19|YML067C|663|575|NaN|NaN|NaN|NaN
KAN|12|20|YJL004C|640|534|NaN|NaN|NaN|NaN
KAN|12|21|YML038C|672|619|NaN|NaN|NaN|NaN
KAN|12|22|YER151C|271|465|NaN|NaN|NaN|NaN
KAN|12|23|YML075C|699|506|NaN|NaN|NaN|NaN
KAN|12|24|YGR086C|770|808|NaN|NaN|NaN|NaN
KAN|13|1|YGR089W|802|570|NaN|NaN|NaN|NaN
KAN|13|2|YGR106C|609|475|NaN|NaN|NaN|NaN
KAN|13|3|YLR246W|600|499|NaN|NaN|NaN|NaN
KAN|13|4|YJR118C|499|339|NaN|NaN|NaN|NaN
KAN|13|5|YDR205W|676|512|NaN|NaN|NaN|NaN
KAN|13|6|YGR038W|558|606|NaN|NaN|NaN|NaN
KAN|13|7|YJR131W|328|342|NaN|NaN|NaN|NaN
KAN|13|8|YJR134C|630|529|NaN|NaN|NaN|NaN
KAN|13|9|YER120W|536|444|NaN|NaN|NaN|NaN
KAN|13|10|YER122C|599|512|NaN|NaN|NaN|NaN
KAN|13|11|YJR117W|461|378|NaN|NaN|NaN|NaN
KAN|13|12|YER113C|620|560|NaN|NaN|NaN|NaN
KAN|13|13|YJR040W|650|562|NaN|NaN|NaN|NaN
KAN|13|14|YKR067W|589|474|NaN|NaN|NaN|NaN
KAN|13|15|YJR031C|585|566|NaN|NaN|NaN|NaN
KAN|13|16|YMR054W|629|582|NaN|NaN|NaN|NaN
KAN|13|17|YIR033W|307|332|NaN|NaN|NaN|NaN
KAN|13|18|YJR010C-A|618|512|NaN|NaN|NaN|NaN
KAN|13|19|YJR015W|658|543|NaN|NaN|NaN|NaN
KAN|13|20|YMR052W|456|414|NaN|NaN|NaN|NaN
KAN|13|21|YBR287W|576|512|NaN|NaN|NaN|NaN
KAN|13|22|YBR288C|537|426|NaN|NaN|NaN|NaN
KAN|13|23|YAR002C-A|693|588|NaN|NaN|NaN|NaN
KAN|13|24|YMR119W|602|769|NaN|NaN|NaN|NaN
KAN|14|1|YNL125C|995|581|NaN|NaN|NaN|NaN
KAN|14|2|YNL130C|532|389|NaN|NaN|NaN|NaN
KAN|14|3|YIL030C|565|458|NaN|NaN|NaN|NaN
KAN|14|4|YNL085W|581|486|NaN|NaN|NaN|NaN
KAN|14|5|YNL095C|585|498|NaN|NaN|NaN|NaN
KAN|14|6|YLR390W-A|605|540|NaN|NaN|NaN|NaN
KAN|14|7|YJL078C|526|424|NaN|NaN|NaN|NaN
KAN|14|8|YKR053C|616|558|NaN|NaN|NaN|NaN
KAN|14|9|YNL051W|574|438|NaN|NaN|NaN|NaN
KAN|14|10|YPL137C|603|561|NaN|NaN|NaN|NaN
KAN|14|11|YDL072C|524|412|NaN|NaN|NaN|NaN
KAN|14|12|YCR048W|606|461|NaN|NaN|NaN|NaN
KAN|14|13|YCR067C|587|487|NaN|NaN|NaN|NaN
KAN|14|14|YCR034W|559|476|NaN|NaN|NaN|NaN
KAN|14|15|YGR130C|577|452|NaN|NaN|NaN|NaN
KAN|14|16|YGL223C|682|570|NaN|NaN|NaN|NaN
KAN|14|17|YBR255W|667|549|NaN|NaN|NaN|NaN
KAN|14|18|YER087C-B|671|538|NaN|NaN|NaN|NaN
KAN|14|19|YIL105C|602|486|NaN|NaN|NaN|NaN
KAN|14|20|YDR476C|620|534|NaN|NaN|NaN|NaN
KAN|14|21|YDR525W|624|523|NaN|NaN|NaN|NaN
KAN|14|22|YDR057W|677|494|NaN|NaN|NaN|NaN
KAN|14|23|YBR159W|716|570|NaN|NaN|NaN|NaN
KAN|14|24|YHR123W|714|809|NaN|NaN|NaN|NaN
KAN|15|1|YGR284C|770|483|NaN|NaN|NaN|NaN
KAN|15|2|YOL101C|591|425|NaN|NaN|NaN|NaN
KAN|15|3|YOL107W|542|425|NaN|NaN|NaN|NaN
KAN|15|4|YNL300W|543|510|NaN|NaN|NaN|NaN
KAN|15|5|YOL110W|444|304|NaN|NaN|NaN|NaN
KAN|15|6|YOR317W|566|465|NaN|NaN|NaN|NaN
KAN|15|7|YML071C|521|403|NaN|NaN|NaN|NaN
KAN|15|8|YIR038C|631|504|NaN|NaN|NaN|NaN
KAN|15|9|YML101C|221|388|NaN|NaN|NaN|NaN
KAN|15|10|YOL137W|606|454|NaN|NaN|NaN|NaN
KAN|15|11|YDR424C|613|556|NaN|NaN|NaN|NaN
KAN|15|12|YMR065W|416|473|NaN|NaN|NaN|NaN
KAN|15|13|YML128C|563|527|NaN|NaN|NaN|NaN
KAN|15|14|YHR045W|432|552|NaN|NaN|NaN|NaN
KAN|15|15|YHR181W|713|648|NaN|NaN|NaN|NaN
KAN|15|16|YMR123W|665|549|NaN|NaN|NaN|NaN
KAN|15|17|YLR039C|507|282|NaN|NaN|NaN|NaN
KAN|15|18|YLR050C|636|532|NaN|NaN|NaN|NaN
KAN|15|19|YNR075W|349|544|NaN|NaN|NaN|NaN
KAN|15|20|YOL088C|567|478|NaN|NaN|NaN|NaN
KAN|15|21|YMR313C|625|610|NaN|NaN|NaN|NaN
KAN|15|22|YHR004C|584|501|NaN|NaN|NaN|NaN
KAN|15|23|YLR450W|477|470|NaN|NaN|NaN|NaN
KAN|15|24|YDL192W|660|887|NaN|NaN|NaN|NaN
KAN|16|1|YNR051C|817|695|NaN|NaN|NaN|NaN
KAN|16|2|YJL123C|547|545|NaN|NaN|NaN|NaN
KAN|16|3|YJL117W|565|597|NaN|NaN|NaN|NaN
KAN|16|4|YDL222C|398|373|NaN|NaN|NaN|NaN
KAN|16|5|YDL226C|537|458|NaN|NaN|NaN|NaN
KAN|16|6|YDL231C|442|432|NaN|NaN|NaN|NaN
KAN|16|7|YDL232W|503|402|NaN|NaN|NaN|NaN
KAN|16|8|YJL079C|606|461|NaN|NaN|NaN|NaN
KAN|16|9|YKR088C|567|549|NaN|NaN|NaN|NaN
KAN|16|10|YJL073W|539|380|NaN|NaN|NaN|NaN
KAN|16|11|YJL062W|672|490|NaN|NaN|NaN|NaN
KAN|16|12|YJR066W|598|525|NaN|NaN|NaN|NaN
KAN|16|13|YDR483W|739|658|NaN|NaN|NaN|NaN
KAN|16|14|YER044C|0|102|NaN|NaN|NaN|NaN
KAN|16|15|YDL204W|616|475|NaN|NaN|NaN|NaN
KAN|16|16|YBR058C-A|0|0|NaN|NaN|NaN|NaN
KAN|16|17|YBR096W|800|807|NaN|NaN|NaN|NaN
KAN|16|18|YBR234C|713|574|NaN|NaN|NaN|NaN
KAN|16|19|YDR027C|0|7|NaN|NaN|NaN|NaN
KAN|16|20|YDR032C|678|816|NaN|NaN|NaN|NaN
KAN|16|21|YEL022W|465|460|NaN|NaN|NaN|NaN
KAN|16|22|YER053C-A|618|608|NaN|NaN|NaN|NaN
KAN|16|23|YER100W|419|844|NaN|NaN|NaN|NaN
KAN|16|24|YGL095C|0|19|NaN|NaN|NaN|NaN
NAT|YEL002C*A
KAN|1|1|YCR017C|1069|515|908|772|1068|822
KAN|1|2|YDR056C|746|686|1139|911|985|866
KAN|1|3|YBR229C|309|239|451|354|401|263
KAN|1|4|YCR011C|516|449|973|766|986|709
KAN|1|5|YBL011W|1056|901|1026|851|1047|907
KAN|1|6|YBL017C|478|377|751|549|665|576
KAN|1|7|YCL056C|1010|836|968|827|1048|901
KAN|1|8|YDR137W|50|87|395|356|148|137
KAN|1|9|YAR042W|675|568|759|635|931|694
KAN|1|10|YBR201W|863|711|1162|880|993|876
KAN|1|11|YCL045C|683|611|995|845|943|816
KAN|1|12|YBR183W|592|466|1061|868|984|838
KAN|1|13|YDR108W|753|719|1075|878|852|880
KAN|1|14|YAL007C|734|564|1012|876|966|832
KAN|1|15|YDR100W|927|726|1052|917|934|831
KAN|1|16|YAL026C|457|396|694|591|668|524
KAN|1|17|YAL023C|671|527|949|839|994|820
KAN|1|18|YBL082C|143|97|366|290|367|475
KAN|1|19|YDR084C|1113|789|1010|866|1047|870
KAN|1|20|YAL042W|871|760|914|911|1027|861
KAN|1|21|YAL058W|597|492|656|528|640|558
KAN|1|22|YGL200C|741|516|895|832|920|719
KAN|1|23|YGL203C|618|498|799|722|775|622
KAN|1|24|YDR294C|695|1007|979|1382|806|836
KAN|2|1|YDR297W|861|740|1113|930|1064|854
KAN|2|2|YEL001C|85|69|181|138|182|155
KAN|2|3|YEL003W|122|89|217|170|124|101
KAN|2|4|YDR304C|670|621|792|673|674|652
KAN|2|5|YEL004W|129|107|237|189|180|164
KAN|2|6|YEL005C|135|115|383|297|192|136
KAN|2|7|YDR307W|580|536|756|665|926|854
KAN|2|8|YGL084C|691|618|580|524|338|290
KAN|2|9|YGL054C|647|561|809|756|803|660
KAN|2|10|YER019C-A|454|447|511|459|576|469
KAN|2|11|YDR270W|686|675|824|789|831|790
KAN|2|12|YDR410C|0|0|0|0|0|0
KAN|2|13|YDR411C|839|810|842|818|873|827
KAN|2|14|YER004W|159|113|205|222|356|339
KAN|2|15|YER005W|174|159|174|179|169|115
KAN|2|16|YGL020C|618|513|669|703|820|725
KAN|2|17|YEL064C|572|495|264|380|274|253
KAN|2|18|YGL027C|435|328|413|413|302|242
KAN|2|19|YDR233C|863|758|822|902|979|824
KAN|2|20|YEL042W|308|328|618|686|485|500
KAN|2|21|YEL043W|120|129|404|397|459|435
KAN|2|22|YGL005C|418|381|525|512|751|626
KAN|2|23|YGL010W|688|640|722|788|870|831
KAN|2|24|YGL012W|239|290|382|525|250|337
KAN|3|1|YDR349C|687|561|951|722|869|746
KAN|3|2|YDR221W|639|499|731|543|743|616
KAN|3|3|YDR222W|691|578|857|697|796|642
KAN|3|4|YDR357C|711|631|691|609|791|728
KAN|3|5|YEL031W|143|106|474|435|378|293
KAN|3|6|YER083C|786|685|747|727|934|816
KAN|3|7|YDR344C|639|584|811|713|887|760
KAN|3|8|YEL013W|696|670|509|485|221|321
KAN|3|9|YEL015W|140|88|226|224|234|255
KAN|3|10|YER071C|676|584|800|795|946|846
KAN|3|11|YDR320C|185|194|290|317|294|256
KAN|3|12|YHR110W|718|657|743|641|822|743
KAN|3|13|YIL076W|330|333|438|603|348|318
KAN|3|14|YIL090W|280|339|737|676|604|513
KAN|3|15|YIL039W|786|694|767|737|635|530
KAN|3|16|YIL040W|827|775|795|837|741|688
KAN|3|17|YIL043C|695|592|878|875|921|835
KAN|3|18|YIL044C|467|390|675|664|746|609
KAN|3|19|YGR199W|778|705|766|812|818|717
KAN|3|20|YGR202C|649|653|716|799|842|804
KAN|3|21|YHR060W|0|0|0|0|0|0
KAN|3|22|YIL027C|839|700|833|880|912|862
KAN|3|23|YHR079C|18|41|134|114|155|106
KAN|3|24|YGR177C|820|848|962|1096|936|1096
KAN|4|1|YGR036C|453|446|529|411|498|374
KAN|4|2|YHR039C|680|554|755|635|814|707
KAN|4|3|YIL005W|552|489|665|573|719|587
KAN|4|4|YIL016W|681|644|770|677|696|649
KAN|4|5|YGR170W|518|508|727|651|639|544
KAN|4|6|YHR204W|665|609|741|723|741|668
KAN|4|7|YGR157W|420|410|521|506|383|339
KAN|4|8|YHL003C|711|654|915|854|799|705
KAN|4|9|YHR176W|720|663|842|838|834|738
KAN|4|10|YHR142W|352|294|542|485|496|391
KAN|4|11|YGL226C-A|110|73|252|272|153|107
KAN|4|12|YGL231C|605|575|719|673|851|758
KAN|4|13|YHL031C|147|157|251|258|352|324
KAN|4|14|YHR135C|765|617|764|737|854|670
KAN|4|15|YHR136C|567|521|745|751|742|675
KAN|4|16|YGR105W|6|49|344|301|242|141
KAN|4|17|YLL014W|699|598|753|764|923|786
KAN|4|18|YKL020C|570|513|656|682|753|709
KAN|4|19|YLR080W|620|578|686|731|705|669
KAN|4|20|YKL140W|577|569|710|729|830|781
KAN|4|21|YKL008C|704|613|710|738|756|674
KAN|4|22|YLR056W|668|570|780|793|762|661
KAN|4|23|YLR064W|684|628|876|935|954|891
KAN|4|24|YKL119C|425|434|607|636|467|508
KAN|5|1|YJL134W|799|584|1082|779|884|713
KAN|5|2|YLR042C|702|554|893|795|871|734
KAN|5|3|YLR023C|641|588|744|646|732|677
KAN|5|4|YJL178C|462|436|708|639|737|697
KAN|5|5|YJL171C|569|505|728|640|697|628
KAN|5|6|YKL094W|713|655|606|611|634|574
KAN|5|7|YJL168C|526|497|630|643|645|586
KAN|5|8|YKL212W|387|359|430|444|463|367
KAN|5|9|YJL192C|643|539|732|760|730|630
KAN|5|10|YKL073W|605|550|650|664|830|701
KAN|5|11|YKL179C|773|675|820|810|921|771
KAN|5|12|YLL043W|639|530|668|644|764|666
KAN|5|13|YLL052C|785|644|733|768|763|696
KAN|5|14|YLL055W|740|640|729|713|910|825
KAN|5|15|YKL063C|683|660|622|623|749|698
KAN|5|16|YKL065C|658|616|756|755|743|726
KAN|5|17|YJL198W|699|577|699|641|739|644
KAN|5|18|YJL196C|678|610|692|728|880|836
KAN|5|19|YLL023C|607|551|607|682|656|620
KAN|5|20|YLL028W|702|652|704|767|767|747
KAN|5|21|YJL212C|656|631|741|805|759|675
KAN|5|22|YMR022W|811|780|787|856|1019|976
KAN|5|23|YMR214W|422|414|408|450|466|446
KAN|5|24|YMR215W|807|881|833|1044|992|1061
KAN|6|1|YMR010W|890|649|941|637|1071|760
KAN|6|2|YMR015C|440|375|609|553|350|320
KAN|6|3|YLR207W|529|480|654|628|880|820
KAN|6|4|YLR350W|435|440|552|583|479|425
KAN|6|5|YLR220W|803|703|803|759|875|805
KAN|6|6|YML012W|468|455|603|615|636|620
KAN|6|7|YML008C|473|450|633|664|716|681
KAN|6|8|YMR202W|450|479|620|724|864|736
KAN|6|9|YLR194C|792|736|669|693|777|650
KAN|6|10|YMR183C|590|548|755|788|749|684
KAN|6|11|YML019W|413|350|531|518|634|560
KAN|6|12|YML013W|631|528|734|722|650|569
KAN|6|13|YLR292C|732|643|709|740|768|674
KAN|6|14|YMR161W|612|553|684|717|718|662
KAN|6|15|YMR163C|599|513|642|698|725|721
KAN|6|16|YLR396C|0|0|0|0|0|0
KAN|6|17|YMR152W|819|756|772|797|803|729
KAN|6|18|YLR130C|800|767|785|841|786|780
KAN|6|19|YLR268W|330|308|428|400|302|232
KAN|6|20|YMR029C|629|571|625|640|720|603
KAN|6|21|YMR031C|729|740|785|843|834|775
KAN|6|22|YLR372W|416|424|571|598|621|574
KAN|6|23|YLR242C|461|488|508|603|664|688
KAN|6|24|YLR250W|711|834|777|855|1045|1127
KAN|7|1|YLR120C|886|658|1023|765|1091|874
KAN|7|2|YOR245C|657|569|875|802|937|791
KAN|7|3|YOR115C|475|429|545|559|681|618
KAN|7|4|YNL297C|508|474|659|635|580|498
KAN|7|5|YNL156C|686|617|710|713|481|451
KAN|7|6|YNL153C|387|380|549|517|514|456
KAN|7|7|YOR002W|159|121|203|203|91|43
KAN|7|8|YOR092W|0|0|0|0|0|0
KAN|7|9|YOR214C|751|673|777|762|965|797
KAN|7|10|YOR216C|293|267|390|398|363|292
KAN|7|11|YOR085W|342|257|359|330|431|353
KAN|7|12|YOR089C|552|452|415|461|644|570
KAN|7|13|YNL194C|497|440|647|645|807|661
KAN|7|14|YNL327W|705|622|744|715|716|640
KAN|7|15|YNL190W|658|594|728|724|927|808
KAN|7|16|YNL323W|777|719|806|783|679|566
KAN|7|17|YOR198C|0|0|885|897|943|820
KAN|7|18|YOR067C|148|172|201|201|436|412
KAN|7|19|YOR070C|547|399|187|214|254|214
KAN|7|20|YOR079C|698|652|767|781|843|709
KAN|7|21|YMR307W|220|232|406|448|373|339
KAN|7|22|YOR049C|496|508|653|733|774|789
KAN|7|23|YMR292W|578|568|738|893|641|686
KAN|7|24|YNL219C|94|75|116|116|190|128
KAN|8|1|YMR299C|895|635|935|728|1018|774
KAN|8|2|YOR165W|715|672|763|713|780|771
KAN|8|3|YOR036W|0|0|0|0|0|0
KAN|8|4|YOR171C|647|569|715|685|539|493
KAN|8|5|YOR175C|587|548|665|642|799|708
KAN|8|6|YOR042W|604|564|701|763|855|770
KAN|8|7|YOR044W|737|633|652|699|724|623
KAN|8|8|YNL238W|619|512|691|674|223|355
KAN|8|9|YMR264W|500|383|767|717|801|659
KAN|8|10|YMR272C|699|566|613|611|805|694
KAN|8|11|YMR274C|605|504|771|740|821|687
KAN|8|12|YOR016C|605|492|751|731|898|731
KAN|8|13|YNL280C|562|487|591|619|693|600
KAN|8|14|YMR251W-A|741|665|675|676|776|657
KAN|8|15|YMR253C|675|610|742|769|664|592
KAN|8|16|YPR028W|682|620|768|779|780|711
KAN|8|17|YPL227C|150|108|178|227|163|103
KAN|8|18|YOL013C|738|624|785|776|683|634
KAN|8|19|YOL018C|606|575|283|286|354|338
KAN|8|20|YPR003C|716|631|876|858|942|777
KAN|8|21|YPL246C|605|584|767|730|862|794
KAN|8|22|YOR377W|746|682|719|796|811|753
KAN|8|23|YPL274W|702|663|855|956|792|763
KAN|8|24|YPL051W|403|335|431|374|531|568
KAN|9|1|YPL170W|846|622|1045|791|1149|882
KAN|9|2|YOL065C|647|573|623|652|630|605
KAN|9|3|YOR311C|649|572|733|734|515|604
KAN|9|4|YOR321W|678|591|699|738|884|776
KAN|9|5|YPL195W|851|787|602|574|750|738
KAN|9|6|YOL047C|629|570|607|688|577|545
KAN|9|7|YOR307C|678|597|716|749|816|765
KAN|9|8|YPL087W|641|543|731|746|727|560
KAN|9|9|YPL207W|783|649|738|749|872|704
KAN|9|10|YPL206C|720|582|636|606|772|644
KAN|9|11|YOR284W|692|583|808|785|844|725
KAN|9|12|YOR285W|602|507|732|667|763|660
KAN|9|13|YOR288C|696|614|668|677|659|594
KAN|9|14|YOL030W|672|590|755|740|826|717
KAN|9|15|YOL031C|731|682|567|594|543|505
KAN|9|16|YOR291W|681|627|677|686|730|672
KAN|9|17|YCL025C|657|571|663|635|542|430
KAN|9|18|YDL052C|772|707|895|896|946|801
KAN|9|19|YPR173C|213|204|371|375|262|173
KAN|9|20|YCL001W|476|429|430|413|620|537
KAN|9|21|YPR148C|689|643|859|858|825|736
KAN|9|22|YPR149W|757|772|830|901|937|924
KAN|9|23|YDL018C|737|669|749|826|947|850
KAN|9|24|YBR067C|791|837|738|941|1015|1043
KAN|10|1|YDL019C|760|547|785|670|1122|930
KAN|10|2|YPR135W|418|373|676|619|697|612
KAN|10|3|YGR227W|146|99|247|227|212|160
KAN|10|4|YBR162W-A|628|557|583|653|667|641
KAN|10|5|YBR164C|311|246|345|314|387|341
KAN|10|6|YBR052C|809|733|708|715|769|752
KAN|10|7|YBR171W|360|291|477|478|506|464
KAN|10|8|YBR036C|618|517|42|147|298|309
KAN|10|9|YPR114W|819|715|799|752|760|652
KAN|10|10|YFR041C|513|446|649|642|721|611
KAN|10|11|YBR132C|629|566|681|669|749|656
KAN|10|12|YBR106W|689|623|738|743|655|482
KAN|10|13|YPR063C|682|624|691|732|852|804
KAN|10|14|YPR071W|639|597|716|712|783|705
KAN|10|15|YBL102W|615|571|700|778|948|897
KAN|10|16|YBR097W|0|0|0|0|0|0
KAN|10|17|YDL121C|748|660|816|767|872|771
KAN|10|18|YDR518W|720|608|764|783|840|695
KAN|10|19|YDR519W|698|633|775|791|960|836
KAN|10|20|YDR524C|588|555|756|809|872|791
KAN|10|21|YML048W|715|683|735|776|743|751
KAN|10|22|YJR073C|126|137|217|288|231|224
KAN|10|23|wt_blank_sean|0|0|0|0|0|0
KAN|10|24|YJR088C|622|729|963|1036|1028|1071
KAN|11|1|YDR503C|933|688|1106|925|1113|911
KAN|11|2|YML059C|575|497|801|722|401|410
KAN|11|3|YML055W|501|452|653|648|655|588
KAN|11|4|YDL099W|697|591|490|488|818|723
KAN|11|5|YDL100C|586|497|723|729|561|594
KAN|11|6|YDR484W|1|0|180|148|84|66
KAN|11|7|YDR492W|707|570|827|846|778|674
KAN|11|8|YGL126W|558|518|656|614|263|251
KAN|11|9|YIL124W|662|589|777|677|755|584
KAN|11|10|YDL091C|687|591|763|734|874|745
KAN|11|11|YDL093W|683|598|697|649|853|750
KAN|11|12|YFL048C|623|576|707|686|764|732
KAN|11|13|YDL095W|511|441|559|517|432|329
KAN|11|14|YFL025C|576|482|604|638|430|315
KAN|11|15|YGL161C|508|482|537|547|550|439
KAN|11|16|YGL167C|516|424|398|347|115|120
KAN|11|17|YGR261C|529|487|696|627|696|619
KAN|11|18|YGR263C|680|577|786|741|641|576
KAN|11|19|YGR266W|799|742|782|770|896|824
KAN|11|20|YNR039C|595|566|753|796|777|709
KAN|11|21|YNL146W|684|585|681|683|799|788
KAN|11|22|YNR019W|695|657|628|732|753|765
KAN|11|23|YCR043C|885|710|859|851|769|641
KAN|11|24|YNR021W|852|899|843|926|915|980
KAN|12|1|YCR044C|880|666|624|645|1074|824
KAN|12|2|YCR061W|793|707|762|794|830|775
KAN|12|3|YNR030W|161|139|205|178|502|412
KAN|12|4|YBR177C|648|558|634|679|743|669
KAN|12|5|YNR008W|723|672|697|648|557|497
KAN|12|6|YNR013C|652|568|715|666|896|749
KAN|12|7|YBR283C|690|609|628|610|852|760
KAN|12|8|YNL041C|333|306|386|360|500|412
KAN|12|9|YNL044W|560|510|668|629|606|575
KAN|12|10|YBR290W|675|631|687|739|708|666
KAN|12|11|YNL046W|632|562|682|716|680|630
KAN|12|12|YNL049C|731|643|762|765|732|662
KAN|12|13|YBR273C|658|570|702|668|621|574
KAN|12|14|YBR264C|689|611|734|669|758|576
KAN|12|15|YNL008C|744|634|791|755|778|637
KAN|12|16|YDL137W|560|487|805|735|1023|882
KAN|12|17|YJL024C|506|434|664|635|535|482
KAN|12|18|YJL029C|692|607|486|611|487|415
KAN|12|19|YML067C|643|595|725|748|408|360
KAN|12|20|YJL004C|304|251|368|348|281|271
KAN|12|21|YML038C|673|657|715|731|865|800
KAN|12|22|YER151C|216|308|334|415|236|255
KAN|12|23|YML075C|757|674|852|858|796|704
KAN|12|24|YGR086C|889|976|832|957|1143|1172
KAN|13|1|YGR089W|1054|751|758|693|1138|872
KAN|13|2|YGR106C|601|602|867|808|848|725
KAN|13|3|YLR246W|519|502|676|660|911|791
KAN|13|4|YJR118C|574|509|643|638|555|555
KAN|13|5|YDR205W|653|575|709|699|940|778
KAN|13|6|YGR038W|674|587|733|671|663|643
KAN|13|7|YJR131W|640|569|742|738|573|491
KAN|13|8|YJR134C|602|557|625|621|676|651
KAN|13|9|YER120W|705|664|732|730|802|702
KAN|13|10|YER122C|679|590|480|524|641|603
KAN|13|11|YJR117W|264|194|209|189|235|219
KAN|13|12|YER113C|701|618|690|639|731|705
KAN|13|13|YJR040W|590|560|583|577|624|526
KAN|13|14|YKR067W|589|544|761|719|926|805
KAN|13|15|YJR031C|565|525|753|755|793|672
KAN|13|16|YMR054W|680|617|644|643|949|865
KAN|13|17|YIR033W|502|437|534|558|439|432
KAN|13|18|YJR010C-A|667|587|769|720|912|761
KAN|13|19|YJR015W|674|647|763|761|949|861
KAN|13|20|YMR052W|577|542|566|582|537|488
KAN|13|21|YBR287W|662|635|773|767|823|697
KAN|13|22|YBR288C|600|577|627|623|595|500
KAN|13|23|YAR002C-A|526|430|679|658|661|605
KAN|13|24|YMR119W|458|584|480|548|798|818
KAN|14|1|YNL125C|812|638|677|531|620|528
KAN|14|2|YNL130C|608|556|653|615|1040|856
KAN|14|3|YIL030C|512|449|620|601|633|652
KAN|14|4|YNL085W|753|622|595|534|492|553
KAN|14|5|YNL095C|656|615|739|757|771|719
KAN|14|6|YLR390W-A|612|533|585|596|551|620
KAN|14|7|YJL078C|589|532|583|498|723|658
KAN|14|8|YKR053C|716|666|650|564|715|692
KAN|14|9|YNL051W|282|247|414|384|401|345
KAN|14|10|YPL137C|629|562|665|704|795|732
KAN|14|11|YDL072C|635|538|716|652|627|523
KAN|14|12|YCR048W|760|710|698|657|729|634
KAN|14|13|YCR067C|678|599|801|776|734|649
KAN|14|14|YCR034W|714|666|768|765|794|696
KAN|14|15|YGR130C|757|684|829|851|727|608
KAN|14|16|YGL223C|735|732|774|861|959|932
KAN|14|17|YBR255W|685|639|814|785|711|614
KAN|14|18|YER087C-B|645|567|659|636|931|825
KAN|14|19|YIL105C|699|668|728|799|936|868
KAN|14|20|YDR476C|817|740|804|805|770|678
KAN|14|21|YDR525W|503|423|710|684|441|359
KAN|14|22|YDR057W|686|648|802|840|739|702
KAN|14|23|YBR159W|825|664|927|992|845|869
KAN|14|24|YHR123W|870|1006|877|1008|845|857
KAN|15|1|YGR284C|820|620|1228|1097|1259|950
KAN|15|2|YOL101C|369|347|1080|990|1059|1045
KAN|15|3|YOL107W|650|553|609|625|748|690
KAN|15|4|YNL300W|523|571|837|780|722|702
KAN|15|5|YOL110W|485|544|706|677|741|712
KAN|15|6|YOR317W|518|525|632|601|709|754
KAN|15|7|YML071C|446|389|401|444|522|483
KAN|15|8|YIR038C|679|618|635|625|927|749
KAN|15|9|YML101C|587|523|839|836|927|783
KAN|15|10|YOL137W|494|438|718|722|665|709
KAN|15|11|YDR424C|462|456|483|497|564|620
KAN|15|12|YMR065W|404|297|830|819|927|863
KAN|15|13|YML128C|404|290|444|341|192|172
KAN|15|14|YHR045W|749|665|803|800|670|650
KAN|15|15|YHR181W|606|558|608|710|807|779
KAN|15|16|YMR123W|539|548|217|280|427|554
KAN|15|17|YLR039C|97|67|118|86|134|121
KAN|15|18|YLR050C|735|738|778|797|785|739
KAN|15|19|YNR075W|716|688|810|932|499|595
KAN|15|20|YOL088C|698|688|841|839|833|793
KAN|15|21|YMR313C|738|774|602|548|747|698
KAN|15|22|YHR004C|556|562|765|742|806|761
KAN|15|23|YLR450W|739|694|801|830|880|863
KAN|15|24|YDL192W|784|1109|935|1177|1249|1439
KAN|16|1|YNR051C|592|525|301|312|546|330
KAN|16|2|YJL123C|0|0|0|0|0|0
KAN|16|3|YJL117W|748|744|850|896|735|748
KAN|16|4|YDL222C|702|835|821|933|1039|1051
KAN|16|5|YDL226C|568|659|714|783|415|434
KAN|16|6|YDL231C|0|0|0|0|0|0
KAN|16|7|YDL232W|681|652|885|772|802|751
KAN|16|8|YJL079C|594|670|684|680|986|934
KAN|16|9|YKR088C|621|682|773|721|765|553
KAN|16|10|YJL073W|662|696|798|878|914|927
KAN|16|11|YJL062W|343|345|375|421|508|497
KAN|16|12|YJR066W|673|633|718|819|945|929
KAN|16|13|YDR483W|636|730|886|990|1024|1055
KAN|16|14|YER044C|88|181|222|198|0|0
KAN|16|15|YDL204W|745|792|843|986|953|911
KAN|16|16|YBR058C-A|0|0|0|0|0|0
KAN|16|17|YBR096W|871|775|1065|965|911|829
KAN|16|18|YBR234C|546|585|937|947|1213|1087
KAN|16|19|YDR027C|0|0|0|0|0|0
KAN|16|20|YDR032C|764|784|870|961|1245|1136
KAN|16|21|YEL022W|382|425|396|495|352|350
KAN|16|22|YER053C-A|535|542|681|823|1037|997
KAN|16|23|YER100W|749|763|1051|1211|931|1100
KAN|16|24|YGL095C|0|0|0|0|0|0
NAT|YFR051C*A
KAN|1|1|YCR017C|585|268|441|97|NaN|NaN
KAN|1|2|YDR056C|456|207|489|436|NaN|NaN
KAN|1|3|YBR229C|301|234|362|251|NaN|NaN
KAN|1|4|YCR011C|422|347|458|416|NaN|NaN
KAN|1|5|YBL011W|502|366|439|409|NaN|NaN
KAN|1|6|YBL017C|273|205|335|123|NaN|NaN
KAN|1|7|YCL056C|390|218|261|141|NaN|NaN
KAN|1|8|YDR137W|146|37|199|72|NaN|NaN
KAN|1|9|YAR042W|315|327|576|330|NaN|NaN
KAN|1|10|YBR201W|313|290|312|155|NaN|NaN
KAN|1|11|YCL045C|263|5|311|287|NaN|NaN
KAN|1|12|YBR183W|409|341|404|319|NaN|NaN
KAN|1|13|YDR108W|365|311|154|57|NaN|NaN
KAN|1|14|YAL007C|243|155|388|296|NaN|NaN
KAN|1|15|YDR100W|289|220|340|265|NaN|NaN
KAN|1|16|YAL026C|39|44|312|74|NaN|NaN
KAN|1|17|YAL023C|479|379|338|193|NaN|NaN
KAN|1|18|YBL082C|263|125|318|148|NaN|NaN
KAN|1|19|YDR084C|306|276|449|390|NaN|NaN
KAN|1|20|YAL042W|443|350|163|11|NaN|NaN
KAN|1|21|YAL058W|387|327|399|326|NaN|NaN
KAN|1|22|YGL200C|492|395|431|338|NaN|NaN
KAN|1|23|YGL203C|297|309|356|301|NaN|NaN
KAN|1|24|YDR294C|273|279|355|485|NaN|NaN
KAN|2|1|YDR297W|461|367|633|611|NaN|NaN
KAN|2|2|YEL001C|316|275|278|287|NaN|NaN
KAN|2|3|YEL003W|312|328|324|350|NaN|NaN
KAN|2|4|YDR304C|291|330|241|215|NaN|NaN
KAN|2|5|YEL004W|288|281|256|246|NaN|NaN
KAN|2|6|YEL005C|441|430|460|453|NaN|NaN
KAN|2|7|YDR307W|311|300|429|365|NaN|NaN
KAN|2|8|YGL084C|216|313|74|131|NaN|NaN
KAN|2|9|YGL054C|295|293|431|342|NaN|NaN
KAN|2|10|YER019C-A|302|339|350|341|NaN|NaN
KAN|2|11|YDR270W|357|417|394|454|NaN|NaN
KAN|2|12|YDR410C|0|0|0|0|NaN|NaN
KAN|2|13|YDR411C|313|360|360|436|NaN|NaN
KAN|2|14|YER004W|271|260|240|194|NaN|NaN
KAN|2|15|YER005W|341|392|464|391|NaN|NaN
KAN|2|16|YGL020C|342|341|457|466|NaN|NaN
KAN|2|17|YEL064C|0|2|419|349|NaN|NaN
KAN|2|18|YGL027C|327|297|397|351|NaN|NaN
KAN|2|19|YDR233C|415|432|627|564|NaN|NaN
KAN|2|20|YEL042W|276|303|433|434|NaN|NaN
KAN|2|21|YEL043W|274|327|311|189|NaN|NaN
KAN|2|22|YGL005C|401|442|463|408|NaN|NaN
KAN|2|23|YGL010W|351|363|245|223|NaN|NaN
KAN|2|24|YGL012W|210|241|236|376|NaN|NaN
KAN|3|1|YDR349C|525|449|427|419|NaN|NaN
KAN|3|2|YDR221W|417|374|300|300|NaN|NaN
KAN|3|3|YDR222W|475|412|483|489|NaN|NaN
KAN|3|4|YDR357C|363|360|317|265|NaN|NaN
KAN|3|5|YEL031W|325|334|99|131|NaN|NaN
KAN|3|6|YER083C|465|453|353|324|NaN|NaN
KAN|3|7|YDR344C|436|408|380|398|NaN|NaN
KAN|3|8|YEL013W|191|244|307|319|NaN|NaN
KAN|3|9|YEL015W|412|397|397|355|NaN|NaN
KAN|3|10|YER071C|382|406|456|461|NaN|NaN
KAN|3|11|YDR320C|227|193|211|250|NaN|NaN
KAN|3|12|YHR110W|347|311|312|237|NaN|NaN
KAN|3|13|YIL076W|28|97|252|153|NaN|NaN
KAN|3|14|YIL090W|52|97|159|125|NaN|NaN
KAN|3|15|YIL039W|401|437|497|472|NaN|NaN
KAN|3|16|YIL040W|214|222|304|241|NaN|NaN
KAN|3|17|YIL043C|520|376|441|433|NaN|NaN
KAN|3|18|YIL044C|343|306|428|392|NaN|NaN
KAN|3|19|YGR199W|443|401|522|458|NaN|NaN
KAN|3|20|YGR202C|238|216|305|279|NaN|NaN
KAN|3|21|YHR060W|0|0|0|0|NaN|NaN
KAN|3|22|YIL027C|302|367|367|453|NaN|NaN
KAN|3|23|YHR079C|383|443|392|485|NaN|NaN
KAN|3|24|YGR177C|424|423|465|476|NaN|NaN
KAN|4|1|YGR036C|1|11|1|14|NaN|NaN
KAN|4|2|YHR039C|285|335|322|349|NaN|NaN
KAN|4|3|YIL005W|230|327|407|428|NaN|NaN
KAN|4|4|YIL016W|308|286|339|360|NaN|NaN
KAN|4|5|YGR170W|300|307|480|413|NaN|NaN
KAN|4|6|YHR204W|448|477|440|460|NaN|NaN
KAN|4|7|YGR157W|0|0|184|254|NaN|NaN
KAN|4|8|YHL003C|422|487|274|288|NaN|NaN
KAN|4|9|YHR176W|427|423|494|514|NaN|NaN
KAN|4|10|YHR142W|313|369|449|435|NaN|NaN
KAN|4|11|YGL226C-A|365|360|601|499|NaN|NaN
KAN|4|12|YGL231C|363|365|331|316|NaN|NaN
KAN|4|13|YHL031C|281|319|377|362|NaN|NaN
KAN|4|14|YHR135C|498|423|565|483|NaN|NaN
KAN|4|15|YHR136C|441|373|304|372|NaN|NaN
KAN|4|16|YGR105W|0|129|152|142|NaN|NaN
KAN|4|17|YLL014W|335|343|483|443|NaN|NaN
KAN|4|18|YKL020C|427|349|285|318|NaN|NaN
KAN|4|19|YLR080W|370|319|352|358|NaN|NaN
KAN|4|20|YKL140W|387|354|283|372|NaN|NaN
KAN|4|21|YKL008C|315|251|366|353|NaN|NaN
KAN|4|22|YLR056W|261|268|460|474|NaN|NaN
KAN|4|23|YLR064W|276|393|385|423|NaN|NaN
KAN|4|24|YKL119C|76|314|245|277|NaN|NaN
KAN|5|1|YJL134W|436|300|300|246|NaN|NaN
KAN|5|2|YLR042C|362|376|473|465|NaN|NaN
KAN|5|3|YLR023C|276|325|226|281|NaN|NaN
KAN|5|4|YJL178C|431|378|257|309|NaN|NaN
KAN|5|5|YJL171C|429|440|364|394|NaN|NaN
KAN|5|6|YKL094W|396|399|532|439|NaN|NaN
KAN|5|7|YJL168C|196|222|326|335|NaN|NaN
KAN|5|8|YKL212W|238|249|115|230|NaN|NaN
KAN|5|9|YJL192C|428|378|351|374|NaN|NaN
KAN|5|10|YKL073W|297|307|301|294|NaN|NaN
KAN|5|11|YKL179C|390|453|421|397|NaN|NaN
KAN|5|12|YLL043W|279|260|318|288|NaN|NaN
KAN|5|13|YLL052C|459|424|428|388|NaN|NaN
KAN|5|14|YLL055W|345|347|441|387|NaN|NaN
KAN|5|15|YKL063C|305|349|418|376|NaN|NaN
KAN|5|16|YKL065C|319|334|262|272|NaN|NaN
KAN|5|17|YJL198W|266|329|391|358|NaN|NaN
KAN|5|18|YJL196C|390|360|369|332|NaN|NaN
KAN|5|19|YLL023C|322|311|388|347|NaN|NaN
KAN|5|20|YLL028W|530|526|409|448|NaN|NaN
KAN|5|21|YJL212C|377|461|461|431|NaN|NaN
KAN|5|22|YMR022W|293|312|422|489|NaN|NaN
KAN|5|23|YMR214W|231|299|385|401|NaN|NaN
KAN|5|24|YMR215W|345|412|455|411|NaN|NaN
KAN|6|1|YMR010W|603|509|559|484|NaN|NaN
KAN|6|2|YMR015C|311|296|364|338|NaN|NaN
KAN|6|3|YLR207W|394|364|358|370|NaN|NaN
KAN|6|4|YLR350W|132|191|204|222|NaN|NaN
KAN|6|5|YLR220W|442|422|376|429|NaN|NaN
KAN|6|6|YML012W|451|443|222|347|NaN|NaN
KAN|6|7|YML008C|197|196|409|400|NaN|NaN
KAN|6|8|YMR202W|11|7|0|0|NaN|NaN
KAN|6|9|YLR194C|451|388|394|408|NaN|NaN
KAN|6|10|YMR183C|354|374|375|382|NaN|NaN
KAN|6|11|YML019W|327|340|313|354|NaN|NaN
KAN|6|12|YML013W|310|328|216|244|NaN|NaN
KAN|6|13|YLR292C|418|369|470|376|NaN|NaN
KAN|6|14|YMR161W|357|296|326|331|NaN|NaN
KAN|6|15|YMR163C|319|278|305|323|NaN|NaN
KAN|6|16|YLR396C|0|0|0|0|NaN|NaN
KAN|6|17|YMR152W|329|374|271|329|NaN|NaN
KAN|6|18|YLR130C|519|511|620|579|NaN|NaN
KAN|6|19|YLR268W|20|81|265|296|NaN|NaN
KAN|6|20|YMR029C|367|373|425|416|NaN|NaN
KAN|6|21|YMR031C|374|355|299|247|NaN|NaN
KAN|6|22|YLR372W|395|406|404|365|NaN|NaN
KAN|6|23|YLR242C|216|259|381|450|NaN|NaN
KAN|6|24|YLR250W|308|354|297|400|NaN|NaN
KAN|7|1|YLR120C|290|308|256|290|NaN|NaN
KAN|7|2|YOR245C|292|431|568|584|NaN|NaN
KAN|7|3|YOR115C|318|275|318|266|NaN|NaN
KAN|7|4|YNL297C|434|390|368|436|NaN|NaN
KAN|7|5|YNL156C|466|437|383|438|NaN|NaN
KAN|7|6|YNL153C|307|340|369|429|NaN|NaN
KAN|7|7|YOR002W|317|329|291|293|NaN|NaN
KAN|7|8|YOR092W|0|0|0|0|NaN|NaN
KAN|7|9|YOR214C|391|422|369|407|NaN|NaN
KAN|7|10|YOR216C|437|403|300|290|NaN|NaN
KAN|7|11|YOR085W|367|395|368|355|NaN|NaN
KAN|7|12|YOR089C|329|279|326|383|NaN|NaN
KAN|7|13|YNL194C|360|318|364|355|NaN|NaN
KAN|7|14|YNL327W|396|423|393|413|NaN|NaN
KAN|7|15|YNL190W|338|311|378|332|NaN|NaN
KAN|7|16|YNL323W|380|311|310|373|NaN|NaN
KAN|7|17|YOR198C|3|1|15|2|NaN|NaN
KAN|7|18|YOR067C|357|402|425|481|NaN|NaN
KAN|7|19|YOR070C|268|254|323|333|NaN|NaN
KAN|7|20|YOR079C|399|364|380|491|NaN|NaN
KAN|7|21|YMR307W|89|170|359|474|NaN|NaN
KAN|7|22|YOR049C|297|321|369|288|NaN|NaN
KAN|7|23|YMR292W|390|396|312|327|NaN|NaN
KAN|7|24|YNL219C|401|412|330|461|NaN|NaN
KAN|8|1|YMR299C|682|507|613|497|NaN|NaN
KAN|8|2|YOR165W|212|190|349|365|NaN|NaN
KAN|8|3|YOR036W|0|0|0|0|NaN|NaN
KAN|8|4|YOR171C|383|414|344|357|NaN|NaN
KAN|8|5|YOR175C|300|334|378|417|NaN|NaN
KAN|8|6|YOR042W|329|363|352|376|NaN|NaN
KAN|8|7|YOR044W|468|472|197|297|NaN|NaN
KAN|8|8|YNL238W|467|434|424|412|NaN|NaN
KAN|8|9|YMR264W|436|455|443|463|NaN|NaN
KAN|8|10|YMR272C|162|197|125|132|NaN|NaN
KAN|8|11|YMR274C|518|507|523|488|NaN|NaN
KAN|8|12|YOR016C|378|452|409|418|NaN|NaN
KAN|8|13|YNL280C|307|321|316|274|NaN|NaN
KAN|8|14|YMR251W-A|402|371|417|390|NaN|NaN
KAN|8|15|YMR253C|387|394|443|478|NaN|NaN
KAN|8|16|YPR028W|445|415|420|440|NaN|NaN
KAN|8|17|YPL227C|264|357|298|329|NaN|NaN
KAN|8|18|YOL013C|394|405|431|401|NaN|NaN
KAN|8|19|YOL018C|189|239|239|283|NaN|NaN
KAN|8|20|YPR003C|422|407|458|467|NaN|NaN
KAN|8|21|YPL246C|551|545|406|408|NaN|NaN
KAN|8|22|YOR377W|268|335|310|367|NaN|NaN
KAN|8|23|YPL274W|364|381|348|434|NaN|NaN
KAN|8|24|YPL051W|431|431|404|494|NaN|NaN
KAN|9|1|YPL170W|252|252|434|311|NaN|NaN
KAN|9|2|YOL065C|384|348|365|363|NaN|NaN
KAN|9|3|YOR311C|406|462|466|334|NaN|NaN
KAN|9|4|YOR321W|443|426|414|422|NaN|NaN
KAN|9|5|YPL195W|339|317|224|281|NaN|NaN
KAN|9|6|YOL047C|398|344|383|386|NaN|NaN
KAN|9|7|YOR307C|316|381|426|413|NaN|NaN
KAN|9|8|YPL087W|327|337|287|290|NaN|NaN
KAN|9|9|YPL207W|365|367|402|443|NaN|NaN
KAN|9|10|YPL206C|391|351|297|369|NaN|NaN
KAN|9|11|YOR284W|467|462|309|444|NaN|NaN
KAN|9|12|YOR285W|376|353|430|426|NaN|NaN
KAN|9|13|YOR288C|325|350|335|358|NaN|NaN
KAN|9|14|YOL030W|499|472|442|479|NaN|NaN
KAN|9|15|YOL031C|333|346|329|332|NaN|NaN
KAN|9|16|YOR291W|99|296|517|446|NaN|NaN
KAN|9|17|YCL025C|351|328|461|453|NaN|NaN
KAN|9|18|YDL052C|502|477|430|463|NaN|NaN
KAN|9|19|YPR173C|95|142|104|168|NaN|NaN
KAN|9|20|YCL001W|429|434|258|280|NaN|NaN
KAN|9|21|YPR148C|411|489|322|433|NaN|NaN
KAN|9|22|YPR149W|345|414|483|392|NaN|NaN
KAN|9|23|YDL018C|318|350|380|445|NaN|NaN
KAN|9|24|YBR067C|484|482|392|440|NaN|NaN
KAN|10|1|YDL019C|425|399|382|366|NaN|NaN
KAN|10|2|YPR135W|228|255|126|106|NaN|NaN
KAN|10|3|YGR227W|382|410|497|515|NaN|NaN
KAN|10|4|YBR162W-A|347|297|356|363|NaN|NaN
KAN|10|5|YBR164C|353|361|389|457|NaN|NaN
KAN|10|6|YBR052C|376|434|358|403|NaN|NaN
KAN|10|7|YBR171W|403|409|400|410|NaN|NaN
KAN|10|8|YBR036C|0|0|0|0|NaN|NaN
KAN|10|9|YPR114W|457|451|158|236|NaN|NaN
KAN|10|10|YFR041C|324|370|398|376|NaN|NaN
KAN|10|11|YBR132C|319|336|351|410|NaN|NaN
KAN|10|12|YBR106W|217|283|322|343|NaN|NaN
KAN|10|13|YPR063C|446|436|428|426|NaN|NaN
KAN|10|14|YPR071W|374|327|396|394|NaN|NaN
KAN|10|15|YBL102W|348|360|280|378|NaN|NaN
KAN|10|16|YBR097W|0|0|0|0|NaN|NaN
KAN|10|17|YDL121C|482|466|428|378|NaN|NaN
KAN|10|18|YDR518W|494|474|415|419|NaN|NaN
KAN|10|19|YDR519W|351|391|387|382|NaN|NaN
KAN|10|20|YDR524C|360|371|340|313|NaN|NaN
KAN|10|21|YML048W|212|293|229|247|NaN|NaN
KAN|10|22|YJR073C|0|99|173|291|NaN|NaN
KAN|10|23|wt_blank_sean|0|0|0|0|NaN|NaN
KAN|10|24|YJR088C|303|423|465|385|NaN|NaN
KAN|11|1|YDR503C|302|339|159|208|NaN|NaN
KAN|11|2|YML059C|204|202|456|396|NaN|NaN
KAN|11|3|YML055W|368|331|255|316|NaN|NaN
KAN|11|4|YDL099W|366|320|315|318|NaN|NaN
KAN|11|5|YDL100C|431|484|73|238|NaN|NaN
KAN|11|6|YDR484W|240|282|294|214|NaN|NaN
KAN|11|7|YDR492W|422|325|376|457|NaN|NaN
KAN|11|8|YGL126W|484|452|287|371|NaN|NaN
KAN|11|9|YIL124W|447|478|474|514|NaN|NaN
KAN|11|10|YDL091C|396|450|407|400|NaN|NaN
KAN|11|11|YDL093W|317|400|443|415|NaN|NaN
KAN|11|12|YFL048C|261|223|382|357|NaN|NaN
KAN|11|13|YDL095W|377|393|444|518|NaN|NaN
KAN|11|14|YFL025C|410|375|447|471|NaN|NaN
KAN|11|15|YGL161C|369|403|389|398|NaN|NaN
KAN|11|16|YGL167C|131|185|283|353|NaN|NaN
KAN|11|17|YGR261C|373|358|283|331|NaN|NaN
KAN|11|18|YGR263C|517|524|463|532|NaN|NaN
KAN|11|19|YGR266W|418|342|522|497|NaN|NaN
KAN|11|20|YNR039C|403|447|391|428|NaN|NaN
KAN|11|21|YNL146W|363|441|394|402|NaN|NaN
KAN|11|22|YNR019W|199|172|377|380|NaN|NaN
KAN|11|23|YCR043C|470|422|509|540|NaN|NaN
KAN|11|24|YNR021W|372|431|459|391|NaN|NaN
KAN|12|1|YCR044C|349|289|454|321|NaN|NaN
KAN|12|2|YCR061W|288|310|399|486|NaN|NaN
KAN|12|3|YNR030W|307|310|222|296|NaN|NaN
KAN|12|4|YBR177C|520|502|371|443|NaN|NaN
KAN|12|5|YNR008W|239|225|248|331|NaN|NaN
KAN|12|6|YNR013C|310|301|346|374|NaN|NaN
KAN|12|7|YBR283C|340|375|313|393|NaN|NaN
KAN|12|8|YNL041C|310|305|330|357|NaN|NaN
KAN|12|9|YNL044W|369|393|493|532|NaN|NaN
KAN|12|10|YBR290W|316|304|197|273|NaN|NaN
KAN|12|11|YNL046W|287|316|376|405|NaN|NaN
KAN|12|12|YNL049C|404|428|441|402|NaN|NaN
KAN|12|13|YBR273C|345|398|284|379|NaN|NaN
KAN|12|14|YBR264C|344|307|256|381|NaN|NaN
KAN|12|15|YNL008C|477|531|347|410|NaN|NaN
KAN|12|16|YDL137W|478|453|382|465|NaN|NaN
KAN|12|17|YJL024C|420|477|373|454|NaN|NaN
KAN|12|18|YJL029C|211|313|357|311|NaN|NaN
KAN|12|19|YML067C|295|437|479|444|NaN|NaN
KAN|12|20|YJL004C|464|482|405|489|NaN|NaN
KAN|12|21|YML038C|246|311|293|276|NaN|NaN
KAN|12|22|YER151C|0|154|80|154|NaN|NaN
KAN|12|23|YML075C|439|395|342|295|NaN|NaN
KAN|12|24|YGR086C|302|388|261|343|NaN|NaN
KAN|13|1|YGR089W|415|346|486|400|NaN|NaN
KAN|13|2|YGR106C|309|325|324|430|NaN|NaN
KAN|13|3|YLR246W|336|321|240|347|NaN|NaN
KAN|13|4|YJR118C|302|265|284|342|NaN|NaN
KAN|13|5|YDR205W|361|428|276|322|NaN|NaN
KAN|13|6|YGR038W|312|322|327|269|NaN|NaN
KAN|13|7|YJR131W|378|434|364|372|NaN|NaN
KAN|13|8|YJR134C|393|366|485|426|NaN|NaN
KAN|13|9|YER120W|150|171|187|208|NaN|NaN
KAN|13|10|YER122C|271|310|303|323|NaN|NaN
KAN|13|11|YJR117W|422|411|350|429|NaN|NaN
KAN|13|12|YER113C|440|413|368|334|NaN|NaN
KAN|13|13|YJR040W|396|427|461|470|NaN|NaN
KAN|13|14|YKR067W|0|1|9|148|NaN|NaN
KAN|13|15|YJR031C|349|412|397|423|NaN|NaN
KAN|13|16|YMR054W|361|411|432|416|NaN|NaN
KAN|13|17|YIR033W|307|290|235|338|NaN|NaN
KAN|13|18|YJR010C-A|392|346|436|405|NaN|NaN
KAN|13|19|YJR015W|311|357|492|452|NaN|NaN
KAN|13|20|YMR052W|245|333|404|372|NaN|NaN
KAN|13|21|YBR287W|444|425|390|463|NaN|NaN
KAN|13|22|YBR288C|285|297|363|414|NaN|NaN
KAN|13|23|YAR002C-A|391|452|370|383|NaN|NaN
KAN|13|24|YMR119W|304|341|483|579|NaN|NaN
KAN|14|1|YNL125C|209|188|5|13|NaN|NaN
KAN|14|2|YNL130C|187|315|345|329|NaN|NaN
KAN|14|3|YIL030C|344|371|59|140|NaN|NaN
KAN|14|4|YNL085W|380|426|307|340|NaN|NaN
KAN|14|5|YNL095C|143|196|222|254|NaN|NaN
KAN|14|6|YLR390W-A|287|360|378|366|NaN|NaN
KAN|14|7|YJL078C|329|296|215|184|NaN|NaN
KAN|14|8|YKR053C|270|302|389|399|NaN|NaN
KAN|14|9|YNL051W|300|371|264|277|NaN|NaN
KAN|14|10|YPL137C|356|330|344|403|NaN|NaN
KAN|14|11|YDL072C|133|285|321|315|NaN|NaN
KAN|14|12|YCR048W|393|468|303|334|NaN|NaN
KAN|14|13|YCR067C|319|367|366|379|NaN|NaN
KAN|14|14|YCR034W|518|607|519|382|NaN|NaN
KAN|14|15|YGR130C|305|331|602|565|NaN|NaN
KAN|14|16|YGL223C|357|372|411|466|NaN|NaN
KAN|14|17|YBR255W|231|310|202|247|NaN|NaN
KAN|14|18|YER087C-B|435|474|459|429|NaN|NaN
KAN|14|19|YIL105C|362|363|435|489|NaN|NaN
KAN|14|20|YDR476C|208|251|397|422|NaN|NaN
KAN|14|21|YDR525W|292|338|336|482|NaN|NaN
KAN|14|22|YDR057W|244|365|432|392|NaN|NaN
KAN|14|23|YBR159W|416|412|534|468|NaN|NaN
KAN|14|24|YHR123W|366|528|443|517|NaN|NaN
KAN|15|1|YGR284C|364|269|327|325|NaN|NaN
KAN|15|2|YOL101C|178|169|269|386|NaN|NaN
KAN|15|3|YOL107W|266|256|248|225|NaN|NaN
KAN|15|4|YNL300W|302|298|155|182|NaN|NaN
KAN|15|5|YOL110W|267|257|284|294|NaN|NaN
KAN|15|6|YOR317W|351|346|464|415|NaN|NaN
KAN|15|7|YML071C|254|241|302|355|NaN|NaN
KAN|15|8|YIR038C|107|8|274|151|NaN|NaN
KAN|15|9|YML101C|292|379|354|389|NaN|NaN
KAN|15|10|YOL137W|269|347|256|334|NaN|NaN
KAN|15|11|YDR424C|166|243|431|373|NaN|NaN
KAN|15|12|YMR065W|363|344|425|422|NaN|NaN
KAN|15|13|YML128C|148|106|210|145|NaN|NaN
KAN|15|14|YHR045W|262|272|423|264|NaN|NaN
KAN|15|15|YHR181W|280|305|313|337|NaN|NaN
KAN|15|16|YMR123W|372|438|384|428|NaN|NaN
KAN|15|17|YLR039C|73|106|438|400|NaN|NaN
KAN|15|18|YLR050C|461|424|346|328|NaN|NaN
KAN|15|19|YNR075W|399|420|203|246|NaN|NaN
KAN|15|20|YOL088C|450|452|469|512|NaN|NaN
KAN|15|21|YMR313C|192|254|363|325|NaN|NaN
KAN|15|22|YHR004C|258|341|409|449|NaN|NaN
KAN|15|23|YLR450W|285|345|331|393|NaN|NaN
KAN|15|24|YDL192W|362|420|295|369|NaN|NaN
KAN|16|1|YNR051C|242|275|134|239|NaN|NaN
KAN|16|2|YJL123C|391|537|210|393|NaN|NaN
KAN|16|3|YJL117W|427|430|621|656|NaN|NaN
KAN|16|4|YDL222C|260|371|410|446|NaN|NaN
KAN|16|5|YDL226C|471|475|513|493|NaN|NaN
KAN|16|6|YDL231C|439|356|543|382|NaN|NaN
KAN|16|7|YDL232W|428|478|281|385|NaN|NaN
KAN|16|8|YJL079C|235|351|368|406|NaN|NaN
KAN|16|9|YKR088C|336|360|412|444|NaN|NaN
KAN|16|10|YJL073W|397|548|310|369|NaN|NaN
KAN|16|11|YJL062W|446|542|467|648|NaN|NaN
KAN|16|12|YJR066W|357|400|360|441|NaN|NaN
KAN|16|13|YDR483W|459|430|468|498|NaN|NaN
KAN|16|14|YER044C|0|0|47|35|NaN|NaN
KAN|16|15|YDL204W|401|428|154|317|NaN|NaN
KAN|16|16|YBR058C-A|0|0|0|0|NaN|NaN
KAN|16|17|YBR096W|633|539|510|467|NaN|NaN
KAN|16|18|YBR234C|485|411|387|424|NaN|NaN
KAN|16|19|YDR027C|0|0|0|3|NaN|NaN
KAN|16|20|YDR032C|647|505|434|435|NaN|NaN
KAN|16|21|YEL022W|168|193|409|481|NaN|NaN
KAN|16|22|YER053C-A|385|450|287|313|NaN|NaN
KAN|16|23|YER100W|390|432|328|387|NaN|NaN
KAN|16|24|YGL095C|0|0|0|0|NaN|NaN
NAT|YFR051C*B
KAN|1|1|YCR017C|501|352|318|0|596|224
KAN|1|2|YDR056C|340|319|404|187|582|391
KAN|1|3|YBR229C|427|336|392|373|445|343
KAN|1|4|YCR011C|460|310|419|329|496|358
KAN|1|5|YBL011W|375|354|423|489|588|345
KAN|1|6|YBL017C|269|325|393|317|393|269
KAN|1|7|YCL056C|430|448|441|489|399|357
KAN|1|8|YDR137W|192|139|102|2|306|163
KAN|1|9|YAR042W|387|387|650|517|339|139
KAN|1|10|YBR201W|200|311|198|303|616|316
KAN|1|11|YCL045C|270|245|281|420|333|158
KAN|1|12|YBR183W|586|70|251|433|474|248
KAN|1|13|YDR108W|570|467|218|326|785|486
KAN|1|14|YAL007C|560|452|439|460|511|375
KAN|1|15|YDR100W|385|322|375|412|486|292
KAN|1|16|YAL026C|360|437|161|129|411|266
KAN|1|17|YAL023C|362|315|606|480|535|309
KAN|1|18|YBL082C|293|291|157|309|260|410
KAN|1|19|YDR084C|288|240|476|418|410|416
KAN|1|20|YAL042W|416|352|429|337|561|352
KAN|1|21|YAL058W|403|419|397|317|522|385
KAN|1|22|YGL200C|456|501|487|544|680|451
KAN|1|23|YGL203C|395|320|420|452|467|432
KAN|1|24|YDR294C|268|413|229|282|570|647
KAN|2|1|YDR297W|459|449|579|494|587|470
KAN|2|2|YEL001C|374|358|322|186|408|351
KAN|2|3|YEL003W|335|323|243|265|275|308
KAN|2|4|YDR304C|421|374|372|394|379|297
KAN|2|5|YEL004W|329|336|333|358|309|263
KAN|2|6|YEL005C|502|377|438|484|469|425
KAN|2|7|YDR307W|380|345|481|456|444|336
KAN|2|8|YGL084C|155|133|29|49|116|121
KAN|2|9|YGL054C|407|409|393|367|477|399
KAN|2|10|YER019C-A|370|331|211|283|396|356
KAN|2|11|YDR270W|462|484|452|456|511|442
KAN|2|12|YDR410C|0|0|0|0|0|0
KAN|2|13|YDR411C|503|509|271|306|573|508
KAN|2|14|YER004W|366|285|573|425|475|444
KAN|2|15|YER005W|505|501|405|424|395|378
KAN|2|16|YGL020C|525|513|464|431|515|454
KAN|2|17|YEL064C|43|23|0|1|33|15
KAN|2|18|YGL027C|349|291|357|378|427|378
KAN|2|19|YDR233C|510|531|642|568|610|548
KAN|2|20|YEL042W|311|275|350|491|601|550
KAN|2|21|YEL043W|361|367|491|528|472|497
KAN|2|22|YGL005C|408|391|464|481|551|592
KAN|2|23|YGL010W|311|316|428|354|397|447
KAN|2|24|YGL012W|416|550|270|389|376|533
KAN|3|1|YDR349C|413|461|565|497|555|519
KAN|3|2|YDR221W|443|443|514|481|445|449
KAN|3|3|YDR222W|411|372|451|412|488|410
KAN|3|4|YDR357C|397|338|377|339|366|338
KAN|3|5|YEL031W|334|292|175|222|299|385
KAN|3|6|YER083C|416|365|274|244|464|358
KAN|3|7|YDR344C|344|394|353|299|438|353
KAN|3|8|YEL013W|279|276|250|198|337|343
KAN|3|9|YEL015W|390|347|350|341|451|394
KAN|3|10|YER071C|474|460|574|517|538|451
KAN|3|11|YDR320C|420|426|480|457|296|244
KAN|3|12|YHR110W|415|398|339|396|446|383
KAN|3|13|YIL076W|146|151|234|233|179|126
KAN|3|14|YIL090W|371|359|52|158|327|492
KAN|3|15|YIL039W|327|345|347|360|254|185
KAN|3|16|YIL040W|259|203|242|240|401|356
KAN|3|17|YIL043C|414|425|622|510|690|454
KAN|3|18|YIL044C|373|440|554|535|462|396
KAN|3|19|YGR199W|407|338|145|0|457|410
KAN|3|20|YGR202C|374|342|362|301|372|390
KAN|3|21|YHR060W|0|0|0|0|0|0
KAN|3|22|YIL027C|475|465|353|451|565|516
KAN|3|23|YHR079C|219|247|266|373|341|426
KAN|3|24|YGR177C|397|542|368|519|427|625
KAN|4|1|YGR036C|189|189|45|76|302|256
KAN|4|2|YHR039C|322|252|401|302|320|336
KAN|4|3|YIL005W|367|315|353|354|371|354
KAN|4|4|YIL016W|354|388|271|305|402|382
KAN|4|5|YGR170W|342|364|323|376|341|308
KAN|4|6|YHR204W|329|354|385|370|401|382
KAN|4|7|YGR157W|239|190|119|197|230|245
KAN|4|8|YHL003C|494|504|506|446|534|457
KAN|4|9|YHR176W|398|313|497|492|451|363
KAN|4|10|YHR142W|415|455|400|384|459|463
KAN|4|11|YGL226C-A|504|524|331|428|423|410
KAN|4|12|YGL231C|275|391|384|400|472|431
KAN|4|13|YHL031C|270|270|309|385|378|316
KAN|4|14|YHR135C|508|472|507|533|582|480
KAN|4|15|YHR136C|405|456|409|434|422|354
KAN|4|16|YGR105W|331|529|0|0|204|111
KAN|4|17|YLL014W|498|492|589|574|567|481
KAN|4|18|YKL020C|362|382|348|369|505|423
KAN|4|19|YLR080W|358|323|328|263|509|395
KAN|4|20|YKL140W|377|405|245|348|486|430
KAN|4|21|YKL008C|305|273|437|316|412|437
KAN|4|22|YLR056W|397|446|356|455|513|517
KAN|4|23|YLR064W|455|393|457|489|478|537
KAN|4|24|YKL119C|137|95|0|34|481|467
KAN|5|1|YJL134W|446|404|415|370|315|368
KAN|5|2|YLR042C|503|479|581|475|499|382
KAN|5|3|YLR023C|337|353|197|266|424|373
KAN|5|4|YJL178C|284|300|355|316|371|321
KAN|5|5|YJL171C|234|270|297|348|487|412
KAN|5|6|YKL094W|393|300|262|355|429|465
KAN|5|7|YJL168C|285|267|227|278|328|318
KAN|5|8|YKL212W|227|232|146|139|278|247
KAN|5|9|YJL192C|348|351|277|358|411|252
KAN|5|10|YKL073W|363|345|395|319|403|356
KAN|5|11|YKL179C|409|435|469|428|562|489
KAN|5|12|YLL043W|339|316|162|200|469|356
KAN|5|13|YLL052C|352|351|402|370|444|417
KAN|5|14|YLL055W|320|344|335|424|348|331
KAN|5|15|YKL063C|313|313|372|368|458|420
KAN|5|16|YKL065C|364|279|297|353|452|434
KAN|5|17|YJL198W|374|361|436|395|493|399
KAN|5|18|YJL196C|443|372|370|342|473|398
KAN|5|19|YLL023C|297|293|381|331|483|420
KAN|5|20|YLL028W|504|444|436|422|528|411
KAN|5|21|YJL212C|508|490|531|529|524|498
KAN|5|22|YMR022W|362|393|365|487|503|557
KAN|5|23|YMR214W|368|400|316|429|451|513
KAN|5|24|YMR215W|274|445|381|485|689|684
KAN|6|1|YMR010W|457|392|418|372|800|493
KAN|6|2|YMR015C|370|338|380|291|347|400
KAN|6|3|YLR207W|329|298|407|404|404|358
KAN|6|4|YLR350W|217|223|172|181|247|167
KAN|6|5|YLR220W|419|387|515|522|437|414
KAN|6|6|YML012W|416|376|340|392|548|424
KAN|6|7|YML008C|377|391|286|383|378|378
KAN|6|8|YMR202W|198|175|0|0|90|52
KAN|6|9|YLR194C|330|334|285|298|539|414
KAN|6|10|YMR183C|270|321|210|250|400|327
KAN|6|11|YML019W|315|285|204|323|372|390
KAN|6|12|YML013W|358|343|243|327|268|244
KAN|6|13|YLR292C|392|397|329|289|586|491
KAN|6|14|YMR161W|357|309|320|312|419|433
KAN|6|15|YMR163C|412|416|306|377|465|380
KAN|6|16|YLR396C|0|0|0|0|0|0
KAN|6|17|YMR152W|361|368|197|334|541|522
KAN|6|18|YLR130C|422|453|415|406|564|478
KAN|6|19|YLR268W|390|328|226|246|433|402
KAN|6|20|YMR029C|445|423|437|507|514|493
KAN|6|21|YMR031C|328|358|334|426|416|404
KAN|6|22|YLR372W|296|339|315|348|400|419
KAN|6|23|YLR242C|439|557|321|407|549|562
KAN|6|24|YLR250W|384|527|320|556|393|484
KAN|7|1|YLR120C|397|344|538|406|609|502
KAN|7|2|YOR245C|465|405|278|262|478|485
KAN|7|3|YOR115C|270|275|278|276|375|282
KAN|7|4|YNL297C|401|399|384|380|400|350
KAN|7|5|YNL156C|510|500|496|496|469|431
KAN|7|6|YNL153C|326|298|261|343|418|452
KAN|7|7|YOR002W|396|436|384|316|497|452
KAN|7|8|YOR092W|0|0|0|0|0|0
KAN|7|9|YOR214C|309|316|412|298|453|393
KAN|7|10|YOR216C|328|347|323|290|317|324
KAN|7|11|YOR085W|478|448|486|539|454|337
KAN|7|12|YOR089C|216|207|241|276|322|282
KAN|7|13|YNL194C|356|347|377|338|472|439
KAN|7|14|YNL327W|420|436|352|451|504|482
KAN|7|15|YNL190W|378|336|515|466|420|366
KAN|7|16|YNL323W|315|334|361|342|408|348
KAN|7|17|YOR198C|108|106|0|28|3|44
KAN|7|18|YOR067C|443|434|586|515|583|536
KAN|7|19|YOR070C|233|290|364|226|317|263
KAN|7|20|YOR079C|460|439|389|466|568|561
KAN|7|21|YMR307W|391|401|0|207|426|456
KAN|7|22|YOR049C|342|391|456|471|415|439
KAN|7|23|YMR292W|299|316|348|425|389|491
KAN|7|24|YNL219C|351|548|219|486|451|449
KAN|8|1|YMR299C|605|540|404|476|694|555
KAN|8|2|YOR165W|388|366|311|391|368|327
KAN|8|3|YOR036W|54|58|0|0|86|55
KAN|8|4|YOR171C|388|380|383|370|405|377
KAN|8|5|YOR175C|247|323|307|263|347|325
KAN|8|6|YOR042W|410|398|340|371|412|367
KAN|8|7|YOR044W|383|386|467|402|428|378
KAN|8|8|YNL238W|486|487|552|463|504|479
KAN|8|9|YMR264W|442|327|476|452|503|418
KAN|8|10|YMR272C|266|283|271|255|254|224
KAN|8|11|YMR274C|467|454|572|563|546|467
KAN|8|12|YOR016C|428|458|357|334|499|450
KAN|8|13|YNL280C|401|369|410|380|245|263
KAN|8|14|YMR251W-A|352|305|369|417|415|420
KAN|8|15|YMR253C|485|481|521|556|551|466
KAN|8|16|YPR028W|419|442|374|428|517|443
KAN|8|17|YPL227C|299|299|331|381|384|358
KAN|8|18|YOL013C|450|423|407|407|515|480
KAN|8|19|YOL018C|463|432|389|328|403|377
KAN|8|20|YPR003C|423|413|486|586|515|463
KAN|8|21|YPL246C|338|386|383|369|395|433
KAN|8|22|YOR377W|303|379|274|312|400|387
KAN|8|23|YPL274W|351|384|499|577|462|514
KAN|8|24|YPL051W|397|502|275|261|406|392
KAN|9|1|YPL170W|331|357|328|349|701|571
KAN|9|2|YOL065C|397|372|346|328|440|411
KAN|9|3|YOR311C|317|333|307|199|421|368
KAN|9|4|YOR321W|370|379|439|365|455|431
KAN|9|5|YPL195W|298|287|223|270|325|302
KAN|9|6|YOL047C|294|340|388|334|332|307
KAN|9|7|YOR307C|314|332|461|437|409|362
KAN|9|8|YPL087W|320|350|237|241|412|411
KAN|9|9|YPL207W|371|326|456|438|400|369
KAN|9|10|YPL206C|363|365|383|350|384|325
KAN|9|11|YOR284W|327|349|183|278|549|533
KAN|9|12|YOR285W|436|452|434|484|552|463
KAN|9|13|YOR288C|398|379|478|359|459|441
KAN|9|14|YOL030W|472|416|402|439|586|518
KAN|9|15|YOL031C|299|348|305|334|336|332
KAN|9|16|YOR291W|429|429|151|98|354|448
KAN|9|17|YCL025C|409|380|459|450|462|461
KAN|9|18|YDL052C|453|436|508|504|593|498
KAN|9|19|YPR173C|228|222|116|253|346|282
KAN|9|20|YCL001W|345|359|278|276|401|378
KAN|9|21|YPR148C|485|482|604|563|528|563
KAN|9|22|YPR149W|481|510|592|511|530|540
KAN|9|23|YDL018C|455|533|427|483|607|614
KAN|9|24|YBR067C|438|565|379|456|537|478
KAN|10|1|YDL019C|309|285|247|302|606|429
KAN|10|2|YPR135W|363|303|228|282|356|376
KAN|10|3|YGR227W|401|403|353|242|467|461
KAN|10|4|YBR162W-A|236|285|357|406|305|334
KAN|10|5|YBR164C|292|306|428|415|412|373
KAN|10|6|YBR052C|353|372|250|315|353|358
KAN|10|7|YBR171W|352|390|351|430|247|252
KAN|10|8|YBR036C|33|19|10|6|80|63
KAN|10|9|YPR114W|394|318|461|411|419|402
KAN|10|10|YFR041C|370|373|359|374|390|356
KAN|10|11|YBR132C|318|328|418|468|425|334
KAN|10|12|YBR106W|287|286|300|303|357|282
KAN|10|13|YPR063C|414|404|506|459|542|489
KAN|10|14|YPR071W|329|334|281|392|328|390
KAN|10|15|YBL102W|342|333|374|397|429|436
KAN|10|16|YBR097W|0|0|0|0|0|0
KAN|10|17|YDL121C|415|447|524|497|587|548
KAN|10|18|YDR518W|428|464|616|547|547|504
KAN|10|19|YDR519W|367|407|452|490|550|506
KAN|10|20|YDR524C|264|267|325|323|345|337
KAN|10|21|YML048W|286|334|205|282|328|337
KAN|10|22|YJR073C|227|181|0|218|219|274
KAN|10|23|wt_blank_sean|0|0|0|0|0|0
KAN|10|24|YJR088C|376|495|428|484|540|513
KAN|11|1|YDR503C|445|409|447|315|536|409
KAN|11|2|YML059C|324|266|312|278|401|366
KAN|11|3|YML055W|402|360|411|383|376|394
KAN|11|4|YDL099W|269|262|120|176|347|346
KAN|11|5|YDL100C|280|258|264|407|266|311
KAN|11|6|YDR484W|241|232|184|79|192|220
KAN|11|7|YDR492W|330|328|313|298|463|363
KAN|11|8|YGL126W|380|320|328|347|485|387
KAN|11|9|YIL124W|447|427|556|509|470|405
KAN|11|10|YDL091C|452|436|498|528|465|561
KAN|11|11|YDL093W|389|392|349|410|471|401
KAN|11|12|YFL048C|301|302|333|348|407|380
KAN|11|13|YDL095W|432|412|485|438|536|495
KAN|11|14|YFL025C|390|364|400|505|387|355
KAN|11|15|YGL161C|320|318|404|413|409|403
KAN|11|16|YGL167C|291|291|40|163|428|366
KAN|11|17|YGR261C|309|306|391|355|353|385
KAN|11|18|YGR263C|444|463|463|503|566|540
KAN|11|19|YGR266W|401|428|491|481|546|492
KAN|11|20|YNR039C|320|333|330|388|371|426
KAN|11|21|YNL146W|430|337|442|464|462|476
KAN|11|22|YNR019W|362|383|311|406|453|483
KAN|11|23|YCR043C|639|613|379|485|542|529
KAN|11|24|YNR021W|452|567|464|619|594|563
KAN|12|1|YCR044C|343|310|266|232|605|479
KAN|12|2|YCR061W|296|304|254|305|390|350
KAN|12|3|YNR030W|274|298|187|313|393|369
KAN|12|4|YBR177C|366|323|357|405|396|346
KAN|12|5|YNR008W|362|308|324|450|315|325
KAN|12|6|YNR013C|413|403|299|332|410|317
KAN|12|7|YBR283C|336|388|346|325|417|425
KAN|12|8|YNL041C|348|314|292|309|422|378
KAN|12|9|YNL044W|336|309|420|425|374|371
KAN|12|10|YBR290W|251|247|272|324|332|330
KAN|12|11|YNL046W|349|338|303|259|348|336
KAN|12|12|YNL049C|403|424|470|404|463|478
KAN|12|13|YBR273C|247|291|303|344|395|374
KAN|12|14|YBR264C|326|343|340|398|402|363
KAN|12|15|YNL008C|463|465|453|573|463|479
KAN|12|16|YDL137W|450|469|398|493|529|529
KAN|12|17|YJL024C|327|335|486|403|423|419
KAN|12|18|YJL029C|359|300|275|327|311|260
KAN|12|19|YML067C|408|415|416|470|472|499
KAN|12|20|YJL004C|468|397|462|511|543|562
KAN|12|21|YML038C|283|290|349|370|396|383
KAN|12|22|YER151C|214|208|39|94|253|327
KAN|12|23|YML075C|349|421|450|528|348|451
KAN|12|24|YGR086C|415|492|309|487|434|587
KAN|13|1|YGR089W|375|356|478|439|564|438
KAN|13|2|YGR106C|336|336|264|256|469|359
KAN|13|3|YLR246W|389|397|152|330|358|451
KAN|13|4|YJR118C|291|264|140|200|353|376
KAN|13|5|YDR205W|359|348|125|363|373|430
KAN|13|6|YGR038W|339|306|171|284|421|399
KAN|13|7|YJR131W|336|356|393|397|387|395
KAN|13|8|YJR134C|430|483|242|338|385|430
KAN|13|9|YER120W|123|157|68|160|233|196
KAN|13|10|YER122C|280|271|376|435|387|395
KAN|13|11|YJR117W|364|346|509|396|328|352
KAN|13|12|YER113C|310|351|370|319|370|309
KAN|13|13|YJR040W|422|405|358|499|474|496
KAN|13|14|YKR067W|304|315|443|471|398|397
KAN|13|15|YJR031C|350|349|284|324|438|421
KAN|13|16|YMR054W|292|315|418|358|438|430
KAN|13|17|YIR033W|332|340|328|427|314|317
KAN|13|18|YJR010C-A|291|353|351|350|394|444
KAN|13|19|YJR015W|410|405|549|556|485|452
KAN|13|20|YMR052W|358|404|467|472|464|408
KAN|13|21|YBR287W|444|468|491|529|481|428
KAN|13|22|YBR288C|327|354|386|400|448|466
KAN|13|23|YAR002C-A|373|353|485|432|476|510
KAN|13|24|YMR119W|232|363|308|394|273|395
KAN|14|1|YNL125C|305|300|208|195|341|285
KAN|14|2|YNL130C|385|419|429|324|464|389
KAN|14|3|YIL030C|332|370|298|237|280|303
KAN|14|4|YNL085W|365|367|340|422|368|439
KAN|14|5|YNL095C|254|262|201|197|320|288
KAN|14|6|YLR390W-A|320|353|225|281|373|332
KAN|14|7|YJL078C|294|324|279|225|332|367
KAN|14|8|YKR053C|223|291|237|280|388|361
KAN|14|9|YNL051W|304|285|129|308|364|390
KAN|14|10|YPL137C|333|370|377|283|449|461
KAN|14|11|YDL072C|332|364|158|232|388|451
KAN|14|12|YCR048W|353|357|430|452|492|526
KAN|14|13|YCR067C|362|411|326|457|468|416
KAN|14|14|YCR034W|462|536|555|484|485|485
KAN|14|15|YGR130C|424|492|232|376|524|528
KAN|14|16|YGL223C|476|517|353|414|538|569
KAN|14|17|YBR255W|230|327|319|374|381|395
KAN|14|18|YER087C-B|315|352|387|394|392|426
KAN|14|19|YIL105C|331|392|193|276|428|442
KAN|14|20|YDR476C|456|462|319|408|429|470
KAN|14|21|YDR525W|476|472|265|342|368|455
KAN|14|22|YDR057W|349|380|320|390|444|456
KAN|14|23|YBR159W|516|580|172|328|403|516
KAN|14|24|YHR123W|515|640|581|721|656|670
KAN|15|1|YGR284C|391|404|364|505|621|494
KAN|15|2|YOL101C|380|362|320|231|490|387
KAN|15|3|YOL107W|295|293|411|356|436|342
KAN|15|4|YNL300W|307|316|269|266|345|314
KAN|15|5|YOL110W|307|312|178|221|284|353
KAN|15|6|YOR317W|318|344|475|452|386|319
KAN|15|7|YML071C|228|235|90|150|349|374
KAN|15|8|YIR038C|343|370|283|307|402|446
KAN|15|9|YML101C|440|452|245|279|453|417
KAN|15|10|YOL137W|391|405|496|404|450|378
KAN|15|11|YDR424C|306|364|369|320|376|382
KAN|15|12|YMR065W|433|425|489|496|424|424
KAN|15|13|YML128C|190|229|399|372|195|186
KAN|15|14|YHR045W|369|376|406|378|463|494
KAN|15|15|YHR181W|332|405|430|435|440|471
KAN|15|16|YMR123W|391|470|193|299|506|578
KAN|15|17|YLR039C|258|289|314|337|399|448
KAN|15|18|YLR050C|441|414|426|362|474|505
KAN|15|19|YNR075W|284|320|466|437|418|434
KAN|15|20|YOL088C|423|444|600|583|490|550
KAN|15|21|YMR313C|330|347|379|414|432|430
KAN|15|22|YHR004C|352|478|403|412|317|352
KAN|15|23|YLR450W|288|452|159|318|426|577
KAN|15|24|YDL192W|261|437|321|501|581|647
KAN|16|1|YNR051C|108|118|82|200|245|302
KAN|16|2|YJL123C|297|295|253|210|518|450
KAN|16|3|YJL117W|289|337|387|313|403|419
KAN|16|4|YDL222C|288|317|403|351|395|343
KAN|16|5|YDL226C|296|338|363|378|488|440
KAN|16|6|YDL231C|260|328|344|436|424|393
KAN|16|7|YDL232W|253|314|481|503|348|428
KAN|16|8|YJL079C|152|283|0|194|373|344
KAN|16|9|YKR088C|147|288|0|0|296|491
KAN|16|10|YJL073W|212|270|145|275|355|495
KAN|16|11|YJL062W|251|397|0|354|325|435
KAN|16|12|YJR066W|315|300|282|272|382|453
KAN|16|13|YDR483W|339|452|495|498|561|479
KAN|16|14|YER044C|19|38|0|31|156|13
KAN|16|15|YDL204W|412|449|321|376|466|517
KAN|16|16|YBR058C-A|0|0|0|0|0|0
KAN|16|17|YBR096W|474|439|485|581|733|593
KAN|16|18|YBR234C|497|467|447|456|631|634
KAN|16|19|YDR027C|0|0|0|0|0|0
KAN|16|20|YDR032C|375|424|621|543|501|699
KAN|16|21|YEL022W|316|401|222|349|376|464
KAN|16|22|YER053C-A|380|403|381|388|307|577
KAN|16|23|YER100W|363|415|443|488|467|573
KAN|16|24|YGL095C|0|0|0|0|122|131
NAT|YGR191W*A
KAN|1|1|YCR017C|1491|1038|1421|876|1597|1245
KAN|1|2|YDR056C|1204|1028|1144|923|1627|1269
KAN|1|3|YBR229C|1054|884|700|560|915|652
KAN|1|4|YCR011C|957|861|1057|846|1472|1176
KAN|1|5|YBL011W|1087|893|1014|769|1410|1136
KAN|1|6|YBL017C|1019|779|969|773|1501|1206
KAN|1|7|YCL056C|1270|1023|1092|834|1429|1161
KAN|1|8|YDR137W|845|741|540|435|481|375
KAN|1|9|YAR042W|1176|983|1191|873|942|657
KAN|1|10|YBR201W|1138|953|1009|818|1634|1205
KAN|1|11|YCL045C|1177|1047|1083|968|1391|1168
KAN|1|12|YBR183W|1168|1005|963|740|1219|988
KAN|1|13|YDR108W|1018|830|888|823|1348|1216
KAN|1|14|YAL007C|1193|991|1047|850|609|488
KAN|1|15|YDR100W|1111|969|827|705|1564|1289
KAN|1|16|YAL026C|893|719|861|845|0|0
KAN|1|17|YAL023C|1260|1091|1173|1060|1607|1199
KAN|1|18|YBL082C|1128|949|768|574|738|682
KAN|1|19|YDR084C|1161|996|1177|950|1450|972
KAN|1|20|YAL042W|1156|994|1096|945|1630|1133
KAN|1|21|YAL058W|1307|1059|1093|892|702|573
KAN|1|22|YGL200C|1145|933|796|620|337|346
KAN|1|23|YGL203C|1211|1086|1018|827|68|46
KAN|1|24|YDR294C|1334|1346|1300|1211|0|0
KAN|2|1|YDR297W|1246|1025|981|845|1249|916
KAN|2|2|YEL001C|862|765|819|727|998|941
KAN|2|3|YEL003W|772|746|646|599|1072|1015
KAN|2|4|YDR304C|743|787|943|852|1258|1242
KAN|2|5|YEL004W|819|866|750|677|721|641
KAN|2|6|YEL005C|908|897|693|660|1237|1150
KAN|2|7|YDR307W|808|820|821|749|1248|1242
KAN|2|8|YGL084C|457|377|200|205|160|46
KAN|2|9|YGL054C|997|895|871|794|890|714
KAN|2|10|YER019C-A|946|894|664|604|1249|1112
KAN|2|11|YDR270W|904|893|833|741|1044|1036
KAN|2|12|YDR410C|0|0|0|0|0|0
KAN|2|13|YDR411C|1054|981|911|941|931|927
KAN|2|14|YER004W|771|827|855|847|1389|1311
KAN|2|15|YER005W|859|766|522|498|205|179
KAN|2|16|YGL020C|831|729|928|850|1294|1174
KAN|2|17|YEL064C|420|401|0|0|0|0
KAN|2|18|YGL027C|865|816|725|841|847|716
KAN|2|19|YDR233C|930|921|912|911|1124|1070
KAN|2|20|YEL042W|754|779|280|286|852|774
KAN|2|21|YEL043W|929|870|565|579|1222|1169
KAN|2|22|YGL005C|1009|1009|921|885|1067|942
KAN|2|23|YGL010W|768|806|780|786|1484|1189
KAN|2|24|YGL012W|874|1009|851|931|1505|1378
KAN|3|1|YDR349C|1139|963|1223|983|1663|1335
KAN|3|2|YDR221W|930|775|785|601|1355|1178
KAN|3|3|YDR222W|667|758|926|574|1136|994
KAN|3|4|YDR357C|775|840|645|642|1241|1214
KAN|3|5|YEL031W|748|655|726|686|624|519
KAN|3|6|YER083C|861|826|852|782|923|813
KAN|3|7|YDR344C|886|868|677|638|1195|1129
KAN|3|8|YEL013W|809|750|595|588|626|682
KAN|3|9|YEL015W|776|762|855|808|1231|1071
KAN|3|10|YER071C|938|879|748|747|1225|1099
KAN|3|11|YDR320C|547|468|616|601|399|486
KAN|3|12|YHR110W|991|885|691|680|1183|1080
KAN|3|13|YIL076W|672|637|683|635|1064|945
KAN|3|14|YIL090W|671|623|501|459|563|490
KAN|3|15|YIL039W|967|937|804|728|1019|940
KAN|3|16|YIL040W|889|860|655|587|609|679
KAN|3|17|YIL043C|891|842|880|829|1298|1069
KAN|3|18|YIL044C|971|946|0|0|956|838
KAN|3|19|YGR199W|417|409|240|229|259|199
KAN|3|20|YGR202C|870|904|497|391|673|585
KAN|3|21|YHR060W|218|135|198|180|0|0
KAN|3|22|YIL027C|1094|1038|946|870|922|803
KAN|3|23|YHR079C|805|869|752|723|718|687
KAN|3|24|YGR177C|278|445|519|484|988|998
KAN|4|1|YGR036C|750|397|433|241|0|0
KAN|4|2|YHR039C|891|869|799|679|1305|1127
KAN|4|3|YIL005W|751|747|645|707|1178|1193
KAN|4|4|YIL016W|854|858|736|692|1091|1083
KAN|4|5|YGR170W|538|557|706|669|978|885
KAN|4|6|YHR204W|894|842|814|761|928|841
KAN|4|7|YGR157W|574|470|458|434|470|365
KAN|4|8|YHL003C|989|946|571|588|1281|1218
KAN|4|9|YHR176W|768|774|822|832|923|840
KAN|4|10|YHR142W|884|786|754|725|1197|1067
KAN|4|11|YGL226C-A|966|970|816|790|1053|973
KAN|4|12|YGL231C|922|840|840|793|0|0
KAN|4|13|YHL031C|797|726|593|530|805|735
KAN|4|14|YHR135C|1064|1001|899|787|943|798
KAN|4|15|YHR136C|796|777|896|879|1025|953
KAN|4|16|YGR105W|679|610|482|478|2|0
KAN|4|17|YLL014W|992|919|839|719|875|792
KAN|4|18|YKL020C|935|997|941|880|960|867
KAN|4|19|YLR080W|900|839|862|774|1125|952
KAN|4|20|YKL140W|873|871|927|824|1154|995
KAN|4|21|YKL008C|1036|957|865|777|927|847
KAN|4|22|YLR056W|637|555|900|785|1267|1155
KAN|4|23|YLR064W|1012|1000|833|807|989|909
KAN|4|24|YKL119C|1260|1484|1099|1246|1359|1515
KAN|5|1|YJL134W|1406|1136|1068|797|1454|1136
KAN|5|2|YLR042C|993|815|878|836|982|815
KAN|5|3|YLR023C|932|833|821|780|795|770
KAN|5|4|YJL178C|823|812|765|757|593|461
KAN|5|5|YJL171C|940|913|774|729|1061|999
KAN|5|6|YKL094W|935|959|834|802|806|769
KAN|5|7|YJL168C|745|726|735|751|1136|1082
KAN|5|8|YKL212W|678|566|412|421|751|665
KAN|5|9|YJL192C|852|826|859|793|1143|1073
KAN|5|10|YKL073W|563|528|529|502|311|289
KAN|5|11|YKL179C|965|976|820|810|1176|1055
KAN|5|12|YLL043W|914|898|858|890|1160|973
KAN|5|13|YLL052C|856|852|808|793|620|534
KAN|5|14|YLL055W|731|806|669|703|1172|1053
KAN|5|15|YKL063C|822|945|815|829|1185|1219
KAN|5|16|YKL065C|829|877|801|783|640|530
KAN|5|17|YJL198W|854|915|898|841|1214|1014
KAN|5|18|YJL196C|895|984|803|717|1062|908
KAN|5|19|YLL023C|911|825|822|775|884|808
KAN|5|20|YLL028W|889|845|851|762|853|765
KAN|5|21|YJL212C|1016|985|765|785|1056|963
KAN|5|22|YMR022W|1010|970|487|462|173|126
KAN|5|23|YMR214W|1013|1014|917|885|967|963
KAN|5|24|YMR215W|525|732|1041|1194|0|0
KAN|6|1|YMR010W|1336|1083|1269|979|1474|1245
KAN|6|2|YMR015C|732|725|721|643|835|719
KAN|6|3|YLR207W|658|630|516|519|1172|1098
KAN|6|4|YLR350W|701|610|780|749|1145|1102
KAN|6|5|YLR220W|888|948|824|755|992|906
KAN|6|6|YML012W|939|1057|870|811|1129|1107
KAN|6|7|YML008C|607|627|765|768|1064|1040
KAN|6|8|YMR202W|307|234|66|7|0|0
KAN|6|9|YLR194C|903|929|867|715|1142|993
KAN|6|10|YMR183C|960|963|701|579|877|814
KAN|6|11|YML019W|912|855|702|695|1027|949
KAN|6|12|YML013W|950|879|488|438|881|872
KAN|6|13|YLR292C|578|868|695|709|1163|994
KAN|6|14|YMR161W|772|885|718|678|859|777
KAN|6|15|YMR163C|785|802|742|722|919|965
KAN|6|16|YLR396C|0|0|0|0|0|0
KAN|6|17|YMR152W|848|926|950|927|1212|1081
KAN|6|18|YLR130C|965|995|881|822|984|880
KAN|6|19|YLR268W|854|811|769|712|719|697
KAN|6|20|YMR029C|918|900|821|799|890|735
KAN|6|21|YMR031C|969|985|859|780|934|827
KAN|6|22|YLR372W|790|881|777|776|822|836
KAN|6|23|YLR242C|1021|1041|658|685|976|974
KAN|6|24|YLR250W|1138|1408|915|1030|1304|1288
KAN|7|1|YLR120C|1407|1125|1172|908|1118|808
KAN|7|2|YOR245C|1011|909|876|791|1229|1091
KAN|7|3|YOR115C|797|807|648|705|1133|1107
KAN|7|4|YNL297C|723|723|665|606|721|692
KAN|7|5|YNL156C|776|768|556|611|707|659
KAN|7|6|YNL153C|850|744|521|705|839|722
KAN|7|7|YOR002W|991|1031|805|784|1180|1141
KAN|7|8|YOR092W|0|0|0|0|0|0
KAN|7|9|YOR214C|998|978|922|868|635|519
KAN|7|10|YOR216C|830|876|826|820|925|855
KAN|7|11|YOR085W|771|784|827|816|798|746
KAN|7|12|YOR089C|861|822|730|691|808|773
KAN|7|13|YNL194C|794|876|859|818|858|807
KAN|7|14|YNL327W|933|974|690|780|879|819
KAN|7|15|YNL190W|704|624|813|897|1187|1142
KAN|7|16|YNL323W|883|950|619|725|59|0
KAN|7|17|YOR198C|0|0|222|171|0|0
KAN|7|18|YOR067C|879|962|764|794|1075|997
KAN|7|19|YOR070C|608|554|599|622|713|634
KAN|7|20|YOR079C|851|941|598|592|676|635
KAN|7|21|YMR307W|582|612|700|716|860|742
KAN|7|22|YOR049C|953|939|851|873|913|893
KAN|7|23|YMR292W|1039|1074|895|891|1043|1025
KAN|7|24|YNL219C|1122|1151|831|923|1034|1227
KAN|8|1|YMR299C|849|731|1021|808|1170|977
KAN|8|2|YOR165W|895|842|474|539|1087|992
KAN|8|3|YOR036W|810|642|476|384|480|269
KAN|8|4|YOR171C|888|976|582|552|977|903
KAN|8|5|YOR175C|672|610|756|731|1044|986
KAN|8|6|YOR042W|960|982|724|643|669|573
KAN|8|7|YOR044W|857|961|637|643|1023|1028
KAN|8|8|YNL238W|963|948|931|872|736|704
KAN|8|9|YMR264W|819|939|910|858|1239|1132
KAN|8|10|YMR272C|931|987|623|592|1048|957
KAN|8|11|YMR274C|532|502|755|667|948|867
KAN|8|12|YOR016C|879|883|819|762|974|917
KAN|8|13|YNL280C|647|640|666|650|832|743
KAN|8|14|YMR251W-A|766|881|791|835|970|916
KAN|8|15|YMR253C|899|883|811|817|1032|982
KAN|8|16|YPR028W|914|1044|906|932|1224|1155
KAN|8|17|YPL227C|0|0|0|0|0|0
KAN|8|18|YOL013C|1049|1061|974|894|1178|989
KAN|8|19|YOL018C|722|707|664|697|719|761
KAN|8|20|YPR003C|968|992|730|617|762|691
KAN|8|21|YPL246C|961|936|849|782|539|556
KAN|8|22|YOR377W|667|650|768|780|830|811
KAN|8|23|YPL274W|434|484|364|439|456|694
KAN|8|24|YPL051W|1267|1361|946|1064|688|989
KAN|9|1|YPL170W|1322|990|1014|441|1287|929
KAN|9|2|YOL065C|937|957|746|853|1128|1031
KAN|9|3|YOR311C|859|850|793|769|952|783
KAN|9|4|YOR321W|742|650|913|839|1077|983
KAN|9|5|YPL195W|664|704|799|804|1070|1024
KAN|9|6|YOL047C|624|736|680|657|759|749
KAN|9|7|YOR307C|694|593|702|614|328|283
KAN|9|8|YPL087W|939|1043|622|707|1181|1109
KAN|9|9|YPL207W|863|898|839|856|1064|970
KAN|9|10|YPL206C|840|810|825|837|745|747
KAN|9|11|YOR284W|878|850|744|733|1027|972
KAN|9|12|YOR285W|911|905|811|818|839|839
KAN|9|13|YOR288C|908|877|766|777|982|958
KAN|9|14|YOL030W|869|888|840|864|900|869
KAN|9|15|YOL031C|836|865|786|863|765|756
KAN|9|16|YOR291W|980|1023|893|869|840|843
KAN|9|17|YCL025C|817|834|722|762|811|687
KAN|9|18|YDL052C|813|770|812|778|935|852
KAN|9|19|YPR173C|901|876|614|573|600|657
KAN|9|20|YCL001W|873|934|855|807|863|790
KAN|9|21|YPR148C|700|688|876|757|941|873
KAN|9|22|YPR149W|1034|1090|858|745|666|610
KAN|9|23|YDL018C|1138|1159|908|925|692|717
KAN|9|24|YBR067C|811|932|1138|1161|1069|1260
KAN|10|1|YDL019C|1194|1056|1063|680|1479|1198
KAN|10|2|YPR135W|907|850|787|739|963|850
KAN|10|3|YGR227W|600|555|644|612|783|761
KAN|10|4|YBR162W-A|943|958|841|801|918|885
KAN|10|5|YBR164C|735|877|594|615|712|588
KAN|10|6|YBR052C|835|967|762|815|969|920
KAN|10|7|YBR171W|847|1008|810|831|602|606
KAN|10|8|YBR036C|84|70|117|105|533|385
KAN|10|9|YPR114W|816|843|867|834|953|890
KAN|10|10|YFR041C|960|849|724|728|827|778
KAN|10|11|YBR132C|823|752|743|770|971|967
KAN|10|12|YBR106W|959|918|510|512|603|665
KAN|10|13|YPR063C|853|873|812|786|977|887
KAN|10|14|YPR071W|950|858|664|606|639|677
KAN|10|15|YBL102W|758|719|703|671|668|641
KAN|10|16|YBR097W|0|0|0|0|0|0
KAN|10|17|YDL121C|773|757|603|556|178|170
KAN|10|18|YDR518W|1037|1123|893|857|964|879
KAN|10|19|YDR519W|929|953|869|799|873|827
KAN|10|20|YDR524C|758|716|515|523|446|451
KAN|10|21|YML048W|770|756|732|737|892|875
KAN|10|22|YJR073C|692|727|652|614|626|603
KAN|10|23|wt_blank_sean|0|0|0|0|0|0
KAN|10|24|YJR088C|751|828|1115|1169|894|1033
KAN|11|1|YDR503C|1205|1081|1338|749|1178|930
KAN|11|2|YML059C|738|767|537|485|1134|963
KAN|11|3|YML055W|845|914|822|766|779|682
KAN|11|4|YDL099W|863|921|771|740|875|742
KAN|11|5|YDL100C|813|952|788|843|857|775
KAN|11|6|YDR484W|633|615|490|563|673|663
KAN|11|7|YDR492W|786|964|844|834|1062|1076
KAN|11|8|YGL126W|743|875|871|877|821|726
KAN|11|9|YIL124W|1012|1030|744|794|1035|946
KAN|11|10|YDL091C|848|867|812|824|982|923
KAN|11|11|YDL093W|518|568|836|859|932|868
KAN|11|12|YFL048C|898|984|783|782|368|345
KAN|11|13|YDL095W|763|723|818|832|916|825
KAN|11|14|YFL025C|713|705|821|864|740|721
KAN|11|15|YGL161C|858|818|647|667|925|873
KAN|11|16|YGL167C|854|737|726|627|270|247
KAN|11|17|YGR261C|854|850|747|688|805|676
KAN|11|18|YGR263C|934|1051|856|871|985|859
KAN|11|19|YGR266W|789|829|773|591|810|781
KAN|11|20|YNR039C|998|1029|849|842|792|708
KAN|11|21|YNL146W|641|666|389|445|796|812
KAN|11|22|YNR019W|1045|1035|883|703|371|482
KAN|11|23|YCR043C|1184|1124|1024|960|1043|1024
KAN|11|24|YNR021W|899|1078|945|1071|1215|1341
KAN|12|1|YCR044C|1150|1008|1169|978|1286|1049
KAN|12|2|YCR061W|920|981|634|821|1045|884
KAN|12|3|YNR030W|573|519|445|408|922|847
KAN|12|4|YBR177C|883|908|532|632|750|652
KAN|12|5|YNR008W|837|940|764|775|994|986
KAN|12|6|YNR013C|873|997|678|666|802|782
KAN|12|7|YBR283C|627|703|679|630|738|673
KAN|12|8|YNL041C|809|778|751|751|644|611
KAN|12|9|YNL044W|0|0|0|0|370|277
KAN|12|10|YBR290W|850|883|862|822|1031|942
KAN|12|11|YNL046W|793|882|863|774|781|795
KAN|12|12|YNL049C|733|933|792|814|976|981
KAN|12|13|YBR273C|664|639|765|717|459|465
KAN|12|14|YBR264C|889|834|806|830|957|901
KAN|12|15|YNL008C|561|617|820|855|883|801
KAN|12|16|YDL137W|941|962|812|794|916|835
KAN|12|17|YJL024C|835|826|766|749|839|733
KAN|12|18|YJL029C|851|820|507|508|856|834
KAN|12|19|YML067C|759|748|804|761|807|767
KAN|12|20|YJL004C|907|946|801|783|742|733
KAN|12|21|YML038C|941|954|791|745|814|758
KAN|12|22|YER151C|755|613|670|613|359|331
KAN|12|23|YML075C|1127|1235|931|924|1086|1156
KAN|12|24|YGR086C|619|595|767|819|944|1156
KAN|13|1|YGR089W|1008|965|1013|837|1203|885
KAN|13|2|YGR106C|762|711|853|877|1056|943
KAN|13|3|YLR246W|846|913|718|696|869|845
KAN|13|4|YJR118C|761|822|476|647|824|746
KAN|13|5|YDR205W|883|887|627|695|935|921
KAN|13|6|YGR038W|753|878|750|694|494|448
KAN|13|7|YJR131W|14|0|832|837|971|878
KAN|13|8|YJR134C|984|998|755|695|937|839
KAN|13|9|YER120W|1060|843|805|750|757|719
KAN|13|10|YER122C|341|318|637|553|584|516
KAN|13|11|YJR117W|736|741|818|825|957|944
KAN|13|12|YER113C|861|922|696|709|750|680
KAN|13|13|YJR040W|997|1005|719|701|857|778
KAN|13|14|YKR067W|870|875|703|702|630|620
KAN|13|15|YJR031C|794|755|794|767|924|887
KAN|13|16|YMR054W|666|713|673|649|907|891
KAN|13|17|YIR033W|883|857|718|725|240|275
KAN|13|18|YJR010C-A|808|832|736|701|784|749
KAN|13|19|YJR015W|568|529|778|755|837|831
KAN|13|20|YMR052W|729|668|797|758|650|597
KAN|13|21|YBR287W|911|831|853|834|669|671
KAN|13|22|YBR288C|910|857|597|592|945|935
KAN|13|23|YAR002C-A|872|853|886|833|0|0
KAN|13|24|YMR119W|0|0|1005|1117|0|0
KAN|14|1|YNL125C|385|397|317|250|1599|1170
KAN|14|2|YNL130C|1116|915|946|925|1069|1041
KAN|14|3|YIL030C|637|653|416|534|341|274
KAN|14|4|YNL085W|882|924|820|855|893|839
KAN|14|5|YNL095C|183|115|456|529|801|790
KAN|14|6|YLR390W-A|828|692|806|812|905|875
KAN|14|7|YJL078C|965|973|690|715|556|464
KAN|14|8|YKR053C|799|731|682|694|891|895
KAN|14|9|YNL051W|642|644|657|641|723|680
KAN|14|10|YPL137C|932|877|781|756|877|847
KAN|14|11|YDL072C|814|836|791|789|821|743
KAN|14|12|YCR048W|770|836|800|834|663|713
KAN|14|13|YCR067C|687|708|709|695|803|781
KAN|14|14|YCR034W|975|862|776|844|590|546
KAN|14|15|YGR130C|651|834|673|689|975|942
KAN|14|16|YGL223C|887|897|785|854|636|641
KAN|14|17|YBR255W|644|583|694|653|421|425
KAN|14|18|YER087C-B|713|667|798|832|795|717
KAN|14|19|YIL105C|926|994|621|673|849|857
KAN|14|20|YDR476C|984|925|876|916|892|872
KAN|14|21|YDR525W|856|801|778|807|657|534
KAN|14|22|YDR057W|1008|955|847|864|539|432
KAN|14|23|YBR159W|588|804|693|692|1120|1118
KAN|14|24|YHR123W|1498|1750|1090|1317|0|0
KAN|15|1|YGR284C|994|1066|1150|929|1336|1056
KAN|15|2|YOL101C|871|793|937|879|665|504
KAN|15|3|YOL107W|864|904|814|777|837|868
KAN|15|4|YNL300W|729|788|611|612|829|854
KAN|15|5|YOL110W|589|572|842|773|791|775
KAN|15|6|YOR317W|957|859|647|665|754|660
KAN|15|7|YML071C|831|750|675|794|895|838
KAN|15|8|YIR038C|934|924|682|796|703|468
KAN|15|9|YML101C|688|432|650|651|631|567
KAN|15|10|YOL137W|738|724|782|737|636|665
KAN|15|11|YDR424C|756|749|610|603|734|605
KAN|15|12|YMR065W|844|835|748|772|868|796
KAN|15|13|YML128C|890|855|302|354|400|369
KAN|15|14|YHR045W|609|683|828|789|604|639
KAN|15|15|YHR181W|789|703|823|884|636|688
KAN|15|16|YMR123W|804|765|655|669|526|555
KAN|15|17|YLR039C|770|744|590|669|703|601
KAN|15|18|YLR050C|956|1047|736|831|775|783
KAN|15|19|YNR075W|1075|980|872|911|821|844
KAN|15|20|YOL088C|890|914|945|970|262|252
KAN|15|21|YMR313C|878|966|817|828|620|606
KAN|15|22|YHR004C|828|823|753|698|962|885
KAN|15|23|YLR450W|1004|1114|905|828|798|829
KAN|15|24|YDL192W|1221|1724|1038|1367|1105|1395
KAN|16|1|YNR051C|0|2|542|575|1183|1173
KAN|16|2|YJL123C|1261|1365|1073|1129|1005|1009
KAN|16|3|YJL117W|1033|1318|948|1121|1051|1161
KAN|16|4|YDL222C|853|1080|577|674|810|913
KAN|16|5|YDL226C|715|735|630|745|816|902
KAN|16|6|YDL231C|1033|1030|898|1059|949|971
KAN|16|7|YDL232W|976|1079|791|1041|960|869
KAN|16|8|YJL079C|906|1064|781|1109|834|978
KAN|16|9|YKR088C|782|1252|628|870|1008|926
KAN|16|10|YJL073W|817|804|768|913|961|910
KAN|16|11|YJL062W|788|888|862|1035|967|1002
KAN|16|12|YJR066W|756|914|860|1074|859|842
KAN|16|13|YDR483W|791|1199|698|907|1002|1144
KAN|16|14|YER044C|194|203|452|516|6|4
KAN|16|15|YDL204W|1147|1331|944|1222|1072|1132
KAN|16|16|YBR058C-A|0|0|0|2|0|0
KAN|16|17|YBR096W|1430|1685|1114|1440|986|1059
KAN|16|18|YBR234C|0|0|0|3|838|944
KAN|16|19|YDR027C|0|2|0|0|0|0
KAN|16|20|YDR032C|1300|1323|1092|1213|1036|1093
KAN|16|21|YEL022W|770|762|776|970|683|823
KAN|16|22|YER053C-A|1083|1281|936|1093|863|1027
KAN|16|23|YER100W|1057|1509|1092|1406|976|1082
KAN|16|24|YGL095C|0|0|0|1|0|0
NAT|YHR007C*A
KAN|1|1|YCR017C|708|653|1023|642|723|370
KAN|1|2|YDR056C|639|536|767|590|597|436
KAN|1|3|YBR229C|564|527|610|554|576|459
KAN|1|4|YCR011C|627|619|618|613|560|491
KAN|1|5|YBL011W|554|527|655|613|545|502
KAN|1|6|YBL017C|665|666|735|632|577|569
KAN|1|7|YCL056C|939|748|763|788|708|687
KAN|1|8|YDR137W|360|166|310|221|474|426
KAN|1|9|YAR042W|783|416|757|635|646|620
KAN|1|10|YBR201W|987|607|649|627|587|608
KAN|1|11|YCL045C|843|580|584|587|566|587
KAN|1|12|YBR183W|910|778|655|703|671|759
KAN|1|13|YDR108W|923|693|777|495|609|398
KAN|1|14|YAL007C|901|702|911|726|858|608
KAN|1|15|YDR100W|894|769|697|687|789|675
KAN|1|16|YAL026C|594|547|627|535|576|555
KAN|1|17|YAL023C|770|634|767|633|727|572
KAN|1|18|YBL082C|557|736|789|753|617|479
KAN|1|19|YDR084C|837|698|855|638|752|487
KAN|1|20|YAL042W|785|701|694|693|581|590
KAN|1|21|YAL058W|702|625|640|615|570|539
KAN|1|22|YGL200C|837|712|725|683|689|577
KAN|1|23|YGL203C|692|425|630|664|504|416
KAN|1|24|YDR294C|698|795|466|656|552|623
KAN|2|1|YDR297W|933|597|978|803|811|557
KAN|2|2|YEL001C|746|604|766|685|557|348
KAN|2|3|YEL003W|632|493|585|478|592|456
KAN|2|4|YDR304C|737|608|724|624|655|582
KAN|2|5|YEL004W|685|584|630|562|659|420
KAN|2|6|YEL005C|782|583|649|577|689|376
KAN|2|7|YDR307W|744|717|649|626|333|267
KAN|2|8|YGL084C|279|180|266|124|167|67
KAN|2|9|YGL054C|869|744|777|719|819|416
KAN|2|10|YER019C-A|839|708|723|689|695|550
KAN|2|11|YDR270W|889|755|702|706|785|475
KAN|2|12|YDR410C|0|0|0|0|0|0
KAN|2|13|YDR411C|942|801|762|736|806|692
KAN|2|14|YER004W|762|691|684|609|476|443
KAN|2|15|YER005W|642|500|749|645|769|354
KAN|2|16|YGL020C|805|771|706|565|843|408
KAN|2|17|YEL064C|733|584|517|326|293|69
KAN|2|18|YGL027C|620|590|682|573|637|350
KAN|2|19|YDR233C|836|749|781|706|705|540
KAN|2|20|YEL042W|690|575|628|508|671|503
KAN|2|21|YEL043W|708|568|658|524|568|359
KAN|2|22|YGL005C|816|671|709|620|683|609
KAN|2|23|YGL010W|786|609|717|621|654|461
KAN|2|24|YGL012W|628|721|795|862|547|584
KAN|3|1|YDR349C|1049|655|1016|759|918|600
KAN|3|2|YDR221W|712|583|836|656|531|278
KAN|3|3|YDR222W|757|640|653|536|546|232
KAN|3|4|YDR357C|699|592|625|518|502|250
KAN|3|5|YEL031W|632|537|660|607|465|187
KAN|3|6|YER083C|805|600|771|674|522|288
KAN|3|7|YDR344C|746|667|761|701|742|508
KAN|3|8|YEL013W|527|341|600|569|261|134
KAN|3|9|YEL015W|843|622|699|630|665|475
KAN|3|10|YER071C|787|497|778|766|684|388
KAN|3|11|YDR320C|718|562|751|652|388|281
KAN|3|12|YHR110W|865|655|812|793|574|363
KAN|3|13|YIL076W|531|337|490|373|252|176
KAN|3|14|YIL090W|402|272|449|393|149|86
KAN|3|15|YIL039W|770|636|824|739|866|409
KAN|3|16|YIL040W|662|567|698|611|639|261
KAN|3|17|YIL043C|816|714|805|660|724|399
KAN|3|18|YIL044C|766|589|816|612|610|298
KAN|3|19|YGR199W|770|646|794|639|630|378
KAN|3|20|YGR202C|776|668|815|682|673|519
KAN|3|21|YHR060W|323|255|386|163|55|0
KAN|3|22|YIL027C|846|726|863|682|804|564
KAN|3|23|YHR079C|707|609|676|585|607|443
KAN|3|24|YGR177C|986|954|964|1018|702|861
KAN|4|1|YGR036C|469|267|692|408|218|164
KAN|4|2|YHR039C|677|446|768|599|627|291
KAN|4|3|YIL005W|760|569|750|688|680|375
KAN|4|4|YIL016W|720|597|729|637|782|622
KAN|4|5|YGR170W|743|550|688|564|690|377
KAN|4|6|YHR204W|756|630|654|522|720|390
KAN|4|7|YGR157W|532|369|599|545|155|165
KAN|4|8|YHL003C|442|234|357|291|246|168
KAN|4|9|YHR176W|937|686|842|713|787|380
KAN|4|10|YHR142W|786|549|727|695|724|370
KAN|4|11|YGL226C-A|870|652|814|607|672|325
KAN|4|12|YGL231C|754|674|812|635|624|441
KAN|4|13|YHL031C|467|256|521|290|496|250
KAN|4|14|YHR135C|941|708|849|772|880|591
KAN|4|15|YHR136C|820|665|818|669|815|419
KAN|4|16|YGR105W|335|294|563|365|252|63
KAN|4|17|YLL014W|841|661|778|620|897|580
KAN|4|18|YKL020C|792|691|778|675|748|395
KAN|4|19|YLR080W|752|673|848|678|754|472
KAN|4|20|YKL140W|767|743|797|670|733|434
KAN|4|21|YKL008C|848|754|805|659|724|457
KAN|4|22|YLR056W|814|627|827|696|759|532
KAN|4|23|YLR064W|866|805|858|709|741|606
KAN|4|24|YKL119C|932|1033|1011|1082|603|633
KAN|5|1|YJL134W|869|714|895|667|957|621
KAN|5|2|YLR042C|863|700|781|640|628|279
KAN|5|3|YLR023C|752|593|764|646|783|478
KAN|5|4|YJL178C|658|551|735|623|611|348
KAN|5|5|YJL171C|700|565|741|612|761|359
KAN|5|6|YKL094W|703|394|768|623|469|423
KAN|5|7|YJL168C|731|543|624|576|651|262
KAN|5|8|YKL212W|792|449|480|278|430|244
KAN|5|9|YJL192C|894|766|819|765|972|452
KAN|5|10|YKL073W|815|690|803|696|809|356
KAN|5|11|YKL179C|788|460|720|431|644|397
KAN|5|12|YLL043W|797|551|672|621|249|172
KAN|5|13|YLL052C|934|636|859|736|865|374
KAN|5|14|YLL055W|936|732|813|515|844|414
KAN|5|15|YKL063C|842|671|876|748|847|511
KAN|5|16|YKL065C|906|834|823|674|781|422
KAN|5|17|YJL198W|803|617|836|662|756|430
KAN|5|18|YJL196C|800|807|772|614|755|433
KAN|5|19|YLL023C|785|687|769|628|712|367
KAN|5|20|YLL028W|800|773|758|680|713|584
KAN|5|21|YJL212C|826|700|861|659|595|427
KAN|5|22|YMR022W|858|829|858|816|713|410
KAN|5|23|YMR214W|865|730|721|695|655|551
KAN|5|24|YMR215W|944|1034|875|1007|750|788
KAN|6|1|YMR010W|1089|746|1124|937|694|459
KAN|6|2|YMR015C|766|612|718|603|748|439
KAN|6|3|YLR207W|813|665|739|668|784|611
KAN|6|4|YLR350W|619|377|650|538|307|199
KAN|6|5|YLR220W|823|653|772|746|285|271
KAN|6|6|YML012W|805|666|823|749|964|672
KAN|6|7|YML008C|911|784|769|746|433|407
KAN|6|8|YMR202W|397|161|745|449|357|284
KAN|6|9|YLR194C|839|583|856|701|840|480
KAN|6|10|YMR183C|771|670|785|740|611|434
KAN|6|11|YML019W|758|631|812|761|859|419
KAN|6|12|YML013W|699|594|669|499|454|322
KAN|6|13|YLR292C|817|498|729|469|863|438
KAN|6|14|YMR161W|832|616|726|554|842|488
KAN|6|15|YMR163C|738|527|690|484|436|377
KAN|6|16|YLR396C|0|0|0|0|0|0
KAN|6|17|YMR152W|853|778|869|786|850|463
KAN|6|18|YLR130C|828|702|848|683|689|369
KAN|6|19|YLR268W|683|562|664|522|581|262
KAN|6|20|YMR029C|723|589|714|575|702|351
KAN|6|21|YMR031C|871|756|805|698|773|652
KAN|6|22|YLR372W|722|672|739|591|614|493
KAN|6|23|YLR242C|903|730|835|635|714|573
KAN|6|24|YLR250W|909|1069|1018|1128|772|876
KAN|7|1|YLR120C|1164|897|1034|824|938|730
KAN|7|2|YOR245C|724|643|787|657|460|423
KAN|7|3|YOR115C|703|643|688|609|716|347
KAN|7|4|YNL297C|719|559|685|510|797|370
KAN|7|5|YNL156C|798|616|766|703|457|331
KAN|7|6|YNL153C|620|513|672|522|682|241
KAN|7|7|YOR002W|772|661|760|739|295|222
KAN|7|8|YOR092W|0|0|0|0|0|0
KAN|7|9|YOR214C|791|678|771|712|900|658
KAN|7|10|YOR216C|767|660|647|497|747|379
KAN|7|11|YOR085W|832|690|756|616|747|704
KAN|7|12|YOR089C|668|471|565|429|687|339
KAN|7|13|YNL194C|705|531|789|677|352|228
KAN|7|14|YNL327W|944|738|865|708|749|333
KAN|7|15|YNL190W|855|659|849|716|599|337
KAN|7|16|YNL323W|911|805|978|777|780|630
KAN|7|17|YOR198C|479|323|445|206|151|0
KAN|7|18|YOR067C|889|777|832|686|876|630
KAN|7|19|YOR070C|610|524|547|425|474|236
KAN|7|20|YOR079C|842|789|770|562|693|596
KAN|7|21|YMR307W|588|497|663|479|537|215
KAN|7|22|YOR049C|704|688|888|755|693|511
KAN|7|23|YMR292W|776|744|842|715|764|532
KAN|7|24|YNL219C|866|991|903|1006|801|998
KAN|8|1|YMR299C|804|790|1140|814|959|703
KAN|8|2|YOR165W|766|585|864|667|315|218
KAN|8|3|YOR036W|88|98|506|251|0|0
KAN|8|4|YOR171C|759|627|792|665|762|447
KAN|8|5|YOR175C|746|617|766|663|802|416
KAN|8|6|YOR042W|730|581|696|674|470|269
KAN|8|7|YOR044W|836|711|736|674|752|371
KAN|8|8|YNL238W|841|713|786|678|856|390
KAN|8|9|YMR264W|806|685|706|773|747|428
KAN|8|10|YMR272C|682|515|602|495|282|159
KAN|8|11|YMR274C|817|588|804|727|908|661
KAN|8|12|YOR016C|841|721|564|595|708|335
KAN|8|13|YNL280C|822|672|739|573|636|252
KAN|8|14|YMR251W-A|760|657|809|665|738|358
KAN|8|15|YMR253C|837|689|811|705|886|598
KAN|8|16|YPR028W|882|718|802|788|782|610
KAN|8|17|YPL227C|787|615|734|582|672|425
KAN|8|18|YOL013C|779|709|855|700|800|627
KAN|8|19|YOL018C|706|546|665|541|331|310
KAN|8|20|YPR003C|834|729|913|720|766|493
KAN|8|21|YPL246C|782|716|837|683|664|381
KAN|8|22|YOR377W|809|665|754|623|660|484
KAN|8|23|YPL274W|726|702|800|672|725|562
KAN|8|24|YPL051W|1051|1051|932|1166|762|920
KAN|9|1|YPL170W|1021|735|1058|787|931|503
KAN|9|2|YOL065C|845|693|762|625|706|383
KAN|9|3|YOR311C|707|467|691|542|581|230
KAN|9|4|YOR321W|804|663|757|625|903|563
KAN|9|5|YPL195W|860|667|828|700|857|451
KAN|9|6|YOL047C|803|683|735|631|763|431
KAN|9|7|YOR307C|776|788|772|757|738|412
KAN|9|8|YPL087W|798|666|833|766|753|488
KAN|9|9|YPL207W|839|738|796|694|881|643
KAN|9|10|YPL206C|809|681|819|720|833|647
KAN|9|11|YOR284W|824|660|791|700|746|416
KAN|9|12|YOR285W|760|567|754|565|735|363
KAN|9|13|YOR288C|899|721|817|681|867|543
KAN|9|14|YOL030W|791|638|805|635|779|404
KAN|9|15|YOL031C|742|592|765|664|764|558
KAN|9|16|YOR291W|682|729|641|645|756|628
KAN|9|17|YCL025C|733|575|700|541|650|448
KAN|9|18|YDL052C|859|721|770|626|742|494
KAN|9|19|YPR173C|498|509|516|506|443|392
KAN|9|20|YCL001W|770|630|738|602|693|536
KAN|9|21|YPR148C|843|710|844|677|811|606
KAN|9|22|YPR149W|927|925|877|778|807|626
KAN|9|23|YDL018C|678|760|865|738|764|564
KAN|9|24|YBR067C|779|802|1021|1006|675|698
KAN|10|1|YDL019C|983|828|1065|796|985|437
KAN|10|2|YPR135W|670|514|675|603|591|437
KAN|10|3|YGR227W|734|585|800|650|710|344
KAN|10|4|YBR162W-A|773|703|758|610|747|638
KAN|10|5|YBR164C|845|786|759|694|712|375
KAN|10|6|YBR052C|671|624|754|759|817|690
KAN|10|7|YBR171W|575|527|584|469|497|76
KAN|10|8|YBR036C|43|81|267|345|369|107
KAN|10|9|YPR114W|879|728|842|730|784|441
KAN|10|10|YFR041C|769|761|715|582|420|265
KAN|10|11|YBR132C|792|678|774|633|552|351
KAN|10|12|YBR106W|560|500|608|388|346|174
KAN|10|13|YPR063C|859|761|827|729|847|568
KAN|10|14|YPR071W|771|734|739|580|731|372
KAN|10|15|YBL102W|818|737|838|766|782|665
KAN|10|16|YBR097W|0|0|0|0|0|0
KAN|10|17|YDL121C|862|736|902|639|757|603
KAN|10|18|YDR518W|845|736|867|696|778|626
KAN|10|19|YDR519W|899|696|746|598|713|616
KAN|10|20|YDR524C|863|721|755|598|637|632
KAN|10|21|YML048W|674|641|744|606|458|607
KAN|10|22|YJR073C|416|429|428|335|48|330
KAN|10|23|wt_blank_sean|0|0|0|6|0|0
KAN|10|24|YJR088C|1112|1162|1045|1254|823|1027
KAN|11|1|YDR503C|1163|663|1096|797|1030|578
KAN|11|2|YML059C|923|769|853|686|572|428
KAN|11|3|YML055W|725|625|767|696|718|578
KAN|11|4|YDL099W|620|581|668|619|583|329
KAN|11|5|YDL100C|721|627|682|549|753|330
KAN|11|6|YDR484W|392|252|510|416|190|103
KAN|11|7|YDR492W|881|771|792|647|799|588
KAN|11|8|YGL126W|794|712|690|540|741|411
KAN|11|9|YIL124W|901|769|715|691|784|360
KAN|11|10|YDL091C|717|532|728|647|777|390
KAN|11|11|YDL093W|696|568|742|635|771|627
KAN|11|12|YFL048C|712|640|743|572|733|527
KAN|11|13|YDL095W|803|652|807|637|783|660
KAN|11|14|YFL025C|785|663|745|607|560|281
KAN|11|15|YGL161C|616|546|647|512|588|383
KAN|11|16|YGL167C|687|345|731|488|522|161
KAN|11|17|YGR261C|865|781|828|654|586|347
KAN|11|18|YGR263C|865|783|1002|782|797|668
KAN|11|19|YGR266W|829|749|872|686|730|642
KAN|11|20|YNR039C|844|746|839|631|691|601
KAN|11|21|YNL146W|933|839|887|756|718|507
KAN|11|22|YNR019W|821|771|1174|880|624|681
KAN|11|23|YCR043C|969|855|929|784|766|743
KAN|11|24|YNR021W|1043|1071|1019|1061|657|890
KAN|12|1|YCR044C|929|837|927|693|859|557
KAN|12|2|YCR061W|605|548|766|709|656|533
KAN|12|3|YNR030W|744|681|716|586|628|400
KAN|12|4|YBR177C|646|593|713|639|559|427
KAN|12|5|YNR008W|746|718|649|577|670|440
KAN|12|6|YNR013C|696|693|759|690|773|537
KAN|12|7|YBR283C|812|732|730|694|609|368
KAN|12|8|YNL041C|680|626|695|599|580|343
KAN|12|9|YNL044W|773|723|699|617|723|440
KAN|12|10|YBR290W|828|778|757|655|604|349
KAN|12|11|YNL046W|901|805|781|738|755|538
KAN|12|12|YNL049C|832|800|783|680|692|489
KAN|12|13|YBR273C|868|765|757|645|694|454
KAN|12|14|YBR264C|758|689|739|618|726|518
KAN|12|15|YNL008C|706|709|776|606|459|412
KAN|12|16|YDL137W|873|667|779|621|760|520
KAN|12|17|YJL024C|601|649|848|666|707|385
KAN|12|18|YJL029C|551|508|635|506|627|438
KAN|12|19|YML067C|828|729|823|661|712|540
KAN|12|20|YJL004C|876|744|800|654|696|555
KAN|12|21|YML038C|619|666|716|649|499|572
KAN|12|22|YER151C|416|552|521|441|183|426
KAN|12|23|YML075C|879|674|704|579|569|499
KAN|12|24|YGR086C|881|937|916|1061|455|782
KAN|13|1|YGR089W|1064|850|1033|782|881|564
KAN|13|2|YGR106C|851|665|858|696|568|297
KAN|13|3|YLR246W|742|613|816|670|528|249
KAN|13|4|YJR118C|642|692|642|462|636|428
KAN|13|5|YDR205W|804|703|876|715|730|620
KAN|13|6|YGR038W|730|771|676|546|686|362
KAN|13|7|YJR131W|566|674|739|620|753|585
KAN|13|8|YJR134C|843|843|743|641|689|541
KAN|13|9|YER120W|883|739|755|629|671|435
KAN|13|10|YER122C|540|731|734|626|727|575
KAN|13|11|YJR117W|705|612|783|628|706|494
KAN|13|12|YER113C|678|666|813|692|676|453
KAN|13|13|YJR040W|832|669|751|637|662|426
KAN|13|14|YKR067W|801|770|800|673|740|638
KAN|13|15|YJR031C|877|756|712|612|700|489
KAN|13|16|YMR054W|804|735|813|601|674|614
KAN|13|17|YIR033W|758|614|699|568|539|315
KAN|13|18|YJR010C-A|888|735|751|620|789|684
KAN|13|19|YJR015W|835|691|777|610|561|667
KAN|13|20|YMR052W|697|697|798|640|635|604
KAN|13|21|YBR287W|889|731|852|697|740|679
KAN|13|22|YBR288C|790|652|772|615|516|667
KAN|13|23|YAR002C-A|753|673|825|833|726|671
KAN|13|24|YMR119W|908|963|895|872|899|1008
KAN|14|1|YNL125C|1033|674|881|567|1072|639
KAN|14|2|YNL130C|736|610|948|805|649|524
KAN|14|3|YIL030C|668|703|711|564|587|379
KAN|14|4|YNL085W|671|682|787|648|718|546
KAN|14|5|YNL095C|660|703|660|515|687|588
KAN|14|6|YLR390W-A|553|712|772|651|447|338
KAN|14|7|YJL078C|435|634|744|684|683|593
KAN|14|8|YKR053C|265|586|687|681|679|425
KAN|14|9|YNL051W|435|632|710|708|617|468
KAN|14|10|YPL137C|586|664|688|603|682|581
KAN|14|11|YDL072C|935|795|716|631|649|501
KAN|14|12|YCR048W|602|615|839|694|687|628
KAN|14|13|YCR067C|714|650|765|706|683|560
KAN|14|14|YCR034W|971|825|864|683|720|599
KAN|14|15|YGR130C|805|752|919|735|697|635
KAN|14|16|YGL223C|944|795|862|756|672|670
KAN|14|17|YBR255W|799|701|642|508|616|470
KAN|14|18|YER087C-B|755|705|820|707|662|412
KAN|14|19|YIL105C|703|723|979|761|597|594
KAN|14|20|YDR476C|642|771|903|741|619|674
KAN|14|21|YDR525W|501|615|776|625|627|519
KAN|14|22|YDR057W|899|791|931|850|664|667
KAN|14|23|YBR159W|821|747|879|804|367|625
KAN|14|24|YHR123W|992|1106|1020|983|369|861
KAN|15|1|YGR284C|1261|820|1180|792|886|577
KAN|15|2|YOL101C|833|784|869|701|644|459
KAN|15|3|YOL107W|834|732|769|622|558|423
KAN|15|4|YNL300W|759|829|812|756|598|536
KAN|15|5|YOL110W|831|784|767|588|644|508
KAN|15|6|YOR317W|690|754|774|738|651|620
KAN|15|7|YML071C|956|675|741|612|566|548
KAN|15|8|YIR038C|509|553|789|652|767|608
KAN|15|9|YML101C|988|776|578|384|565|359
KAN|15|10|YOL137W|697|885|783|674|681|509
KAN|15|11|YDR424C|446|566|729|749|695|661
KAN|15|12|YMR065W|747|808|857|725|661|526
KAN|15|13|YML128C|148|474|453|413|510|394
KAN|15|14|YHR045W|807|758|801|796|588|512
KAN|15|15|YHR181W|769|754|862|822|696|563
KAN|15|16|YMR123W|840|786|749|678|676|537
KAN|15|17|YLR039C|251|413|619|383|359|332
KAN|15|18|YLR050C|912|827|838|783|829|695
KAN|15|19|YNR075W|843|751|788|785|520|577
KAN|15|20|YOL088C|868|867|783|709|638|643
KAN|15|21|YMR313C|407|522|869|706|419|520
KAN|15|22|YHR004C|934|821|781|651|690|608
KAN|15|23|YLR450W|671|899|889|952|721|658
KAN|15|24|YDL192W|912|1098|1120|1202|534|891
KAN|16|1|YNR051C|957|580|1108|708|842|548
KAN|16|2|YJL123C|977|777|973|985|771|611
KAN|16|3|YJL117W|916|743|906|905|573|433
KAN|16|4|YDL222C|821|787|915|921|737|623
KAN|16|5|YDL226C|237|475|643|664|591|399
KAN|16|6|YDL231C|988|801|782|841|769|579
KAN|16|7|YDL232W|902|676|606|485|345|380
KAN|16|8|YJL079C|335|684|829|640|356|416
KAN|16|9|YKR088C|976|794|717|506|684|403
KAN|16|10|YJL073W|668|776|708|453|746|507
KAN|16|11|YJL062W|527|323|845|760|279|333
KAN|16|12|YJR066W|1017|938|774|531|727|582
KAN|16|13|YDR483W|870|966|791|858|734|714
KAN|16|14|YER044C|1|236|123|242|474|539
KAN|16|15|YDL204W|761|682|967|946|750|633
KAN|16|16|YBR058C-A|0|3|0|25|0|0
KAN|16|17|YBR096W|686|806|918|994|711|572
KAN|16|18|YBR234C|757|648|883|703|265|518
KAN|16|19|YDR027C|0|3|0|6|0|5
KAN|16|20|YDR032C|859|983|824|860|592|613
KAN|16|21|YEL022W|497|636|434|485|317|529
KAN|16|22|YER053C-A|441|753|796|708|468|631
KAN|16|23|YER100W|589|914|636|997|366|817
KAN|16|24|YGL095C|0|81|3|210|10|19
NAT|YHR036W*A
KAN|1|1|YCR017C|913|827|901|490|NaN|NaN
KAN|1|2|YDR056C|576|770|276|159|NaN|NaN
KAN|1|3|YBR229C|817|1164|897|978|NaN|NaN
KAN|1|4|YCR011C|613|618|545|147|NaN|NaN
KAN|1|5|YBL011W|680|769|634|434|NaN|NaN
KAN|1|6|YBL017C|263|331|226|136|NaN|NaN
KAN|1|7|YCL056C|669|807|421|350|NaN|NaN
KAN|1|8|YDR137W|730|903|568|280|NaN|NaN
KAN|1|9|YAR042W|0|0|577|286|NaN|NaN
KAN|1|10|YBR201W|880|992|199|189|NaN|NaN
KAN|1|11|YCL045C|0|0|33|25|NaN|NaN
KAN|1|12|YBR183W|862|621|392|293|NaN|NaN
KAN|1|13|YDR108W|712|753|908|651|NaN|NaN
KAN|1|14|YAL007C|460|654|364|70|NaN|NaN
KAN|1|15|YDR100W|588|688|473|305|NaN|NaN
KAN|1|16|YAL026C|630|735|478|356|NaN|NaN
KAN|1|17|YAL023C|173|494|387|308|NaN|NaN
KAN|1|18|YBL082C|585|671|645|462|NaN|NaN
KAN|1|19|YDR084C|572|587|487|322|NaN|NaN
KAN|1|20|YAL042W|1205|1131|1022|905|NaN|NaN
KAN|1|21|YAL058W|471|521|469|228|NaN|NaN
KAN|1|22|YGL200C|593|701|517|416|NaN|NaN
KAN|1|23|YGL203C|734|692|521|348|NaN|NaN
KAN|1|24|YDR294C|818|782|953|1021|NaN|NaN
KAN|2|1|YDR297W|681|740|356|293|NaN|NaN
KAN|2|2|YEL001C|120|498|246|217|NaN|NaN
KAN|2|3|YEL003W|282|529|323|304|NaN|NaN
KAN|2|4|YDR304C|827|1030|857|932|NaN|NaN
KAN|2|5|YEL004W|530|607|432|342|NaN|NaN
KAN|2|6|YEL005C|730|917|948|950|NaN|NaN
KAN|2|7|YDR307W|160|280|747|835|NaN|NaN
KAN|2|8|YGL084C|0|9|399|367|NaN|NaN
KAN|2|9|YGL054C|323|272|324|269|NaN|NaN
KAN|2|10|YER019C-A|132|471|510|435|NaN|NaN
KAN|2|11|YDR270W|397|563|459|378|NaN|NaN
KAN|2|12|YDR410C|207|518|726|695|NaN|NaN
KAN|2|13|YDR411C|470|622|834|893|NaN|NaN
KAN|2|14|YER004W|423|535|441|424|NaN|NaN
KAN|2|15|YER005W|194|418|276|275|NaN|NaN
KAN|2|16|YGL020C|645|1085|1040|1039|NaN|NaN
KAN|2|17|YEL064C|505|718|382|444|NaN|NaN
KAN|2|18|YGL027C|199|566|381|389|NaN|NaN
KAN|2|19|YDR233C|253|578|337|336|NaN|NaN
KAN|2|20|YEL042W|848|1135|911|907|NaN|NaN
KAN|2|21|YEL043W|250|621|364|463|NaN|NaN
KAN|2|22|YGL005C|105|514|446|421|NaN|NaN
KAN|2|23|YGL010W|0|66|119|179|NaN|NaN
KAN|2|24|YGL012W|373|808|400|512|NaN|NaN
KAN|3|1|YDR349C|549|566|410|494|NaN|NaN
KAN|3|2|YDR221W|616|1094|1079|1050|NaN|NaN
KAN|3|3|YDR222W|467|410|382|282|NaN|NaN
KAN|3|4|YDR357C|98|182|175|171|NaN|NaN
KAN|3|5|YEL031W|560|747|413|300|NaN|NaN
KAN|3|6|YER083C|475|487|389|460|NaN|NaN
KAN|3|7|YDR344C|456|737|445|491|NaN|NaN
KAN|3|8|YEL013W|0|0|0|0|NaN|NaN
KAN|3|9|YEL015W|255|507|484|393|NaN|NaN
KAN|3|10|YER071C|314|548|411|359|NaN|NaN
KAN|3|11|YDR320C|432|686|407|425|NaN|NaN
KAN|3|12|YHR110W|317|623|559|566|NaN|NaN
KAN|3|13|YIL076W|0|175|112|265|NaN|NaN
KAN|3|14|YIL090W|185|490|352|435|NaN|NaN
KAN|3|15|YIL039W|143|470|392|444|NaN|NaN
KAN|3|16|YIL040W|468|718|1001|972|NaN|NaN
KAN|3|17|YIL043C|595|748|401|449|NaN|NaN
KAN|3|18|YIL044C|114|470|281|348|NaN|NaN
KAN|3|19|YGR199W|343|635|327|364|NaN|NaN
KAN|3|20|YGR202C|309|655|175|103|NaN|NaN
KAN|3|21|YHR060W|168|406|473|342|NaN|NaN
KAN|3|22|YIL027C|256|565|377|355|NaN|NaN
KAN|3|23|YHR079C|2|59|592|581|NaN|NaN
KAN|3|24|YGR177C|459|824|428|479|NaN|NaN
KAN|4|1|YGR036C|681|918|1167|1116|NaN|NaN
KAN|4|2|YHR039C|329|608|304|281|NaN|NaN
KAN|4|3|YIL005W|100|414|318|269|NaN|NaN
KAN|4|4|YIL016W|189|389|319|181|NaN|NaN
KAN|4|5|YGR170W|578|830|883|805|NaN|NaN
KAN|4|6|YHR204W|215|270|607|501|NaN|NaN
KAN|4|7|YGR157W|828|1069|967|920|NaN|NaN
KAN|4|8|YHL003C|688|655|360|323|NaN|NaN
KAN|4|9|YHR176W|835|951|948|894|NaN|NaN
KAN|4|10|YHR142W|1069|1103|945|1040|NaN|NaN
KAN|4|11|YGL226C-A|366|555|205|81|NaN|NaN
KAN|4|12|YGL231C|389|510|34|88|NaN|NaN
KAN|4|13|YHL031C|348|661|774|691|NaN|NaN
KAN|4|14|YHR135C|348|534|430|320|NaN|NaN
KAN|4|15|YHR136C|431|631|310|319|NaN|NaN
KAN|4|16|YGR105W|217|509|418|390|NaN|NaN
KAN|4|17|YLL014W|495|738|475|461|NaN|NaN
KAN|4|18|YKL020C|161|543|383|373|NaN|NaN
KAN|4|19|YLR080W|128|610|911|870|NaN|NaN
KAN|4|20|YKL140W|224|545|357|345|NaN|NaN
KAN|4|21|YKL008C|1039|1277|973|995|NaN|NaN
KAN|4|22|YLR056W|167|354|389|408|NaN|NaN
KAN|4|23|YLR064W|344|688|373|340|NaN|NaN
KAN|4|24|YKL119C|151|814|348|325|NaN|NaN
KAN|5|1|YJL134W|532|527|428|356|NaN|NaN
KAN|5|2|YLR042C|296|539|249|143|NaN|NaN
KAN|5|3|YLR023C|363|304|313|234|NaN|NaN
KAN|5|4|YJL178C|506|493|596|459|NaN|NaN
KAN|5|5|YJL171C|483|781|427|403|NaN|NaN
KAN|5|6|YKL094W|139|208|556|497|NaN|NaN
KAN|5|7|YJL168C|65|74|900|873|NaN|NaN
KAN|5|8|YKL212W|982|1029|899|799|NaN|NaN
KAN|5|9|YJL192C|666|1025|940|871|NaN|NaN
KAN|5|10|YKL073W|339|629|647|527|NaN|NaN
KAN|5|11|YKL179C|391|518|552|442|NaN|NaN
KAN|5|12|YLL043W|347|601|567|557|NaN|NaN
KAN|5|13|YLL052C|335|610|310|437|NaN|NaN
KAN|5|14|YLL055W|670|821|941|943|NaN|NaN
KAN|5|15|YKL063C|236|331|218|237|NaN|NaN
KAN|5|16|YKL065C|0|253|363|450|NaN|NaN
KAN|5|17|YJL198W|206|601|318|382|NaN|NaN
KAN|5|18|YJL196C|648|832|1047|1046|NaN|NaN
KAN|5|19|YLL023C|366|768|391|456|NaN|NaN
KAN|5|20|YLL028W|355|652|318|443|NaN|NaN
KAN|5|21|YJL212C|186|688|505|502|NaN|NaN
KAN|5|22|YMR022W|454|631|672|741|NaN|NaN
KAN|5|23|YMR214W|309|717|383|442|NaN|NaN
KAN|5|24|YMR215W|549|873|385|492|NaN|NaN
KAN|6|1|YMR010W|996|1024|1122|1062|NaN|NaN
KAN|6|2|YMR015C|447|718|365|313|NaN|NaN
KAN|6|3|YLR207W|408|245|360|329|NaN|NaN
KAN|6|4|YLR350W|725|781|342|370|NaN|NaN
KAN|6|5|YLR220W|571|857|928|990|NaN|NaN
KAN|6|6|YML012W|486|650|404|382|NaN|NaN
KAN|6|7|YML008C|473|623|353|392|NaN|NaN
KAN|6|8|YMR202W|481|632|340|323|NaN|NaN
KAN|6|9|YLR194C|1018|1090|950|899|NaN|NaN
KAN|6|10|YMR183C|523|608|401|406|NaN|NaN
KAN|6|11|YML019W|890|962|1064|1036|NaN|NaN
KAN|6|12|YML013W|1109|1192|1068|1181|NaN|NaN
KAN|6|13|YLR292C|704|831|984|987|NaN|NaN
KAN|6|14|YMR161W|390|636|0|75|NaN|NaN
KAN|6|15|YMR163C|592|760|46|0|NaN|NaN
KAN|6|16|YLR396C|409|698|332|543|NaN|NaN
KAN|6|17|YMR152W|245|720|362|440|NaN|NaN
KAN|6|18|YLR130C|200|582|434|460|NaN|NaN
KAN|6|19|YLR268W|0|0|464|465|NaN|NaN
KAN|6|20|YMR029C|179|579|337|413|NaN|NaN
KAN|6|21|YMR031C|393|558|397|384|NaN|NaN
KAN|6|22|YLR372W|247|508|612|683|NaN|NaN
KAN|6|23|YLR242C|0|182|294|312|NaN|NaN
KAN|6|24|YLR250W|339|455|835|1028|NaN|NaN
KAN|7|1|YLR120C|733|479|369|284|NaN|NaN
KAN|7|2|YOR245C|334|637|485|539|NaN|NaN
KAN|7|3|YOR115C|283|260|158|209|NaN|NaN
KAN|7|4|YNL297C|138|577|410|414|NaN|NaN
KAN|7|5|YNL156C|982|1226|1080|1062|NaN|NaN
KAN|7|6|YNL153C|912|1046|993|931|NaN|NaN
KAN|7|7|YOR002W|1150|1166|970|977|NaN|NaN
KAN|7|8|YOR092W|0|0|0|0|NaN|NaN
KAN|7|9|YOR214C|1039|1072|1065|1028|NaN|NaN
KAN|7|10|YOR216C|222|312|604|568|NaN|NaN
KAN|7|11|YOR085W|579|771|426|460|NaN|NaN
KAN|7|12|YOR089C|312|598|273|293|NaN|NaN
KAN|7|13|YNL194C|537|562|519|532|NaN|NaN
KAN|7|14|YNL327W|201|643|311|337|NaN|NaN
KAN|7|15|YNL190W|101|342|516|526|NaN|NaN
KAN|7|16|YNL323W|151|364|379|444|NaN|NaN
KAN|7|17|YOR198C|350|616|494|445|NaN|NaN
KAN|7|18|YOR067C|350|584|304|214|NaN|NaN
KAN|7|19|YOR070C|460|668|381|440|NaN|NaN
KAN|7|20|YOR079C|98|378|359|334|NaN|NaN
KAN|7|21|YMR307W|152|441|323|417|NaN|NaN
KAN|7|22|YOR049C|246|740|456|457|NaN|NaN
KAN|7|23|YMR292W|0|0|0|0|NaN|NaN
KAN|7|24|YNL219C|363|940|523|622|NaN|NaN
KAN|8|1|YMR299C|946|829|481|484|NaN|NaN
KAN|8|2|YOR165W|1323|1269|1180|1145|NaN|NaN
KAN|8|3|YOR036W|555|800|475|461|NaN|NaN
KAN|8|4|YOR171C|490|816|356|333|NaN|NaN
KAN|8|5|YOR175C|383|228|394|478|NaN|NaN
KAN|8|6|YOR042W|328|592|370|428|NaN|NaN
KAN|8|7|YOR044W|630|858|673|644|NaN|NaN
KAN|8|8|YNL238W|293|468|327|242|NaN|NaN
KAN|8|9|YMR264W|691|737|441|392|NaN|NaN
KAN|8|10|YMR272C|711|887|0|0|NaN|NaN
KAN|8|11|YMR274C|443|659|446|461|NaN|NaN
KAN|8|12|YOR016C|0|57|268|314|NaN|NaN
KAN|8|13|YNL280C|356|637|264|303|NaN|NaN
KAN|8|14|YMR251W-A|225|561|489|418|NaN|NaN
KAN|8|15|YMR253C|586|724|885|861|NaN|NaN
KAN|8|16|YPR028W|190|461|368|433|NaN|NaN
KAN|8|17|YPL227C|319|383|365|302|NaN|NaN
KAN|8|18|YOL013C|134|468|387|410|NaN|NaN
KAN|8|19|YOL018C|396|602|427|391|NaN|NaN
KAN|8|20|YPR003C|245|691|422|512|NaN|NaN
KAN|8|21|YPL246C|544|970|862|890|NaN|NaN
KAN|8|22|YOR377W|0|0|0|0|NaN|NaN
KAN|8|23|YPL274W|309|711|472|446|NaN|NaN
KAN|8|24|YPL051W|116|656|557|627|NaN|NaN
KAN|9|1|YPL170W|277|232|460|334|NaN|NaN
KAN|9|2|YOL065C|153|576|369|325|NaN|NaN
KAN|9|3|YOR311C|369|395|388|346|NaN|NaN
KAN|9|4|YOR321W|191|558|433|400|NaN|NaN
KAN|9|5|YPL195W|151|492|406|411|NaN|NaN
KAN|9|6|YOL047C|13|109|148|173|NaN|NaN
KAN|9|7|YOR307C|576|640|401|434|NaN|NaN
KAN|9|8|YPL087W|525|686|368|331|NaN|NaN
[truncated: 353,214 more chars]
