# Supplementary material for: A strategy for extracting and analyzing large-scale quantitative epistatic interaction data
Source: Genome Biol. 2006 Jul 21;7(7):R63. doi: 10.1186/gb-2006-7-7-r63 (PMC1779568; doi:10.1186/gb-2006-7-7-r63)
Supplement: Additional data file 8 — Raw colony size data used for the analysis presented as formatted text documents. [file gb-2006-7-7-r63-S8.txt]

NAT|WT Control
KAN|1|1|YCR017C|613
KAN|1|2|YDR056C|484
KAN|1|3|YBR229C|415
KAN|1|4|YCR011C|496
KAN|1|5|YBL011W|445
KAN|1|6|YBL017C|366
KAN|1|7|YCL056C|470
KAN|1|8|YDR137W|367
KAN|1|9|YAR044W|573
KAN|1|10|YBR201W|405
KAN|1|11|YCL045C|488
KAN|1|12|YBR183W|523
KAN|1|13|YDR108W|502
KAN|1|14|YAL007C|567
KAN|1|15|YDR100W|427
KAN|1|16|YAL026C|505
KAN|1|17|YAL023C|463
KAN|1|18|YBL082C|619
KAN|1|19|YDR084C|470
KAN|1|20|YAL042W|311
KAN|1|21|YAL058W|565
KAN|1|22|YGL200C|0
KAN|1|23|YGL203C|644
KAN|1|24|YDR294C|650
KAN|2|1|YDR297W|687
KAN|2|2|YEL001C|336
KAN|2|3|YEL003W|317
KAN|2|4|YDR304C|370
KAN|2|5|YEL004W|459
KAN|2|6|YEL005C|607
KAN|2|7|YDR307W|491
KAN|2|8|YGL084C|425
KAN|2|9|YGL054C|435
KAN|2|10|YER019C-A|560
KAN|2|11|YDR270W|575
KAN|2|12|YDR410C|0
KAN|2|13|YDR411C|494
KAN|2|14|YER004W|523
KAN|2|15|YER005W|563
KAN|2|16|YGL020C|679
KAN|2|17|YEL064C|32
KAN|2|18|YGL027C|512
KAN|2|19|YDR233C|549
KAN|2|20|YEL042W|574
KAN|2|21|YEL043W|328
KAN|2|22|YGL005C|665
KAN|2|23|YGL010W|563
KAN|2|24|YGL012W|0
KAN|3|1|YDR349C|700
KAN|3|2|YDR221W|509
KAN|3|3|YDR222W|502
KAN|3|4|YDR357C|544
KAN|3|5|YEL031W|607
KAN|3|6|YER083C|0
KAN|3|7|YDR344C|630
KAN|3|8|YEL013W|81
KAN|3|9|YEL015W|564
KAN|3|10|YER071C|564
KAN|3|11|YDR320C|442
KAN|3|12|YHR110W|480
KAN|3|13|YIL076W|183
KAN|3|14|YIL090W|302
KAN|3|15|YIL039W|1065
KAN|3|16|YIL040W|317
KAN|3|17|YIL043C|640
KAN|3|18|YIL044C|608
KAN|3|19|YGR199W|593
KAN|3|20|YGR202C|498
KAN|3|21|YHR060W|0
KAN|3|22|YIL027C|1145
KAN|3|23|YHR079C|567
KAN|3|24|YGR177C|642
KAN|4|1|YGR036C|364
KAN|4|2|YHR039C|466
KAN|4|3|YIL005W|401
KAN|4|4|YIL016W|478
KAN|4|5|YGR170W|427
KAN|4|6|YHR204W|568
KAN|4|7|YGR157W|9
KAN|4|8|YHL003C|566
KAN|4|9|YHR176W|604
KAN|4|10|YHR142W|512
KAN|4|11|YGL226C-A|465
KAN|4|12|YGL231C|543
KAN|4|13|YHL031C|729
KAN|4|14|YHR135C|437
KAN|4|15|YHR136C|602
KAN|4|16|YGR105W|0
KAN|4|17|YLL014W|573
KAN|4|18|YKL020C|510
KAN|4|19|YLR080W|493
KAN|4|20|YKL140W|491
KAN|4|21|YKL008C|510
KAN|4|22|YLR056W|0
KAN|4|23|YLR064W|531
KAN|4|24|YKL119C|20
KAN|5|1|YJL134W|674
KAN|5|2|YLR042C|558
KAN|5|3|YLR023C|332
KAN|5|4|YJL178C|464
KAN|5|5|YJL171C|577
KAN|5|6|YKL094W|634
KAN|5|7|YJL168C|399
KAN|5|8|YKL212W|497
KAN|5|9|YJL192C|565
KAN|5|10|YKL073W|433
KAN|5|11|YKL179C|599
KAN|5|12|YLL043W|423
KAN|5|13|YLL052C|559
KAN|5|14|YLL055W|456
KAN|5|15|YKL063C|580
KAN|5|16|YKL065C|665
KAN|5|17|YJL198W|494
KAN|5|18|YJL196C|429
KAN|5|19|YLL023C|445
KAN|5|20|YLL028W|488
KAN|5|21|YJL212C|495
KAN|5|22|YMR022W|559
KAN|5|23|YMR214W|487
KAN|5|24|YMR215W|629
KAN|6|1|YMR010W|967
KAN|6|2|YMR015C|450
KAN|6|3|YLR207W|598
KAN|6|4|YLR350W|382
KAN|6|5|YLR220W|548
KAN|6|6|YML012W|494
KAN|6|7|YML008C|463
KAN|6|8|YMR202W|131
KAN|6|9|YLR194C|592
KAN|6|10|YMR183C|538
KAN|6|11|YML019W|637
KAN|6|12|YML013W|506
KAN|6|13|YLR292C|530
KAN|6|14|YMR161W|592
KAN|6|15|YMR163C|572
KAN|6|16|YLR396C|0
KAN|6|17|YMR152W|575
KAN|6|18|YLR130C|573
KAN|6|19|YLR268W|401
KAN|6|20|YMR029C|458
KAN|6|21|YMR031C|511
KAN|6|22|YLR372W|298
KAN|6|23|YLR242C|588
KAN|6|24|YLR250W|665
KAN|7|1|YLR120C|763
KAN|7|2|YOR245C|503
KAN|7|3|YOR115C|513
KAN|7|4|YNL297C|423
KAN|7|5|YNL156C|345
KAN|7|6|YNL153C|270
KAN|7|7|YOR002W|791
KAN|7|8|YOR092W|680
KAN|7|9|YOR214C|601
KAN|7|10|YOR216C|507
KAN|7|11|YOR085W|467
KAN|7|12|YOR089C|198
KAN|7|13|YNL194C|555
KAN|7|14|YNL327W|606
KAN|7|15|YNL190W|456
KAN|7|16|YNL323W|625
KAN|7|17|YOR198C|0
KAN|7|18|YOR067C|742
KAN|7|19|YOR070C|588
KAN|7|20|YOR079C|432
KAN|7|21|YMR307W|610
KAN|7|22|YOR049C|486
KAN|7|23|YMR292W|457
KAN|7|24|YNL219C|554
KAN|8|1|YMR299C|593
KAN|8|2|YOR165W|439
KAN|8|3|YOR036W|0
KAN|8|4|YOR171C|334
KAN|8|5|YOR175C|508
KAN|8|6|YOR042W|297
KAN|8|7|YOR044W|533
KAN|8|8|YNL238W|516
KAN|8|9|YMR264W|586
KAN|8|10|YMR272C|225
KAN|8|11|YMR274C|612
KAN|8|12|YOR016C|596
KAN|8|13|YNL280C|541
KAN|8|14|YMR251W-A|530
KAN|8|15|YMR253C|612
KAN|8|16|YPR028W|613
KAN|8|17|YPL227C|676
KAN|8|18|YOL013C|522
KAN|8|19|YOL018C|364
KAN|8|20|YPR003C|509
KAN|8|21|YPL246C|453
KAN|8|22|YOR377W|513
KAN|8|23|YPL274W|552
KAN|8|24|YPL051W|764
KAN|9|1|YPL170W|709
KAN|9|2|YOL065C|603
KAN|9|3|YOR311C|172
KAN|9|4|YOR321W|593
KAN|9|5|YPL195W|917
KAN|9|6|YOL047C|453
KAN|9|7|YOR307C|220
KAN|9|8|YPL087W|431
KAN|9|9|YPL207W|577
KAN|9|10|YPL206C|539
KAN|9|11|YOR284W|467
KAN|9|12|YOR285W|454
KAN|9|13|YOR288C|530
KAN|9|14|YOL030W|483
KAN|9|15|YOL031C|495
KAN|9|16|YOR291W|314
KAN|9|17|YCL025C|595
KAN|9|18|YDL052C|612
KAN|9|19|YPR173C|0
KAN|9|20|YCL001W|628
KAN|9|21|YPR148C|469
KAN|9|22|YPR149W|248
KAN|9|23|YDL018C|499
KAN|9|24|YBR067C|432
KAN|10|1|YDL019C|877
KAN|10|2|YPR135W|321
KAN|10|3|YGR227W|667
KAN|10|4|YBR162W-A|473
KAN|10|5|YBR164C|718
KAN|10|6|YBR052C|550
KAN|10|7|YBR171W|421
KAN|10|8|YBR036C|108
KAN|10|9|YPR114W|489
KAN|10|10|YFR041C|539
KAN|10|11|YBR132C|600
KAN|10|12|YBR106W|246
KAN|10|13|YPR063C|551
KAN|10|14|YPR071W|209
KAN|10|15|YBL102W|585
KAN|10|16|YBR097W|0
KAN|10|17|YDL121C|699
KAN|10|18|YDR518W|0
KAN|10|19|YDR519W|464
KAN|10|20|YDR524C|564
KAN|10|21|YML048W|626
KAN|10|22|YJR073C|93
KAN|10|23|wt_blank_sean|0
KAN|10|24|YJR088C|574
KAN|11|1|YDR503C|0
KAN|11|2|YML059C|510
KAN|11|3|YML055W|304
KAN|11|4|YDL099W|508
KAN|11|5|YDL100C|406
KAN|11|6|YDR484W|48
KAN|11|7|YDR492W|481
KAN|11|8|YGL126W|630
KAN|11|9|YIL124W|575
KAN|11|10|YDL091C|500
KAN|11|11|YDL093W|512
KAN|11|12|YFL048C|500
KAN|11|13|YDL095W|537
KAN|11|14|YFL025C|800
KAN|11|15|YGL161C|342
KAN|11|16|YGL167C|541
KAN|11|17|YGR261C|726
KAN|11|18|YGR263C|660
KAN|11|19|YGR266W|589
KAN|11|20|YNR039C|439
KAN|11|21|YNL146W|265
KAN|11|22|YNR019W|434
KAN|11|23|YCR043C|703
KAN|11|24|YNR021W|638
KAN|12|1|YCR044C|1035
KAN|12|2|YCR061W|482
KAN|12|3|YNR030W|582
KAN|12|4|YBR177C|562
KAN|12|5|YNR008W|492
KAN|12|6|YNR013C|432
KAN|12|7|YBR283C|443
KAN|12|8|YNL041C|438
KAN|12|9|YNL044W|711
KAN|12|10|YBR290W|310
KAN|12|11|YNL046W|375
KAN|12|12|YNL049C|550
KAN|12|13|YBR273C|632
KAN|12|14|YBR264C|468
KAN|12|15|YNL008C|467
KAN|12|16|YDL137W|326
KAN|12|17|YJL024C|864
KAN|12|18|YJL029C|0
KAN|12|19|YML067C|325
KAN|12|20|YJL004C|650
KAN|12|21|YML038C|453
KAN|12|22|YER151C|0
KAN|12|23|YML075C|411
KAN|12|24|YGR086C|583
KAN|13|1|YGR089W|579
KAN|13|2|YGR106C|557
KAN|13|3|YLR246W|157
KAN|13|4|YJR118C|50
KAN|13|5|YDR205W|212
KAN|13|6|YGR038W|501
KAN|13|7|YJR131W|554
KAN|13|8|YJR134C|298
KAN|13|9|YER120W|596
KAN|13|10|YER122C|524
KAN|13|11|YJR117W|553
KAN|13|12|YER113C|309
KAN|13|13|YJR040W|420
KAN|13|14|YKR067W|399
KAN|13|15|YJR031C|506
KAN|13|16|YMR054W|554
KAN|13|17|YIR033W|418
KAN|13|18|YJR010C-A|505
KAN|13|19|YJR015W|224
KAN|13|20|YMR052W|312
KAN|13|21|YBR287W|338
KAN|13|22|YBR288C|806
KAN|13|23|YAR002C-A|457
KAN|13|24|YMR119W|457
KAN|14|1|YNL125C|479
KAN|14|2|YNL130C|580
KAN|14|3|YIL030C|509
KAN|14|4|YNL085W|406
KAN|14|5|YNL095C|462
KAN|14|6|YLR390W-A|414
KAN|14|7|YJL078C|384
KAN|14|8|YKR053C|451
KAN|14|9|YNL051W|508
KAN|14|10|YPL137C|414
KAN|14|11|YDL072C|0
KAN|14|12|YCR048W|724
KAN|14|13|YCR067C|440
KAN|14|14|YCR034W|227
KAN|14|15|YGR130C|552
KAN|14|16|YGL223C|406
KAN|14|17|YBR255W|564
KAN|14|18|YER087C-B|428
KAN|14|19|YIL105C|281
KAN|14|20|YDR476C|496
KAN|14|21|YDR525W|539
KAN|14|22|YDR057W|350
KAN|14|23|YBR159W|448
KAN|14|24|YHR123W|750
KAN|15|1|YGR284C|943
KAN|15|2|YOL101C|551
KAN|15|3|YOL107W|606
KAN|15|4|YNL300W|493
KAN|15|5|YOL110W|248
KAN|15|6|YOR317W|519
KAN|15|7|YML071C|621
KAN|15|8|YIR038C|664
KAN|15|9|YML101C|7
KAN|15|10|YOL137W|452
KAN|15|11|YDR424C|438
KAN|15|12|YMR065W|533
KAN|15|13|YML128C|227
KAN|15|14|YHR045W|464
KAN|15|15|YHR181W|281
KAN|15|16|YMR123W|589
KAN|15|17|YLR039C|442
KAN|15|18|YLR050C|718
KAN|15|19|YNR075W|513
KAN|15|20|YOL088C|798
KAN|15|21|YMR313C|598
KAN|15|22|YHR004C|642
KAN|15|23|YLR450W|499
KAN|15|24|YDL192W|679
KAN|16|1|YNR051C|272
KAN|16|2|YJL123C|801
KAN|16|3|YJL117W|351
KAN|16|4|YDL222C|669
KAN|16|5|YDL226C|516
KAN|16|6|YDL231C|485
KAN|16|7|YDL232W|473
KAN|16|8|YJL079C|525
KAN|16|9|YKR088C|462
KAN|16|10|YJL073W|645
KAN|16|11|YJL062W|823
KAN|16|12|YJR066W|427
KAN|16|13|YDR483W|636
KAN|16|14|YER044C|14
KAN|16|15|YDL204W|747
KAN|16|16|YBR058C-A|0
KAN|16|17|YBR096W|0
KAN|16|18|YBR234C|0
KAN|16|19|YDR027C|0
KAN|16|20|YDR032C|0
KAN|16|21|YEL022W|0
KAN|16|22|YER053C-A|0
KAN|16|23|YER100W|0
KAN|16|24|YGL095C|0
NAT|WT Control
KAN|1|1|YCR017C|294
KAN|1|2|YDR056C|310
KAN|1|3|YBR229C|365
KAN|1|4|YCR011C|485
KAN|1|5|YBL011W|400
KAN|1|6|YBL017C|387
KAN|1|7|YCL056C|453
KAN|1|8|YDR137W|368
KAN|1|9|YAR044W|526
KAN|1|10|YBR201W|404
KAN|1|11|YCL045C|463
KAN|1|12|YBR183W|461
KAN|1|13|YDR108W|476
KAN|1|14|YAL007C|481
KAN|1|15|YDR100W|143
KAN|1|16|YAL026C|510
KAN|1|17|YAL023C|349
KAN|1|18|YBL082C|604
KAN|1|19|YDR084C|427
KAN|1|20|YAL042W|233
KAN|1|21|YAL058W|514
KAN|1|22|YGL200C|0
KAN|1|23|YGL203C|606
KAN|1|24|YDR294C|684
KAN|2|1|YDR297W|748
KAN|2|2|YEL001C|330
KAN|2|3|YEL003W|298
KAN|2|4|YDR304C|382
KAN|2|5|YEL004W|370
KAN|2|6|YEL005C|602
KAN|2|7|YDR307W|391
KAN|2|8|YGL084C|410
KAN|2|9|YGL054C|340
KAN|2|10|YER019C-A|457
KAN|2|11|YDR270W|508
KAN|2|12|YDR410C|0
KAN|2|13|YDR411C|402
KAN|2|14|YER004W|458
KAN|2|15|YER005W|506
KAN|2|16|YGL020C|620
KAN|2|17|YEL064C|0
KAN|2|18|YGL027C|400
KAN|2|19|YDR233C|489
KAN|2|20|YEL042W|495
KAN|2|21|YEL043W|275
KAN|2|22|YGL005C|525
KAN|2|23|YGL010W|477
KAN|2|24|YGL012W|0
KAN|3|1|YDR349C|606
KAN|3|2|YDR221W|488
KAN|3|3|YDR222W|471
KAN|3|4|YDR357C|515
KAN|3|5|YEL031W|587
KAN|3|6|YER083C|0
KAN|3|7|YDR344C|603
KAN|3|8|YEL013W|180
KAN|3|9|YEL015W|480
KAN|3|10|YER071C|510
KAN|3|11|YDR320C|398
KAN|3|12|YHR110W|423
KAN|3|13|YIL076W|163
KAN|3|14|YIL090W|254
KAN|3|15|YIL039W|1060
KAN|3|16|YIL040W|247
KAN|3|17|YIL043C|545
KAN|3|18|YIL044C|549
KAN|3|19|YGR199W|569
KAN|3|20|YGR202C|409
KAN|3|21|YHR060W|0
KAN|3|22|YIL027C|1222
KAN|3|23|YHR079C|514
KAN|3|24|YGR177C|707
KAN|4|1|YGR036C|332
KAN|4|2|YHR039C|391
KAN|4|3|YIL005W|366
KAN|4|4|YIL016W|444
KAN|4|5|YGR170W|356
KAN|4|6|YHR204W|559
KAN|4|7|YGR157W|0
KAN|4|8|YHL003C|476
KAN|4|9|YHR176W|487
KAN|4|10|YHR142W|453
KAN|4|11|YGL226C-A|416
KAN|4|12|YGL231C|525
KAN|4|13|YHL031C|628
KAN|4|14|YHR135C|366
KAN|4|15|YHR136C|496
KAN|4|16|YGR105W|0
KAN|4|17|YLL014W|482
KAN|4|18|YKL020C|475
KAN|4|19|YLR080W|482
KAN|4|20|YKL140W|487
KAN|4|21|YKL008C|498
KAN|4|22|YLR056W|0
KAN|4|23|YLR064W|548
KAN|4|24|YKL119C|21
KAN|5|1|YJL134W|517
KAN|5|2|YLR042C|441
KAN|5|3|YLR023C|309
KAN|5|4|YJL178C|459
KAN|5|5|YJL171C|526
KAN|5|6|YKL094W|583
KAN|5|7|YJL168C|318
KAN|5|8|YKL212W|429
KAN|5|9|YJL192C|483
KAN|5|10|YKL073W|354
KAN|5|11|YKL179C|498
KAN|5|12|YLL043W|344
KAN|5|13|YLL052C|510
KAN|5|14|YLL055W|335
KAN|5|15|YKL063C|526
KAN|5|16|YKL065C|619
KAN|5|17|YJL198W|435
KAN|5|18|YJL196C|358
KAN|5|19|YLL023C|324
KAN|5|20|YLL028W|454
KAN|5|21|YJL212C|467
KAN|5|22|YMR022W|513
KAN|5|23|YMR214W|407
KAN|5|24|YMR215W|713
KAN|6|1|YMR010W|637
KAN|6|2|YMR015C|393
KAN|6|3|YLR207W|599
KAN|6|4|YLR350W|355
KAN|6|5|YLR220W|495
KAN|6|6|YML012W|511
KAN|6|7|YML008C|312
KAN|6|8|YMR202W|100
KAN|6|9|YLR194C|509
KAN|6|10|YMR183C|474
KAN|6|11|YML019W|595
KAN|6|12|YML013W|443
KAN|6|13|YLR292C|487
KAN|6|14|YMR161W|521
KAN|6|15|YMR163C|522
KAN|6|16|YLR396C|0
KAN|6|17|YMR152W|493
KAN|6|18|YLR130C|503
KAN|6|19|YLR268W|345
KAN|6|20|YMR029C|397
KAN|6|21|YMR031C|502
KAN|6|22|YLR372W|278
KAN|6|23|YLR242C|585
KAN|6|24|YLR250W|754
KAN|7|1|YLR120C|606
KAN|7|2|YOR245C|475
KAN|7|3|YOR115C|416
KAN|7|4|YNL297C|473
KAN|7|5|YNL156C|389
KAN|7|6|YNL153C|275
KAN|7|7|YOR002W|694
KAN|7|8|YOR092W|552
KAN|7|9|YOR214C|558
KAN|7|10|YOR216C|463
KAN|7|11|YOR085W|424
KAN|7|12|YOR089C|224
KAN|7|13|YNL194C|447
KAN|7|14|YNL327W|545
KAN|7|15|YNL190W|413
KAN|7|16|YNL323W|517
KAN|7|17|YOR198C|0
KAN|7|18|YOR067C|665
KAN|7|19|YOR070C|532
KAN|7|20|YOR079C|387
KAN|7|21|YMR307W|545
KAN|7|22|YOR049C|391
KAN|7|23|YMR292W|533
KAN|7|24|YNL219C|643
KAN|8|1|YMR299C|450
KAN|8|2|YOR165W|427
KAN|8|3|YOR036W|0
KAN|8|4|YOR171C|385
KAN|8|5|YOR175C|457
KAN|8|6|YOR042W|333
KAN|8|7|YOR044W|502
KAN|8|8|YNL238W|475
KAN|8|9|YMR264W|548
KAN|8|10|YMR272C|170
KAN|8|11|YMR274C|554
KAN|8|12|YOR016C|562
KAN|8|13|YNL280C|415
KAN|8|14|YMR251W-A|457
KAN|8|15|YMR253C|558
KAN|8|16|YPR028W|564
KAN|8|17|YPL227C|592
KAN|8|18|YOL013C|490
KAN|8|19|YOL018C|385
KAN|8|20|YPR003C|531
KAN|8|21|YPL246C|456
KAN|8|22|YOR377W|527
KAN|8|23|YPL274W|513
KAN|8|24|YPL051W|910
KAN|9|1|YPL170W|531
KAN|9|2|YOL065C|449
KAN|9|3|YOR311C|49
KAN|9|4|YOR321W|491
KAN|9|5|YPL195W|860
KAN|9|6|YOL047C|435
KAN|9|7|YOR307C|297
KAN|9|8|YPL087W|390
KAN|9|9|YPL207W|520
KAN|9|10|YPL206C|494
KAN|9|11|YOR284W|529
KAN|9|12|YOR285W|402
KAN|9|13|YOR288C|434
KAN|9|14|YOL030W|536
KAN|9|15|YOL031C|446
KAN|9|16|YOR291W|362
KAN|9|17|YCL025C|579
KAN|9|18|YDL052C|541
KAN|9|19|YPR173C|0
KAN|9|20|YCL001W|538
KAN|9|21|YPR148C|437
KAN|9|22|YPR149W|316
KAN|9|23|YDL018C|492
KAN|9|24|YBR067C|525
KAN|10|1|YDL019C|753
KAN|10|2|YPR135W|284
KAN|10|3|YGR227W|564
KAN|10|4|YBR162W-A|482
KAN|10|5|YBR164C|702
KAN|10|6|YBR052C|533
KAN|10|7|YBR171W|393
KAN|10|8|YBR036C|91
KAN|10|9|YPR114W|365
KAN|10|10|YFR041C|439
KAN|10|11|YBR132C|551
KAN|10|12|YBR106W|283
KAN|10|13|YPR063C|509
KAN|10|14|YPR071W|273
KAN|10|15|YBL102W|516
KAN|10|16|YBR097W|0
KAN|10|17|YDL121C|619
KAN|10|18|YDR518W|0
KAN|10|19|YDR519W|414
KAN|10|20|YDR524C|459
KAN|10|21|YML048W|674
KAN|10|22|YJR073C|148
KAN|10|23|wt_blank_sean|0
KAN|10|24|YJR088C|620
KAN|11|1|YDR503C|26
KAN|11|2|YML059C|482
KAN|11|3|YML055W|108
KAN|11|4|YDL099W|469
KAN|11|5|YDL100C|435
KAN|11|6|YDR484W|3
KAN|11|7|YDR492W|429
KAN|11|8|YGL126W|569
KAN|11|9|YIL124W|457
KAN|11|10|YDL091C|464
KAN|11|11|YDL093W|536
KAN|11|12|YFL048C|444
KAN|11|13|YDL095W|451
KAN|11|14|YFL025C|759
KAN|11|15|YGL161C|339
KAN|11|16|YGL167C|401
KAN|11|17|YGR261C|691
KAN|11|18|YGR263C|537
KAN|11|19|YGR266W|532
KAN|11|20|YNR039C|435
KAN|11|21|YNL146W|374
KAN|11|22|YNR019W|421
KAN|11|23|YCR043C|593
KAN|11|24|YNR021W|614
KAN|12|1|YCR044C|685
KAN|12|2|YCR061W|341
KAN|12|3|YNR030W|512
KAN|12|4|YBR177C|535
KAN|12|5|YNR008W|481
KAN|12|6|YNR013C|372
KAN|12|7|YBR283C|410
KAN|12|8|YNL041C|385
KAN|12|9|YNL044W|662
KAN|12|10|YBR290W|403
KAN|12|11|YNL046W|340
KAN|12|12|YNL049C|473
KAN|12|13|YBR273C|599
KAN|12|14|YBR264C|459
KAN|12|15|YNL008C|422
KAN|12|16|YDL137W|317
KAN|12|17|YJL024C|861
KAN|12|18|YJL029C|0
KAN|12|19|YML067C|392
KAN|12|20|YJL004C|663
KAN|12|21|YML038C|481
KAN|12|22|YER151C|1
KAN|12|23|YML075C|396
KAN|12|24|YGR086C|654
KAN|13|1|YGR089W|440
KAN|13|2|YGR106C|531
KAN|13|3|YLR246W|155
KAN|13|4|YJR118C|11
KAN|13|5|YDR205W|274
KAN|13|6|YGR038W|414
KAN|13|7|YJR131W|476
KAN|13|8|YJR134C|296
KAN|13|9|YER120W|520
KAN|13|10|YER122C|346
KAN|13|11|YJR117W|508
KAN|13|12|YER113C|187
KAN|13|13|YJR040W|437
KAN|13|14|YKR067W|355
KAN|13|15|YJR031C|537
KAN|13|16|YMR054W|495
KAN|13|17|YIR033W|369
KAN|13|18|YJR010C-A|475
KAN|13|19|YJR015W|327
KAN|13|20|YMR052W|329
KAN|13|21|YBR287W|367
KAN|13|22|YBR288C|812
KAN|13|23|YAR002C-A|439
KAN|13|24|YMR119W|517
KAN|14|1|YNL125C|339
KAN|14|2|YNL130C|514
KAN|14|3|YIL030C|433
KAN|14|4|YNL085W|438
KAN|14|5|YNL095C|390
KAN|14|6|YLR390W-A|349
KAN|14|7|YJL078C|370
KAN|14|8|YKR053C|397
KAN|14|9|YNL051W|462
KAN|14|10|YPL137C|443
KAN|14|11|YDL072C|0
KAN|14|12|YCR048W|553
KAN|14|13|YCR067C|428
KAN|14|14|YCR034W|254
KAN|14|15|YGR130C|543
KAN|14|16|YGL223C|403
KAN|14|17|YBR255W|581
KAN|14|18|YER087C-B|473
KAN|14|19|YIL105C|220
KAN|14|20|YDR476C|448
KAN|14|21|YDR525W|525
KAN|14|22|YDR057W|541
KAN|14|23|YBR159W|478
KAN|14|24|YHR123W|766
KAN|15|1|YGR284C|649
KAN|15|2|YOL101C|558
KAN|15|3|YOL107W|591
KAN|15|4|YNL300W|410
KAN|15|5|YOL110W|255
KAN|15|6|YOR317W|410
KAN|15|7|YML071C|627
KAN|15|8|YIR038C|584
KAN|15|9|YML101C|92
KAN|15|10|YOL137W|394
KAN|15|11|YDR424C|335
KAN|15|12|YMR065W|412
KAN|15|13|YML128C|207
KAN|15|14|YHR045W|454
KAN|15|15|YHR181W|410
KAN|15|16|YMR123W|745
KAN|15|17|YLR039C|420
KAN|15|18|YLR050C|891
KAN|15|19|YNR075W|602
KAN|15|20|YOL088C|957
KAN|15|21|YMR313C|682
KAN|15|22|YHR004C|773
KAN|15|23|YLR450W|711
KAN|15|24|YDL192W|846
KAN|16|1|YNR051C|191
KAN|16|2|YJL123C|684
KAN|16|3|YJL117W|380
KAN|16|4|YDL222C|836
KAN|16|5|YDL226C|583
KAN|16|6|YDL231C|460
KAN|16|7|YDL232W|477
KAN|16|8|YJL079C|623
KAN|16|9|YKR088C|560
KAN|16|10|YJL073W|708
KAN|16|11|YJL062W|928
KAN|16|12|YJR066W|515
KAN|16|13|YDR483W|731
KAN|16|14|YER044C|0
KAN|16|15|YDL204W|784
KAN|16|16|YBR058C-A|0
KAN|16|17|YBR096W|0
KAN|16|18|YBR234C|0
KAN|16|19|YDR027C|0
KAN|16|20|YDR032C|0
KAN|16|21|YEL022W|0
KAN|16|22|YER053C-A|0
KAN|16|23|YER100W|0
KAN|16|24|YGL095C|0
NAT|WT Control
KAN|1|1|YCR017C|582
KAN|1|2|YDR056C|550
KAN|1|3|YBR229C|515
KAN|1|4|YCR011C|493
KAN|1|5|YBL011W|384
KAN|1|6|YBL017C|396
KAN|1|7|YCL056C|376
KAN|1|8|YDR137W|403
KAN|1|9|YAR044W|556
KAN|1|10|YBR201W|445
KAN|1|11|YCL045C|494
KAN|1|12|YBR183W|529
KAN|1|13|YDR108W|474
KAN|1|14|YAL007C|538
KAN|1|15|YDR100W|431
KAN|1|16|YAL026C|459
KAN|1|17|YAL023C|459
KAN|1|18|YBL082C|588
KAN|1|19|YDR084C|495
KAN|1|20|YAL042W|411
KAN|1|21|YAL058W|598
KAN|1|22|YGL200C|0
KAN|1|23|YGL203C|732
KAN|1|24|YDR294C|656
KAN|2|1|YDR297W|785
KAN|2|2|YEL001C|422
KAN|2|3|YEL003W|315
KAN|2|4|YDR304C|377
KAN|2|5|YEL004W|431
KAN|2|6|YEL005C|498
KAN|2|7|YDR307W|469
KAN|2|8|YGL084C|373
KAN|2|9|YGL054C|432
KAN|2|10|YER019C-A|502
KAN|2|11|YDR270W|483
KAN|2|12|YDR410C|0
KAN|2|13|YDR411C|461
KAN|2|14|YER004W|425
KAN|2|15|YER005W|474
KAN|2|16|YGL020C|560
KAN|2|17|YEL064C|203
KAN|2|18|YGL027C|465
KAN|2|19|YDR233C|483
KAN|2|20|YEL042W|506
KAN|2|21|YEL043W|331
KAN|2|22|YGL005C|551
KAN|2|23|YGL010W|516
KAN|2|24|YGL012W|0
KAN|3|1|YDR349C|758
KAN|3|2|YDR221W|496
KAN|3|3|YDR222W|484
KAN|3|4|YDR357C|557
KAN|3|5|YEL031W|591
KAN|3|6|YER083C|0
KAN|3|7|YDR344C|588
KAN|3|8|YEL013W|276
KAN|3|9|YEL015W|450
KAN|3|10|YER071C|519
KAN|3|11|YDR320C|445
KAN|3|12|YHR110W|440
KAN|3|13|YIL076W|231
KAN|3|14|YIL090W|209
KAN|3|15|YIL039W|961
KAN|3|16|YIL040W|317
KAN|3|17|YIL043C|570
KAN|3|18|YIL044C|524
KAN|3|19|YGR199W|531
KAN|3|20|YGR202C|495
KAN|3|21|YHR060W|0
KAN|3|22|YIL027C|964
KAN|3|23|YHR079C|514
KAN|3|24|YGR177C|611
KAN|4|1|YGR036C|365
KAN|4|2|YHR039C|521
KAN|4|3|YIL005W|421
KAN|4|4|YIL016W|392
KAN|4|5|YGR170W|420
KAN|4|6|YHR204W|524
KAN|4|7|YGR157W|25
KAN|4|8|YHL003C|535
KAN|4|9|YHR176W|523
KAN|4|10|YHR142W|508
KAN|4|11|YGL226C-A|407
KAN|4|12|YGL231C|525
KAN|4|13|YHL031C|657
KAN|4|14|YHR135C|454
KAN|4|15|YHR136C|545
KAN|4|16|YGR105W|0
KAN|4|17|YLL014W|539
KAN|4|18|YKL020C|495
KAN|4|19|YLR080W|465
KAN|4|20|YKL140W|442
KAN|4|21|YKL008C|497
KAN|4|22|YLR056W|89
KAN|4|23|YLR064W|505
KAN|4|24|YKL119C|142
KAN|5|1|YJL134W|711
KAN|5|2|YLR042C|400
KAN|5|3|YLR023C|249
KAN|5|4|YJL178C|367
KAN|5|5|YJL171C|546
KAN|5|6|YKL094W|576
KAN|5|7|YJL168C|433
KAN|5|8|YKL212W|416
KAN|5|9|YJL192C|492
KAN|5|10|YKL073W|388
KAN|5|11|YKL179C|460
KAN|5|12|YLL043W|424
KAN|5|13|YLL052C|515
KAN|5|14|YLL055W|383
KAN|5|15|YKL063C|524
KAN|5|16|YKL065C|604
KAN|5|17|YJL198W|553
KAN|5|18|YJL196C|418
KAN|5|19|YLL023C|442
KAN|5|20|YLL028W|451
KAN|5|21|YJL212C|496
KAN|5|22|YMR022W|494
KAN|5|23|YMR214W|451
KAN|5|24|YMR215W|574
KAN|6|1|YMR010W|890
KAN|6|2|YMR015C|453
KAN|6|3|YLR207W|562
KAN|6|4|YLR350W|418
KAN|6|5|YLR220W|462
KAN|6|6|YML012W|504
KAN|6|7|YML008C|177
KAN|6|8|YMR202W|87
KAN|6|9|YLR194C|523
KAN|6|10|YMR183C|468
KAN|6|11|YML019W|578
KAN|6|12|YML013W|494
KAN|6|13|YLR292C|499
KAN|6|14|YMR161W|482
KAN|6|15|YMR163C|486
KAN|6|16|YLR396C|0
KAN|6|17|YMR152W|549
KAN|6|18|YLR130C|530
KAN|6|19|YLR268W|420
KAN|6|20|YMR029C|482
KAN|6|21|YMR031C|499
KAN|6|22|YLR372W|379
KAN|6|23|YLR242C|550
KAN|6|24|YLR250W|597
KAN|7|1|YLR120C|938
KAN|7|2|YOR245C|529
KAN|7|3|YOR115C|471
KAN|7|4|YNL297C|376
KAN|7|5|YNL156C|449
KAN|7|6|YNL153C|169
KAN|7|7|YOR002W|720
KAN|7|8|YOR092W|655
KAN|7|9|YOR214C|472
KAN|7|10|YOR216C|407
KAN|7|11|YOR085W|433
KAN|7|12|YOR089C|227
KAN|7|13|YNL194C|486
KAN|7|14|YNL327W|553
KAN|7|15|YNL190W|465
KAN|7|16|YNL323W|521
KAN|7|17|YOR198C|1
KAN|7|18|YOR067C|611
KAN|7|19|YOR070C|499
KAN|7|20|YOR079C|425
KAN|7|21|YMR307W|560
KAN|7|22|YOR049C|503
KAN|7|23|YMR292W|459
KAN|7|24|YNL219C|554
KAN|8|1|YMR299C|644
KAN|8|2|YOR165W|409
KAN|8|3|YOR036W|9
KAN|8|4|YOR171C|382
KAN|8|5|YOR175C|291
KAN|8|6|YOR042W|343
KAN|8|7|YOR044W|459
KAN|8|8|YNL238W|525
KAN|8|9|YMR264W|549
KAN|8|10|YMR272C|271
KAN|8|11|YMR274C|613
KAN|8|12|YOR016C|531
KAN|8|13|YNL280C|467
KAN|8|14|YMR251W-A|494
KAN|8|15|YMR253C|500
KAN|8|16|YPR028W|536
KAN|8|17|YPL227C|612
KAN|8|18|YOL013C|450
KAN|8|19|YOL018C|488
KAN|8|20|YPR003C|536
KAN|8|21|YPL246C|445
KAN|8|22|YOR377W|477
KAN|8|23|YPL274W|493
KAN|8|24|YPL051W|698
KAN|9|1|YPL170W|573
KAN|9|2|YOL065C|547
KAN|9|3|YOR311C|284
KAN|9|4|YOR321W|533
KAN|9|5|YPL195W|810
KAN|9|6|YOL047C|486
KAN|9|7|YOR307C|167
KAN|9|8|YPL087W|412
KAN|9|9|YPL207W|490
KAN|9|10|YPL206C|472
KAN|9|11|YOR284W|560
KAN|9|12|YOR285W|544
KAN|9|13|YOR288C|528
KAN|9|14|YOL030W|515
KAN|9|15|YOL031C|471
KAN|9|16|YOR291W|420
KAN|9|17|YCL025C|546
KAN|9|18|YDL052C|472
KAN|9|19|YPR173C|149
KAN|9|20|YCL001W|560
KAN|9|21|YPR148C|470
KAN|9|22|YPR149W|314
KAN|9|23|YDL018C|470
KAN|9|24|YBR067C|514
KAN|10|1|YDL019C|835
KAN|10|2|YPR135W|315
KAN|10|3|YGR227W|529
KAN|10|4|YBR162W-A|502
KAN|10|5|YBR164C|659
KAN|10|6|YBR052C|494
KAN|10|7|YBR171W|435
KAN|10|8|YBR036C|81
KAN|10|9|YPR114W|448
KAN|10|10|YFR041C|522
KAN|10|11|YBR132C|563
KAN|10|12|YBR106W|140
KAN|10|13|YPR063C|528
KAN|10|14|YPR071W|437
KAN|10|15|YBL102W|401
KAN|10|16|YBR097W|0
KAN|10|17|YDL121C|490
KAN|10|18|YDR518W|0
KAN|10|19|YDR519W|435
KAN|10|20|YDR524C|473
KAN|10|21|YML048W|597
KAN|10|22|YJR073C|300
KAN|10|23|wt_blank_sean|0
KAN|10|24|YJR088C|585
KAN|11|1|YDR503C|626
KAN|11|2|YML059C|533
KAN|11|3|YML055W|488
KAN|11|4|YDL099W|427
KAN|11|5|YDL100C|431
KAN|11|6|YDR484W|151
KAN|11|7|YDR492W|394
KAN|11|8|YGL126W|544
KAN|11|9|YIL124W|531
KAN|11|10|YDL091C|541
KAN|11|11|YDL093W|471
KAN|11|12|YFL048C|516
KAN|11|13|YDL095W|531
KAN|11|14|YFL025C|710
KAN|11|15|YGL161C|393
KAN|11|16|YGL167C|473
KAN|11|17|YGR261C|628
KAN|11|18|YGR263C|650
KAN|11|19|YGR266W|595
KAN|11|20|YNR039C|441
KAN|11|21|YNL146W|385
KAN|11|22|YNR019W|412
KAN|11|23|YCR043C|639
KAN|11|24|YNR021W|670
KAN|12|1|YCR044C|952
KAN|12|2|YCR061W|518
KAN|12|3|YNR030W|546
KAN|12|4|YBR177C|509
KAN|12|5|YNR008W|518
KAN|12|6|YNR013C|395
KAN|12|7|YBR283C|337
KAN|12|8|YNL041C|476
KAN|12|9|YNL044W|657
KAN|12|10|YBR290W|322
KAN|12|11|YNL046W|451
KAN|12|12|YNL049C|496
KAN|12|13|YBR273C|530
KAN|12|14|YBR264C|492
KAN|12|15|YNL008C|524
KAN|12|16|YDL137W|414
KAN|12|17|YJL024C|808
KAN|12|18|YJL029C|0
KAN|12|19|YML067C|436
KAN|12|20|YJL004C|575
KAN|12|21|YML038C|515
KAN|12|22|YER151C|76
KAN|12|23|YML075C|468
KAN|12|24|YGR086C|586
KAN|13|1|YGR089W|504
KAN|13|2|YGR106C|437
KAN|13|3|YLR246W|371
KAN|13|4|YJR118C|8
KAN|13|5|YDR205W|158
KAN|13|6|YGR038W|466
KAN|13|7|YJR131W|393
KAN|13|8|YJR134C|417
KAN|13|9|YER120W|516
KAN|13|10|YER122C|351
KAN|13|11|YJR117W|500
KAN|13|12|YER113C|418
KAN|13|13|YJR040W|539
KAN|13|14|YKR067W|434
KAN|13|15|YJR031C|549
KAN|13|16|YMR054W|544
KAN|13|17|YIR033W|448
KAN|13|18|YJR010C-A|430
KAN|13|19|YJR015W|408
KAN|13|20|YMR052W|358
KAN|13|21|YBR287W|456
KAN|13|22|YBR288C|753
KAN|13|23|YAR002C-A|489
KAN|13|24|YMR119W|495
KAN|14|1|YNL125C|462
KAN|14|2|YNL130C|559
KAN|14|3|YIL030C|510
KAN|14|4|YNL085W|421
KAN|14|5|YNL095C|465
KAN|14|6|YLR390W-A|454
KAN|14|7|YJL078C|439
KAN|14|8|YKR053C|551
KAN|14|9|YNL051W|569
KAN|14|10|YPL137C|469
KAN|14|11|YDL072C|0
KAN|14|12|YCR048W|601
KAN|14|13|YCR067C|474
KAN|14|14|YCR034W|262
KAN|14|15|YGR130C|578
KAN|14|16|YGL223C|475
KAN|14|17|YBR255W|509
KAN|14|18|YER087C-B|458
KAN|14|19|YIL105C|368
KAN|14|20|YDR476C|501
KAN|14|21|YDR525W|574
KAN|14|22|YDR057W|473
KAN|14|23|YBR159W|461
KAN|14|24|YHR123W|783
KAN|15|1|YGR284C|837
KAN|15|2|YOL101C|493
KAN|15|3|YOL107W|461
KAN|15|4|YNL300W|473
KAN|15|5|YOL110W|339
KAN|15|6|YOR317W|513
KAN|15|7|YML071C|671
KAN|15|8|YIR038C|501
KAN|15|9|YML101C|161
KAN|15|10|YOL137W|456
KAN|15|11|YDR424C|456
KAN|15|12|YMR065W|557
KAN|15|13|YML128C|401
KAN|15|14|YHR045W|506
KAN|15|15|YHR181W|427
KAN|15|16|YMR123W|528
KAN|15|17|YLR039C|481
KAN|15|18|YLR050C|644
KAN|15|19|YNR075W|548
KAN|15|20|YOL088C|849
KAN|15|21|YMR313C|594
KAN|15|22|YHR004C|745
KAN|15|23|YLR450W|581
KAN|15|24|YDL192W|610
KAN|16|1|YNR051C|344
KAN|16|2|YJL123C|365
KAN|16|3|YJL117W|375
KAN|16|4|YDL222C|638
KAN|16|5|YDL226C|180
KAN|16|6|YDL231C|457
KAN|16|7|YDL232W|431
KAN|16|8|YJL079C|426
KAN|16|9|YKR088C|441
KAN|16|10|YJL073W|535
KAN|16|11|YJL062W|728
KAN|16|12|YJR066W|320
KAN|16|13|YDR483W|460
KAN|16|14|YER044C|7
KAN|16|15|YDL204W|535
KAN|16|16|YBR058C-A|0
KAN|16|17|YBR096W|0
KAN|16|18|YBR234C|0
KAN|16|19|YDR027C|0
KAN|16|20|YDR032C|0
KAN|16|21|YEL022W|0
KAN|16|22|YER053C-A|0
KAN|16|23|YER100W|0
KAN|16|24|YGL095C|0
NAT|WT Control
KAN|1|1|YCR017C|352
KAN|1|2|YDR056C|265
KAN|1|3|YBR229C|392
KAN|1|4|YCR011C|356
KAN|1|5|YBL011W|284
KAN|1|6|YBL017C|297
KAN|1|7|YCL056C|344
KAN|1|8|YDR137W|264
KAN|1|9|YAR044W|432
KAN|1|10|YBR201W|478
KAN|1|11|YCL045C|470
KAN|1|12|YBR183W|405
KAN|1|13|YDR108W|494
KAN|1|14|YAL007C|554
KAN|1|15|YDR100W|433
KAN|1|16|YAL026C|466
KAN|1|17|YAL023C|475
KAN|1|18|YBL082C|568
KAN|1|19|YDR084C|473
KAN|1|20|YAL042W|399
KAN|1|21|YAL058W|533
KAN|1|22|YGL200C|0
KAN|1|23|YGL203C|617
KAN|1|24|YDR294C|715
KAN|2|1|YDR297W|750
KAN|2|2|YEL001C|439
KAN|2|3|YEL003W|367
KAN|2|4|YDR304C|499
KAN|2|5|YEL004W|448
KAN|2|6|YEL005C|572
KAN|2|7|YDR307W|484
KAN|2|8|YGL084C|513
KAN|2|9|YGL054C|412
KAN|2|10|YER019C-A|561
KAN|2|11|YDR270W|529
KAN|2|12|YDR410C|0
KAN|2|13|YDR411C|508
KAN|2|14|YER004W|512
KAN|2|15|YER005W|554
KAN|2|16|YGL020C|601
KAN|2|17|YEL064C|148
KAN|2|18|YGL027C|488
KAN|2|19|YDR233C|513
KAN|2|20|YEL042W|543
KAN|2|21|YEL043W|384
KAN|2|22|YGL005C|574
KAN|2|23|YGL010W|583
KAN|2|24|YGL012W|0
KAN|3|1|YDR349C|759
KAN|3|2|YDR221W|591
KAN|3|3|YDR222W|568
KAN|3|4|YDR357C|609
KAN|3|5|YEL031W|708
KAN|3|6|YER083C|7
KAN|3|7|YDR344C|654
KAN|3|8|YEL013W|441
KAN|3|9|YEL015W|464
KAN|3|10|YER071C|541
KAN|3|11|YDR320C|512
KAN|3|12|YHR110W|524
KAN|3|13|YIL076W|306
KAN|3|14|YIL090W|302
KAN|3|15|YIL039W|966
KAN|3|16|YIL040W|362
KAN|3|17|YIL043C|602
KAN|3|18|YIL044C|550
KAN|3|19|YGR199W|550
KAN|3|20|YGR202C|575
KAN|3|21|YHR060W|0
KAN|3|22|YIL027C|975
KAN|3|23|YHR079C|608
KAN|3|24|YGR177C|792
KAN|4|1|YGR036C|423
KAN|4|2|YHR039C|643
KAN|4|3|YIL005W|507
KAN|4|4|YIL016W|526
KAN|4|5|YGR170W|445
KAN|4|6|YHR204W|545
KAN|4|7|YGR157W|124
KAN|4|8|YHL003C|558
KAN|4|9|YHR176W|568
KAN|4|10|YHR142W|554
KAN|4|11|YGL226C-A|519
KAN|4|12|YGL231C|543
KAN|4|13|YHL031C|649
KAN|4|14|YHR135C|541
KAN|4|15|YHR136C|594
KAN|4|16|YGR105W|0
KAN|4|17|YLL014W|545
KAN|4|18|YKL020C|557
KAN|4|19|YLR080W|510
KAN|4|20|YKL140W|503
KAN|4|21|YKL008C|540
KAN|4|22|YLR056W|135
KAN|4|23|YLR064W|567
KAN|4|24|YKL119C|348
KAN|5|1|YJL134W|658
KAN|5|2|YLR042C|549
KAN|5|3|YLR023C|385
KAN|5|4|YJL178C|441
KAN|5|5|YJL171C|599
KAN|5|6|YKL094W|637
KAN|5|7|YJL168C|460
KAN|5|8|YKL212W|408
KAN|5|9|YJL192C|551
KAN|5|10|YKL073W|427
KAN|5|11|YKL179C|488
KAN|5|12|YLL043W|434
KAN|5|13|YLL052C|541
KAN|5|14|YLL055W|458
KAN|5|15|YKL063C|542
KAN|5|16|YKL065C|597
KAN|5|17|YJL198W|621
KAN|5|18|YJL196C|433
KAN|5|19|YLL023C|490
KAN|5|20|YLL028W|489
KAN|5|21|YJL212C|547
KAN|5|22|YMR022W|513
KAN|5|23|YMR214W|495
KAN|5|24|YMR215W|634
KAN|6|1|YMR010W|834
KAN|6|2|YMR015C|375
KAN|6|3|YLR207W|654
KAN|6|4|YLR350W|431
KAN|6|5|YLR220W|493
KAN|6|6|YML012W|588
KAN|6|7|YML008C|360
KAN|6|8|YMR202W|232
KAN|6|9|YLR194C|576
KAN|6|10|YMR183C|539
KAN|6|11|YML019W|615
KAN|6|12|YML013W|534
KAN|6|13|YLR292C|545
KAN|6|14|YMR161W|568
KAN|6|15|YMR163C|565
KAN|6|16|YLR396C|0
KAN|6|17|YMR152W|554
KAN|6|18|YLR130C|561
KAN|6|19|YLR268W|428
KAN|6|20|YMR029C|504
KAN|6|21|YMR031C|543
KAN|6|22|YLR372W|405
KAN|6|23|YLR242C|604
KAN|6|24|YLR250W|797
KAN|7|1|YLR120C|880
KAN|7|2|YOR245C|579
KAN|7|3|YOR115C|552
KAN|7|4|YNL297C|463
KAN|7|5|YNL156C|514
KAN|7|6|YNL153C|406
KAN|7|7|YOR002W|739
KAN|7|8|YOR092W|662
KAN|7|9|YOR214C|578
KAN|7|10|YOR216C|508
KAN|7|11|YOR085W|407
KAN|7|12|YOR089C|359
KAN|7|13|YNL194C|532
KAN|7|14|YNL327W|571
KAN|7|15|YNL190W|514
KAN|7|16|YNL323W|546
KAN|7|17|YOR198C|33
KAN|7|18|YOR067C|637
KAN|7|19|YOR070C|527
KAN|7|20|YOR079C|458
KAN|7|21|YMR307W|624
KAN|7|22|YOR049C|555
KAN|7|23|YMR292W|517
KAN|7|24|YNL219C|770
KAN|8|1|YMR299C|613
KAN|8|2|YOR165W|564
KAN|8|3|YOR036W|39
KAN|8|4|YOR171C|481
KAN|8|5|YOR175C|485
KAN|8|6|YOR042W|456
KAN|8|7|YOR044W|524
KAN|8|8|YNL238W|618
KAN|8|9|YMR264W|626
KAN|8|10|YMR272C|364
KAN|8|11|YMR274C|628
KAN|8|12|YOR016C|553
KAN|8|13|YNL280C|538
KAN|8|14|YMR251W-A|556
KAN|8|15|YMR253C|559
KAN|8|16|YPR028W|585
KAN|8|17|YPL227C|615
KAN|8|18|YOL013C|611
KAN|8|19|YOL018C|535
KAN|8|20|YPR003C|575
KAN|8|21|YPL246C|511
KAN|8|22|YOR377W|541
KAN|8|23|YPL274W|573
KAN|8|24|YPL051W|869
KAN|9|1|YPL170W|514
KAN|9|2|YOL065C|584
KAN|9|3|YOR311C|384
KAN|9|4|YOR321W|524
KAN|9|5|YPL195W|824
KAN|9|6|YOL047C|491
KAN|9|7|YOR307C|317
KAN|9|8|YPL087W|463
KAN|9|9|YPL207W|592
KAN|9|10|YPL206C|511
KAN|9|11|YOR284W|494
KAN|9|12|YOR285W|613
KAN|9|13|YOR288C|530
KAN|9|14|YOL030W|588
KAN|9|15|YOL031C|552
KAN|9|16|YOR291W|457
KAN|9|17|YCL025C|609
KAN|9|18|YDL052C|579
KAN|9|19|YPR173C|243
KAN|9|20|YCL001W|598
KAN|9|21|YPR148C|583
KAN|9|22|YPR149W|406
KAN|9|23|YDL018C|528
KAN|9|24|YBR067C|658
KAN|10|1|YDL019C|781
KAN|10|2|YPR135W|376
KAN|10|3|YGR227W|606
KAN|10|4|YBR162W-A|559
KAN|10|5|YBR164C|707
KAN|10|6|YBR052C|566
KAN|10|7|YBR171W|607
KAN|10|8|YBR036C|171
KAN|10|9|YPR114W|481
KAN|10|10|YFR041C|557
KAN|10|11|YBR132C|536
KAN|10|12|YBR106W|287
KAN|10|13|YPR063C|568
KAN|10|14|YPR071W|397
KAN|10|15|YBL102W|427
KAN|10|16|YBR097W|0
KAN|10|17|YDL121C|572
KAN|10|18|YDR518W|0
KAN|10|19|YDR519W|434
KAN|10|20|YDR524C|543
KAN|10|21|YML048W|639
KAN|10|22|YJR073C|448
KAN|10|23|wt_blank_sean|0
KAN|10|24|YJR088C|675
KAN|11|1|YDR503C|587
KAN|11|2|YML059C|441
KAN|11|3|YML055W|521
KAN|11|4|YDL099W|562
KAN|11|5|YDL100C|510
KAN|11|6|YDR484W|230
KAN|11|7|YDR492W|482
KAN|11|8|YGL126W|609
KAN|11|9|YIL124W|596
KAN|11|10|YDL091C|613
KAN|11|11|YDL093W|528
KAN|11|12|YFL048C|542
KAN|11|13|YDL095W|585
KAN|11|14|YFL025C|749
KAN|11|15|YGL161C|385
KAN|11|16|YGL167C|553
KAN|11|17|YGR261C|731
KAN|11|18|YGR263C|642
KAN|11|19|YGR266W|627
KAN|11|20|YNR039C|520
KAN|11|21|YNL146W|457
KAN|11|22|YNR019W|442
KAN|11|23|YCR043C|633
KAN|11|24|YNR021W|779
KAN|12|1|YCR044C|849
KAN|12|2|YCR061W|551
KAN|12|3|YNR030W|600
KAN|12|4|YBR177C|625
KAN|12|5|YNR008W|573
KAN|12|6|YNR013C|493
KAN|12|7|YBR283C|486
KAN|12|8|YNL041C|556
KAN|12|9|YNL044W|686
KAN|12|10|YBR290W|571
KAN|12|11|YNL046W|483
KAN|12|12|YNL049C|575
KAN|12|13|YBR273C|593
KAN|12|14|YBR264C|545
KAN|12|15|YNL008C|545
KAN|12|16|YDL137W|440
KAN|12|17|YJL024C|862
KAN|12|18|YJL029C|0
KAN|12|19|YML067C|475
KAN|12|20|YJL004C|616
KAN|12|21|YML038C|540
KAN|12|22|YER151C|225
KAN|12|23|YML075C|527
KAN|12|24|YGR086C|712
KAN|13|1|YGR089W|546
KAN|13|2|YGR106C|507
KAN|13|3|YLR246W|481
KAN|13|4|YJR118C|132
KAN|13|5|YDR205W|329
KAN|13|6|YGR038W|548
KAN|13|7|YJR131W|471
KAN|13|8|YJR134C|454
KAN|13|9|YER120W|612
KAN|13|10|YER122C|466
KAN|13|11|YJR117W|580
KAN|13|12|YER113C|465
KAN|13|13|YJR040W|630
KAN|13|14|YKR067W|465
KAN|13|15|YJR031C|570
KAN|13|16|YMR054W|573
KAN|13|17|YIR033W|470
KAN|13|18|YJR010C-A|511
KAN|13|19|YJR015W|467
KAN|13|20|YMR052W|420
KAN|13|21|YBR287W|499
KAN|13|22|YBR288C|778
KAN|13|23|YAR002C-A|519
KAN|13|24|YMR119W|589
KAN|14|1|YNL125C|452
KAN|14|2|YNL130C|611
KAN|14|3|YIL030C|559
KAN|14|4|YNL085W|594
KAN|14|5|YNL095C|509
KAN|14|6|YLR390W-A|469
KAN|14|7|YJL078C|508
KAN|14|8|YKR053C|616
KAN|14|9|YNL051W|614
KAN|14|10|YPL137C|508
KAN|14|11|YDL072C|0
KAN|14|12|YCR048W|547
KAN|14|13|YCR067C|533
KAN|14|14|YCR034W|454
KAN|14|15|YGR130C|636
KAN|14|16|YGL223C|536
KAN|14|17|YBR255W|602
KAN|14|18|YER087C-B|587
KAN|14|19|YIL105C|369
KAN|14|20|YDR476C|565
KAN|14|21|YDR525W|603
KAN|14|22|YDR057W|464
KAN|14|23|YBR159W|532
KAN|14|24|YHR123W|830
KAN|15|1|YGR284C|824
KAN|15|2|YOL101C|556
KAN|15|3|YOL107W|572
KAN|15|4|YNL300W|566
KAN|15|5|YOL110W|424
KAN|15|6|YOR317W|568
KAN|15|7|YML071C|705
KAN|15|8|YIR038C|648
KAN|15|9|YML101C|365
KAN|15|10|YOL137W|490
KAN|15|11|YDR424C|469
KAN|15|12|YMR065W|616
KAN|15|13|YML128C|503
KAN|15|14|YHR045W|603
KAN|15|15|YHR181W|558
KAN|15|16|YMR123W|521
KAN|15|17|YLR039C|522
KAN|15|18|YLR050C|830
KAN|15|19|YNR075W|752
KAN|15|20|YOL088C|921
KAN|15|21|YMR313C|741
KAN|15|22|YHR004C|815
KAN|15|23|YLR450W|865
KAN|15|24|YDL192W|751
KAN|16|1|YNR051C|353
KAN|16|2|YJL123C|589
KAN|16|3|YJL117W|493
KAN|16|4|YDL222C|604
KAN|16|5|YDL226C|423
KAN|16|6|YDL231C|454
KAN|16|7|YDL232W|482
KAN|16|8|YJL079C|454
KAN|16|9|YKR088C|488
KAN|16|10|YJL073W|571
KAN|16|11|YJL062W|717
KAN|16|12|YJR066W|386
KAN|16|13|YDR483W|577
KAN|16|14|YER044C|70
KAN|16|15|YDL204W|573
KAN|16|16|YBR058C-A|0
KAN|16|17|YBR096W|0
KAN|16|18|YBR234C|0
KAN|16|19|YDR027C|0
KAN|16|20|YDR032C|0
KAN|16|21|YEL022W|0
KAN|16|22|YER053C-A|0
KAN|16|23|YER100W|0
KAN|16|24|YGL095C|0
NAT|WT Control
KAN|1|1|YCR017C|685
KAN|1|2|YDR056C|648
KAN|1|3|YBR229C|618
KAN|1|4|YCR011C|526
KAN|1|5|YBL011W|466
KAN|1|6|YBL017C|503
KAN|1|7|YCL056C|501
KAN|1|8|YDR137W|411
KAN|1|9|YAR044W|531
KAN|1|10|YBR201W|486
KAN|1|11|YCL045C|463
KAN|1|12|YBR183W|562
KAN|1|13|YDR108W|497
KAN|1|14|YAL007C|497
KAN|1|15|YDR100W|493
KAN|1|16|YAL026C|467
KAN|1|17|YAL023C|524
KAN|1|18|YBL082C|620
KAN|1|19|YDR084C|541
KAN|1|20|YAL042W|342
KAN|1|21|YAL058W|601
KAN|1|22|YGL200C|0
KAN|1|23|YGL203C|723
KAN|1|24|YDR294C|649
KAN|2|1|YDR297W|695
KAN|2|2|YEL001C|443
KAN|2|3|YEL003W|313
KAN|2|4|YDR304C|438
KAN|2|5|YEL004W|481
KAN|2|6|YEL005C|551
KAN|2|7|YDR307W|482
KAN|2|8|YGL084C|402
KAN|2|9|YGL054C|400
KAN|2|10|YER019C-A|516
KAN|2|11|YDR270W|543
KAN|2|12|YDR410C|0
KAN|2|13|YDR411C|488
KAN|2|14|YER004W|504
KAN|2|15|YER005W|526
KAN|2|16|YGL020C|655
KAN|2|17|YEL064C|87
KAN|2|18|YGL027C|498
KAN|2|19|YDR233C|559
KAN|2|20|YEL042W|514
KAN|2|21|YEL043W|395
KAN|2|22|YGL005C|691
KAN|2|23|YGL010W|549
KAN|2|24|YGL012W|0
KAN|3|1|YDR349C|606
KAN|3|2|YDR221W|614
KAN|3|3|YDR222W|521
KAN|3|4|YDR357C|505
KAN|3|5|YEL031W|610
KAN|3|6|YER083C|0
KAN|3|7|YDR344C|578
KAN|3|8|YEL013W|352
KAN|3|9|YEL015W|535
KAN|3|10|YER071C|505
KAN|3|11|YDR320C|512
KAN|3|12|YHR110W|510
KAN|3|13|YIL076W|209
KAN|3|14|YIL090W|244
KAN|3|15|YIL039W|1094
KAN|3|16|YIL040W|237
KAN|3|17|YIL043C|585
KAN|3|18|YIL044C|634
KAN|3|19|YGR199W|622
KAN|3|20|YGR202C|440
KAN|3|21|YHR060W|0
KAN|3|22|YIL027C|1135
KAN|3|23|YHR079C|509
KAN|3|24|YGR177C|722
KAN|4|1|YGR036C|586
KAN|4|2|YHR039C|507
KAN|4|3|YIL005W|461
KAN|4|4|YIL016W|527
KAN|4|5|YGR170W|480
KAN|4|6|YHR204W|509
KAN|4|7|YGR157W|92
KAN|4|8|YHL003C|548
KAN|4|9|YHR176W|498
KAN|4|10|YHR142W|534
KAN|4|11|YGL226C-A|545
KAN|4|12|YGL231C|563
KAN|4|13|YHL031C|745
KAN|4|14|YHR135C|577
KAN|4|15|YHR136C|581
KAN|4|16|YGR105W|0
KAN|4|17|YLL014W|608
KAN|4|18|YKL020C|457
KAN|4|19|YLR080W|459
KAN|4|20|YKL140W|491
KAN|4|21|YKL008C|530
KAN|4|22|YLR056W|85
KAN|4|23|YLR064W|521
KAN|4|24|YKL119C|150
KAN|5|1|YJL134W|720
KAN|5|2|YLR042C|536
KAN|5|3|YLR023C|394
KAN|5|4|YJL178C|529
KAN|5|5|YJL171C|464
KAN|5|6|YKL094W|660
KAN|5|7|YJL168C|421
KAN|5|8|YKL212W|567
KAN|5|9|YJL192C|515
KAN|5|10|YKL073W|419
KAN|5|11|YKL179C|580
KAN|5|12|YLL043W|402
KAN|5|13|YLL052C|577
KAN|5|14|YLL055W|440
KAN|5|15|YKL063C|578
KAN|5|16|YKL065C|631
KAN|5|17|YJL198W|570
KAN|5|18|YJL196C|460
KAN|5|19|YLL023C|529
KAN|5|20|YLL028W|511
KAN|5|21|YJL212C|476
KAN|5|22|YMR022W|559
KAN|5|23|YMR214W|481
KAN|5|24|YMR215W|642
KAN|6|1|YMR010W|1044
KAN|6|2|YMR015C|499
KAN|6|3|YLR207W|539
KAN|6|4|YLR350W|525
KAN|6|5|YLR220W|521
KAN|6|6|YML012W|525
KAN|6|7|YML008C|499
KAN|6|8|YMR202W|209
KAN|6|9|YLR194C|541
KAN|6|10|YMR183C|492
KAN|6|11|YML019W|611
KAN|6|12|YML013W|507
KAN|6|13|YLR292C|563
KAN|6|14|YMR161W|565
KAN|6|15|YMR163C|574
KAN|6|16|YLR396C|0
KAN|6|17|YMR152W|578
KAN|6|18|YLR130C|559
KAN|6|19|YLR268W|514
KAN|6|20|YMR029C|502
KAN|6|21|YMR031C|602
KAN|6|22|YLR372W|231
KAN|6|23|YLR242C|620
KAN|6|24|YLR250W|611
KAN|7|1|YLR120C|926
KAN|7|2|YOR245C|504
KAN|7|3|YOR115C|434
KAN|7|4|YNL297C|496
KAN|7|5|YNL156C|475
KAN|7|6|YNL153C|387
KAN|7|7|YOR002W|778
KAN|7|8|YOR092W|676
KAN|7|9|YOR214C|602
KAN|7|10|YOR216C|572
KAN|7|11|YOR085W|512
KAN|7|12|YOR089C|334
KAN|7|13|YNL194C|563
KAN|7|14|YNL327W|612
KAN|7|15|YNL190W|537
KAN|7|16|YNL323W|571
KAN|7|17|YOR198C|0
KAN|7|18|YOR067C|723
KAN|7|19|YOR070C|587
KAN|7|20|YOR079C|465
KAN|7|21|YMR307W|627
KAN|7|22|YOR049C|501
KAN|7|23|YMR292W|496
KAN|7|24|YNL219C|622
KAN|8|1|YMR299C|848
KAN|8|2|YOR165W|492
KAN|8|3|YOR036W|0
KAN|8|4|YOR171C|520
KAN|8|5|YOR175C|542
KAN|8|6|YOR042W|434
KAN|8|7|YOR044W|551
KAN|8|8|YNL238W|624
KAN|8|9|YMR264W|575
KAN|8|10|YMR272C|298
KAN|8|11|YMR274C|638
KAN|8|12|YOR016C|543
KAN|8|13|YNL280C|523
KAN|8|14|YMR251W-A|567
KAN|8|15|YMR253C|525
KAN|8|16|YPR028W|630
KAN|8|17|YPL227C|663
KAN|8|18|YOL013C|567
KAN|8|19|YOL018C|532
KAN|8|20|YPR003C|559
KAN|8|21|YPL246C|459
KAN|8|22|YOR377W|501
KAN|8|23|YPL274W|544
KAN|8|24|YPL051W|791
KAN|9|1|YPL170W|643
KAN|9|2|YOL065C|639
KAN|9|3|YOR311C|444
KAN|9|4|YOR321W|435
KAN|9|5|YPL195W|869
KAN|9|6|YOL047C|503
KAN|9|7|YOR307C|177
KAN|9|8|YPL087W|393
KAN|9|9|YPL207W|604
KAN|9|10|YPL206C|516
KAN|9|11|YOR284W|533
KAN|9|12|YOR285W|629
KAN|9|13|YOR288C|576
KAN|9|14|YOL030W|537
KAN|9|15|YOL031C|532
KAN|9|16|YOR291W|503
KAN|9|17|YCL025C|566
KAN|9|18|YDL052C|543
KAN|9|19|YPR173C|76
KAN|9|20|YCL001W|578
KAN|9|21|YPR148C|556
KAN|9|22|YPR149W|342
KAN|9|23|YDL018C|576
KAN|9|24|YBR067C|516
KAN|10|1|YDL019C|899
KAN|10|2|YPR135W|397
KAN|10|3|YGR227W|567
KAN|10|4|YBR162W-A|578
KAN|10|5|YBR164C|712
KAN|10|6|YBR052C|567
KAN|10|7|YBR171W|541
KAN|10|8|YBR036C|211
KAN|10|9|YPR114W|504
KAN|10|10|YFR041C|395
KAN|10|11|YBR132C|600
KAN|10|12|YBR106W|120
KAN|10|13|YPR063C|638
KAN|10|14|YPR071W|217
KAN|10|15|YBL102W|547
KAN|10|16|YBR097W|0
KAN|10|17|YDL121C|660
KAN|10|18|YDR518W|0
KAN|10|19|YDR519W|516
KAN|10|20|YDR524C|545
KAN|10|21|YML048W|700
KAN|10|22|YJR073C|344
KAN|10|23|wt_blank_sean|0
KAN|10|24|YJR088C|687
KAN|11|1|YDR503C|716
KAN|11|2|YML059C|559
KAN|11|3|YML055W|574
KAN|11|4|YDL099W|463
KAN|11|5|YDL100C|442
KAN|11|6|YDR484W|166
KAN|11|7|YDR492W|523
KAN|11|8|YGL126W|578
KAN|11|9|YIL124W|609
KAN|11|10|YDL091C|533
KAN|11|11|YDL093W|496
KAN|11|12|YFL048C|610
KAN|11|13|YDL095W|552
KAN|11|14|YFL025C|763
KAN|11|15|YGL161C|458
KAN|11|16|YGL167C|589
KAN|11|17|YGR261C|743
KAN|11|18|YGR263C|652
KAN|11|19|YGR266W|616
KAN|11|20|YNR039C|500
KAN|11|21|YNL146W|325
KAN|11|22|YNR019W|462
KAN|11|23|YCR043C|676
KAN|11|24|YNR021W|717
KAN|12|1|YCR044C|1020
KAN|12|2|YCR061W|592
KAN|12|3|YNR030W|409
KAN|12|4|YBR177C|533
KAN|12|5|YNR008W|578
KAN|12|6|YNR013C|577
KAN|12|7|YBR283C|373
KAN|12|8|YNL041C|483
KAN|12|9|YNL044W|697
KAN|12|10|YBR290W|580
KAN|12|11|YNL046W|395
KAN|12|12|YNL049C|474
KAN|12|13|YBR273C|604
KAN|12|14|YBR264C|472
KAN|12|15|YNL008C|490
KAN|12|16|YDL137W|435
KAN|12|17|YJL024C|866
KAN|12|18|YJL029C|0
KAN|12|19|YML067C|518
KAN|12|20|YJL004C|658
KAN|12|21|YML038C|585
KAN|12|22|YER151C|31
KAN|12|23|YML075C|461
KAN|12|24|YGR086C|664
KAN|13|1|YGR089W|848
KAN|13|2|YGR106C|403
KAN|13|3|YLR246W|378
KAN|13|4|YJR118C|75
KAN|13|5|YDR205W|457
KAN|13|6|YGR038W|455
KAN|13|7|YJR131W|467
KAN|13|8|YJR134C|428
KAN|13|9|YER120W|561
KAN|13|10|YER122C|518
KAN|13|11|YJR117W|528
KAN|13|12|YER113C|508
KAN|13|13|YJR040W|392
KAN|13|14|YKR067W|496
KAN|13|15|YJR031C|558
KAN|13|16|YMR054W|533
KAN|13|17|YIR033W|517
KAN|13|18|YJR010C-A|449
KAN|13|19|YJR015W|511
KAN|13|20|YMR052W|435
KAN|13|21|YBR287W|510
KAN|13|22|YBR288C|768
KAN|13|23|YAR002C-A|444
KAN|13|24|YMR119W|551
KAN|14|1|YNL125C|356
KAN|14|2|YNL130C|577
KAN|14|3|YIL030C|577
KAN|14|4|YNL085W|424
KAN|14|5|YNL095C|487
KAN|14|6|YLR390W-A|416
KAN|14|7|YJL078C|492
KAN|14|8|YKR053C|539
KAN|14|9|YNL051W|574
KAN|14|10|YPL137C|434
KAN|14|11|YDL072C|0
KAN|14|12|YCR048W|545
KAN|14|13|YCR067C|518
KAN|14|14|YCR034W|410
KAN|14|15|YGR130C|603
KAN|14|16|YGL223C|483
KAN|14|17|YBR255W|528
KAN|14|18|YER087C-B|533
KAN|14|19|YIL105C|258
KAN|14|20|YDR476C|555
KAN|14|21|YDR525W|607
KAN|14|22|YDR057W|583
KAN|14|23|YBR159W|343
KAN|14|24|YHR123W|848
KAN|15|1|YGR284C|906
KAN|15|2|YOL101C|551
KAN|15|3|YOL107W|575
KAN|15|4|YNL300W|493
KAN|15|5|YOL110W|426
KAN|15|6|YOR317W|603
KAN|15|7|YML071C|783
KAN|15|8|YIR038C|705
KAN|15|9|YML101C|105
KAN|15|10|YOL137W|468
KAN|15|11|YDR424C|513
KAN|15|12|YMR065W|616
KAN|15|13|YML128C|336
KAN|15|14|YHR045W|519
KAN|15|15|YHR181W|320
KAN|15|16|YMR123W|757
KAN|15|17|YLR039C|510
KAN|15|18|YLR050C|716
KAN|15|19|YNR075W|598
KAN|15|20|YOL088C|945
KAN|15|21|YMR313C|705
KAN|15|22|YHR004C|781
KAN|15|23|YLR450W|774
KAN|15|24|YDL192W|727
KAN|16|1|YNR051C|343
KAN|16|2|YJL123C|484
KAN|16|3|YJL117W|424
KAN|16|4|YDL222C|623
KAN|16|5|YDL226C|442
KAN|16|6|YDL231C|482
KAN|16|7|YDL232W|430
KAN|16|8|YJL079C|451
KAN|16|9|YKR088C|404
KAN|16|10|YJL073W|522
KAN|16|11|YJL062W|776
KAN|16|12|YJR066W|329
KAN|16|13|YDR483W|492
KAN|16|14|YER044C|0
KAN|16|15|YDL204W|659
KAN|16|16|YBR058C-A|0
KAN|16|17|YBR096W|0
KAN|16|18|YBR234C|0
KAN|16|19|YDR027C|0
KAN|16|20|YDR032C|0
KAN|16|21|YEL022W|0
KAN|16|22|YER053C-A|0
KAN|16|23|YER100W|0
KAN|16|24|YGL095C|0
NAT|WT Control
KAN|1|1|YCR017C|309
KAN|1|2|YDR056C|266
KAN|1|3|YBR229C|314
KAN|1|4|YCR011C|315
KAN|1|5|YBL011W|221
KAN|1|6|YBL017C|328
KAN|1|7|YCL056C|540
KAN|1|8|YDR137W|434
KAN|1|9|YAR044W|453
KAN|1|10|YBR201W|382
KAN|1|11|YCL045C|423
KAN|1|12|YBR183W|552
KAN|1|13|YDR108W|518
KAN|1|14|YAL007C|444
KAN|1|15|YDR100W|434
KAN|1|16|YAL026C|517
KAN|1|17|YAL023C|461
KAN|1|18|YBL082C|565
KAN|1|19|YDR084C|577
KAN|1|20|YAL042W|433
KAN|1|21|YAL058W|489
KAN|1|22|YGL200C|0
KAN|1|23|YGL203C|497
KAN|1|24|YDR294C|406
KAN|2|1|YDR297W|564
KAN|2|2|YEL001C|472
KAN|2|3|YEL003W|332
KAN|2|4|YDR304C|439
KAN|2|5|YEL004W|402
KAN|2|6|YEL005C|587
KAN|2|7|YDR307W|439
KAN|2|8|YGL084C|449
KAN|2|9|YGL054C|397
KAN|2|10|YER019C-A|517
KAN|2|11|YDR270W|553
KAN|2|12|YDR410C|0
KAN|2|13|YDR411C|455
KAN|2|14|YER004W|492
KAN|2|15|YER005W|548
KAN|2|16|YGL020C|665
KAN|2|17|YEL064C|132
KAN|2|18|YGL027C|437
KAN|2|19|YDR233C|572
KAN|2|20|YEL042W|516
KAN|2|21|YEL043W|389
KAN|2|22|YGL005C|686
KAN|2|23|YGL010W|563
KAN|2|24|YGL012W|0
KAN|3|1|YDR349C|439
KAN|3|2|YDR221W|593
KAN|3|3|YDR222W|520
KAN|3|4|YDR357C|514
KAN|3|5|YEL031W|687
KAN|3|6|YER083C|0
KAN|3|7|YDR344C|591
KAN|3|8|YEL013W|475
KAN|3|9|YEL015W|493
KAN|3|10|YER071C|486
KAN|3|11|YDR320C|465
KAN|3|12|YHR110W|462
KAN|3|13|YIL076W|274
KAN|3|14|YIL090W|260
KAN|3|15|YIL039W|1144
KAN|3|16|YIL040W|292
KAN|3|17|YIL043C|540
KAN|3|18|YIL044C|602
KAN|3|19|YGR199W|626
KAN|3|20|YGR202C|490
KAN|3|21|YHR060W|0
KAN|3|22|YIL027C|1186
KAN|3|23|YHR079C|534
KAN|3|24|YGR177C|883
KAN|4|1|YGR036C|463
KAN|4|2|YHR039C|491
KAN|4|3|YIL005W|438
KAN|4|4|YIL016W|524
KAN|4|5|YGR170W|452
KAN|4|6|YHR204W|479
KAN|4|7|YGR157W|151
KAN|4|8|YHL003C|478
KAN|4|9|YHR176W|485
KAN|4|10|YHR142W|485
KAN|4|11|YGL226C-A|538
KAN|4|12|YGL231C|600
KAN|4|13|YHL031C|663
KAN|4|14|YHR135C|504
KAN|4|15|YHR136C|541
KAN|4|16|YGR105W|0
KAN|4|17|YLL014W|553
KAN|4|18|YKL020C|442
KAN|4|19|YLR080W|433
KAN|4|20|YKL140W|518
KAN|4|21|YKL008C|515
KAN|4|22|YLR056W|158
KAN|4|23|YLR064W|544
KAN|4|24|YKL119C|340
KAN|5|1|YJL134W|594
KAN|5|2|YLR042C|493
KAN|5|3|YLR023C|393
KAN|5|4|YJL178C|509
KAN|5|5|YJL171C|391
KAN|5|6|YKL094W|657
KAN|5|7|YJL168C|405
KAN|5|8|YKL212W|517
KAN|5|9|YJL192C|499
KAN|5|10|YKL073W|392
KAN|5|11|YKL179C|563
KAN|5|12|YLL043W|425
KAN|5|13|YLL052C|538
KAN|5|14|YLL055W|406
KAN|5|15|YKL063C|571
KAN|5|16|YKL065C|637
KAN|5|17|YJL198W|553
KAN|5|18|YJL196C|398
KAN|5|19|YLL023C|489
KAN|5|20|YLL028W|471
KAN|5|21|YJL212C|469
KAN|5|22|YMR022W|541
KAN|5|23|YMR214W|446
KAN|5|24|YMR215W|802
KAN|6|1|YMR010W|841
KAN|6|2|YMR015C|408
KAN|6|3|YLR207W|477
KAN|6|4|YLR350W|472
KAN|6|5|YLR220W|485
KAN|6|6|YML012W|546
KAN|6|7|YML008C|339
KAN|6|8|YMR202W|240
KAN|6|9|YLR194C|387
KAN|6|10|YMR183C|468
KAN|6|11|YML019W|592
KAN|6|12|YML013W|485
KAN|6|13|YLR292C|566
KAN|6|14|YMR161W|623
KAN|6|15|YMR163C|574
KAN|6|16|YLR396C|0
KAN|6|17|YMR152W|579
KAN|6|18|YLR130C|383
KAN|6|19|YLR268W|514
KAN|6|20|YMR029C|456
KAN|6|21|YMR031C|578
KAN|6|22|YLR372W|332
KAN|6|23|YLR242C|605
KAN|6|24|YLR250W|787
KAN|7|1|YLR120C|641
KAN|7|2|YOR245C|591
KAN|7|3|YOR115C|352
KAN|7|4|YNL297C|516
KAN|7|5|YNL156C|444
KAN|7|6|YNL153C|379
KAN|7|7|YOR002W|750
KAN|7|8|YOR092W|634
KAN|7|9|YOR214C|596
KAN|7|10|YOR216C|593
KAN|7|11|YOR085W|492
KAN|7|12|YOR089C|338
KAN|7|13|YNL194C|552
KAN|7|14|YNL327W|599
KAN|7|15|YNL190W|552
KAN|7|16|YNL323W|472
KAN|7|17|YOR198C|2
KAN|7|18|YOR067C|658
KAN|7|19|YOR070C|584
KAN|7|20|YOR079C|456
KAN|7|21|YMR307W|636
KAN|7|22|YOR049C|483
KAN|7|23|YMR292W|466
KAN|7|24|YNL219C|693
KAN|8|1|YMR299C|728
KAN|8|2|YOR165W|467
KAN|8|3|YOR036W|64
KAN|8|4|YOR171C|464
KAN|8|5|YOR175C|538
KAN|8|6|YOR042W|406
KAN|8|7|YOR044W|537
KAN|8|8|YNL238W|587
KAN|8|9|YMR264W|560
KAN|8|10|YMR272C|455
KAN|8|11|YMR274C|586
KAN|8|12|YOR016C|536
KAN|8|13|YNL280C|528
KAN|8|14|YMR251W-A|581
KAN|8|15|YMR253C|525
KAN|8|16|YPR028W|628
KAN|8|17|YPL227C|630
KAN|8|18|YOL013C|551
KAN|8|19|YOL018C|503
KAN|8|20|YPR003C|599
KAN|8|21|YPL246C|436
KAN|8|22|YOR377W|472
KAN|8|23|YPL274W|510
KAN|8|24|YPL051W|896
KAN|9|1|YPL170W|498
KAN|9|2|YOL065C|547
KAN|9|3|YOR311C|403
KAN|9|4|YOR321W|355
KAN|9|5|YPL195W|849
KAN|9|6|YOL047C|503
KAN|9|7|YOR307C|365
KAN|9|8|YPL087W|405
KAN|9|9|YPL207W|600
KAN|9|10|YPL206C|522
KAN|9|11|YOR284W|658
KAN|9|12|YOR285W|648
KAN|9|13|YOR288C|514
KAN|9|14|YOL030W|586
KAN|9|15|YOL031C|544
KAN|9|16|YOR291W|452
KAN|9|17|YCL025C|585
KAN|9|18|YDL052C|662
KAN|9|19|YPR173C|124
KAN|9|20|YCL001W|530
KAN|9|21|YPR148C|541
KAN|9|22|YPR149W|409
KAN|9|23|YDL018C|545
KAN|9|24|YBR067C|628
KAN|10|1|YDL019C|670
KAN|10|2|YPR135W|369
KAN|10|3|YGR227W|496
KAN|10|4|YBR162W-A|518
KAN|10|5|YBR164C|730
KAN|10|6|YBR052C|592
KAN|10|7|YBR171W|516
KAN|10|8|YBR036C|223
KAN|10|9|YPR114W|470
KAN|10|10|YFR041C|417
KAN|10|11|YBR132C|594
KAN|10|12|YBR106W|207
KAN|10|13|YPR063C|607
KAN|10|14|YPR071W|404
KAN|10|15|YBL102W|544
KAN|10|16|YBR097W|0
KAN|10|17|YDL121C|496
KAN|10|18|YDR518W|0
KAN|10|19|YDR519W|473
KAN|10|20|YDR524C|477
KAN|10|21|YML048W|703
KAN|10|22|YJR073C|365
KAN|10|23|wt_blank_sean|0
KAN|10|24|YJR088C|749
KAN|11|1|YDR503C|556
KAN|11|2|YML059C|366
KAN|11|3|YML055W|513
KAN|11|4|YDL099W|445
KAN|11|5|YDL100C|453
KAN|11|6|YDR484W|96
KAN|11|7|YDR492W|509
KAN|11|8|YGL126W|545
KAN|11|9|YIL124W|547
KAN|11|10|YDL091C|514
KAN|11|11|YDL093W|484
KAN|11|12|YFL048C|549
KAN|11|13|YDL095W|506
KAN|11|14|YFL025C|745
KAN|11|15|YGL161C|430
KAN|11|16|YGL167C|523
KAN|11|17|YGR261C|692
KAN|11|18|YGR263C|663
KAN|11|19|YGR266W|563
KAN|11|20|YNR039C|486
KAN|11|21|YNL146W|499
KAN|11|22|YNR019W|507
KAN|11|23|YCR043C|566
KAN|11|24|YNR021W|656
KAN|12|1|YCR044C|754
KAN|12|2|YCR061W|543
KAN|12|3|YNR030W|542
KAN|12|4|YBR177C|536
KAN|12|5|YNR008W|547
KAN|12|6|YNR013C|514
KAN|12|7|YBR283C|466
KAN|12|8|YNL041C|411
KAN|12|9|YNL044W|652
KAN|12|10|YBR290W|582
KAN|12|11|YNL046W|444
KAN|12|12|YNL049C|446
KAN|12|13|YBR273C|621
KAN|12|14|YBR264C|436
KAN|12|15|YNL008C|468
KAN|12|16|YDL137W|416
KAN|12|17|YJL024C|884
KAN|12|18|YJL029C|0
KAN|12|19|YML067C|442
KAN|12|20|YJL004C|605
KAN|12|21|YML038C|537
KAN|12|22|YER151C|9
KAN|12|23|YML075C|501
KAN|12|24|YGR086C|730
KAN|13|1|YGR089W|714
KAN|13|2|YGR106C|417
KAN|13|3|YLR246W|469
KAN|13|4|YJR118C|169
KAN|13|5|YDR205W|516
KAN|13|6|YGR038W|454
KAN|13|7|YJR131W|465
KAN|13|8|YJR134C|420
KAN|13|9|YER120W|556
KAN|13|10|YER122C|493
KAN|13|11|YJR117W|511
KAN|13|12|YER113C|479
KAN|13|13|YJR040W|474
KAN|13|14|YKR067W|419
KAN|13|15|YJR031C|583
KAN|13|16|YMR054W|522
KAN|13|17|YIR033W|451
KAN|13|18|YJR010C-A|502
KAN|13|19|YJR015W|496
KAN|13|20|YMR052W|486
KAN|13|21|YBR287W|468
KAN|13|22|YBR288C|707
KAN|13|23|YAR002C-A|421
KAN|13|24|YMR119W|611
KAN|14|1|YNL125C|301
KAN|14|2|YNL130C|519
KAN|14|3|YIL030C|492
KAN|14|4|YNL085W|478
KAN|14|5|YNL095C|449
KAN|14|6|YLR390W-A|411
KAN|14|7|YJL078C|436
KAN|14|8|YKR053C|506
KAN|14|9|YNL051W|538
KAN|14|10|YPL137C|502
KAN|14|11|YDL072C|0
KAN|14|12|YCR048W|686
KAN|14|13|YCR067C|493
KAN|14|14|YCR034W|585
KAN|14|15|YGR130C|554
KAN|14|16|YGL223C|474
KAN|14|17|YBR255W|544
KAN|14|18|YER087C-B|540
KAN|14|19|YIL105C|276
KAN|14|20|YDR476C|496
KAN|14|21|YDR525W|549
KAN|14|22|YDR057W|469
KAN|14|23|YBR159W|462
KAN|14|24|YHR123W|848
KAN|15|1|YGR284C|835
KAN|15|2|YOL101C|514
KAN|15|3|YOL107W|552
KAN|15|4|YNL300W|477
KAN|15|5|YOL110W|368
KAN|15|6|YOR317W|542
KAN|15|7|YML071C|692
KAN|15|8|YIR038C|696
KAN|15|9|YML101C|234
KAN|15|10|YOL137W|403
KAN|15|11|YDR424C|401
KAN|15|12|YMR065W|596
KAN|15|13|YML128C|399
KAN|15|14|YHR045W|523
KAN|15|15|YHR181W|454
KAN|15|16|YMR123W|810
KAN|15|17|YLR039C|490
KAN|15|18|YLR050C|819
KAN|15|19|YNR075W|625
KAN|15|20|YOL088C|916
KAN|15|21|YMR313C|753
KAN|15|22|YHR004C|835
KAN|15|23|YLR450W|785
KAN|15|24|YDL192W|855
KAN|16|1|YNR051C|473
KAN|16|2|YJL123C|537
KAN|16|3|YJL117W|374
KAN|16|4|YDL222C|652
KAN|16|5|YDL226C|499
KAN|16|6|YDL231C|514
KAN|16|7|YDL232W|511
KAN|16|8|YJL079C|550
KAN|16|9|YKR088C|427
KAN|16|10|YJL073W|545
KAN|16|11|YJL062W|697
KAN|16|12|YJR066W|548
KAN|16|13|YDR483W|539
KAN|16|14|YER044C|11
KAN|16|15|YDL204W|719
KAN|16|16|YBR058C-A|0
KAN|16|17|YBR096W|0
KAN|16|18|YBR234C|0
KAN|16|19|YDR027C|0
KAN|16|20|YDR032C|0
KAN|16|21|YEL022W|0
KAN|16|22|YER053C-A|0
KAN|16|23|YER100W|0
KAN|16|24|YGL095C|0
NAT|WT Control
KAN|1|1|YCR017C|652
KAN|1|2|YDR056C|626
KAN|1|3|YBR229C|737
KAN|1|4|YCR011C|684
KAN|1|5|YBL011W|733
KAN|1|6|YBL017C|737
KAN|1|7|YCL056C|724
KAN|1|8|YDR137W|573
KAN|1|9|YAR044W|729
KAN|1|10|YBR201W|629
KAN|1|11|YCL045C|641
KAN|1|12|YBR183W|757
KAN|1|13|YDR108W|651
KAN|1|14|YAL007C|771
KAN|1|15|YDR100W|661
KAN|1|16|YAL026C|753
KAN|1|17|YAL023C|771
KAN|1|18|YBL082C|905
KAN|1|19|YDR084C|726
KAN|1|20|YAL042W|755
KAN|1|21|YAL058W|807
KAN|1|22|YGL200C|0
KAN|1|23|YGL203C|1019
KAN|1|24|YDR294C|617
KAN|2|1|YDR297W|869
KAN|2|2|YEL001C|568
KAN|2|3|YEL003W|597
KAN|2|4|YDR304C|590
KAN|2|5|YEL004W|576
KAN|2|6|YEL005C|666
KAN|2|7|YDR307W|552
KAN|2|8|YGL084C|606
KAN|2|9|YGL054C|545
KAN|2|10|YER019C-A|595
KAN|2|11|YDR270W|609
KAN|2|12|YDR410C|0
KAN|2|13|YDR411C|693
KAN|2|14|YER004W|618
KAN|2|15|YER005W|619
KAN|2|16|YGL020C|628
KAN|2|17|YEL064C|344
KAN|2|18|YGL027C|610
KAN|2|19|YDR233C|626
KAN|2|20|YEL042W|565
KAN|2|21|YEL043W|503
KAN|2|22|YGL005C|711
KAN|2|23|YGL010W|658
KAN|2|24|YGL012W|0
KAN|3|1|YDR349C|795
KAN|3|2|YDR221W|623
KAN|3|3|YDR222W|545
KAN|3|4|YDR357C|590
KAN|3|5|YEL031W|634
KAN|3|6|YER083C|0
KAN|3|7|YDR344C|612
KAN|3|8|YEL013W|448
KAN|3|9|YEL015W|584
KAN|3|10|YER071C|561
KAN|3|11|YDR320C|549
KAN|3|12|YHR110W|575
KAN|3|13|YIL076W|482
KAN|3|14|YIL090W|410
KAN|3|15|YIL039W|820
KAN|3|16|YIL040W|496
KAN|3|17|YIL043C|629
KAN|3|18|YIL044C|592
KAN|3|19|YGR199W|608
KAN|3|20|YGR202C|573
KAN|3|21|YHR060W|0
KAN|3|22|YIL027C|997
KAN|3|23|YHR079C|622
KAN|3|24|YGR177C|734
KAN|4|1|YGR036C|511
KAN|4|2|YHR039C|598
KAN|4|3|YIL005W|497
KAN|4|4|YIL016W|596
KAN|4|5|YGR170W|528
KAN|4|6|YHR204W|585
KAN|4|7|YGR157W|421
KAN|4|8|YHL003C|642
KAN|4|9|YHR176W|607
KAN|4|10|YHR142W|579
KAN|4|11|YGL226C-A|582
KAN|4|12|YGL231C|586
KAN|4|13|YHL031C|562
KAN|4|14|YHR135C|639
KAN|4|15|YHR136C|626
KAN|4|16|YGR105W|0
KAN|4|17|YLL014W|650
KAN|4|18|YKL020C|570
KAN|4|19|YLR080W|538
KAN|4|20|YKL140W|543
KAN|4|21|YKL008C|600
KAN|4|22|YLR056W|178
KAN|4|23|YLR064W|581
KAN|4|24|YKL119C|546
KAN|5|1|YJL134W|827
KAN|5|2|YLR042C|584
KAN|5|3|YLR023C|542
KAN|5|4|YJL178C|548
KAN|5|5|YJL171C|589
KAN|5|6|YKL094W|590
KAN|5|7|YJL168C|492
KAN|5|8|YKL212W|402
KAN|5|9|YJL192C|527
KAN|5|10|YKL073W|609
KAN|5|11|YKL179C|607
KAN|5|12|YLL043W|508
KAN|5|13|YLL052C|581
KAN|5|14|YLL055W|529
KAN|5|15|YKL063C|598
KAN|5|16|YKL065C|641
KAN|5|17|YJL198W|554
KAN|5|18|YJL196C|534
KAN|5|19|YLL023C|524
KAN|5|20|YLL028W|543
KAN|5|21|YJL212C|616
KAN|5|22|YMR022W|604
KAN|5|23|YMR214W|556
KAN|5|24|YMR215W|633
KAN|6|1|YMR010W|962
KAN|6|2|YMR015C|471
KAN|6|3|YLR207W|619
KAN|6|4|YLR350W|564
KAN|6|5|YLR220W|521
KAN|6|6|YML012W|584
KAN|6|7|YML008C|378
KAN|6|8|YMR202W|342
KAN|6|9|YLR194C|566
KAN|6|10|YMR183C|558
KAN|6|11|YML019W|572
KAN|6|12|YML013W|488
KAN|6|13|YLR292C|569
KAN|6|14|YMR161W|635
KAN|6|15|YMR163C|564
KAN|6|16|YLR396C|0
KAN|6|17|YMR152W|596
KAN|6|18|YLR130C|616
KAN|6|19|YLR268W|457
KAN|6|20|YMR029C|530
KAN|6|21|YMR031C|623
KAN|6|22|YLR372W|453
KAN|6|23|YLR242C|601
KAN|6|24|YLR250W|671
KAN|7|1|YLR120C|855
KAN|7|2|YOR245C|590
KAN|7|3|YOR115C|523
KAN|7|4|YNL297C|501
KAN|7|5|YNL156C|588
KAN|7|6|YNL153C|527
KAN|7|7|YOR002W|709
KAN|7|8|YOR092W|563
KAN|7|9|YOR214C|615
KAN|7|10|YOR216C|594
KAN|7|11|YOR085W|560
KAN|7|12|YOR089C|457
KAN|7|13|YNL194C|562
KAN|7|14|YNL327W|596
KAN|7|15|YNL190W|518
KAN|7|16|YNL323W|617
KAN|7|17|YOR198C|315
KAN|7|18|YOR067C|693
KAN|7|19|YOR070C|585
KAN|7|20|YOR079C|531
KAN|7|21|YMR307W|681
KAN|7|22|YOR049C|567
KAN|7|23|YMR292W|532
KAN|7|24|YNL219C|642
KAN|8|1|YMR299C|777
KAN|8|2|YOR165W|571
KAN|8|3|YOR036W|188
KAN|8|4|YOR171C|529
KAN|8|5|YOR175C|579
KAN|8|6|YOR042W|529
KAN|8|7|YOR044W|565
KAN|8|8|YNL238W|695
KAN|8|9|YMR264W|549
KAN|8|10|YMR272C|380
KAN|8|11|YMR274C|601
KAN|8|12|YOR016C|616
KAN|8|13|YNL280C|560
KAN|8|14|YMR251W-A|578
KAN|8|15|YMR253C|549
KAN|8|16|YPR028W|594
KAN|8|17|YPL227C|670
KAN|8|18|YOL013C|649
KAN|8|19|YOL018C|510
KAN|8|20|YPR003C|589
KAN|8|21|YPL246C|563
KAN|8|22|YOR377W|570
KAN|8|23|YPL274W|544
KAN|8|24|YPL051W|745
KAN|9|1|YPL170W|877
KAN|9|2|YOL065C|634
KAN|9|3|YOR311C|458
KAN|9|4|YOR321W|630
KAN|9|5|YPL195W|696
KAN|9|6|YOL047C|563
KAN|9|7|YOR307C|547
KAN|9|8|YPL087W|545
KAN|9|9|YPL207W|585
KAN|9|10|YPL206C|599
KAN|9|11|YOR284W|617
KAN|9|12|YOR285W|576
KAN|9|13|YOR288C|574
KAN|9|14|YOL030W|591
KAN|9|15|YOL031C|545
KAN|9|16|YOR291W|550
KAN|9|17|YCL025C|539
KAN|9|18|YDL052C|536
KAN|9|19|YPR173C|280
KAN|9|20|YCL001W|600
KAN|9|21|YPR148C|580
KAN|9|22|YPR149W|481
KAN|9|23|YDL018C|520
KAN|9|24|YBR067C|584
KAN|10|1|YDL019C|904
KAN|10|2|YPR135W|436
KAN|10|3|YGR227W|621
KAN|10|4|YBR162W-A|556
KAN|10|5|YBR164C|636
KAN|10|6|YBR052C|547
KAN|10|7|YBR171W|568
KAN|10|8|YBR036C|267
KAN|10|9|YPR114W|556
KAN|10|10|YFR041C|620
KAN|10|11|YBR132C|575
KAN|10|12|YBR106W|332
KAN|10|13|YPR063C|612
KAN|10|14|YPR071W|589
KAN|10|15|YBL102W|617
KAN|10|16|YBR097W|0
KAN|10|17|YDL121C|632
KAN|10|18|YDR518W|0
KAN|10|19|YDR519W|521
KAN|10|20|YDR524C|554
KAN|10|21|YML048W|571
KAN|10|22|YJR073C|535
KAN|10|23|wt_blank_sean|158
KAN|10|24|YJR088C|593
KAN|11|1|YDR503C|804
KAN|11|2|YML059C|546
KAN|11|3|YML055W|524
KAN|11|4|YDL099W|538
KAN|11|5|YDL100C|460
KAN|11|6|YDR484W|305
KAN|11|7|YDR492W|550
KAN|11|8|YGL126W|565
KAN|11|9|YIL124W|593
KAN|11|10|YDL091C|559
KAN|11|11|YDL093W|472
KAN|11|12|YFL048C|571
KAN|11|13|YDL095W|605
KAN|11|14|YFL025C|702
KAN|11|15|YGL161C|439
KAN|11|16|YGL167C|500
KAN|11|17|YGR261C|660
KAN|11|18|YGR263C|605
KAN|11|19|YGR266W|556
KAN|11|20|YNR039C|451
KAN|11|21|YNL146W|401
KAN|11|22|YNR019W|459
KAN|11|23|YCR043C|643
KAN|11|24|YNR021W|667
KAN|12|1|YCR044C|922
KAN|12|2|YCR061W|561
KAN|12|3|YNR030W|571
KAN|12|4|YBR177C|532
KAN|12|5|YNR008W|548
KAN|12|6|YNR013C|594
KAN|12|7|YBR283C|521
KAN|12|8|YNL041C|562
KAN|12|9|YNL044W|499
KAN|12|10|YBR290W|587
KAN|12|11|YNL046W|520
KAN|12|12|YNL049C|525
KAN|12|13|YBR273C|555
KAN|12|14|YBR264C|535
KAN|12|15|YNL008C|575
KAN|12|16|YDL137W|448
KAN|12|17|YJL024C|810
KAN|12|18|YJL029C|0
KAN|12|19|YML067C|550
KAN|12|20|YJL004C|656
KAN|12|21|YML038C|557
KAN|12|22|YER151C|342
KAN|12|23|YML075C|536
KAN|12|24|YGR086C|617
KAN|13|1|YGR089W|615
KAN|13|2|YGR106C|491
KAN|13|3|YLR246W|457
KAN|13|4|YJR118C|205
KAN|13|5|YDR205W|521
KAN|13|6|YGR038W|461
KAN|13|7|YJR131W|540
KAN|13|8|YJR134C|500
KAN|13|9|YER120W|586
KAN|13|10|YER122C|484
KAN|13|11|YJR117W|622
KAN|13|12|YER113C|479
KAN|13|13|YJR040W|435
KAN|13|14|YKR067W|444
KAN|13|15|YJR031C|565
KAN|13|16|YMR054W|575
KAN|13|17|YIR033W|415
KAN|13|18|YJR010C-A|533
KAN|13|19|YJR015W|555
KAN|13|20|YMR052W|438
KAN|13|21|YBR287W|520
KAN|13|22|YBR288C|734
KAN|13|23|YAR002C-A|501
KAN|13|24|YMR119W|550
KAN|14|1|YNL125C|751
KAN|14|2|YNL130C|639
KAN|14|3|YIL030C|504
KAN|14|4|YNL085W|433
KAN|14|5|YNL095C|454
KAN|14|6|YLR390W-A|439
KAN|14|7|YJL078C|430
KAN|14|8|YKR053C|547
KAN|14|9|YNL051W|581
KAN|14|10|YPL137C|474
KAN|14|11|YDL072C|0
KAN|14|12|YCR048W|631
KAN|14|13|YCR067C|464
KAN|14|14|YCR034W|513
KAN|14|15|YGR130C|564
KAN|14|16|YGL223C|532
KAN|14|17|YBR255W|551
KAN|14|18|YER087C-B|581
KAN|14|19|YIL105C|420
KAN|14|20|YDR476C|557
KAN|14|21|YDR525W|622
KAN|14|22|YDR057W|567
KAN|14|23|YBR159W|457
KAN|14|24|YHR123W|675
KAN|15|1|YGR284C|853
KAN|15|2|YOL101C|535
KAN|15|3|YOL107W|490
KAN|15|4|YNL300W|498
KAN|15|5|YOL110W|426
KAN|15|6|YOR317W|573
KAN|15|7|YML071C|561
KAN|15|8|YIR038C|541
KAN|15|9|YML101C|526
KAN|15|10|YOL137W|453
KAN|15|11|YDR424C|470
KAN|15|12|YMR065W|594
KAN|15|13|YML128C|421
KAN|15|14|YHR045W|545
KAN|15|15|YHR181W|512
KAN|15|16|YMR123W|556
KAN|15|17|YLR039C|491
KAN|15|18|YLR050C|655
KAN|15|19|YNR075W|618
KAN|15|20|YOL088C|727
KAN|15|21|YMR313C|532
KAN|15|22|YHR004C|657
KAN|15|23|YLR450W|557
KAN|15|24|YDL192W|608
KAN|16|1|YNR051C|662
KAN|16|2|YJL123C|674
KAN|16|3|YJL117W|678
KAN|16|4|YDL222C|699
KAN|16|5|YDL226C|634
KAN|16|6|YDL231C|649
KAN|16|7|YDL232W|625
KAN|16|8|YJL079C|663
KAN|16|9|YKR088C|611
KAN|16|10|YJL073W|630
KAN|16|11|YJL062W|805
KAN|16|12|YJR066W|597
KAN|16|13|YDR483W|682
KAN|16|14|YER044C|282
KAN|16|15|YDL204W|787
KAN|16|16|YBR058C-A|384
KAN|16|17|YBR096W|134
KAN|16|18|YBR234C|0
KAN|16|19|YDR027C|0
KAN|16|20|YDR032C|0
KAN|16|21|YEL022W|281
KAN|16|22|YER053C-A|0
KAN|16|23|YER100W|147
KAN|16|24|YGL095C|148
NAT|WT Control
KAN|1|1|YCR017C|499
KAN|1|2|YDR056C|510
KAN|1|3|YBR229C|577
KAN|1|4|YCR011C|565
KAN|1|5|YBL011W|574
KAN|1|6|YBL017C|571
KAN|1|7|YCL056C|614
KAN|1|8|YDR137W|533
KAN|1|9|YAR044W|646
KAN|1|10|YBR201W|592
KAN|1|11|YCL045C|587
KAN|1|12|YBR183W|597
KAN|1|13|YDR108W|604
KAN|1|14|YAL007C|633
KAN|1|15|YDR100W|535
KAN|1|16|YAL026C|712
KAN|1|17|YAL023C|606
KAN|1|18|YBL082C|774
KAN|1|19|YDR084C|611
KAN|1|20|YAL042W|577
KAN|1|21|YAL058W|676
KAN|1|22|YGL200C|0
KAN|1|23|YGL203C|823
KAN|1|24|YDR294C|667
KAN|2|1|YDR297W|786
KAN|2|2|YEL001C|570
KAN|2|3|YEL003W|572
KAN|2|4|YDR304C|612
KAN|2|5|YEL004W|634
KAN|2|6|YEL005C|697
KAN|2|7|YDR307W|600
KAN|2|8|YGL084C|655
KAN|2|9|YGL054C|525
KAN|2|10|YER019C-A|610
KAN|2|11|YDR270W|643
KAN|2|12|YDR410C|0
KAN|2|13|YDR411C|650
KAN|2|14|YER004W|659
KAN|2|15|YER005W|659
KAN|2|16|YGL020C|682
KAN|2|17|YEL064C|329
KAN|2|18|YGL027C|627
KAN|2|19|YDR233C|630
KAN|2|20|YEL042W|572
KAN|2|21|YEL043W|453
KAN|2|22|YGL005C|730
KAN|2|23|YGL010W|716
KAN|2|24|YGL012W|0
KAN|3|1|YDR349C|689
KAN|3|2|YDR221W|606
KAN|3|3|YDR222W|586
KAN|3|4|YDR357C|622
KAN|3|5|YEL031W|699
KAN|3|6|YER083C|0
KAN|3|7|YDR344C|647
KAN|3|8|YEL013W|457
KAN|3|9|YEL015W|595
KAN|3|10|YER071C|629
KAN|3|11|YDR320C|613
KAN|3|12|YHR110W|646
KAN|3|13|YIL076W|465
KAN|3|14|YIL090W|364
KAN|3|15|YIL039W|891
KAN|3|16|YIL040W|545
KAN|3|17|YIL043C|657
KAN|3|18|YIL044C|625
KAN|3|19|YGR199W|641
KAN|3|20|YGR202C|635
KAN|3|21|YHR060W|0
KAN|3|22|YIL027C|1007
KAN|3|23|YHR079C|662
KAN|3|24|YGR177C|882
KAN|4|1|YGR036C|425
KAN|4|2|YHR039C|591
KAN|4|3|YIL005W|413
KAN|4|4|YIL016W|611
KAN|4|5|YGR170W|518
KAN|4|6|YHR204W|643
KAN|4|7|YGR157W|393
KAN|4|8|YHL003C|642
KAN|4|9|YHR176W|643
KAN|4|10|YHR142W|628
KAN|4|11|YGL226C-A|655
KAN|4|12|YGL231C|645
KAN|4|13|YHL031C|668
KAN|4|14|YHR135C|649
KAN|4|15|YHR136C|697
KAN|4|16|YGR105W|0
KAN|4|17|YLL014W|645
KAN|4|18|YKL020C|582
KAN|4|19|YLR080W|611
KAN|4|20|YKL140W|577
KAN|4|21|YKL008C|619
KAN|4|22|YLR056W|154
KAN|4|23|YLR064W|684
KAN|4|24|YKL119C|586
KAN|5|1|YJL134W|669
KAN|5|2|YLR042C|561
KAN|5|3|YLR023C|469
KAN|5|4|YJL178C|530
KAN|5|5|YJL171C|621
KAN|5|6|YKL094W|592
KAN|5|7|YJL168C|458
KAN|5|8|YKL212W|425
KAN|5|9|YJL192C|494
KAN|5|10|YKL073W|629
KAN|5|11|YKL179C|582
KAN|5|12|YLL043W|484
KAN|5|13|YLL052C|624
KAN|5|14|YLL055W|481
KAN|5|15|YKL063C|662
KAN|5|16|YKL065C|700
KAN|5|17|YJL198W|614
KAN|5|18|YJL196C|586
KAN|5|19|YLL023C|508
KAN|5|20|YLL028W|502
KAN|5|21|YJL212C|633
KAN|5|22|YMR022W|651
KAN|5|23|YMR214W|558
KAN|5|24|YMR215W|862
KAN|6|1|YMR010W|776
KAN|6|2|YMR015C|397
KAN|6|3|YLR207W|587
KAN|6|4|YLR350W|541
KAN|6|5|YLR220W|496
KAN|6|6|YML012W|633
KAN|6|7|YML008C|329
KAN|6|8|YMR202W|290
KAN|6|9|YLR194C|502
KAN|6|10|YMR183C|516
KAN|6|11|YML019W|574
KAN|6|12|YML013W|419
KAN|6|13|YLR292C|555
KAN|6|14|YMR161W|603
KAN|6|15|YMR163C|556
KAN|6|16|YLR396C|0
KAN|6|17|YMR152W|647
KAN|6|18|YLR130C|664
KAN|6|19|YLR268W|426
KAN|6|20|YMR029C|482
KAN|6|21|YMR031C|647
KAN|6|22|YLR372W|454
KAN|6|23|YLR242C|758
KAN|6|24|YLR250W|883
KAN|7|1|YLR120C|701
KAN|7|2|YOR245C|542
KAN|7|3|YOR115C|487
KAN|7|4|YNL297C|452
KAN|7|5|YNL156C|641
KAN|7|6|YNL153C|550
KAN|7|7|YOR002W|658
KAN|7|8|YOR092W|476
KAN|7|9|YOR214C|530
KAN|7|10|YOR216C|581
KAN|7|11|YOR085W|504
KAN|7|12|YOR089C|416
KAN|7|13|YNL194C|569
KAN|7|14|YNL327W|625
KAN|7|15|YNL190W|532
KAN|7|16|YNL323W|645
KAN|7|17|YOR198C|178
KAN|7|18|YOR067C|744
KAN|7|19|YOR070C|631
KAN|7|20|YOR079C|513
KAN|7|21|YMR307W|735
KAN|7|22|YOR049C|622
KAN|7|23|YMR292W|612
KAN|7|24|YNL219C|870
KAN|8|1|YMR299C|660
KAN|8|2|YOR165W|592
KAN|8|3|YOR036W|137
KAN|8|4|YOR171C|479
KAN|8|5|YOR175C|535
KAN|8|6|YOR042W|506
KAN|8|7|YOR044W|540
KAN|8|8|YNL238W|697
KAN|8|9|YMR264W|508
KAN|8|10|YMR272C|354
KAN|8|11|YMR274C|545
KAN|8|12|YOR016C|633
KAN|8|13|YNL280C|543
KAN|8|14|YMR251W-A|548
KAN|8|15|YMR253C|541
KAN|8|16|YPR028W|616
KAN|8|17|YPL227C|597
KAN|8|18|YOL013C|628
KAN|8|19|YOL018C|505
KAN|8|20|YPR003C|580
KAN|8|21|YPL246C|547
KAN|8|22|YOR377W|619
KAN|8|23|YPL274W|579
KAN|8|24|YPL051W|1012
KAN|9|1|YPL170W|715
KAN|9|2|YOL065C|606
KAN|9|3|YOR311C|399
KAN|9|4|YOR321W|582
KAN|9|5|YPL195W|706
KAN|9|6|YOL047C|532
KAN|9|7|YOR307C|513
KAN|9|8|YPL087W|526
KAN|9|9|YPL207W|543
KAN|9|10|YPL206C|530
KAN|9|11|YOR284W|560
KAN|9|12|YOR285W|537
KAN|9|13|YOR288C|509
KAN|9|14|YOL030W|564
KAN|9|15|YOL031C|524
KAN|9|16|YOR291W|509
KAN|9|17|YCL025C|510
KAN|9|18|YDL052C|573
KAN|9|19|YPR173C|255
KAN|9|20|YCL001W|556
KAN|9|21|YPR148C|547
KAN|9|22|YPR149W|480
KAN|9|23|YDL018C|576
KAN|9|24|YBR067C|688
KAN|10|1|YDL019C|746
KAN|10|2|YPR135W|390
KAN|10|3|YGR227W|551
KAN|10|4|YBR162W-A|511
KAN|10|5|YBR164C|593
KAN|10|6|YBR052C|521
KAN|10|7|YBR171W|524
KAN|10|8|YBR036C|223
KAN|10|9|YPR114W|478
KAN|10|10|YFR041C|566
KAN|10|11|YBR132C|524
KAN|10|12|YBR106W|296
KAN|10|13|YPR063C|614
KAN|10|14|YPR071W|554
KAN|10|15|YBL102W|619
KAN|10|16|YBR097W|0
KAN|10|17|YDL121C|563
KAN|10|18|YDR518W|0
KAN|10|19|YDR519W|528
KAN|10|20|YDR524C|543
KAN|10|21|YML048W|566
KAN|10|22|YJR073C|586
KAN|10|23|wt_blank_sean|159
KAN|10|24|YJR088C|706
KAN|11|1|YDR503C|606
KAN|11|2|YML059C|463
KAN|11|3|YML055W|481
KAN|11|4|YDL099W|498
KAN|11|5|YDL100C|461
KAN|11|6|YDR484W|278
KAN|11|7|YDR492W|490
KAN|11|8|YGL126W|517
KAN|11|9|YIL124W|520
KAN|11|10|YDL091C|520
KAN|11|11|YDL093W|475
KAN|11|12|YFL048C|544
KAN|11|13|YDL095W|576
KAN|11|14|YFL025C|677
KAN|11|15|YGL161C|464
KAN|11|16|YGL167C|523
KAN|11|17|YGR261C|708
KAN|11|18|YGR263C|624
KAN|11|19|YGR266W|579
KAN|11|20|YNR039C|526
KAN|11|21|YNL146W|374
KAN|11|22|YNR019W|494
KAN|11|23|YCR043C|645
KAN|11|24|YNR021W|767
KAN|12|1|YCR044C|767
KAN|12|2|YCR061W|495
KAN|12|3|YNR030W|514
KAN|12|4|YBR177C|506
KAN|12|5|YNR008W|478
KAN|12|6|YNR013C|506
KAN|12|7|YBR283C|503
KAN|12|8|YNL041C|513
KAN|12|9|YNL044W|472
KAN|12|10|YBR290W|583
KAN|12|11|YNL046W|498
KAN|12|12|YNL049C|503
KAN|12|13|YBR273C|514
KAN|12|14|YBR264C|505
KAN|12|15|YNL008C|536
KAN|12|16|YDL137W|470
KAN|12|17|YJL024C|778
KAN|12|18|YJL029C|0
KAN|12|19|YML067C|494
KAN|12|20|YJL004C|672
KAN|12|21|YML038C|507
KAN|12|22|YER151C|320
KAN|12|23|YML075C|531
KAN|12|24|YGR086C|775
KAN|13|1|YGR089W|478
KAN|13|2|YGR106C|463
KAN|13|3|YLR246W|439
KAN|13|4|YJR118C|216
KAN|13|5|YDR205W|491
KAN|13|6|YGR038W|492
KAN|13|7|YJR131W|515
KAN|13|8|YJR134C|509
KAN|13|9|YER120W|552
KAN|13|10|YER122C|506
KAN|13|11|YJR117W|561
KAN|13|12|YER113C|490
KAN|13|13|YJR040W|426
KAN|13|14|YKR067W|452
KAN|13|15|YJR031C|567
KAN|13|16|YMR054W|554
KAN|13|17|YIR033W|357
KAN|13|18|YJR010C-A|506
KAN|13|19|YJR015W|538
KAN|13|20|YMR052W|408
KAN|13|21|YBR287W|519
KAN|13|22|YBR288C|712
KAN|13|23|YAR002C-A|527
KAN|13|24|YMR119W|705
KAN|14|1|YNL125C|602
KAN|14|2|YNL130C|564
KAN|14|3|YIL030C|455
KAN|14|4|YNL085W|441
KAN|14|5|YNL095C|465
KAN|14|6|YLR390W-A|443
KAN|14|7|YJL078C|456
KAN|14|8|YKR053C|496
KAN|14|9|YNL051W|547
KAN|14|10|YPL137C|505
KAN|14|11|YDL072C|0
KAN|14|12|YCR048W|572
KAN|14|13|YCR067C|455
KAN|14|14|YCR034W|445
KAN|14|15|YGR130C|531
KAN|14|16|YGL223C|530
KAN|14|17|YBR255W|605
KAN|14|18|YER087C-B|549
KAN|14|19|YIL105C|402
KAN|14|20|YDR476C|592
KAN|14|21|YDR525W|619
KAN|14|22|YDR057W|592
KAN|14|23|YBR159W|598
KAN|14|24|YHR123W|838
KAN|15|1|YGR284C|647
KAN|15|2|YOL101C|483
KAN|15|3|YOL107W|463
KAN|15|4|YNL300W|480
KAN|15|5|YOL110W|431
KAN|15|6|YOR317W|491
KAN|15|7|YML071C|537
KAN|15|8|YIR038C|491
KAN|15|9|YML101C|506
KAN|15|10|YOL137W|436
KAN|15|11|YDR424C|435
KAN|15|12|YMR065W|543
KAN|15|13|YML128C|413
KAN|15|14|YHR045W|545
KAN|15|15|YHR181W|527
KAN|15|16|YMR123W|641
KAN|15|17|YLR039C|554
KAN|15|18|YLR050C|694
KAN|15|19|YNR075W|655
KAN|15|20|YOL088C|855
KAN|15|21|YMR313C|610
KAN|15|22|YHR004C|770
KAN|15|23|YLR450W|671
KAN|15|24|YDL192W|786
KAN|16|1|YNR051C|611
KAN|16|2|YJL123C|690
KAN|16|3|YJL117W|648
KAN|16|4|YDL222C|689
KAN|16|5|YDL226C|639
KAN|16|6|YDL231C|672
KAN|16|7|YDL232W|619
KAN|16|8|YJL079C|672
KAN|16|9|YKR088C|627
KAN|16|10|YJL073W|685
KAN|16|11|YJL062W|936
KAN|16|12|YJR066W|687
KAN|16|13|YDR483W|744
KAN|16|14|YER044C|289
KAN|16|15|YDL204W|795
KAN|16|16|YBR058C-A|435
KAN|16|17|YBR096W|152
KAN|16|18|YBR234C|0
KAN|16|19|YDR027C|0
KAN|16|20|YDR032C|0
KAN|16|21|YEL022W|359
KAN|16|22|YER053C-A|0
KAN|16|23|YER100W|122
KAN|16|24|YGL095C|199
NAT|WT Control
KAN|1|1|YCR017C|682
KAN|1|2|YDR056C|546
KAN|1|3|YBR229C|715
KAN|1|4|YCR011C|643
KAN|1|5|YBL011W|638
KAN|1|6|YBL017C|599
KAN|1|7|YCL056C|521
KAN|1|8|YDR137W|447
KAN|1|9|YAR044W|591
KAN|1|10|YBR201W|538
KAN|1|11|YCL045C|512
KAN|1|12|YBR183W|546
KAN|1|13|YDR108W|562
KAN|1|14|YAL007C|578
KAN|1|15|YDR100W|527
KAN|1|16|YAL026C|550
KAN|1|17|YAL023C|496
KAN|1|18|YBL082C|655
KAN|1|19|YDR084C|510
KAN|1|20|YAL042W|674
KAN|1|21|YAL058W|767
KAN|1|22|YGL200C|29
KAN|1|23|YGL203C|977
KAN|1|24|YDR294C|649
KAN|2|1|YDR297W|872
KAN|2|2|YEL001C|508
KAN|2|3|YEL003W|606
KAN|2|4|YDR304C|473
KAN|2|5|YEL004W|532
KAN|2|6|YEL005C|613
KAN|2|7|YDR307W|561
KAN|2|8|YGL084C|565
KAN|2|9|YGL054C|500
KAN|2|10|YER019C-A|572
KAN|2|11|YDR270W|592
KAN|2|12|YDR410C|77
KAN|2|13|YDR411C|615
KAN|2|14|YER004W|558
KAN|2|15|YER005W|567
KAN|2|16|YGL020C|574
KAN|2|17|YEL064C|316
KAN|2|18|YGL027C|569
KAN|2|19|YDR233C|557
KAN|2|20|YEL042W|566
KAN|2|21|YEL043W|486
KAN|2|22|YGL005C|681
KAN|2|23|YGL010W|587
KAN|2|24|YGL012W|0
KAN|3|1|YDR349C|738
KAN|3|2|YDR221W|600
KAN|3|3|YDR222W|494
KAN|3|4|YDR357C|603
KAN|3|5|YEL031W|624
KAN|3|6|YER083C|0
KAN|3|7|YDR344C|599
KAN|3|8|YEL013W|510
KAN|3|9|YEL015W|534
KAN|3|10|YER071C|604
KAN|3|11|YDR320C|553
KAN|3|12|YHR110W|605
KAN|3|13|YIL076W|463
KAN|3|14|YIL090W|434
KAN|3|15|YIL039W|864
KAN|3|16|YIL040W|440
KAN|3|17|YIL043C|559
KAN|3|18|YIL044C|592
KAN|3|19|YGR199W|617
KAN|3|20|YGR202C|555
KAN|3|21|YHR060W|0
KAN|3|22|YIL027C|904
KAN|3|23|YHR079C|614
KAN|3|24|YGR177C|697
KAN|4|1|YGR036C|509
KAN|4|2|YHR039C|593
KAN|4|3|YIL005W|391
KAN|4|4|YIL016W|596
KAN|4|5|YGR170W|434
KAN|4|6|YHR204W|516
KAN|4|7|YGR157W|421
KAN|4|8|YHL003C|659
KAN|4|9|YHR176W|532
KAN|4|10|YHR142W|586
KAN|4|11|YGL226C-A|592
KAN|4|12|YGL231C|526
KAN|4|13|YHL031C|665
KAN|4|14|YHR135C|597
KAN|4|15|YHR136C|625
KAN|4|16|YGR105W|503
KAN|4|17|YLL014W|638
KAN|4|18|YKL020C|530
KAN|4|19|YLR080W|552
KAN|4|20|YKL140W|572
KAN|4|21|YKL008C|636
KAN|4|22|YLR056W|197
KAN|4|23|YLR064W|593
KAN|4|24|YKL119C|348
KAN|5|1|YJL134W|731
KAN|5|2|YLR042C|535
KAN|5|3|YLR023C|525
KAN|5|4|YJL178C|543
KAN|5|5|YJL171C|573
KAN|5|6|YKL094W|557
KAN|5|7|YJL168C|451
KAN|5|8|YKL212W|477
KAN|5|9|YJL192C|596
KAN|5|10|YKL073W|565
KAN|5|11|YKL179C|610
KAN|5|12|YLL043W|503
KAN|5|13|YLL052C|550
KAN|5|14|YLL055W|493
KAN|5|15|YKL063C|602
KAN|5|16|YKL065C|626
KAN|5|17|YJL198W|584
KAN|5|18|YJL196C|582
KAN|5|19|YLL023C|547
KAN|5|20|YLL028W|503
KAN|5|21|YJL212C|657
KAN|5|22|YMR022W|617
KAN|5|23|YMR214W|545
KAN|5|24|YMR215W|654
KAN|6|1|YMR010W|906
KAN|6|2|YMR015C|498
KAN|6|3|YLR207W|656
KAN|6|4|YLR350W|485
KAN|6|5|YLR220W|541
KAN|6|6|YML012W|507
KAN|6|7|YML008C|405
KAN|6|8|YMR202W|383
KAN|6|9|YLR194C|520
KAN|6|10|YMR183C|555
KAN|6|11|YML019W|582
KAN|6|12|YML013W|538
KAN|6|13|YLR292C|574
KAN|6|14|YMR161W|637
KAN|6|15|YMR163C|584
KAN|6|16|YLR396C|0
KAN|6|17|YMR152W|611
KAN|6|18|YLR130C|626
KAN|6|19|YLR268W|497
KAN|6|20|YMR029C|529
KAN|6|21|YMR031C|522
KAN|6|22|YLR372W|494
KAN|6|23|YLR242C|650
KAN|6|24|YLR250W|670
KAN|7|1|YLR120C|825
KAN|7|2|YOR245C|626
KAN|7|3|YOR115C|479
KAN|7|4|YNL297C|555
KAN|7|5|YNL156C|496
KAN|7|6|YNL153C|479
KAN|7|7|YOR002W|673
KAN|7|8|YOR092W|608
KAN|7|9|YOR214C|649
KAN|7|10|YOR216C|617
KAN|7|11|YOR085W|608
KAN|7|12|YOR089C|407
KAN|7|13|YNL194C|561
KAN|7|14|YNL327W|653
KAN|7|15|YNL190W|560
KAN|7|16|YNL323W|652
KAN|7|17|YOR198C|0
KAN|7|18|YOR067C|717
KAN|7|19|YOR070C|641
KAN|7|20|YOR079C|538
KAN|7|21|YMR307W|575
KAN|7|22|YOR049C|489
KAN|7|23|YMR292W|552
KAN|7|24|YNL219C|614
KAN|8|1|YMR299C|792
KAN|8|2|YOR165W|513
KAN|8|3|YOR036W|132
KAN|8|4|YOR171C|517
KAN|8|5|YOR175C|525
KAN|8|6|YOR042W|466
KAN|8|7|YOR044W|578
KAN|8|8|YNL238W|737
KAN|8|9|YMR264W|591
KAN|8|10|YMR272C|346
KAN|8|11|YMR274C|649
KAN|8|12|YOR016C|664
KAN|8|13|YNL280C|518
KAN|8|14|YMR251W-A|560
KAN|8|15|YMR253C|574
KAN|8|16|YPR028W|643
KAN|8|17|YPL227C|718
KAN|8|18|YOL013C|628
KAN|8|19|YOL018C|493
KAN|8|20|YPR003C|620
KAN|8|21|YPL246C|558
KAN|8|22|YOR377W|556
KAN|8|23|YPL274W|590
KAN|8|24|YPL051W|739
KAN|9|1|YPL170W|824
KAN|9|2|YOL065C|564
KAN|9|3|YOR311C|449
KAN|9|4|YOR321W|566
KAN|9|5|YPL195W|727
KAN|9|6|YOL047C|511
KAN|9|7|YOR307C|541
KAN|9|8|YPL087W|408
KAN|9|9|YPL207W|552
KAN|9|10|YPL206C|594
KAN|9|11|YOR284W|589
KAN|9|12|YOR285W|604
KAN|9|13|YOR288C|529
KAN|9|14|YOL030W|576
KAN|9|15|YOL031C|553
KAN|9|16|YOR291W|557
KAN|9|17|YCL025C|614
KAN|9|18|YDL052C|505
KAN|9|19|YPR173C|325
KAN|9|20|YCL001W|606
KAN|9|21|YPR148C|530
KAN|9|22|YPR149W|406
KAN|9|23|YDL018C|561
KAN|9|24|YBR067C|619
KAN|10|1|YDL019C|889
KAN|10|2|YPR135W|480
KAN|10|3|YGR227W|593
KAN|10|4|YBR162W-A|517
KAN|10|5|YBR164C|624
KAN|10|6|YBR052C|557
KAN|10|7|YBR171W|541
KAN|10|8|YBR036C|294
KAN|10|9|YPR114W|520
KAN|10|10|YFR041C|580
KAN|10|11|YBR132C|589
KAN|10|12|YBR106W|463
KAN|10|13|YPR063C|579
KAN|10|14|YPR071W|597
KAN|10|15|YBL102W|623
KAN|10|16|YBR097W|0
KAN|10|17|YDL121C|652
KAN|10|18|YDR518W|0
KAN|10|19|YDR519W|551
KAN|10|20|YDR524C|491
KAN|10|21|YML048W|487
KAN|10|22|YJR073C|566
KAN|10|23|wt_blank_sean|222
KAN|10|24|YJR088C|622
KAN|11|1|YDR503C|655
KAN|11|2|YML059C|536
KAN|11|3|YML055W|472
KAN|11|4|YDL099W|502
KAN|11|5|YDL100C|520
KAN|11|6|YDR484W|234
KAN|11|7|YDR492W|563
KAN|11|8|YGL126W|515
KAN|11|9|YIL124W|579
KAN|11|10|YDL091C|522
KAN|11|11|YDL093W|507
KAN|11|12|YFL048C|538
KAN|11|13|YDL095W|544
KAN|11|14|YFL025C|707
KAN|11|15|YGL161C|490
KAN|11|16|YGL167C|572
KAN|11|17|YGR261C|722
KAN|11|18|YGR263C|687
KAN|11|19|YGR266W|634
KAN|11|20|YNR039C|562
KAN|11|21|YNL146W|376
KAN|11|22|YNR019W|531
KAN|11|23|YCR043C|680
KAN|11|24|YNR021W|680
KAN|12|1|YCR044C|858
KAN|12|2|YCR061W|552
KAN|12|3|YNR030W|546
KAN|12|4|YBR177C|491
KAN|12|5|YNR008W|614
KAN|12|6|YNR013C|503
KAN|12|7|YBR283C|483
KAN|12|8|YNL041C|538
KAN|12|9|YNL044W|554
KAN|12|10|YBR290W|621
KAN|12|11|YNL046W|517
KAN|12|12|YNL049C|565
KAN|12|13|YBR273C|545
KAN|12|14|YBR264C|453
KAN|12|15|YNL008C|545
KAN|12|16|YDL137W|471
KAN|12|17|YJL024C|741
KAN|12|18|YJL029C|0
KAN|12|19|YML067C|567
KAN|12|20|YJL004C|623
KAN|12|21|YML038C|516
KAN|12|22|YER151C|342
KAN|12|23|YML075C|608
KAN|12|24|YGR086C|585
KAN|13|1|YGR089W|623
KAN|13|2|YGR106C|493
KAN|13|3|YLR246W|426
KAN|13|4|YJR118C|53
KAN|13|5|YDR205W|507
KAN|13|6|YGR038W|464
KAN|13|7|YJR131W|470
KAN|13|8|YJR134C|555
KAN|13|9|YER120W|562
KAN|13|10|YER122C|451
KAN|13|11|YJR117W|503
KAN|13|12|YER113C|484
KAN|13|13|YJR040W|423
KAN|13|14|YKR067W|510
KAN|13|15|YJR031C|552
KAN|13|16|YMR054W|597
KAN|13|17|YIR033W|444
KAN|13|18|YJR010C-A|547
KAN|13|19|YJR015W|613
KAN|13|20|YMR052W|487
KAN|13|21|YBR287W|485
KAN|13|22|YBR288C|664
KAN|13|23|YAR002C-A|443
KAN|13|24|YMR119W|614
KAN|14|1|YNL125C|748
KAN|14|2|YNL130C|603
KAN|14|3|YIL030C|457
KAN|14|4|YNL085W|474
KAN|14|5|YNL095C|512
KAN|14|6|YLR390W-A|464
KAN|14|7|YJL078C|432
KAN|14|8|YKR053C|517
KAN|14|9|YNL051W|526
KAN|14|10|YPL137C|518
KAN|14|11|YDL072C|0
KAN|14|12|YCR048W|623
KAN|14|13|YCR067C|502
KAN|14|14|YCR034W|544
KAN|14|15|YGR130C|542
KAN|14|16|YGL223C|540
KAN|14|17|YBR255W|565
KAN|14|18|YER087C-B|530
KAN|14|19|YIL105C|438
KAN|14|20|YDR476C|560
KAN|14|21|YDR525W|592
KAN|14|22|YDR057W|553
KAN|14|23|YBR159W|522
KAN|14|24|YHR123W|733
KAN|15|1|YGR284C|780
KAN|15|2|YOL101C|499
KAN|15|3|YOL107W|543
KAN|15|4|YNL300W|489
KAN|15|5|YOL110W|408
KAN|15|6|YOR317W|522
KAN|15|7|YML071C|623
KAN|15|8|YIR038C|516
KAN|15|9|YML101C|516
KAN|15|10|YOL137W|507
KAN|15|11|YDR424C|478
KAN|15|12|YMR065W|620
KAN|15|13|YML128C|444
KAN|15|14|YHR045W|538
KAN|15|15|YHR181W|505
KAN|15|16|YMR123W|637
KAN|15|17|YLR039C|520
KAN|15|18|YLR050C|614
KAN|15|19|YNR075W|562
KAN|15|20|YOL088C|649
KAN|15|21|YMR313C|563
KAN|15|22|YHR004C|687
KAN|15|23|YLR450W|532
KAN|15|24|YDL192W|674
KAN|16|1|YNR051C|753
KAN|16|2|YJL123C|699
KAN|16|3|YJL117W|593
KAN|16|4|YDL222C|680
KAN|16|5|YDL226C|659
KAN|16|6|YDL231C|579
KAN|16|7|YDL232W|622
KAN|16|8|YJL079C|603
KAN|16|9|YKR088C|532
KAN|16|10|YJL073W|580
KAN|16|11|YJL062W|848
KAN|16|12|YJR066W|529
KAN|16|13|YDR483W|631
KAN|16|14|YER044C|223
KAN|16|15|YDL204W|715
KAN|16|16|YBR058C-A|0
KAN|16|17|YBR096W|0
KAN|16|18|YBR234C|0
KAN|16|19|YDR027C|323
KAN|16|20|YDR032C|503
KAN|16|21|YEL022W|0
KAN|16|22|YER053C-A|0
KAN|16|23|YER100W|128
KAN|16|24|YGL095C|0
NAT|WT Control
KAN|1|1|YCR017C|326
KAN|1|2|YDR056C|469
KAN|1|3|YBR229C|524
KAN|1|4|YCR011C|515
KAN|1|5|YBL011W|486
KAN|1|6|YBL017C|520
KAN|1|7|YCL056C|524
KAN|1|8|YDR137W|475
KAN|1|9|YAR044W|512
KAN|1|10|YBR201W|525
KAN|1|11|YCL045C|505
KAN|1|12|YBR183W|500
KAN|1|13|YDR108W|564
KAN|1|14|YAL007C|558
KAN|1|15|YDR100W|450
KAN|1|16|YAL026C|566
KAN|1|17|YAL023C|488
KAN|1|18|YBL082C|702
KAN|1|19|YDR084C|505
KAN|1|20|YAL042W|523
KAN|1|21|YAL058W|670
KAN|1|22|YGL200C|0
KAN|1|23|YGL203C|716
KAN|1|24|YDR294C|832
KAN|2|1|YDR297W|657
KAN|2|2|YEL001C|513
KAN|2|3|YEL003W|572
KAN|2|4|YDR304C|495
KAN|2|5|YEL004W|533
KAN|2|6|YEL005C|656
KAN|2|7|YDR307W|496
KAN|2|8|YGL084C|536
KAN|2|9|YGL054C|448
KAN|2|10|YER019C-A|537
KAN|2|11|YDR270W|556
KAN|2|12|YDR410C|56
KAN|2|13|YDR411C|566
KAN|2|14|YER004W|514
KAN|2|15|YER005W|570
KAN|2|16|YGL020C|588
KAN|2|17|YEL064C|337
KAN|2|18|YGL027C|524
KAN|2|19|YDR233C|586
KAN|2|20|YEL042W|578
KAN|2|21|YEL043W|462
KAN|2|22|YGL005C|659
KAN|2|23|YGL010W|651
KAN|2|24|YGL012W|0
KAN|3|1|YDR349C|599
KAN|3|2|YDR221W|560
KAN|3|3|YDR222W|491
KAN|3|4|YDR357C|562
KAN|3|5|YEL031W|697
KAN|3|6|YER083C|0
KAN|3|7|YDR344C|542
KAN|3|8|YEL013W|507
KAN|3|9|YEL015W|470
KAN|3|10|YER071C|557
KAN|3|11|YDR320C|525
KAN|3|12|YHR110W|612
KAN|3|13|YIL076W|398
KAN|3|14|YIL090W|389
KAN|3|15|YIL039W|921
KAN|3|16|YIL040W|400
KAN|3|17|YIL043C|517
KAN|3|18|YIL044C|620
KAN|3|19|YGR199W|596
KAN|3|20|YGR202C|564
KAN|3|21|YHR060W|0
KAN|3|22|YIL027C|931
KAN|3|23|YHR079C|634
KAN|3|24|YGR177C|931
KAN|4|1|YGR036C|384
KAN|4|2|YHR039C|512
KAN|4|3|YIL005W|380
KAN|4|4|YIL016W|458
KAN|4|5|YGR170W|396
KAN|4|6|YHR204W|502
KAN|4|7|YGR157W|368
KAN|4|8|YHL003C|571
KAN|4|9|YHR176W|512
KAN|4|10|YHR142W|546
KAN|4|11|YGL226C-A|562
KAN|4|12|YGL231C|486
KAN|4|13|YHL031C|671
KAN|4|14|YHR135C|539
KAN|4|15|YHR136C|586
KAN|4|16|YGR105W|530
KAN|4|17|YLL014W|601
KAN|4|18|YKL020C|506
KAN|4|19|YLR080W|534
KAN|4|20|YKL140W|523
KAN|4|21|YKL008C|551
KAN|4|22|YLR056W|186
KAN|4|23|YLR064W|613
KAN|4|24|YKL119C|479
KAN|5|1|YJL134W|599
KAN|5|2|YLR042C|481
KAN|5|3|YLR023C|501
KAN|5|4|YJL178C|489
KAN|5|5|YJL171C|580
KAN|5|6|YKL094W|604
KAN|5|7|YJL168C|459
KAN|5|8|YKL212W|472
KAN|5|9|YJL192C|540
KAN|5|10|YKL073W|544
KAN|5|11|YKL179C|566
KAN|5|12|YLL043W|508
KAN|5|13|YLL052C|540
KAN|5|14|YLL055W|467
KAN|5|15|YKL063C|611
KAN|5|16|YKL065C|680
KAN|5|17|YJL198W|565
KAN|5|18|YJL196C|565
KAN|5|19|YLL023C|554
KAN|5|20|YLL028W|499
KAN|5|21|YJL212C|584
KAN|5|22|YMR022W|601
KAN|5|23|YMR214W|600
KAN|5|24|YMR215W|772
KAN|6|1|YMR010W|735
KAN|6|2|YMR015C|436
KAN|6|3|YLR207W|583
KAN|6|4|YLR350W|476
KAN|6|5|YLR220W|510
KAN|6|6|YML012W|532
KAN|6|7|YML008C|377
KAN|6|8|YMR202W|356
KAN|6|9|YLR194C|506
KAN|6|10|YMR183C|523
KAN|6|11|YML019W|531
KAN|6|12|YML013W|458
KAN|6|13|YLR292C|509
KAN|6|14|YMR161W|567
KAN|6|15|YMR163C|605
KAN|6|16|YLR396C|0
KAN|6|17|YMR152W|583
KAN|6|18|YLR130C|599
KAN|6|19|YLR268W|517
KAN|6|20|YMR029C|470
KAN|6|21|YMR031C|520
KAN|6|22|YLR372W|496
KAN|6|23|YLR242C|716
KAN|6|24|YLR250W|868
KAN|7|1|YLR120C|621
KAN|7|2|YOR245C|559
KAN|7|3|YOR115C|485
KAN|7|4|YNL297C|548
KAN|7|5|YNL156C|533
KAN|7|6|YNL153C|500
KAN|7|7|YOR002W|659
KAN|7|8|YOR092W|548
KAN|7|9|YOR214C|577
KAN|7|10|YOR216C|615
KAN|7|11|YOR085W|549
KAN|7|12|YOR089C|400
KAN|7|13|YNL194C|516
KAN|7|14|YNL327W|563
KAN|7|15|YNL190W|521
KAN|7|16|YNL323W|611
KAN|7|17|YOR198C|0
KAN|7|18|YOR067C|683
KAN|7|19|YOR070C|632
KAN|7|20|YOR079C|543
KAN|7|21|YMR307W|510
KAN|7|22|YOR049C|563
KAN|7|23|YMR292W|583
KAN|7|24|YNL219C|768
KAN|8|1|YMR299C|589
KAN|8|2|YOR165W|468
KAN|8|3|YOR036W|175
KAN|8|4|YOR171C|502
KAN|8|5|YOR175C|554
KAN|8|6|YOR042W|481
KAN|8|7|YOR044W|556
KAN|8|8|YNL238W|677
KAN|8|9|YMR264W|518
KAN|8|10|YMR272C|360
KAN|8|11|YMR274C|574
KAN|8|12|YOR016C|575
KAN|8|13|YNL280C|526
KAN|8|14|YMR251W-A|538
KAN|8|15|YMR253C|584
KAN|8|16|YPR028W|621
KAN|8|17|YPL227C|613
KAN|8|18|YOL013C|611
KAN|8|19|YOL018C|541
KAN|8|20|YPR003C|542
KAN|8|21|YPL246C|534
KAN|8|22|YOR377W|547
KAN|8|23|YPL274W|603
KAN|8|24|YPL051W|956
KAN|9|1|YPL170W|586
KAN|9|2|YOL065C|532
KAN|9|3|YOR311C|410
KAN|9|4|YOR321W|536
KAN|9|5|YPL195W|661
KAN|9|6|YOL047C|531
KAN|9|7|YOR307C|522
KAN|9|8|YPL087W|450
KAN|9|9|YPL207W|542
KAN|9|10|YPL206C|548
KAN|9|11|YOR284W|529
KAN|9|12|YOR285W|528
KAN|9|13|YOR288C|556
KAN|9|14|YOL030W|565
KAN|9|15|YOL031C|583
KAN|9|16|YOR291W|555
KAN|9|17|YCL025C|525
KAN|9|18|YDL052C|539
KAN|9|19|YPR173C|282
KAN|9|20|YCL001W|504
KAN|9|21|YPR148C|446
KAN|9|22|YPR149W|465
KAN|9|23|YDL018C|588
KAN|9|24|YBR067C|718
KAN|10|1|YDL019C|694
KAN|10|2|YPR135W|427
KAN|10|3|YGR227W|575
KAN|10|4|YBR162W-A|514
KAN|10|5|YBR164C|643
KAN|10|6|YBR052C|562
KAN|10|7|YBR171W|467
KAN|10|8|YBR036C|237
KAN|10|9|YPR114W|517
KAN|10|10|YFR041C|507
KAN|10|11|YBR132C|533
KAN|10|12|YBR106W|487
KAN|10|13|YPR063C|537
KAN|10|14|YPR071W|546
KAN|10|15|YBL102W|581
KAN|10|16|YBR097W|0
KAN|10|17|YDL121C|635
KAN|10|18|YDR518W|0
KAN|10|19|YDR519W|533
KAN|10|20|YDR524C|520
KAN|10|21|YML048W|549
KAN|10|22|YJR073C|573
KAN|10|23|wt_blank_sean|189
KAN|10|24|YJR088C|749
KAN|11|1|YDR503C|497
KAN|11|2|YML059C|514
KAN|11|3|YML055W|464
KAN|11|4|YDL099W|505
KAN|11|5|YDL100C|546
KAN|11|6|YDR484W|201
KAN|11|7|YDR492W|570
KAN|11|8|YGL126W|490
KAN|11|9|YIL124W|567
KAN|11|10|YDL091C|543
KAN|11|11|YDL093W|522
KAN|11|12|YFL048C|518
KAN|11|13|YDL095W|538
KAN|11|14|YFL025C|701
KAN|11|15|YGL161C|526
KAN|11|16|YGL167C|558
KAN|11|17|YGR261C|732
KAN|11|18|YGR263C|621
KAN|11|19|YGR266W|574
KAN|11|20|YNR039C|554
KAN|11|21|YNL146W|490
KAN|11|22|YNR019W|508
KAN|11|23|YCR043C|634
KAN|11|24|YNR021W|751
KAN|12|1|YCR044C|713
KAN|12|2|YCR061W|498
KAN|12|3|YNR030W|536
KAN|12|4|YBR177C|510
KAN|12|5|YNR008W|521
KAN|12|6|YNR013C|527
KAN|12|7|YBR283C|437
KAN|12|8|YNL041C|537
KAN|12|9|YNL044W|514
KAN|12|10|YBR290W|614
KAN|12|11|YNL046W|540
KAN|12|12|YNL049C|535
KAN|12|13|YBR273C|523
KAN|12|14|YBR264C|478
KAN|12|15|YNL008C|540
KAN|12|16|YDL137W|508
KAN|12|17|YJL024C|758
KAN|12|18|YJL029C|0
KAN|12|19|YML067C|516
KAN|12|20|YJL004C|625
KAN|12|21|YML038C|558
KAN|12|22|YER151C|340
KAN|12|23|YML075C|581
KAN|12|24|YGR086C|766
KAN|13|1|YGR089W|506
KAN|13|2|YGR106C|478
KAN|13|3|YLR246W|416
KAN|13|4|YJR118C|62
KAN|13|5|YDR205W|508
KAN|13|6|YGR038W|469
KAN|13|7|YJR131W|483
KAN|13|8|YJR134C|562
KAN|13|9|YER120W|580
KAN|13|10|YER122C|481
KAN|13|11|YJR117W|557
KAN|13|12|YER113C|504
KAN|13|13|YJR040W|465
KAN|13|14|YKR067W|513
KAN|13|15|YJR031C|557
KAN|13|16|YMR054W|571
KAN|13|17|YIR033W|413
KAN|13|18|YJR010C-A|509
KAN|13|19|YJR015W|579
KAN|13|20|YMR052W|418
KAN|13|21|YBR287W|500
KAN|13|22|YBR288C|687
KAN|13|23|YAR002C-A|496
KAN|13|24|YMR119W|698
KAN|14|1|YNL125C|596
KAN|14|2|YNL130C|564
KAN|14|3|YIL030C|464
KAN|14|4|YNL085W|457
KAN|14|5|YNL095C|483
KAN|14|6|YLR390W-A|466
KAN|14|7|YJL078C|458
KAN|14|8|YKR053C|497
KAN|14|9|YNL051W|558
KAN|14|10|YPL137C|547
KAN|14|11|YDL072C|0
KAN|14|12|YCR048W|566
KAN|14|13|YCR067C|517
KAN|14|14|YCR034W|550
KAN|14|15|YGR130C|551
KAN|14|16|YGL223C|560
KAN|14|17|YBR255W|603
KAN|14|18|YER087C-B|529
KAN|14|19|YIL105C|416
KAN|14|20|YDR476C|578
KAN|14|21|YDR525W|579
KAN|14|22|YDR057W|551
KAN|14|23|YBR159W|561
KAN|14|24|YHR123W|863
KAN|15|1|YGR284C|583
KAN|15|2|YOL101C|474
KAN|15|3|YOL107W|466
KAN|15|4|YNL300W|479
KAN|15|5|YOL110W|378
KAN|15|6|YOR317W|418
KAN|15|7|YML071C|583
KAN|15|8|YIR038C|516
KAN|15|9|YML101C|492
KAN|15|10|YOL137W|476
KAN|15|11|YDR424C|423
KAN|15|12|YMR065W|569
KAN|15|13|YML128C|419
KAN|15|14|YHR045W|558
KAN|15|15|YHR181W|534
KAN|15|16|YMR123W|749
KAN|15|17|YLR039C|569
KAN|15|18|YLR050C|651
KAN|15|19|YNR075W|597
KAN|15|20|YOL088C|750
KAN|15|21|YMR313C|582
KAN|15|22|YHR004C|765
KAN|15|23|YLR450W|604
KAN|15|24|YDL192W|808
KAN|16|1|YNR051C|601
KAN|16|2|YJL123C|711
KAN|16|3|YJL117W|625
KAN|16|4|YDL222C|686
KAN|16|5|YDL226C|698
KAN|16|6|YDL231C|631
KAN|16|7|YDL232W|667
KAN|16|8|YJL079C|641
KAN|16|9|YKR088C|615
KAN|16|10|YJL073W|617
KAN|16|11|YJL062W|984
KAN|16|12|YJR066W|628
KAN|16|13|YDR483W|706
KAN|16|14|YER044C|259
KAN|16|15|YDL204W|793
KAN|16|16|YBR058C-A|0
KAN|16|17|YBR096W|0
KAN|16|18|YBR234C|0
KAN|16|19|YDR027C|406
KAN|16|20|YDR032C|573
KAN|16|21|YEL022W|0
KAN|16|22|YER053C-A|0
KAN|16|23|YER100W|61
KAN|16|24|YGL095C|0
NAT|WT Control
KAN|1|1|YCR017C|900
KAN|1|2|YDR056C|554
KAN|1|3|YBR229C|674
KAN|1|4|YCR011C|562
KAN|1|5|YBL011W|628
KAN|1|6|YBL017C|603
KAN|1|7|YCL056C|621
KAN|1|8|YDR137W|523
KAN|1|9|YAR044W|607
KAN|1|10|YBR201W|547
KAN|1|11|YCL045C|714
KAN|1|12|YBR183W|553
KAN|1|13|YDR108W|551
KAN|1|14|YAL007C|571
KAN|1|15|YDR100W|569
KAN|1|16|YAL026C|599
KAN|1|17|YAL023C|576
KAN|1|18|YBL082C|642
KAN|1|19|YDR084C|575
KAN|1|20|YAL042W|530
KAN|1|21|YAL058W|670
KAN|1|22|YGL200C|464
KAN|1|23|YGL203C|776
KAN|1|24|YDR294C|606
KAN|2|1|YDR297W|821
KAN|2|2|YEL001C|466
KAN|2|3|YEL003W|492
KAN|2|4|YDR304C|479
KAN|2|5|YEL004W|468
KAN|2|6|YEL005C|568
KAN|2|7|YDR307W|488
KAN|2|8|YGL084C|536
KAN|2|9|YGL054C|474
KAN|2|10|YER019C-A|468
KAN|2|11|YDR270W|543
KAN|2|12|YDR410C|0
KAN|2|13|YDR411C|571
KAN|2|14|YER004W|550
KAN|2|15|YER005W|507
KAN|2|16|YGL020C|563
KAN|2|17|YEL064C|310
KAN|2|18|YGL027C|534
KAN|2|19|YDR233C|506
KAN|2|20|YEL042W|523
KAN|2|21|YEL043W|443
KAN|2|22|YGL005C|581
KAN|2|23|YGL010W|508
KAN|2|24|YGL012W|0
KAN|3|1|YDR349C|758
KAN|3|2|YDR221W|542
KAN|3|3|YDR222W|489
KAN|3|4|YDR357C|511
KAN|3|5|YEL031W|592
KAN|3|6|YER083C|0
KAN|3|7|YDR344C|543
KAN|3|8|YEL013W|446
KAN|3|9|YEL015W|433
KAN|3|10|YER071C|560
KAN|3|11|YDR320C|499
KAN|3|12|YHR110W|540
KAN|3|13|YIL076W|459
KAN|3|14|YIL090W|390
KAN|3|15|YIL039W|769
KAN|3|16|YIL040W|413
KAN|3|17|YIL043C|526
KAN|3|18|YIL044C|535
KAN|3|19|YGR199W|494
KAN|3|20|YGR202C|491
KAN|3|21|YHR060W|0
KAN|3|22|YIL027C|853
KAN|3|23|YHR079C|544
KAN|3|24|YGR177C|640
KAN|4|1|YGR036C|517
KAN|4|2|YHR039C|499
KAN|4|3|YIL005W|528
KAN|4|4|YIL016W|590
KAN|4|5|YGR170W|567
KAN|4|6|YHR204W|597
KAN|4|7|YGR157W|384
KAN|4|8|YHL003C|617
KAN|4|9|YHR176W|606
KAN|4|10|YHR142W|511
KAN|4|11|YGL226C-A|661
KAN|4|12|YGL231C|530
KAN|4|13|YHL031C|600
KAN|4|14|YHR135C|561
KAN|4|15|YHR136C|609
KAN|4|16|YGR105W|221
KAN|4|17|YLL014W|551
KAN|4|18|YKL020C|437
KAN|4|19|YLR080W|348
KAN|4|20|YKL140W|363
KAN|4|21|YKL008C|556
KAN|4|22|YLR056W|187
KAN|4|23|YLR064W|580
KAN|4|24|YKL119C|409
KAN|5|1|YJL134W|735
KAN|5|2|YLR042C|502
KAN|5|3|YLR023C|453
KAN|5|4|YJL178C|448
KAN|5|5|YJL171C|603
KAN|5|6|YKL094W|478
KAN|5|7|YJL168C|355
KAN|5|8|YKL212W|413
KAN|5|9|YJL192C|477
KAN|5|10|YKL073W|512
KAN|5|11|YKL179C|601
KAN|5|12|YLL043W|492
KAN|5|13|YLL052C|565
KAN|5|14|YLL055W|548
KAN|5|15|YKL063C|628
KAN|5|16|YKL065C|535
KAN|5|17|YJL198W|462
KAN|5|18|YJL196C|535
KAN|5|19|YLL023C|459
KAN|5|20|YLL028W|520
KAN|5|21|YJL212C|601
KAN|5|22|YMR022W|608
KAN|5|23|YMR214W|530
KAN|5|24|YMR215W|619
KAN|6|1|YMR010W|867
KAN|6|2|YMR015C|511
KAN|6|3|YLR207W|516
KAN|6|4|YLR350W|491
KAN|6|5|YLR220W|437
KAN|6|6|YML012W|549
KAN|6|7|YML008C|389
KAN|6|8|YMR202W|374
KAN|6|9|YLR194C|534
KAN|6|10|YMR183C|517
KAN|6|11|YML019W|598
KAN|6|12|YML013W|552
KAN|6|13|YLR292C|473
KAN|6|14|YMR161W|572
KAN|6|15|YMR163C|564
KAN|6|16|YLR396C|0
KAN|6|17|YMR152W|611
KAN|6|18|YLR130C|584
KAN|6|19|YLR268W|463
KAN|6|20|YMR029C|528
KAN|6|21|YMR031C|607
KAN|6|22|YLR372W|407
KAN|6|23|YLR242C|595
KAN|6|24|YLR250W|591
KAN|7|1|YLR120C|707
KAN|7|2|YOR245C|498
KAN|7|3|YOR115C|473
KAN|7|4|YNL297C|513
KAN|7|5|YNL156C|586
KAN|7|6|YNL153C|414
KAN|7|7|YOR002W|607
KAN|7|8|YOR092W|467
KAN|7|9|YOR214C|685
KAN|7|10|YOR216C|690
KAN|7|11|YOR085W|499
KAN|7|12|YOR089C|466
KAN|7|13|YNL194C|488
KAN|7|14|YNL327W|622
KAN|7|15|YNL190W|698
KAN|7|16|YNL323W|657
KAN|7|17|YOR198C|7
KAN|7|18|YOR067C|641
KAN|7|19|YOR070C|558
KAN|7|20|YOR079C|489
KAN|7|21|YMR307W|588
KAN|7|22|YOR049C|571
KAN|7|23|YMR292W|543
KAN|7|24|YNL219C|595
KAN|8|1|YMR299C|725
KAN|8|2|YOR165W|488
KAN|8|3|YOR036W|195
KAN|8|4|YOR171C|608
KAN|8|5|YOR175C|440
KAN|8|6|YOR042W|538
KAN|8|7|YOR044W|557
KAN|8|8|YNL238W|653
KAN|8|9|YMR264W|445
KAN|8|10|YMR272C|330
KAN|8|11|YMR274C|568
KAN|8|12|YOR016C|570
KAN|8|13|YNL280C|507
KAN|8|14|YMR251W-A|543
KAN|8|15|YMR253C|537
KAN|8|16|YPR028W|566
KAN|8|17|YPL227C|593
KAN|8|18|YOL013C|631
KAN|8|19|YOL018C|531
KAN|8|20|YPR003C|582
KAN|8|21|YPL246C|553
KAN|8|22|YOR377W|568
KAN|8|23|YPL274W|565
KAN|8|24|YPL051W|689
KAN|9|1|YPL170W|720
KAN|9|2|YOL065C|560
KAN|9|3|YOR311C|386
KAN|9|4|YOR321W|475
KAN|9|5|YPL195W|659
KAN|9|6|YOL047C|480
KAN|9|7|YOR307C|455
KAN|9|8|YPL087W|480
KAN|9|9|YPL207W|495
KAN|9|10|YPL206C|466
KAN|9|11|YOR284W|466
KAN|9|12|YOR285W|589
KAN|9|13|YOR288C|540
KAN|9|14|YOL030W|492
KAN|9|15|YOL031C|618
KAN|9|16|YOR291W|509
KAN|9|17|YCL025C|572
KAN|9|18|YDL052C|566
KAN|9|19|YPR173C|302
KAN|9|20|YCL001W|610
KAN|9|21|YPR148C|529
KAN|9|22|YPR149W|362
KAN|9|23|YDL018C|544
KAN|9|24|YBR067C|555
KAN|10|1|YDL019C|812
KAN|10|2|YPR135W|458
KAN|10|3|YGR227W|660
KAN|10|4|YBR162W-A|648
KAN|10|5|YBR164C|620
KAN|10|6|YBR052C|650
KAN|10|7|YBR171W|437
KAN|10|8|YBR036C|357
KAN|10|9|YPR114W|466
KAN|10|10|YFR041C|522
KAN|10|11|YBR132C|531
KAN|10|12|YBR106W|376
KAN|10|13|YPR063C|588
KAN|10|14|YPR071W|459
KAN|10|15|YBL102W|642
KAN|10|16|YBR097W|0
KAN|10|17|YDL121C|623
KAN|10|18|YDR518W|0
KAN|10|19|YDR519W|598
KAN|10|20|YDR524C|573
KAN|10|21|YML048W|564
KAN|10|22|YJR073C|505
KAN|10|23|wt_blank_sean|0
KAN|10|24|YJR088C|619
KAN|11|1|YDR503C|635
KAN|11|2|YML059C|532
KAN|11|3|YML055W|484
KAN|11|4|YDL099W|456
KAN|11|5|YDL100C|416
KAN|11|6|YDR484W|191
KAN|11|7|YDR492W|495
KAN|11|8|YGL126W|469
KAN|11|9|YIL124W|535
KAN|11|10|YDL091C|527
KAN|11|11|YDL093W|562
KAN|11|12|YFL048C|644
KAN|11|13|YDL095W|477
KAN|11|14|YFL025C|630
KAN|11|15|YGL161C|431
KAN|11|16|YGL167C|464
KAN|11|17|YGR261C|707
KAN|11|18|YGR263C|624
KAN|11|19|YGR266W|556
KAN|11|20|YNR039C|537
KAN|11|21|YNL146W|474
KAN|11|22|YNR019W|439
KAN|11|23|YCR043C|590
KAN|11|24|YNR021W|666
KAN|12|1|YCR044C|860
KAN|12|2|YCR061W|526
KAN|12|3|YNR030W|497
KAN|12|4|YBR177C|446
KAN|12|5|YNR008W|558
KAN|12|6|YNR013C|497
KAN|12|7|YBR283C|485
KAN|12|8|YNL041C|542
KAN|12|9|YNL044W|463
KAN|12|10|YBR290W|547
KAN|12|11|YNL046W|532
KAN|12|12|YNL049C|536
KAN|12|13|YBR273C|567
KAN|12|14|YBR264C|509
KAN|12|15|YNL008C|615
KAN|12|16|YDL137W|541
KAN|12|17|YJL024C|671
KAN|12|18|YJL029C|0
KAN|12|19|YML067C|523
KAN|12|20|YJL004C|588
KAN|12|21|YML038C|522
KAN|12|22|YER151C|333
KAN|12|23|YML075C|553
KAN|12|24|YGR086C|566
KAN|13|1|YGR089W|538
KAN|13|2|YGR106C|463
KAN|13|3|YLR246W|386
KAN|13|4|YJR118C|165
KAN|13|5|YDR205W|466
KAN|13|6|YGR038W|428
KAN|13|7|YJR131W|580
KAN|13|8|YJR134C|546
KAN|13|9|YER120W|613
KAN|13|10|YER122C|442
KAN|13|11|YJR117W|562
KAN|13|12|YER113C|405
KAN|13|13|YJR040W|409
KAN|13|14|YKR067W|568
KAN|13|15|YJR031C|526
KAN|13|16|YMR054W|564
KAN|13|17|YIR033W|427
KAN|13|18|YJR010C-A|518
KAN|13|19|YJR015W|564
KAN|13|20|YMR052W|403
KAN|13|21|YBR287W|501
KAN|13|22|YBR288C|641
KAN|13|23|YAR002C-A|477
KAN|13|24|YMR119W|563
KAN|14|1|YNL125C|594
KAN|14|2|YNL130C|636
KAN|14|3|YIL030C|421
KAN|14|4|YNL085W|443
KAN|14|5|YNL095C|456
KAN|14|6|YLR390W-A|432
KAN|14|7|YJL078C|412
KAN|14|8|YKR053C|470
KAN|14|9|YNL051W|522
KAN|14|10|YPL137C|526
KAN|14|11|YDL072C|62
KAN|14|12|YCR048W|493
KAN|14|13|YCR067C|421
KAN|14|14|YCR034W|478
KAN|14|15|YGR130C|560
KAN|14|16|YGL223C|525
KAN|14|17|YBR255W|571
KAN|14|18|YER087C-B|539
KAN|14|19|YIL105C|393
KAN|14|20|YDR476C|601
KAN|14|21|YDR525W|561
KAN|14|22|YDR057W|486
KAN|14|23|YBR159W|495
KAN|14|24|YHR123W|628
KAN|15|1|YGR284C|718
KAN|15|2|YOL101C|512
KAN|15|3|YOL107W|500
KAN|15|4|YNL300W|483
KAN|15|5|YOL110W|409
KAN|15|6|YOR317W|455
KAN|15|7|YML071C|651
KAN|15|8|YIR038C|560
KAN|15|9|YML101C|472
KAN|15|10|YOL137W|448
KAN|15|11|YDR424C|463
KAN|15|12|YMR065W|582
KAN|15|13|YML128C|399
KAN|15|14|YHR045W|468
KAN|15|15|YHR181W|479
KAN|15|16|YMR123W|549
KAN|15|17|YLR039C|451
KAN|15|18|YLR050C|585
KAN|15|19|YNR075W|574
KAN|15|20|YOL088C|666
KAN|15|21|YMR313C|556
KAN|15|22|YHR004C|613
KAN|15|23|YLR450W|606
KAN|15|24|YDL192W|630
KAN|16|1|YNR051C|677
KAN|16|2|YJL123C|615
KAN|16|3|YJL117W|577
KAN|16|4|YDL222C|575
KAN|16|5|YDL226C|574
KAN|16|6|YDL231C|496
KAN|16|7|YDL232W|507
KAN|16|8|YJL079C|546
KAN|16|9|YKR088C|583
KAN|16|10|YJL073W|627
KAN|16|11|YJL062W|765
KAN|16|12|YJR066W|500
KAN|16|13|YDR483W|641
KAN|16|14|YER044C|218
KAN|16|15|YDL204W|759
KAN|16|16|YBR058C-A|0
KAN|16|17|YBR096W|0
KAN|16|18|YBR234C|0
KAN|16|19|YDR027C|0
KAN|16|20|YDR032C|455
KAN|16|21|YEL022W|0
KAN|16|22|YER053C-A|0
KAN|16|23|YER100W|123
KAN|16|24|YGL095C|126
NAT|WT Control
KAN|1|1|YCR017C|501
KAN|1|2|YDR056C|460
KAN|1|3|YBR229C|530
KAN|1|4|YCR011C|455
KAN|1|5|YBL011W|487
KAN|1|6|YBL017C|520
KAN|1|7|YCL056C|521
KAN|1|8|YDR137W|439
KAN|1|9|YAR044W|521
KAN|1|10|YBR201W|529
KAN|1|11|YCL045C|539
KAN|1|12|YBR183W|513
KAN|1|13|YDR108W|543
KAN|1|14|YAL007C|524
KAN|1|15|YDR100W|495
KAN|1|16|YAL026C|582
KAN|1|17|YAL023C|573
KAN|1|18|YBL082C|680
KAN|1|19|YDR084C|540
KAN|1|20|YAL042W|486
KAN|1|21|YAL058W|588
KAN|1|22|YGL200C|310
KAN|1|23|YGL203C|660
KAN|1|24|YDR294C|768
KAN|2|1|YDR297W|664
KAN|2|2|YEL001C|462
KAN|2|3|YEL003W|486
KAN|2|4|YDR304C|498
KAN|2|5|YEL004W|442
KAN|2|6|YEL005C|561
KAN|2|7|YDR307W|456
KAN|2|8|YGL084C|515
KAN|2|9|YGL054C|413
KAN|2|10|YER019C-A|448
KAN|2|11|YDR270W|497
KAN|2|12|YDR410C|0
KAN|2|13|YDR411C|521
KAN|2|14|YER004W|484
KAN|2|15|YER005W|444
KAN|2|16|YGL020C|527
KAN|2|17|YEL064C|285
KAN|2|18|YGL027C|467
KAN|2|19|YDR233C|543
KAN|2|20|YEL042W|541
KAN|2|21|YEL043W|412
KAN|2|22|YGL005C|623
KAN|2|23|YGL010W|530
KAN|2|24|YGL012W|0
KAN|3|1|YDR349C|594
KAN|3|2|YDR221W|520
KAN|3|3|YDR222W|465
KAN|3|4|YDR357C|474
KAN|3|5|YEL031W|593
KAN|3|6|YER083C|0
KAN|3|7|YDR344C|496
KAN|3|8|YEL013W|420
KAN|3|9|YEL015W|440
KAN|3|10|YER071C|523
KAN|3|11|YDR320C|462
KAN|3|12|YHR110W|506
KAN|3|13|YIL076W|397
KAN|3|14|YIL090W|358
KAN|3|15|YIL039W|793
KAN|3|16|YIL040W|391
KAN|3|17|YIL043C|467
KAN|3|18|YIL044C|459
KAN|3|19|YGR199W|519
KAN|3|20|YGR202C|603
KAN|3|21|YHR060W|0
KAN|3|22|YIL027C|878
KAN|3|23|YHR079C|537
KAN|3|24|YGR177C|859
KAN|4|1|YGR036C|460
KAN|4|2|YHR039C|473
KAN|4|3|YIL005W|489
KAN|4|4|YIL016W|528
KAN|4|5|YGR170W|570
KAN|4|6|YHR204W|606
KAN|4|7|YGR157W|366
KAN|4|8|YHL003C|605
KAN|4|9|YHR176W|586
KAN|4|10|YHR142W|483
KAN|4|11|YGL226C-A|608
KAN|4|12|YGL231C|451
KAN|4|13|YHL031C|582
KAN|4|14|YHR135C|491
KAN|4|15|YHR136C|539
KAN|4|16|YGR105W|233
KAN|4|17|YLL014W|483
KAN|4|18|YKL020C|356
KAN|4|19|YLR080W|480
KAN|4|20|YKL140W|403
KAN|4|21|YKL008C|389
KAN|4|22|YLR056W|173
KAN|4|23|YLR064W|573
KAN|4|24|YKL119C|418
KAN|5|1|YJL134W|566
KAN|5|2|YLR042C|507
KAN|5|3|YLR023C|458
KAN|5|4|YJL178C|462
KAN|5|5|YJL171C|651
KAN|5|6|YKL094W|508
KAN|5|7|YJL168C|378
KAN|5|8|YKL212W|379
KAN|5|9|YJL192C|462
KAN|5|10|YKL073W|473
KAN|5|11|YKL179C|591
KAN|5|12|YLL043W|475
KAN|5|13|YLL052C|596
KAN|5|14|YLL055W|544
KAN|5|15|YKL063C|605
KAN|5|16|YKL065C|615
KAN|5|17|YJL198W|455
KAN|5|18|YJL196C|578
KAN|5|19|YLL023C|470
KAN|5|20|YLL028W|563
KAN|5|21|YJL212C|615
KAN|5|22|YMR022W|620
KAN|5|23|YMR214W|578
KAN|5|24|YMR215W|781
KAN|6|1|YMR010W|712
KAN|6|2|YMR015C|448
KAN|6|3|YLR207W|507
KAN|6|4|YLR350W|463
KAN|6|5|YLR220W|458
KAN|6|6|YML012W|500
KAN|6|7|YML008C|373
KAN|6|8|YMR202W|346
KAN|6|9|YLR194C|491
KAN|6|10|YMR183C|455
KAN|6|11|YML019W|580
KAN|6|12|YML013W|515
KAN|6|13|YLR292C|430
KAN|6|14|YMR161W|537
KAN|6|15|YMR163C|574
KAN|6|16|YLR396C|0
KAN|6|17|YMR152W|608
KAN|6|18|YLR130C|563
KAN|6|19|YLR268W|459
KAN|6|20|YMR029C|458
KAN|6|21|YMR031C|601
KAN|6|22|YLR372W|425
KAN|6|23|YLR242C|675
KAN|6|24|YLR250W|767
KAN|7|1|YLR120C|556
KAN|7|2|YOR245C|481
KAN|7|3|YOR115C|441
KAN|7|4|YNL297C|511
KAN|7|5|YNL156C|536
KAN|7|6|YNL153C|429
KAN|7|7|YOR002W|630
KAN|7|8|YOR092W|487
KAN|7|9|YOR214C|645
KAN|7|10|YOR216C|676
KAN|7|11|YOR085W|477
KAN|7|12|YOR089C|407
KAN|7|13|YNL194C|467
KAN|7|14|YNL327W|596
KAN|7|15|YNL190W|612
KAN|7|16|YNL323W|647
KAN|7|17|YOR198C|44
KAN|7|18|YOR067C|600
KAN|7|19|YOR070C|552
KAN|7|20|YOR079C|501
KAN|7|21|YMR307W|644
KAN|7|22|YOR049C|510
KAN|7|23|YMR292W|527
KAN|7|24|YNL219C|716
KAN|8|1|YMR299C|540
KAN|8|2|YOR165W|472
KAN|8|3|YOR036W|183
KAN|8|4|YOR171C|580
KAN|8|5|YOR175C|491
KAN|8|6|YOR042W|540
KAN|8|7|YOR044W|552
KAN|8|8|YNL238W|634
KAN|8|9|YMR264W|484
KAN|8|10|YMR272C|343
KAN|8|11|YMR274C|507
KAN|8|12|YOR016C|533
KAN|8|13|YNL280C|484
KAN|8|14|YMR251W-A|500
KAN|8|15|YMR253C|538
KAN|8|16|YPR028W|551
KAN|8|17|YPL227C|650
KAN|8|18|YOL013C|540
KAN|8|19|YOL018C|546
KAN|8|20|YPR003C|551
KAN|8|21|YPL246C|516
KAN|8|22|YOR377W|505
KAN|8|23|YPL274W|587
KAN|8|24|YPL051W|835
KAN|9|1|YPL170W|546
KAN|9|2|YOL065C|512
KAN|9|3|YOR311C|332
KAN|9|4|YOR321W|480
KAN|9|5|YPL195W|626
KAN|9|6|YOL047C|494
KAN|9|7|YOR307C|451
KAN|9|8|YPL087W|510
KAN|9|9|YPL207W|509
KAN|9|10|YPL206C|476
KAN|9|11|YOR284W|479
KAN|9|12|YOR285W|547
KAN|9|13|YOR288C|488
KAN|9|14|YOL030W|483
KAN|9|15|YOL031C|609
KAN|9|16|YOR291W|496
KAN|9|17|YCL025C|589
KAN|9|18|YDL052C|583
KAN|9|19|YPR173C|245
KAN|9|20|YCL001W|585
KAN|9|21|YPR148C|492
KAN|9|22|YPR149W|425
KAN|9|23|YDL018C|583
KAN|9|24|YBR067C|639
KAN|10|1|YDL019C|643
KAN|10|2|YPR135W|416
KAN|10|3|YGR227W|585
KAN|10|4|YBR162W-A|602
KAN|10|5|YBR164C|606
KAN|10|6|YBR052C|650
KAN|10|7|YBR171W|423
KAN|10|8|YBR036C|321
KAN|10|9|YPR114W|477
KAN|10|10|YFR041C|487
KAN|10|11|YBR132C|516
KAN|10|12|YBR106W|371
KAN|10|13|YPR063C|499
KAN|10|14|YPR071W|466
KAN|10|15|YBL102W|652
KAN|10|16|YBR097W|0
KAN|10|17|YDL121C|625
KAN|10|18|YDR518W|0
KAN|10|19|YDR519W|548
KAN|10|20|YDR524C|514
KAN|10|21|YML048W|561
KAN|10|22|YJR073C|520
KAN|10|23|wt_blank_sean|0
KAN|10|24|YJR088C|696
KAN|11|1|YDR503C|516
KAN|11|2|YML059C|486
KAN|11|3|YML055W|472
KAN|11|4|YDL099W|472
KAN|11|5|YDL100C|456
KAN|11|6|YDR484W|198
KAN|11|7|YDR492W|476
KAN|11|8|YGL126W|473
KAN|11|9|YIL124W|524
KAN|11|10|YDL091C|501
KAN|11|11|YDL093W|520
KAN|11|12|YFL048C|598
KAN|11|13|YDL095W|473
KAN|11|14|YFL025C|608
KAN|11|15|YGL161C|443
KAN|11|16|YGL167C|443
KAN|11|17|YGR261C|703
KAN|11|18|YGR263C|610
KAN|11|19|YGR266W|541
KAN|11|20|YNR039C|569
KAN|11|21|YNL146W|462
KAN|11|22|YNR019W|714
KAN|11|23|YCR043C|587
KAN|11|24|YNR021W|748
KAN|12|1|YCR044C|681
KAN|12|2|YCR061W|476
KAN|12|3|YNR030W|514
KAN|12|4|YBR177C|473
KAN|12|5|YNR008W|544
KAN|12|6|YNR013C|496
KAN|12|7|YBR283C|474
KAN|12|8|YNL041C|502
KAN|12|9|YNL044W|465
KAN|12|10|YBR290W|555
KAN|12|11|YNL046W|505
KAN|12|12|YNL049C|504
KAN|12|13|YBR273C|535
KAN|12|14|YBR264C|483
KAN|12|15|YNL008C|595
KAN|12|16|YDL137W|545
KAN|12|17|YJL024C|663
KAN|12|18|YJL029C|0
KAN|12|19|YML067C|473
KAN|12|20|YJL004C|565
KAN|12|21|YML038C|499
KAN|12|22|YER151C|321
KAN|12|23|YML075C|545
KAN|12|24|YGR086C|636
KAN|13|1|YGR089W|452
KAN|13|2|YGR106C|484
KAN|13|3|YLR246W|380
KAN|13|4|YJR118C|208
KAN|13|5|YDR205W|464
KAN|13|6|YGR038W|447
KAN|13|7|YJR131W|560
KAN|13|8|YJR134C|522
KAN|13|9|YER120W|576
KAN|13|10|YER122C|482
KAN|13|11|YJR117W|572
KAN|13|12|YER113C|458
KAN|13|13|YJR040W|410
KAN|13|14|YKR067W|575
KAN|13|15|YJR031C|490
KAN|13|16|YMR054W|550
KAN|13|17|YIR033W|364
KAN|13|18|YJR010C-A|484
KAN|13|19|YJR015W|511
KAN|13|20|YMR052W|379
KAN|13|21|YBR287W|486
KAN|13|22|YBR288C|637
KAN|13|23|YAR002C-A|492
KAN|13|24|YMR119W|593
KAN|14|1|YNL125C|464
KAN|14|2|YNL130C|586
KAN|14|3|YIL030C|440
KAN|14|4|YNL085W|438
KAN|14|5|YNL095C|486
KAN|14|6|YLR390W-A|424
KAN|14|7|YJL078C|432
KAN|14|8|YKR053C|474
KAN|14|9|YNL051W|537
KAN|14|10|YPL137C|546
KAN|14|11|YDL072C|59
KAN|14|12|YCR048W|547
KAN|14|13|YCR067C|459
KAN|14|14|YCR034W|508
KAN|14|15|YGR130C|550
KAN|14|16|YGL223C|517
KAN|14|17|YBR255W|597
KAN|14|18|YER087C-B|518
KAN|14|19|YIL105C|364
KAN|14|20|YDR476C|559
KAN|14|21|YDR525W|537
KAN|14|22|YDR057W|499
KAN|14|23|YBR159W|510
KAN|14|24|YHR123W|761
KAN|15|1|YGR284C|576
KAN|15|2|YOL101C|522
KAN|15|3|YOL107W|477
KAN|15|4|YNL300W|454
KAN|15|5|YOL110W|421
KAN|15|6|YOR317W|428
KAN|15|7|YML071C|579
KAN|15|8|YIR038C|524
KAN|15|9|YML101C|467
KAN|15|10|YOL137W|441
KAN|15|11|YDR424C|419
KAN|15|12|YMR065W|518
KAN|15|13|YML128C|404
KAN|15|14|YHR045W|491
KAN|15|15|YHR181W|537
KAN|15|16|YMR123W|652
KAN|15|17|YLR039C|519
KAN|15|18|YLR050C|679
KAN|15|19|YNR075W|566
KAN|15|20|YOL088C|703
KAN|15|21|YMR313C|602
KAN|15|22|YHR004C|701
KAN|15|23|YLR450W|642
KAN|15|24|YDL192W|712
KAN|16|1|YNR051C|614
KAN|16|2|YJL123C|755
KAN|16|3|YJL117W|656
KAN|16|4|YDL222C|672
KAN|16|5|YDL226C|690
KAN|16|6|YDL231C|536
KAN|16|7|YDL232W|641
KAN|16|8|YJL079C|624
KAN|16|9|YKR088C|623
KAN|16|10|YJL073W|644
KAN|16|11|YJL062W|925
KAN|16|12|YJR066W|577
KAN|16|13|YDR483W|744
KAN|16|14|YER044C|263
KAN|16|15|YDL204W|862
KAN|16|16|YBR058C-A|4
KAN|16|17|YBR096W|0
KAN|16|18|YBR234C|0
KAN|16|19|YDR027C|0
KAN|16|20|YDR032C|536
KAN|16|21|YEL022W|0
KAN|16|22|YER053C-A|0
KAN|16|23|YER100W|77
KAN|16|24|YGL095C|230
NAT|WT Control
KAN|1|1|YCR017C|1088
KAN|1|2|YDR056C|599
KAN|1|3|YBR229C|778
KAN|1|4|YCR011C|603
KAN|1|5|YBL011W|723
KAN|1|6|YBL017C|853
KAN|1|7|YCL056C|875
KAN|1|8|YDR137W|916
KAN|1|9|YAR044W|744
KAN|1|10|YBR201W|941
KAN|1|11|YCL045C|771
KAN|1|12|YBR183W|936
KAN|1|13|YDR108W|958
KAN|1|14|YAL007C|840
KAN|1|15|YDR100W|858
KAN|1|16|YAL026C|884
KAN|1|17|YAL023C|842
KAN|1|18|YBL082C|1121
KAN|1|19|YDR084C|860
KAN|1|20|YAL042W|991
KAN|1|21|YAL058W|980
KAN|1|22|YGL200C|0
KAN|1|23|YGL203C|1160
KAN|1|24|YDR294C|907
KAN|2|1|YDR297W|1204
KAN|2|2|YEL001C|674
KAN|2|3|YEL003W|547
KAN|2|4|YDR304C|701
KAN|2|5|YEL004W|704
KAN|2|6|YEL005C|782
KAN|2|7|YDR307W|764
KAN|2|8|YGL084C|778
KAN|2|9|YGL054C|683
KAN|2|10|YER019C-A|761
KAN|2|11|YDR270W|775
KAN|2|12|YDR410C|0
KAN|2|13|YDR411C|792
KAN|2|14|YER004W|829
KAN|2|15|YER005W|829
KAN|2|16|YGL020C|868
KAN|2|17|YEL064C|208
KAN|2|18|YGL027C|919
KAN|2|19|YDR233C|783
KAN|2|20|YEL042W|793
KAN|2|21|YEL043W|688
KAN|2|22|YGL005C|1057
KAN|2|23|YGL010W|882
KAN|2|24|YGL012W|0
KAN|3|1|YDR349C|933
KAN|3|2|YDR221W|747
KAN|3|3|YDR222W|716
KAN|3|4|YDR357C|767
KAN|3|5|YEL031W|919
KAN|3|6|YER083C|0
KAN|3|7|YDR344C|760
KAN|3|8|YEL013W|674
KAN|3|9|YEL015W|655
KAN|3|10|YER071C|748
KAN|3|11|YDR320C|783
KAN|3|12|YHR110W|724
KAN|3|13|YIL076W|475
KAN|3|14|YIL090W|498
KAN|3|15|YIL039W|1230
KAN|3|16|YIL040W|523
KAN|3|17|YIL043C|833
KAN|3|18|YIL044C|870
KAN|3|19|YGR199W|758
KAN|3|20|YGR202C|757
KAN|3|21|YHR060W|0
KAN|3|22|YIL027C|1338
KAN|3|23|YHR079C|853
KAN|3|24|YGR177C|1061
KAN|4|1|YGR036C|870
KAN|4|2|YHR039C|673
KAN|4|3|YIL005W|675
KAN|4|4|YIL016W|706
KAN|4|5|YGR170W|734
KAN|4|6|YHR204W|653
KAN|4|7|YGR157W|518
KAN|4|8|YHL003C|773
KAN|4|9|YHR176W|773
KAN|4|10|YHR142W|761
KAN|4|11|YGL226C-A|804
KAN|4|12|YGL231C|735
KAN|4|13|YHL031C|875
KAN|4|14|YHR135C|848
KAN|4|15|YHR136C|785
KAN|4|16|YGR105W|0
KAN|4|17|YLL014W|930
KAN|4|18|YKL020C|731
KAN|4|19|YLR080W|746
KAN|4|20|YKL140W|788
KAN|4|21|YKL008C|833
KAN|4|22|YLR056W|287
KAN|4|23|YLR064W|802
KAN|4|24|YKL119C|565
KAN|5|1|YJL134W|859
KAN|5|2|YLR042C|787
KAN|5|3|YLR023C|769
KAN|5|4|YJL178C|690
KAN|5|5|YJL171C|779
KAN|5|6|YKL094W|781
KAN|5|7|YJL168C|503
KAN|5|8|YKL212W|518
KAN|5|9|YJL192C|680
KAN|5|10|YKL073W|718
KAN|5|11|YKL179C|816
KAN|5|12|YLL043W|681
KAN|5|13|YLL052C|628
KAN|5|14|YLL055W|698
KAN|5|15|YKL063C|668
KAN|5|16|YKL065C|748
KAN|5|17|YJL198W|785
KAN|5|18|YJL196C|763
KAN|5|19|YLL023C|684
KAN|5|20|YLL028W|755
KAN|5|21|YJL212C|846
KAN|5|22|YMR022W|842
KAN|5|23|YMR214W|813
KAN|5|24|YMR215W|917
KAN|6|1|YMR010W|1137
KAN|6|2|YMR015C|614
KAN|6|3|YLR207W|721
KAN|6|4|YLR350W|677
KAN|6|5|YLR220W|767
KAN|6|6|YML012W|723
KAN|6|7|YML008C|505
KAN|6|8|YMR202W|346
KAN|6|9|YLR194C|751
KAN|6|10|YMR183C|660
KAN|6|11|YML019W|787
KAN|6|12|YML013W|578
KAN|6|13|YLR292C|749
KAN|6|14|YMR161W|822
KAN|6|15|YMR163C|728
KAN|6|16|YLR396C|171
KAN|6|17|YMR152W|716
KAN|6|18|YLR130C|794
KAN|6|19|YLR268W|689
KAN|6|20|YMR029C|762
KAN|6|21|YMR031C|823
KAN|6|22|YLR372W|657
KAN|6|23|YLR242C|883
KAN|6|24|YLR250W|1007
KAN|7|1|YLR120C|1395
KAN|7|2|YOR245C|832
KAN|7|3|YOR115C|669
KAN|7|4|YNL297C|773
KAN|7|5|YNL156C|666
KAN|7|6|YNL153C|690
KAN|7|7|YOR002W|973
KAN|7|8|YOR092W|803
KAN|7|9|YOR214C|702
KAN|7|10|YOR216C|806
KAN|7|11|YOR085W|685
KAN|7|12|YOR089C|639
KAN|7|13|YNL194C|625
KAN|7|14|YNL327W|799
KAN|7|15|YNL190W|657
KAN|7|16|YNL323W|797
KAN|7|17|YOR198C|890
KAN|7|18|YOR067C|859
KAN|7|19|YOR070C|834
KAN|7|20|YOR079C|785
KAN|7|21|YMR307W|781
KAN|7|22|YOR049C|825
KAN|7|23|YMR292W|833
KAN|7|24|YNL219C|937
KAN|8|1|YMR299C|1085
KAN|8|2|YOR165W|670
KAN|8|3|YOR036W|158
KAN|8|4|YOR171C|696
KAN|8|5|YOR175C|593
KAN|8|6|YOR042W|646
KAN|8|7|YOR044W|729
KAN|8|8|YNL238W|913
KAN|8|9|YMR264W|733
KAN|8|10|YMR272C|452
KAN|8|11|YMR274C|715
KAN|8|12|YOR016C|723
KAN|8|13|YNL280C|766
KAN|8|14|YMR251W-A|725
KAN|8|15|YMR253C|735
KAN|8|16|YPR028W|772
KAN|8|17|YPL227C|803
KAN|8|18|YOL013C|790
KAN|8|19|YOL018C|767
KAN|8|20|YPR003C|765
KAN|8|21|YPL246C|785
KAN|8|22|YOR377W|809
KAN|8|23|YPL274W|856
KAN|8|24|YPL051W|1065
KAN|9|1|YPL170W|1020
KAN|9|2|YOL065C|840
KAN|9|3|YOR311C|643
KAN|9|4|YOR321W|755
KAN|9|5|YPL195W|984
KAN|9|6|YOL047C|755
KAN|9|7|YOR307C|333
KAN|9|8|YPL087W|602
KAN|9|9|YPL207W|744
KAN|9|10|YPL206C|744
KAN|9|11|YOR284W|731
KAN|9|12|YOR285W|748
KAN|9|13|YOR288C|715
KAN|9|14|YOL030W|665
KAN|9|15|YOL031C|704
KAN|9|16|YOR291W|766
KAN|9|17|YCL025C|762
KAN|9|18|YDL052C|681
KAN|9|19|YPR173C|311
KAN|9|20|YCL001W|908
KAN|9|21|YPR148C|775
KAN|9|22|YPR149W|717
KAN|9|23|YDL018C|651
KAN|9|24|YBR067C|935
KAN|10|1|YDL019C|1159
KAN|10|2|YPR135W|504
KAN|10|3|YGR227W|799
KAN|10|4|YBR162W-A|754
KAN|10|5|YBR164C|786
KAN|10|6|YBR052C|734
KAN|10|7|YBR171W|735
KAN|10|8|YBR036C|414
KAN|10|9|YPR114W|616
KAN|10|10|YFR041C|684
KAN|10|11|YBR132C|738
KAN|10|12|YBR106W|713
KAN|10|13|YPR063C|811
KAN|10|14|YPR071W|803
KAN|10|15|YBL102W|708
KAN|10|16|YBR097W|0
KAN|10|17|YDL121C|881
KAN|10|18|YDR518W|0
KAN|10|19|YDR519W|885
KAN|10|20|YDR524C|811
KAN|10|21|YML048W|880
KAN|10|22|YJR073C|768
KAN|10|23|wt_blank_sean|800
KAN|10|24|YJR088C|917
KAN|11|1|YDR503C|1023
KAN|11|2|YML059C|682
KAN|11|3|YML055W|705
KAN|11|4|YDL099W|747
KAN|11|5|YDL100C|647
KAN|11|6|YDR484W|366
KAN|11|7|YDR492W|735
KAN|11|8|YGL126W|759
KAN|11|9|YIL124W|750
KAN|11|10|YDL091C|726
KAN|11|11|YDL093W|732
KAN|11|12|YFL048C|745
KAN|11|13|YDL095W|694
KAN|11|14|YFL025C|970
KAN|11|15|YGL161C|588
KAN|11|16|YGL167C|834
KAN|11|17|YGR261C|972
KAN|11|18|YGR263C|851
KAN|11|19|YGR266W|825
KAN|11|20|YNR039C|780
KAN|11|21|YNL146W|742
KAN|11|22|YNR019W|645
KAN|11|23|YCR043C|977
KAN|11|24|YNR021W|867
KAN|12|1|YCR044C|1303
KAN|12|2|YCR061W|729
KAN|12|3|YNR030W|688
KAN|12|4|YBR177C|700
KAN|12|5|YNR008W|686
KAN|12|6|YNR013C|643
KAN|12|7|YBR283C|610
KAN|12|8|YNL041C|696
KAN|12|9|YNL044W|592
KAN|12|10|YBR290W|828
KAN|12|11|YNL046W|774
KAN|12|12|YNL049C|676
KAN|12|13|YBR273C|756
KAN|12|14|YBR264C|621
KAN|12|15|YNL008C|788
KAN|12|16|YDL137W|603
KAN|12|17|YJL024C|1070
KAN|12|18|YJL029C|0
KAN|12|19|YML067C|827
KAN|12|20|YJL004C|870
KAN|12|21|YML038C|747
KAN|12|22|YER151C|301
KAN|12|23|YML075C|852
KAN|12|24|YGR086C|835
KAN|13|1|YGR089W|778
KAN|13|2|YGR106C|660
KAN|13|3|YLR246W|671
KAN|13|4|YJR118C|296
KAN|13|5|YDR205W|701
KAN|13|6|YGR038W|583
KAN|13|7|YJR131W|687
KAN|13|8|YJR134C|766
KAN|13|9|YER120W|751
KAN|13|10|YER122C|667
KAN|13|11|YJR117W|754
KAN|13|12|YER113C|627
KAN|13|13|YJR040W|548
KAN|13|14|YKR067W|668
KAN|13|15|YJR031C|705
KAN|13|16|YMR054W|796
KAN|13|17|YIR033W|487
KAN|13|18|YJR010C-A|820
KAN|13|19|YJR015W|841
KAN|13|20|YMR052W|543
KAN|13|21|YBR287W|809
KAN|13|22|YBR288C|1070
KAN|13|23|YAR002C-A|699
KAN|13|24|YMR119W|915
KAN|14|1|YNL125C|997
KAN|14|2|YNL130C|783
KAN|14|3|YIL030C|594
KAN|14|4|YNL085W|665
KAN|14|5|YNL095C|605
KAN|14|6|YLR390W-A|569
KAN|14|7|YJL078C|658
KAN|14|8|YKR053C|673
KAN|14|9|YNL051W|779
KAN|14|10|YPL137C|648
KAN|14|11|YDL072C|0
KAN|14|12|YCR048W|864
KAN|14|13|YCR067C|715
KAN|14|14|YCR034W|758
KAN|14|15|YGR130C|789
KAN|14|16|YGL223C|727
KAN|14|17|YBR255W|781
KAN|14|18|YER087C-B|617
KAN|14|19|YIL105C|596
KAN|14|20|YDR476C|859
KAN|14|21|YDR525W|850
KAN|14|22|YDR057W|781
KAN|14|23|YBR159W|634
KAN|14|24|YHR123W|914
KAN|15|1|YGR284C|1071
KAN|15|2|YOL101C|685
KAN|15|3|YOL107W|707
KAN|15|4|YNL300W|796
KAN|15|5|YOL110W|572
KAN|15|6|YOR317W|719
KAN|15|7|YML071C|910
KAN|15|8|YIR038C|740
KAN|15|9|YML101C|768
KAN|15|10|YOL137W|604
KAN|15|11|YDR424C|515
KAN|15|12|YMR065W|819
KAN|15|13|YML128C|139
KAN|15|14|YHR045W|792
KAN|15|15|YHR181W|764
KAN|15|16|YMR123W|854
KAN|15|17|YLR039C|943
KAN|15|18|YLR050C|852
KAN|15|19|YNR075W|695
KAN|15|20|YOL088C|1117
KAN|15|21|YMR313C|778
KAN|15|22|YHR004C|878
KAN|15|23|YLR450W|838
KAN|15|24|YDL192W|1105
KAN|16|1|YNR051C|756
KAN|16|2|YJL123C|835
KAN|16|3|YJL117W|741
KAN|16|4|YDL222C|666
KAN|16|5|YDL226C|781
KAN|16|6|YDL231C|683
KAN|16|7|YDL232W|764
KAN|16|8|YJL079C|695
KAN|16|9|YKR088C|685
KAN|16|10|YJL073W|778
KAN|16|11|YJL062W|1112
KAN|16|12|YJR066W|592
KAN|16|13|YDR483W|892
KAN|16|14|YER044C|351
KAN|16|15|YDL204W|1005
KAN|16|16|YBR058C-A|0
KAN|16|17|YBR096W|0
KAN|16|18|YBR234C|0
KAN|16|19|YDR027C|124
KAN|16|20|YDR032C|0
KAN|16|21|YEL022W|0
KAN|16|22|YER053C-A|663
KAN|16|23|YER100W|229
KAN|16|24|YGL095C|0
NAT|WT Control
KAN|1|1|YCR017C|640
KAN|1|2|YDR056C|471
KAN|1|3|YBR229C|755
KAN|1|4|YCR011C|727
KAN|1|5|YBL011W|714
KAN|1|6|YBL017C|858
KAN|1|7|YCL056C|802
KAN|1|8|YDR137W|944
KAN|1|9|YAR044W|639
KAN|1|10|YBR201W|808
KAN|1|11|YCL045C|655
KAN|1|12|YBR183W|862
KAN|1|13|YDR108W|897
KAN|1|14|YAL007C|758
KAN|1|15|YDR100W|877
KAN|1|16|YAL026C|846
KAN|1|17|YAL023C|808
KAN|1|18|YBL082C|1008
KAN|1|19|YDR084C|850
KAN|1|20|YAL042W|893
KAN|1|21|YAL058W|964
KAN|1|22|YGL200C|0
KAN|1|23|YGL203C|1051
KAN|1|24|YDR294C|880
KAN|2|1|YDR297W|1058
KAN|2|2|YEL001C|703
KAN|2|3|YEL003W|489
KAN|2|4|YDR304C|701
KAN|2|5|YEL004W|709
KAN|2|6|YEL005C|785
KAN|2|7|YDR307W|718
KAN|2|8|YGL084C|808
KAN|2|9|YGL054C|651
KAN|2|10|YER019C-A|727
KAN|2|11|YDR270W|757
KAN|2|12|YDR410C|0
KAN|2|13|YDR411C|720
KAN|2|14|YER004W|765
KAN|2|15|YER005W|753
KAN|2|16|YGL020C|825
KAN|2|17|YEL064C|274
KAN|2|18|YGL027C|816
KAN|2|19|YDR233C|755
KAN|2|20|YEL042W|819
KAN|2|21|YEL043W|670
KAN|2|22|YGL005C|976
KAN|2|23|YGL010W|865
KAN|2|24|YGL012W|0
KAN|3|1|YDR349C|921
KAN|3|2|YDR221W|727
KAN|3|3|YDR222W|649
KAN|3|4|YDR357C|723
KAN|3|5|YEL031W|1006
KAN|3|6|YER083C|0
KAN|3|7|YDR344C|729
KAN|3|8|YEL013W|690
KAN|3|9|YEL015W|619
KAN|3|10|YER071C|685
KAN|3|11|YDR320C|773
KAN|3|12|YHR110W|674
KAN|3|13|YIL076W|441
KAN|3|14|YIL090W|456
KAN|3|15|YIL039W|1362
KAN|3|16|YIL040W|689
KAN|3|17|YIL043C|732
KAN|3|18|YIL044C|805
KAN|3|19|YGR199W|714
KAN|3|20|YGR202C|762
KAN|3|21|YHR060W|0
KAN|3|22|YIL027C|1422
KAN|3|23|YHR079C|811
KAN|3|24|YGR177C|1262
KAN|4|1|YGR036C|786
KAN|4|2|YHR039C|645
KAN|4|3|YIL005W|657
KAN|4|4|YIL016W|686
KAN|4|5|YGR170W|706
KAN|4|6|YHR204W|719
KAN|4|7|YGR157W|540
KAN|4|8|YHL003C|739
KAN|4|9|YHR176W|740
KAN|4|10|YHR142W|713
KAN|4|11|YGL226C-A|797
KAN|4|12|YGL231C|709
KAN|4|13|YHL031C|863
KAN|4|14|YHR135C|814
KAN|4|15|YHR136C|800
KAN|4|16|YGR105W|0
KAN|4|17|YLL014W|826
KAN|4|18|YKL020C|704
KAN|4|19|YLR080W|693
KAN|4|20|YKL140W|753
KAN|4|21|YKL008C|755
KAN|4|22|YLR056W|230
KAN|4|23|YLR064W|750
KAN|4|24|YKL119C|651
KAN|5|1|YJL134W|690
KAN|5|2|YLR042C|702
KAN|5|3|YLR023C|739
KAN|5|4|YJL178C|695
KAN|5|5|YJL171C|749
KAN|5|6|YKL094W|755
KAN|5|7|YJL168C|444
KAN|5|8|YKL212W|530
KAN|5|9|YJL192C|643
KAN|5|10|YKL073W|688
KAN|5|11|YKL179C|777
KAN|5|12|YLL043W|622
KAN|5|13|YLL052C|642
KAN|5|14|YLL055W|677
KAN|5|15|YKL063C|653
KAN|5|16|YKL065C|699
KAN|5|17|YJL198W|693
KAN|5|18|YJL196C|695
KAN|5|19|YLL023C|627
KAN|5|20|YLL028W|673
KAN|5|21|YJL212C|796
KAN|5|22|YMR022W|718
KAN|5|23|YMR214W|744
KAN|5|24|YMR215W|981
KAN|6|1|YMR010W|932
KAN|6|2|YMR015C|655
KAN|6|3|YLR207W|674
KAN|6|4|YLR350W|672
KAN|6|5|YLR220W|736
KAN|6|6|YML012W|657
KAN|6|7|YML008C|541
KAN|6|8|YMR202W|415
KAN|6|9|YLR194C|694
KAN|6|10|YMR183C|651
KAN|6|11|YML019W|790
KAN|6|12|YML013W|584
KAN|6|13|YLR292C|708
KAN|6|14|YMR161W|772
KAN|6|15|YMR163C|760
KAN|6|16|YLR396C|105
KAN|6|17|YMR152W|632
KAN|6|18|YLR130C|710
KAN|6|19|YLR268W|686
KAN|6|20|YMR029C|708
KAN|6|21|YMR031C|811
KAN|6|22|YLR372W|653
KAN|6|23|YLR242C|881
KAN|6|24|YLR250W|1143
KAN|7|1|YLR120C|1244
KAN|7|2|YOR245C|820
KAN|7|3|YOR115C|724
KAN|7|4|YNL297C|779
KAN|7|5|YNL156C|688
KAN|7|6|YNL153C|626
KAN|7|7|YOR002W|915
KAN|7|8|YOR092W|763
KAN|7|9|YOR214C|683
KAN|7|10|YOR216C|774
KAN|7|11|YOR085W|690
KAN|7|12|YOR089C|626
KAN|7|13|YNL194C|691
KAN|7|14|YNL327W|755
KAN|7|15|YNL190W|637
KAN|7|16|YNL323W|726
KAN|7|17|YOR198C|779
KAN|7|18|YOR067C|831
KAN|7|19|YOR070C|836
KAN|7|20|YOR079C|744
KAN|7|21|YMR307W|871
KAN|7|22|YOR049C|771
KAN|7|23|YMR292W|787
KAN|7|24|YNL219C|1039
KAN|8|1|YMR299C|822
KAN|8|2|YOR165W|618
KAN|8|3|YOR036W|216
KAN|8|4|YOR171C|621
KAN|8|5|YOR175C|551
KAN|8|6|YOR042W|626
KAN|8|7|YOR044W|737
KAN|8|8|YNL238W|925
KAN|8|9|YMR264W|748
KAN|8|10|YMR272C|483
KAN|8|11|YMR274C|713
KAN|8|12|YOR016C|696
KAN|8|13|YNL280C|712
KAN|8|14|YMR251W-A|714
KAN|8|15|YMR253C|708
KAN|8|16|YPR028W|704
KAN|8|17|YPL227C|822
KAN|8|18|YOL013C|742
KAN|8|19|YOL018C|880
KAN|8|20|YPR003C|744
KAN|8|21|YPL246C|743
KAN|8|22|YOR377W|757
KAN|8|23|YPL274W|817
KAN|8|24|YPL051W|1228
KAN|9|1|YPL170W|828
KAN|9|2|YOL065C|764
KAN|9|3|YOR311C|583
KAN|9|4|YOR321W|718
KAN|9|5|YPL195W|995
KAN|9|6|YOL047C|762
KAN|9|7|YOR307C|472
KAN|9|8|YPL087W|573
KAN|9|9|YPL207W|701
KAN|9|10|YPL206C|778
KAN|9|11|YOR284W|686
KAN|9|12|YOR285W|697
KAN|9|13|YOR288C|674
KAN|9|14|YOL030W|689
KAN|9|15|YOL031C|753
KAN|9|16|YOR291W|774
KAN|9|17|YCL025C|764
KAN|9|18|YDL052C|743
KAN|9|19|YPR173C|261
KAN|9|20|YCL001W|858
KAN|9|21|YPR148C|669
KAN|9|22|YPR149W|666
KAN|9|23|YDL018C|642
KAN|9|24|YBR067C|1030
KAN|10|1|YDL019C|934
KAN|10|2|YPR135W|455
KAN|10|3|YGR227W|762
KAN|10|4|YBR162W-A|831
KAN|10|5|YBR164C|827
KAN|10|6|YBR052C|804
KAN|10|7|YBR171W|738
KAN|10|8|YBR036C|438
KAN|10|9|YPR114W|611
KAN|10|10|YFR041C|650
KAN|10|11|YBR132C|730
KAN|10|12|YBR106W|764
KAN|10|13|YPR063C|750
KAN|10|14|YPR071W|801
KAN|10|15|YBL102W|723
KAN|10|16|YBR097W|0
KAN|10|17|YDL121C|804
KAN|10|18|YDR518W|0
KAN|10|19|YDR519W|760
KAN|10|20|YDR524C|773
KAN|10|21|YML048W|800
KAN|10|22|YJR073C|754
KAN|10|23|wt_blank_sean|725
KAN|10|24|YJR088C|985
KAN|11|1|YDR503C|812
KAN|11|2|YML059C|604
KAN|11|3|YML055W|656
KAN|11|4|YDL099W|747
KAN|11|5|YDL100C|631
KAN|11|6|YDR484W|417
KAN|11|7|YDR492W|695
KAN|11|8|YGL126W|703
KAN|11|9|YIL124W|703
KAN|11|10|YDL091C|682
KAN|11|11|YDL093W|702
KAN|11|12|YFL048C|730
KAN|11|13|YDL095W|669
KAN|11|14|YFL025C|964
KAN|11|15|YGL161C|561
KAN|11|16|YGL167C|712
KAN|11|17|YGR261C|946
KAN|11|18|YGR263C|828
KAN|11|19|YGR266W|749
KAN|11|20|YNR039C|702
KAN|11|21|YNL146W|716
KAN|11|22|YNR019W|633
KAN|11|23|YCR043C|922
KAN|11|24|YNR021W|950
KAN|12|1|YCR044C|1014
KAN|12|2|YCR061W|690
KAN|12|3|YNR030W|672
KAN|12|4|YBR177C|720
KAN|12|5|YNR008W|674
KAN|12|6|YNR013C|618
KAN|12|7|YBR283C|615
KAN|12|8|YNL041C|674
KAN|12|9|YNL044W|635
KAN|12|10|YBR290W|851
KAN|12|11|YNL046W|771
KAN|12|12|YNL049C|668
KAN|12|13|YBR273C|717
KAN|12|14|YBR264C|602
KAN|12|15|YNL008C|739
KAN|12|16|YDL137W|594
KAN|12|17|YJL024C|1132
KAN|12|18|YJL029C|0
KAN|12|19|YML067C|723
KAN|12|20|YJL004C|864
KAN|12|21|YML038C|756
KAN|12|22|YER151C|278
KAN|12|23|YML075C|825
KAN|12|24|YGR086C|877
KAN|13|1|YGR089W|643
KAN|13|2|YGR106C|622
KAN|13|3|YLR246W|633
KAN|13|4|YJR118C|242
KAN|13|5|YDR205W|691
KAN|13|6|YGR038W|596
KAN|13|7|YJR131W|647
KAN|13|8|YJR134C|781
KAN|13|9|YER120W|695
KAN|13|10|YER122C|648
KAN|13|11|YJR117W|756
KAN|13|12|YER113C|618
KAN|13|13|YJR040W|483
KAN|13|14|YKR067W|630
KAN|13|15|YJR031C|642
KAN|13|16|YMR054W|750
KAN|13|17|YIR033W|414
KAN|13|18|YJR010C-A|743
KAN|13|19|YJR015W|735
KAN|13|20|YMR052W|554
KAN|13|21|YBR287W|708
KAN|13|22|YBR288C|969
KAN|13|23|YAR002C-A|661
KAN|13|24|YMR119W|984
KAN|14|1|YNL125C|843
KAN|14|2|YNL130C|707
KAN|14|3|YIL030C|536
KAN|14|4|YNL085W|636
KAN|14|5|YNL095C|538
KAN|14|6|YLR390W-A|498
KAN|14|7|YJL078C|760
KAN|14|8|YKR053C|562
KAN|14|9|YNL051W|791
KAN|14|10|YPL137C|636
KAN|14|11|YDL072C|0
KAN|14|12|YCR048W|737
KAN|14|13|YCR067C|683
KAN|14|14|YCR034W|783
KAN|14|15|YGR130C|752
KAN|14|16|YGL223C|736
KAN|14|17|YBR255W|818
KAN|14|18|YER087C-B|567
KAN|14|19|YIL105C|638
KAN|14|20|YDR476C|814
KAN|14|21|YDR525W|737
KAN|14|22|YDR057W|833
KAN|14|23|YBR159W|660
KAN|14|24|YHR123W|977
KAN|15|1|YGR284C|928
KAN|15|2|YOL101C|638
KAN|15|3|YOL107W|682
KAN|15|4|YNL300W|711
KAN|15|5|YOL110W|572
KAN|15|6|YOR317W|655
KAN|15|7|YML071C|814
KAN|15|8|YIR038C|719
KAN|15|9|YML101C|683
KAN|15|10|YOL137W|541
KAN|15|11|YDR424C|454
KAN|15|12|YMR065W|820
KAN|15|13|YML128C|312
KAN|15|14|YHR045W|754
KAN|15|15|YHR181W|706
KAN|15|16|YMR123W|995
KAN|15|17|YLR039C|1111
KAN|15|18|YLR050C|890
KAN|15|19|YNR075W|779
KAN|15|20|YOL088C|1281
KAN|15|21|YMR313C|780
KAN|15|22|YHR004C|744
KAN|15|23|YLR450W|1014
KAN|15|24|YDL192W|1259
KAN|16|1|YNR051C|649
KAN|16|2|YJL123C|825
KAN|16|3|YJL117W|784
KAN|16|4|YDL222C|811
KAN|16|5|YDL226C|864
KAN|16|6|YDL231C|753
KAN|16|7|YDL232W|876
KAN|16|8|YJL079C|790
KAN|16|9|YKR088C|761
KAN|16|10|YJL073W|906
KAN|16|11|YJL062W|1341
KAN|16|12|YJR066W|678
KAN|16|13|YDR483W|1011
KAN|16|14|YER044C|418
KAN|16|15|YDL204W|1039
KAN|16|16|YBR058C-A|0
KAN|16|17|YBR096W|0
KAN|16|18|YBR234C|0
KAN|16|19|YDR027C|421
KAN|16|20|YDR032C|42
KAN|16|21|YEL022W|0
KAN|16|22|YER053C-A|819
KAN|16|23|YER100W|378
KAN|16|24|YGL095C|0
NAT|WT Control
KAN|1|1|YCR017C|1053
KAN|1|2|YDR056C|535
KAN|1|3|YBR229C|693
KAN|1|4|YCR011C|718
KAN|1|5|YBL011W|582
KAN|1|6|YBL017C|603
KAN|1|7|YCL056C|712
KAN|1|8|YDR137W|610
KAN|1|9|YAR044W|609
KAN|1|10|YBR201W|649
KAN|1|11|YCL045C|645
KAN|1|12|YBR183W|741
KAN|1|13|YDR108W|591
KAN|1|14|YAL007C|682
KAN|1|15|YDR100W|800
KAN|1|16|YAL026C|615
KAN|1|17|YAL023C|614
KAN|1|18|YBL082C|734
KAN|1|19|YDR084C|737
KAN|1|20|YAL042W|612
KAN|1|21|YAL058W|667
KAN|1|22|YGL200C|297
KAN|1|23|YGL203C|771
KAN|1|24|YDR294C|704
KAN|2|1|YDR297W|881
KAN|2|2|YEL001C|486
KAN|2|3|YEL003W|363
KAN|2|4|YDR304C|506
KAN|2|5|YEL004W|501
KAN|2|6|YEL005C|581
KAN|2|7|YDR307W|483
KAN|2|8|YGL084C|599
KAN|2|9|YGL054C|494
KAN|2|10|YER019C-A|570
KAN|2|11|YDR270W|545
KAN|2|12|YDR410C|0
KAN|2|13|YDR411C|630
KAN|2|14|YER004W|525
KAN|2|15|YER005W|573
KAN|2|16|YGL020C|555
KAN|2|17|YEL064C|251
KAN|2|18|YGL027C|559
KAN|2|19|YDR233C|551
KAN|2|20|YEL042W|530
KAN|2|21|YEL043W|441
KAN|2|22|YGL005C|671
KAN|2|23|YGL010W|575
KAN|2|24|YGL012W|0
KAN|3|1|YDR349C|685
KAN|3|2|YDR221W|636
KAN|3|3|YDR222W|540
KAN|3|4|YDR357C|572
KAN|3|5|YEL031W|624
KAN|3|6|YER083C|0
KAN|3|7|YDR344C|599
KAN|3|8|YEL013W|443
KAN|3|9|YEL015W|523
KAN|3|10|YER071C|590
KAN|3|11|YDR320C|580
KAN|3|12|YHR110W|538
KAN|3|13|YIL076W|399
KAN|3|14|YIL090W|375
KAN|3|15|YIL039W|855
KAN|3|16|YIL040W|404
KAN|3|17|YIL043C|608
KAN|3|18|YIL044C|610
KAN|3|19|YGR199W|552
KAN|3|20|YGR202C|551
KAN|3|21|YHR060W|0
KAN|3|22|YIL027C|940
KAN|3|23|YHR079C|589
KAN|3|24|YGR177C|734
KAN|4|1|YGR036C|686
KAN|4|2|YHR039C|538
KAN|4|3|YIL005W|514
KAN|4|4|YIL016W|554
KAN|4|5|YGR170W|604
KAN|4|6|YHR204W|523
KAN|4|7|YGR157W|395
KAN|4|8|YHL003C|592
KAN|4|9|YHR176W|624
KAN|4|10|YHR142W|567
KAN|4|11|YGL226C-A|580
KAN|4|12|YGL231C|603
KAN|4|13|YHL031C|598
KAN|4|14|YHR135C|659
KAN|4|15|YHR136C|584
KAN|4|16|YGR105W|0
KAN|4|17|YLL014W|657
KAN|4|18|YKL020C|586
KAN|4|19|YLR080W|478
KAN|4|20|YKL140W|450
KAN|4|21|YKL008C|583
KAN|4|22|YLR056W|0
KAN|4|23|YLR064W|566
KAN|4|24|YKL119C|610
KAN|5|1|YJL134W|649
KAN|5|2|YLR042C|636
KAN|5|3|YLR023C|611
KAN|5|4|YJL178C|612
KAN|5|5|YJL171C|543
KAN|5|6|YKL094W|527
KAN|5|7|YJL168C|450
KAN|5|8|YKL212W|411
KAN|5|9|YJL192C|551
KAN|5|10|YKL073W|597
KAN|5|11|YKL179C|679
KAN|5|12|YLL043W|569
KAN|5|13|YLL052C|542
KAN|5|14|YLL055W|584
KAN|5|15|YKL063C|587
KAN|5|16|YKL065C|595
KAN|5|17|YJL198W|573
KAN|5|18|YJL196C|548
KAN|5|19|YLL023C|466
KAN|5|20|YLL028W|553
KAN|5|21|YJL212C|568
KAN|5|22|YMR022W|601
KAN|5|23|YMR214W|553
KAN|5|24|YMR215W|580
KAN|6|1|YMR010W|922
KAN|6|2|YMR015C|467
KAN|6|3|YLR207W|639
KAN|6|4|YLR350W|441
KAN|6|5|YLR220W|597
KAN|6|6|YML012W|617
KAN|6|7|YML008C|384
KAN|6|8|YMR202W|198
KAN|6|9|YLR194C|597
KAN|6|10|YMR183C|524
KAN|6|11|YML019W|646
KAN|6|12|YML013W|523
KAN|6|13|YLR292C|546
KAN|6|14|YMR161W|647
KAN|6|15|YMR163C|518
KAN|6|16|YLR396C|0
KAN|6|17|YMR152W|547
KAN|6|18|YLR130C|565
KAN|6|19|YLR268W|489
KAN|6|20|YMR029C|548
KAN|6|21|YMR031C|595
KAN|6|22|YLR372W|441
KAN|6|23|YLR242C|527
KAN|6|24|YLR250W|669
KAN|7|1|YLR120C|847
KAN|7|2|YOR245C|680
KAN|7|3|YOR115C|486
KAN|7|4|YNL297C|580
KAN|7|5|YNL156C|590
KAN|7|6|YNL153C|498
KAN|7|7|YOR002W|711
KAN|7|8|YOR092W|615
KAN|7|9|YOR214C|644
KAN|7|10|YOR216C|632
KAN|7|11|YOR085W|582
KAN|7|12|YOR089C|496
KAN|7|13|YNL194C|586
KAN|7|14|YNL327W|614
KAN|7|15|YNL190W|544
KAN|7|16|YNL323W|556
KAN|7|17|YOR198C|756
KAN|7|18|YOR067C|627
KAN|7|19|YOR070C|521
KAN|7|20|YOR079C|542
KAN|7|21|YMR307W|507
KAN|7|22|YOR049C|556
KAN|7|23|YMR292W|521
KAN|7|24|YNL219C|554
KAN|8|1|YMR299C|772
KAN|8|2|YOR165W|541
KAN|8|3|YOR036W|26
KAN|8|4|YOR171C|577
KAN|8|5|YOR175C|501
KAN|8|6|YOR042W|523
KAN|8|7|YOR044W|630
KAN|8|8|YNL238W|711
KAN|8|9|YMR264W|621
KAN|8|10|YMR272C|326
KAN|8|11|YMR274C|584
KAN|8|12|YOR016C|560
KAN|8|13|YNL280C|609
KAN|8|14|YMR251W-A|618
KAN|8|15|YMR253C|597
KAN|8|16|YPR028W|629
KAN|8|17|YPL227C|671
KAN|8|18|YOL013C|582
KAN|8|19|YOL018C|518
KAN|8|20|YPR003C|554
KAN|8|21|YPL246C|543
KAN|8|22|YOR377W|540
KAN|8|23|YPL274W|548
KAN|8|24|YPL051W|711
KAN|9|1|YPL170W|797
KAN|9|2|YOL065C|615
KAN|9|3|YOR311C|552
KAN|9|4|YOR321W|523
KAN|9|5|YPL195W|769
KAN|9|6|YOL047C|552
KAN|9|7|YOR307C|509
KAN|9|8|YPL087W|525
KAN|9|9|YPL207W|633
KAN|9|10|YPL206C|586
KAN|9|11|YOR284W|591
KAN|9|12|YOR285W|631
KAN|9|13|YOR288C|574
KAN|9|14|YOL030W|566
KAN|9|15|YOL031C|613
KAN|9|16|YOR291W|583
KAN|9|17|YCL025C|560
KAN|9|18|YDL052C|567
KAN|9|19|YPR173C|273
KAN|9|20|YCL001W|631
KAN|9|21|YPR148C|547
KAN|9|22|YPR149W|425
KAN|9|23|YDL018C|484
KAN|9|24|YBR067C|628
KAN|10|1|YDL019C|931
KAN|10|2|YPR135W|420
KAN|10|3|YGR227W|659
KAN|10|4|YBR162W-A|552
KAN|10|5|YBR164C|647
KAN|10|6|YBR052C|594
KAN|10|7|YBR171W|560
KAN|10|8|YBR036C|247
KAN|10|9|YPR114W|531
KAN|10|10|YFR041C|565
KAN|10|11|YBR132C|568
KAN|10|12|YBR106W|510
KAN|10|13|YPR063C|622
KAN|10|14|YPR071W|477
KAN|10|15|YBL102W|599
KAN|10|16|YBR097W|0
KAN|10|17|YDL121C|642
KAN|10|18|YDR518W|0
KAN|10|19|YDR519W|607
KAN|10|20|YDR524C|585
KAN|10|21|YML048W|645
KAN|10|22|YJR073C|515
KAN|10|23|wt_blank_sean|472
KAN|10|24|YJR088C|603
KAN|11|1|YDR503C|848
KAN|11|2|YML059C|485
KAN|11|3|YML055W|600
KAN|11|4|YDL099W|595
KAN|11|5|YDL100C|528
KAN|11|6|YDR484W|318
KAN|11|7|YDR492W|520
KAN|11|8|YGL126W|663
KAN|11|9|YIL124W|638
KAN|11|10|YDL091C|604
KAN|11|11|YDL093W|606
KAN|11|12|YFL048C|607
KAN|11|13|YDL095W|581
KAN|11|14|YFL025C|725
KAN|11|15|YGL161C|441
KAN|11|16|YGL167C|607
KAN|11|17|YGR261C|806
KAN|11|18|YGR263C|655
KAN|11|19|YGR266W|593
KAN|11|20|YNR039C|813
KAN|11|21|YNL146W|525
KAN|11|22|YNR019W|456
KAN|11|23|YCR043C|638
KAN|11|24|YNR021W|570
KAN|12|1|YCR044C|957
KAN|12|2|YCR061W|571
KAN|12|3|YNR030W|544
KAN|12|4|YBR177C|765
KAN|12|5|YNR008W|551
KAN|12|6|YNR013C|549
KAN|12|7|YBR283C|523
KAN|12|8|YNL041C|543
KAN|12|9|YNL044W|545
KAN|12|10|YBR290W|669
KAN|12|11|YNL046W|614
KAN|12|12|YNL049C|558
KAN|12|13|YBR273C|582
KAN|12|14|YBR264C|513
KAN|12|15|YNL008C|591
KAN|12|16|YDL137W|523
KAN|12|17|YJL024C|790
KAN|12|18|YJL029C|0
KAN|12|19|YML067C|578
KAN|12|20|YJL004C|652
KAN|12|21|YML038C|564
KAN|12|22|YER151C|200
KAN|12|23|YML075C|642
KAN|12|24|YGR086C|528
KAN|13|1|YGR089W|714
KAN|13|2|YGR106C|523
KAN|13|3|YLR246W|546
KAN|13|4|YJR118C|243
KAN|13|5|YDR205W|578
KAN|13|6|YGR038W|521
KAN|13|7|YJR131W|522
KAN|13|8|YJR134C|618
KAN|13|9|YER120W|633
KAN|13|10|YER122C|533
KAN|13|11|YJR117W|605
KAN|13|12|YER113C|569
KAN|13|13|YJR040W|405
KAN|13|14|YKR067W|536
KAN|13|15|YJR031C|615
KAN|13|16|YMR054W|625
KAN|13|17|YIR033W|416
KAN|13|18|YJR010C-A|580
KAN|13|19|YJR015W|634
KAN|13|20|YMR052W|515
KAN|13|21|YBR287W|580
KAN|13|22|YBR288C|647
KAN|13|23|YAR002C-A|483
KAN|13|24|YMR119W|610
KAN|14|1|YNL125C|902
KAN|14|2|YNL130C|629
KAN|14|3|YIL030C|496
KAN|14|4|YNL085W|512
KAN|14|5|YNL095C|558
KAN|14|6|YLR390W-A|539
KAN|14|7|YJL078C|516
KAN|14|8|YKR053C|516
KAN|14|9|YNL051W|638
KAN|14|10|YPL137C|585
KAN|14|11|YDL072C|0
KAN|14|12|YCR048W|632
KAN|14|13|YCR067C|587
KAN|14|14|YCR034W|624
KAN|14|15|YGR130C|577
KAN|14|16|YGL223C|570
KAN|14|17|YBR255W|588
KAN|14|18|YER087C-B|510
KAN|14|19|YIL105C|436
KAN|14|20|YDR476C|607
KAN|14|21|YDR525W|590
KAN|14|22|YDR057W|558
KAN|14|23|YBR159W|554
KAN|14|24|YHR123W|728
KAN|15|1|YGR284C|894
KAN|15|2|YOL101C|679
KAN|15|3|YOL107W|587
KAN|15|4|YNL300W|583
KAN|15|5|YOL110W|474
KAN|15|6|YOR317W|599
KAN|15|7|YML071C|741
KAN|15|8|YIR038C|652
KAN|15|9|YML101C|517
KAN|15|10|YOL137W|562
KAN|15|11|YDR424C|530
KAN|15|12|YMR065W|620
KAN|15|13|YML128C|472
KAN|15|14|YHR045W|588
KAN|15|15|YHR181W|555
KAN|15|16|YMR123W|588
KAN|15|17|YLR039C|637
KAN|15|18|YLR050C|616
KAN|15|19|YNR075W|537
KAN|15|20|YOL088C|757
KAN|15|21|YMR313C|764
KAN|15|22|YHR004C|680
KAN|15|23|YLR450W|594
KAN|15|24|YDL192W|644
KAN|16|1|YNR051C|646
KAN|16|2|YJL123C|733
KAN|16|3|YJL117W|586
KAN|16|4|YDL222C|644
KAN|16|5|YDL226C|595
KAN|16|6|YDL231C|606
KAN|16|7|YDL232W|642
KAN|16|8|YJL079C|598
KAN|16|9|YKR088C|621
KAN|16|10|YJL073W|616
KAN|16|11|YJL062W|827
KAN|16|12|YJR066W|519
KAN|16|13|YDR483W|594
KAN|16|14|YER044C|299
KAN|16|15|YDL204W|719
KAN|16|16|YBR058C-A|0
KAN|16|17|YBR096W|759
KAN|16|18|YBR234C|0
KAN|16|19|YDR027C|414
KAN|16|20|YDR032C|0
KAN|16|21|YEL022W|0
KAN|16|22|YER053C-A|679
KAN|16|23|YER100W|166
KAN|16|24|YGL095C|0
NAT|WT Control
KAN|1|1|YCR017C|378
KAN|1|2|YDR056C|565
KAN|1|3|YBR229C|660
KAN|1|4|YCR011C|630
KAN|1|5|YBL011W|474
KAN|1|6|YBL017C|629
KAN|1|7|YCL056C|639
KAN|1|8|YDR137W|624
KAN|1|9|YAR044W|609
KAN|1|10|YBR201W|608
KAN|1|11|YCL045C|518
KAN|1|12|YBR183W|644
KAN|1|13|YDR108W|589
KAN|1|14|YAL007C|604
KAN|1|15|YDR100W|560
KAN|1|16|YAL026C|622
KAN|1|17|YAL023C|630
KAN|1|18|YBL082C|686
KAN|1|19|YDR084C|617
KAN|1|20|YAL042W|598
KAN|1|21|YAL058W|688
KAN|1|22|YGL200C|203
KAN|1|23|YGL203C|722
KAN|1|24|YDR294C|823
KAN|2|1|YDR297W|808
KAN|2|2|YEL001C|513
KAN|2|3|YEL003W|381
KAN|2|4|YDR304C|469
KAN|2|5|YEL004W|502
KAN|2|6|YEL005C|633
KAN|2|7|YDR307W|530
KAN|2|8|YGL084C|675
KAN|2|9|YGL054C|506
KAN|2|10|YER019C-A|587
KAN|2|11|YDR270W|546
KAN|2|12|YDR410C|0
KAN|2|13|YDR411C|626
KAN|2|14|YER004W|501
KAN|2|15|YER005W|543
KAN|2|16|YGL020C|568
KAN|2|17|YEL064C|335
KAN|2|18|YGL027C|593
KAN|2|19|YDR233C|555
KAN|2|20|YEL042W|541
KAN|2|21|YEL043W|462
KAN|2|22|YGL005C|668
KAN|2|23|YGL010W|612
KAN|2|24|YGL012W|0
KAN|3|1|YDR349C|620
KAN|3|2|YDR221W|598
KAN|3|3|YDR222W|510
KAN|3|4|YDR357C|563
KAN|3|5|YEL031W|709
KAN|3|6|YER083C|0
KAN|3|7|YDR344C|582
KAN|3|8|YEL013W|512
KAN|3|9|YEL015W|531
KAN|3|10|YER071C|576
KAN|3|11|YDR320C|565
KAN|3|12|YHR110W|530
KAN|3|13|YIL076W|391
KAN|3|14|YIL090W|398
KAN|3|15|YIL039W|966
KAN|3|16|YIL040W|428
KAN|3|17|YIL043C|605
KAN|3|18|YIL044C|624
KAN|3|19|YGR199W|567
KAN|3|20|YGR202C|610
KAN|3|21|YHR060W|0
KAN|3|22|YIL027C|1043
KAN|3|23|YHR079C|633
KAN|3|24|YGR177C|943
KAN|4|1|YGR036C|607
KAN|4|2|YHR039C|509
KAN|4|3|YIL005W|536
KAN|4|4|YIL016W|540
KAN|4|5|YGR170W|621
KAN|4|6|YHR204W|514
KAN|4|7|YGR157W|437
KAN|4|8|YHL003C|552
KAN|4|9|YHR176W|588
KAN|4|10|YHR142W|560
KAN|4|11|YGL226C-A|556
KAN|4|12|YGL231C|594
KAN|4|13|YHL031C|682
KAN|4|14|YHR135C|643
KAN|4|15|YHR136C|617
KAN|4|16|YGR105W|0
KAN|4|17|YLL014W|649
KAN|4|18|YKL020C|588
KAN|4|19|YLR080W|527
KAN|4|20|YKL140W|479
KAN|4|21|YKL008C|595
KAN|4|22|YLR056W|0
KAN|4|23|YLR064W|602
KAN|4|24|YKL119C|754
KAN|5|1|YJL134W|529
KAN|5|2|YLR042C|578
KAN|5|3|YLR023C|581
KAN|5|4|YJL178C|617
KAN|5|5|YJL171C|528
KAN|5|6|YKL094W|519
KAN|5|7|YJL168C|440
KAN|5|8|YKL212W|516
KAN|5|9|YJL192C|533
KAN|5|10|YKL073W|589
KAN|5|11|YKL179C|653
KAN|5|12|YLL043W|556
KAN|5|13|YLL052C|534
KAN|5|14|YLL055W|598
KAN|5|15|YKL063C|629
KAN|5|16|YKL065C|596
KAN|5|17|YJL198W|564
KAN|5|18|YJL196C|558
KAN|5|19|YLL023C|489
KAN|5|20|YLL028W|573
KAN|5|21|YJL212C|591
KAN|5|22|YMR022W|625
KAN|5|23|YMR214W|584
KAN|5|24|YMR215W|789
KAN|6|1|YMR010W|778
KAN|6|2|YMR015C|513
KAN|6|3|YLR207W|649
KAN|6|4|YLR350W|480
KAN|6|5|YLR220W|590
KAN|6|6|YML012W|606
KAN|6|7|YML008C|508
KAN|6|8|YMR202W|239
KAN|6|9|YLR194C|574
KAN|6|10|YMR183C|538
KAN|6|11|YML019W|655
KAN|6|12|YML013W|533
KAN|6|13|YLR292C|562
KAN|6|14|YMR161W|640
KAN|6|15|YMR163C|561
KAN|6|16|YLR396C|0
KAN|6|17|YMR152W|573
KAN|6|18|YLR130C|546
KAN|6|19|YLR268W|561
KAN|6|20|YMR029C|576
KAN|6|21|YMR031C|626
KAN|6|22|YLR372W|467
KAN|6|23|YLR242C|660
KAN|6|24|YLR250W|894
KAN|7|1|YLR120C|702
KAN|7|2|YOR245C|659
KAN|7|3|YOR115C|497
KAN|7|4|YNL297C|626
KAN|7|5|YNL156C|593
KAN|7|6|YNL153C|484
KAN|7|7|YOR002W|727
KAN|7|8|YOR092W|583
KAN|7|9|YOR214C|601
KAN|7|10|YOR216C|638
KAN|7|11|YOR085W|598
KAN|7|12|YOR089C|492
KAN|7|13|YNL194C|574
KAN|7|14|YNL327W|609
KAN|7|15|YNL190W|533
KAN|7|16|YNL323W|535
KAN|7|17|YOR198C|726
KAN|7|18|YOR067C|646
KAN|7|19|YOR070C|648
KAN|7|20|YOR079C|582
KAN|7|21|YMR307W|669
KAN|7|22|YOR049C|605
KAN|7|23|YMR292W|574
KAN|7|24|YNL219C|783
KAN|8|1|YMR299C|618
KAN|8|2|YOR165W|552
KAN|8|3|YOR036W|48
KAN|8|4|YOR171C|552
KAN|8|5|YOR175C|510
KAN|8|6|YOR042W|508
KAN|8|7|YOR044W|606
KAN|8|8|YNL238W|716
KAN|8|9|YMR264W|631
KAN|8|10|YMR272C|377
KAN|8|11|YMR274C|591
KAN|8|12|YOR016C|573
KAN|8|13|YNL280C|589
KAN|8|14|YMR251W-A|626
KAN|8|15|YMR253C|597
KAN|8|16|YPR028W|649
KAN|8|17|YPL227C|697
KAN|8|18|YOL013C|621
KAN|8|19|YOL018C|635
KAN|8|20|YPR003C|543
KAN|8|21|YPL246C|591
KAN|8|22|YOR377W|612
KAN|8|23|YPL274W|648
KAN|8|24|YPL051W|962
KAN|9|1|YPL170W|716
KAN|9|2|YOL065C|624
KAN|9|3|YOR311C|495
KAN|9|4|YOR321W|470
KAN|9|5|YPL195W|801
KAN|9|6|YOL047C|568
KAN|9|7|YOR307C|545
KAN|9|8|YPL087W|542
KAN|9|9|YPL207W|647
KAN|9|10|YPL206C|574
KAN|9|11|YOR284W|591
KAN|9|12|YOR285W|610
KAN|9|13|YOR288C|608
KAN|9|14|YOL030W|589
KAN|9|15|YOL031C|625
KAN|9|16|YOR291W|608
KAN|9|17|YCL025C|624
KAN|9|18|YDL052C|617
KAN|9|19|YPR173C|266
KAN|9|20|YCL001W|672
KAN|9|21|YPR148C|572
KAN|9|22|YPR149W|477
KAN|9|23|YDL018C|531
KAN|9|24|YBR067C|798
KAN|10|1|YDL019C|760
KAN|10|2|YPR135W|369
KAN|10|3|YGR227W|663
KAN|10|4|YBR162W-A|549
KAN|10|5|YBR164C|673
KAN|10|6|YBR052C|612
KAN|10|7|YBR171W|576
KAN|10|8|YBR036C|264
KAN|10|9|YPR114W|550
KAN|10|10|YFR041C|554
KAN|10|11|YBR132C|560
KAN|10|12|YBR106W|578
KAN|10|13|YPR063C|595
KAN|10|14|YPR071W|481
KAN|10|15|YBL102W|626
KAN|10|16|YBR097W|0
KAN|10|17|YDL121C|649
KAN|10|18|YDR518W|0
KAN|10|19|YDR519W|603
KAN|10|20|YDR524C|581
KAN|10|21|YML048W|670
KAN|10|22|YJR073C|634
KAN|10|23|wt_blank_sean|566
KAN|10|24|YJR088C|798
KAN|11|1|YDR503C|656
KAN|11|2|YML059C|439
KAN|11|3|YML055W|592
KAN|11|4|YDL099W|594
KAN|11|5|YDL100C|525
KAN|11|6|YDR484W|386
KAN|11|7|YDR492W|541
KAN|11|8|YGL126W|598
KAN|11|9|YIL124W|607
KAN|11|10|YDL091C|584
KAN|11|11|YDL093W|603
KAN|11|12|YFL048C|608
KAN|11|13|YDL095W|588
KAN|11|14|YFL025C|768
KAN|11|15|YGL161C|493
KAN|11|16|YGL167C|617
KAN|11|17|YGR261C|810
KAN|11|18|YGR263C|694
KAN|11|19|YGR266W|614
KAN|11|20|YNR039C|814
KAN|11|21|YNL146W|567
KAN|11|22|YNR019W|500
KAN|11|23|YCR043C|742
KAN|11|24|YNR021W|792
KAN|12|1|YCR044C|798
KAN|12|2|YCR061W|533
KAN|12|3|YNR030W|569
KAN|12|4|YBR177C|798
KAN|12|5|YNR008W|558
KAN|12|6|YNR013C|538
KAN|12|7|YBR283C|513
KAN|12|8|YNL041C|523
KAN|12|9|YNL044W|558
KAN|12|10|YBR290W|675
KAN|12|11|YNL046W|564
KAN|12|12|YNL049C|569
KAN|12|13|YBR273C|568
KAN|12|14|YBR264C|507
KAN|12|15|YNL008C|594
KAN|12|16|YDL137W|540
KAN|12|17|YJL024C|831
KAN|12|18|YJL029C|0
KAN|12|19|YML067C|590
KAN|12|20|YJL004C|679
KAN|12|21|YML038C|622
KAN|12|22|YER151C|217
KAN|12|23|YML075C|679
KAN|12|24|YGR086C|751
KAN|13|1|YGR089W|533
KAN|13|2|YGR106C|460
KAN|13|3|YLR246W|515
KAN|13|4|YJR118C|254
KAN|13|5|YDR205W|582
KAN|13|6|YGR038W|523
KAN|13|7|YJR131W|510
KAN|13|8|YJR134C|591
KAN|13|9|YER120W|610
KAN|13|10|YER122C|551
KAN|13|11|YJR117W|636
KAN|13|12|YER113C|568
KAN|13|13|YJR040W|465
KAN|13|14|YKR067W|526
KAN|13|15|YJR031C|597
KAN|13|16|YMR054W|620
KAN|13|17|YIR033W|467
KAN|13|18|YJR010C-A|580
KAN|13|19|YJR015W|609
KAN|13|20|YMR052W|533
KAN|13|21|YBR287W|625
KAN|13|22|YBR288C|688
KAN|13|23|YAR002C-A|552
KAN|13|24|YMR119W|736
KAN|14|1|YNL125C|664
KAN|14|2|YNL130C|583
KAN|14|3|YIL030C|436
KAN|14|4|YNL085W|626
KAN|14|5|YNL095C|536
KAN|14|6|YLR390W-A|521
KAN|14|7|YJL078C|494
KAN|14|8|YKR053C|534
KAN|14|9|YNL051W|613
KAN|14|10|YPL137C|605
KAN|14|11|YDL072C|0
KAN|14|12|YCR048W|599
KAN|14|13|YCR067C|581
KAN|14|14|YCR034W|557
KAN|14|15|YGR130C|564
KAN|14|16|YGL223C|585
KAN|14|17|YBR255W|595
KAN|14|18|YER087C-B|514
KAN|14|19|YIL105C|463
KAN|14|20|YDR476C|621
KAN|14|21|YDR525W|652
KAN|14|22|YDR057W|644
KAN|14|23|YBR159W|610
KAN|14|24|YHR123W|949
KAN|15|1|YGR284C|680
KAN|15|2|YOL101C|587
KAN|15|3|YOL107W|553
KAN|15|4|YNL300W|563
KAN|15|5|YOL110W|465
KAN|15|6|YOR317W|518
KAN|15|7|YML071C|668
KAN|15|8|YIR038C|585
KAN|15|9|YML101C|506
KAN|15|10|YOL137W|524
KAN|15|11|YDR424C|524
KAN|15|12|YMR065W|599
KAN|15|13|YML128C|520
KAN|15|14|YHR045W|646
KAN|15|15|YHR181W|667
KAN|15|16|YMR123W|670
KAN|15|17|YLR039C|775
KAN|15|18|YLR050C|755
KAN|15|19|YNR075W|658
KAN|15|20|YOL088C|862
KAN|15|21|YMR313C|682
KAN|15|22|YHR004C|641
KAN|15|23|YLR450W|715
KAN|15|24|YDL192W|998
KAN|16|1|YNR051C|633
KAN|16|2|YJL123C|848
KAN|16|3|YJL117W|600
KAN|16|4|YDL222C|722
KAN|16|5|YDL226C|691
KAN|16|6|YDL231C|726
KAN|16|7|YDL232W|677
KAN|16|8|YJL079C|686
KAN|16|9|YKR088C|646
KAN|16|10|YJL073W|733
KAN|16|11|YJL062W|1003
KAN|16|12|YJR066W|638
KAN|16|13|YDR483W|756
KAN|16|14|YER044C|326
KAN|16|15|YDL204W|880
KAN|16|16|YBR058C-A|0
KAN|16|17|YBR096W|704
KAN|16|18|YBR234C|0
KAN|16|19|YDR027C|427
KAN|16|20|YDR032C|54
KAN|16|21|YEL022W|0
KAN|16|22|YER053C-A|757
KAN|16|23|YER100W|517
KAN|16|24|YGL095C|0
NAT|WT Control
KAN|1|1|YCR017C|792
KAN|1|2|YDR056C|376
KAN|1|3|YBR229C|545
KAN|1|4|YCR011C|471
KAN|1|5|YBL011W|551
KAN|1|6|YBL017C|542
KAN|1|7|YCL056C|600
KAN|1|8|YDR137W|499
KAN|1|9|YAR044W|545
KAN|1|10|YBR201W|628
KAN|1|11|YCL045C|590
KAN|1|12|YBR183W|699
KAN|1|13|YDR108W|497
KAN|1|14|YAL007C|697
KAN|1|15|YDR100W|532
KAN|1|16|YAL026C|506
KAN|1|17|YAL023C|502
KAN|1|18|YBL082C|629
KAN|1|19|YDR084C|618
KAN|1|20|YAL042W|455
KAN|1|21|YAL058W|527
KAN|1|22|YGL200C|0
KAN|1|23|YGL203C|733
KAN|1|24|YDR294C|583
KAN|2|1|YDR297W|790
KAN|2|2|YEL001C|457
KAN|2|3|YEL003W|438
KAN|2|4|YDR304C|469
KAN|2|5|YEL004W|404
KAN|2|6|YEL005C|525
KAN|2|7|YDR307W|449
KAN|2|8|YGL084C|516
KAN|2|9|YGL054C|445
KAN|2|10|YER019C-A|519
KAN|2|11|YDR270W|467
KAN|2|12|YDR410C|0
KAN|2|13|YDR411C|498
KAN|2|14|YER004W|483
KAN|2|15|YER005W|509
KAN|2|16|YGL020C|509
KAN|2|17|YEL064C|198
KAN|2|18|YGL027C|521
KAN|2|19|YDR233C|445
KAN|2|20|YEL042W|463
KAN|2|21|YEL043W|390
KAN|2|22|YGL005C|600
KAN|2|23|YGL010W|518
KAN|2|24|YGL012W|0
KAN|3|1|YDR349C|616
KAN|3|2|YDR221W|519
KAN|3|3|YDR222W|487
KAN|3|4|YDR357C|491
KAN|3|5|YEL031W|556
KAN|3|6|YER083C|0
KAN|3|7|YDR344C|535
KAN|3|8|YEL013W|387
KAN|3|9|YEL015W|447
KAN|3|10|YER071C|491
KAN|3|11|YDR320C|481
KAN|3|12|YHR110W|500
KAN|3|13|YIL076W|293
KAN|3|14|YIL090W|318
KAN|3|15|YIL039W|763
KAN|3|16|YIL040W|336
KAN|3|17|YIL043C|541
KAN|3|18|YIL044C|500
KAN|3|19|YGR199W|507
KAN|3|20|YGR202C|469
KAN|3|21|YHR060W|0
KAN|3|22|YIL027C|769
KAN|3|23|YHR079C|497
KAN|3|24|YGR177C|595
KAN|4|1|YGR036C|499
KAN|4|2|YHR039C|454
KAN|4|3|YIL005W|429
KAN|4|4|YIL016W|517
KAN|4|5|YGR170W|470
KAN|4|6|YHR204W|457
KAN|4|7|YGR157W|302
KAN|4|8|YHL003C|561
KAN|4|9|YHR176W|568
KAN|4|10|YHR142W|515
KAN|4|11|YGL226C-A|582
KAN|4|12|YGL231C|514
KAN|4|13|YHL031C|586
KAN|4|14|YHR135C|519
KAN|4|15|YHR136C|586
KAN|4|16|YGR105W|0
KAN|4|17|YLL014W|572
KAN|4|18|YKL020C|480
KAN|4|19|YLR080W|395
KAN|4|20|YKL140W|445
KAN|4|21|YKL008C|514
KAN|4|22|YLR056W|99
KAN|4|23|YLR064W|534
KAN|4|24|YKL119C|335
KAN|5|1|YJL134W|574
KAN|5|2|YLR042C|599
KAN|5|3|YLR023C|524
KAN|5|4|YJL178C|497
KAN|5|5|YJL171C|515
KAN|5|6|YKL094W|562
KAN|5|7|YJL168C|337
KAN|5|8|YKL212W|315
KAN|5|9|YJL192C|506
KAN|5|10|YKL073W|531
KAN|5|11|YKL179C|559
KAN|5|12|YLL043W|416
KAN|5|13|YLL052C|433
KAN|5|14|YLL055W|464
KAN|5|15|YKL063C|451
KAN|5|16|YKL065C|530
KAN|5|17|YJL198W|425
KAN|5|18|YJL196C|436
KAN|5|19|YLL023C|411
KAN|5|20|YLL028W|470
KAN|5|21|YJL212C|506
KAN|5|22|YMR022W|512
KAN|5|23|YMR214W|448
KAN|5|24|YMR215W|502
KAN|6|1|YMR010W|724
KAN|6|2|YMR015C|427
KAN|6|3|YLR207W|509
KAN|6|4|YLR350W|477
KAN|6|5|YLR220W|508
KAN|6|6|YML012W|494
KAN|6|7|YML008C|318
KAN|6|8|YMR202W|192
KAN|6|9|YLR194C|530
KAN|6|10|YMR183C|428
KAN|6|11|YML019W|534
KAN|6|12|YML013W|460
KAN|6|13|YLR292C|550
KAN|6|14|YMR161W|582
KAN|6|15|YMR163C|482
KAN|6|16|YLR396C|0
KAN|6|17|YMR152W|438
KAN|6|18|YLR130C|488
KAN|6|19|YLR268W|429
KAN|6|20|YMR029C|466
KAN|6|21|YMR031C|546
KAN|6|22|YLR372W|387
KAN|6|23|YLR242C|539
KAN|6|24|YLR250W|574
KAN|7|1|YLR120C|743
KAN|7|2|YOR245C|587
KAN|7|3|YOR115C|452
KAN|7|4|YNL297C|477
KAN|7|5|YNL156C|428
KAN|7|6|YNL153C|450
KAN|7|7|YOR002W|686
KAN|7|8|YOR092W|608
KAN|7|9|YOR214C|545
KAN|7|10|YOR216C|617
KAN|7|11|YOR085W|480
KAN|7|12|YOR089C|447
KAN|7|13|YNL194C|477
KAN|7|14|YNL327W|501
KAN|7|15|YNL190W|421
KAN|7|16|YNL323W|529
KAN|7|17|YOR198C|723
KAN|7|18|YOR067C|579
KAN|7|19|YOR070C|423
KAN|7|20|YOR079C|491
KAN|7|21|YMR307W|412
KAN|7|22|YOR049C|467
KAN|7|23|YMR292W|478
KAN|7|24|YNL219C|592
KAN|8|1|YMR299C|703
KAN|8|2|YOR165W|503
KAN|8|3|YOR036W|60
KAN|8|4|YOR171C|456
KAN|8|5|YOR175C|434
KAN|8|6|YOR042W|467
KAN|8|7|YOR044W|525
KAN|8|8|YNL238W|711
KAN|8|9|YMR264W|528
KAN|8|10|YMR272C|257
KAN|8|11|YMR274C|582
KAN|8|12|YOR016C|560
KAN|8|13|YNL280C|521
KAN|8|14|YMR251W-A|537
KAN|8|15|YMR253C|558
KAN|8|16|YPR028W|567
KAN|8|17|YPL227C|523
KAN|8|18|YOL013C|532
KAN|8|19|YOL018C|462
KAN|8|20|YPR003C|531
KAN|8|21|YPL246C|501
KAN|8|22|YOR377W|478
KAN|8|23|YPL274W|512
KAN|8|24|YPL051W|603
KAN|9|1|YPL170W|668
KAN|9|2|YOL065C|593
KAN|9|3|YOR311C|475
KAN|9|4|YOR321W|566
KAN|9|5|YPL195W|686
KAN|9|6|YOL047C|506
KAN|9|7|YOR307C|338
KAN|9|8|YPL087W|388
KAN|9|9|YPL207W|597
KAN|9|10|YPL206C|508
KAN|9|11|YOR284W|548
KAN|9|12|YOR285W|511
KAN|9|13|YOR288C|531
KAN|9|14|YOL030W|493
KAN|9|15|YOL031C|459
KAN|9|16|YOR291W|447
KAN|9|17|YCL025C|484
KAN|9|18|YDL052C|312
KAN|9|19|YPR173C|236
KAN|9|20|YCL001W|567
KAN|9|21|YPR148C|464
KAN|9|22|YPR149W|419
KAN|9|23|YDL018C|410
KAN|9|24|YBR067C|561
KAN|10|1|YDL019C|861
KAN|10|2|YPR135W|379
KAN|10|3|YGR227W|595
KAN|10|4|YBR162W-A|486
KAN|10|5|YBR164C|551
KAN|10|6|YBR052C|561
KAN|10|7|YBR171W|498
KAN|10|8|YBR036C|314
KAN|10|9|YPR114W|434
KAN|10|10|YFR041C|462
KAN|10|11|YBR132C|517
KAN|10|12|YBR106W|445
KAN|10|13|YPR063C|547
KAN|10|14|YPR071W|551
KAN|10|15|YBL102W|494
KAN|10|16|YBR097W|268
KAN|10|17|YDL121C|522
KAN|10|18|YDR518W|0
KAN|10|19|YDR519W|567
KAN|10|20|YDR524C|516
KAN|10|21|YML048W|545
KAN|10|22|YJR073C|458
KAN|10|23|wt_blank_sean|447
KAN|10|24|YJR088C|514
KAN|11|1|YDR503C|776
KAN|11|2|YML059C|431
KAN|11|3|YML055W|467
KAN|11|4|YDL099W|485
KAN|11|5|YDL100C|395
KAN|11|6|YDR484W|232
KAN|11|7|YDR492W|492
KAN|11|8|YGL126W|526
KAN|11|9|YIL124W|494
KAN|11|10|YDL091C|554
KAN|11|11|YDL093W|475
KAN|11|12|YFL048C|551
KAN|11|13|YDL095W|506
KAN|11|14|YFL025C|698
KAN|11|15|YGL161C|461
KAN|11|16|YGL167C|518
KAN|11|17|YGR261C|689
KAN|11|18|YGR263C|572
KAN|11|19|YGR266W|539
KAN|11|20|YNR039C|502
KAN|11|21|YNL146W|436
KAN|11|22|YNR019W|432
KAN|11|23|YCR043C|591
KAN|11|24|YNR021W|483
KAN|12|1|YCR044C|892
KAN|12|2|YCR061W|505
KAN|12|3|YNR030W|473
KAN|12|4|YBR177C|481
KAN|12|5|YNR008W|467
KAN|12|6|YNR013C|472
KAN|12|7|YBR283C|410
KAN|12|8|YNL041C|571
KAN|12|9|YNL044W|493
KAN|12|10|YBR290W|615
KAN|12|11|YNL046W|558
KAN|12|12|YNL049C|492
KAN|12|13|YBR273C|531
KAN|12|14|YBR264C|453
KAN|12|15|YNL008C|558
KAN|12|16|YDL137W|440
KAN|12|17|YJL024C|664
KAN|12|18|YJL029C|0
KAN|12|19|YML067C|556
KAN|12|20|YJL004C|573
KAN|12|21|YML038C|484
KAN|12|22|YER151C|196
KAN|12|23|YML075C|482
KAN|12|24|YGR086C|489
KAN|13|1|YGR089W|557
KAN|13|2|YGR106C|495
KAN|13|3|YLR246W|519
KAN|13|4|YJR118C|219
KAN|13|5|YDR205W|473
KAN|13|6|YGR038W|441
KAN|13|7|YJR131W|492
KAN|13|8|YJR134C|554
KAN|13|9|YER120W|525
KAN|13|10|YER122C|485
KAN|13|11|YJR117W|551
KAN|13|12|YER113C|436
KAN|13|13|YJR040W|416
KAN|13|14|YKR067W|427
KAN|13|15|YJR031C|486
KAN|13|16|YMR054W|542
KAN|13|17|YIR033W|358
KAN|13|18|YJR010C-A|531
KAN|13|19|YJR015W|535
KAN|13|20|YMR052W|462
KAN|13|21|YBR287W|488
KAN|13|22|YBR288C|615
KAN|13|23|YAR002C-A|519
KAN|13|24|YMR119W|472
KAN|14|1|YNL125C|755
KAN|14|2|YNL130C|594
KAN|14|3|YIL030C|411
KAN|14|4|YNL085W|434
KAN|14|5|YNL095C|464
KAN|14|6|YLR390W-A|481
KAN|14|7|YJL078C|399
KAN|14|8|YKR053C|467
KAN|14|9|YNL051W|487
KAN|14|10|YPL137C|405
KAN|14|11|YDL072C|0
KAN|14|12|YCR048W|599
KAN|14|13|YCR067C|466
KAN|14|14|YCR034W|484
KAN|14|15|YGR130C|491
KAN|14|16|YGL223C|517
KAN|14|17|YBR255W|515
KAN|14|18|YER087C-B|449
KAN|14|19|YIL105C|386
KAN|14|20|YDR476C|552
KAN|14|21|YDR525W|528
KAN|14|22|YDR057W|515
KAN|14|23|YBR159W|436
KAN|14|24|YHR123W|533
KAN|15|1|YGR284C|744
KAN|15|2|YOL101C|482
KAN|15|3|YOL107W|478
KAN|15|4|YNL300W|509
KAN|15|5|YOL110W|412
KAN|15|6|YOR317W|527
KAN|15|7|YML071C|745
KAN|15|8|YIR038C|577
KAN|15|9|YML101C|470
KAN|15|10|YOL137W|505
KAN|15|11|YDR424C|476
KAN|15|12|YMR065W|538
KAN|15|13|YML128C|442
KAN|15|14|YHR045W|548
KAN|15|15|YHR181W|545
KAN|15|16|YMR123W|559
KAN|15|17|YLR039C|609
KAN|15|18|YLR050C|598
KAN|15|19|YNR075W|496
KAN|15|20|YOL088C|721
KAN|15|21|YMR313C|597
KAN|15|22|YHR004C|615
KAN|15|23|YLR450W|535
KAN|15|24|YDL192W|500
KAN|16|1|YNR051C|602
KAN|16|2|YJL123C|593
KAN|16|3|YJL117W|482
KAN|16|4|YDL222C|522
KAN|16|5|YDL226C|553
KAN|16|6|YDL231C|511
KAN|16|7|YDL232W|516
KAN|16|8|YJL079C|478
KAN|16|9|YKR088C|411
KAN|16|10|YJL073W|458
KAN|16|11|YJL062W|662
KAN|16|12|YJR066W|369
KAN|16|13|YDR483W|594
KAN|16|14|YER044C|197
KAN|16|15|YDL204W|683
KAN|16|16|YBR058C-A|0
KAN|16|17|YBR096W|0
KAN|16|18|YBR234C|0
KAN|16|19|YDR027C|0
KAN|16|20|YDR032C|0
KAN|16|21|YEL022W|0
KAN|16|22|YER053C-A|510
KAN|16|23|YER100W|0
KAN|16|24|YGL095C|0
NAT|WT Control
KAN|1|1|YCR017C|249
KAN|1|2|YDR056C|324
KAN|1|3|YBR229C|492
KAN|1|4|YCR011C|453
KAN|1|5|YBL011W|498
KAN|1|6|YBL017C|585
KAN|1|7|YCL056C|550
KAN|1|8|YDR137W|505
KAN|1|9|YAR044W|486
KAN|1|10|YBR201W|549
KAN|1|11|YCL045C|436
KAN|1|12|YBR183W|564
KAN|1|13|YDR108W|507
KAN|1|14|YAL007C|514
KAN|1|15|YDR100W|429
KAN|1|16|YAL026C|494
KAN|1|17|YAL023C|493
KAN|1|18|YBL082C|606
KAN|1|19|YDR084C|468
KAN|1|20|YAL042W|461
KAN|1|21|YAL058W|506
KAN|1|22|YGL200C|0
KAN|1|23|YGL203C|608
KAN|1|24|YDR294C|780
KAN|2|1|YDR297W|743
KAN|2|2|YEL001C|453
KAN|2|3|YEL003W|340
KAN|2|4|YDR304C|455
KAN|2|5|YEL004W|396
KAN|2|6|YEL005C|518
KAN|2|7|YDR307W|438
KAN|2|8|YGL084C|537
KAN|2|9|YGL054C|426
KAN|2|10|YER019C-A|514
KAN|2|11|YDR270W|455
KAN|2|12|YDR410C|0
KAN|2|13|YDR411C|471
KAN|2|14|YER004W|483
KAN|2|15|YER005W|493
KAN|2|16|YGL020C|511
KAN|2|17|YEL064C|199
KAN|2|18|YGL027C|490
KAN|2|19|YDR233C|441
KAN|2|20|YEL042W|487
KAN|2|21|YEL043W|390
KAN|2|22|YGL005C|601
KAN|2|23|YGL010W|498
KAN|2|24|YGL012W|0
KAN|3|1|YDR349C|574
KAN|3|2|YDR221W|476
KAN|3|3|YDR222W|485
KAN|3|4|YDR357C|452
KAN|3|5|YEL031W|575
KAN|3|6|YER083C|0
KAN|3|7|YDR344C|505
KAN|3|8|YEL013W|409
KAN|3|9|YEL015W|420
KAN|3|10|YER071C|462
KAN|3|11|YDR320C|497
KAN|3|12|YHR110W|474
KAN|3|13|YIL076W|267
KAN|3|14|YIL090W|337
KAN|3|15|YIL039W|801
KAN|3|16|YIL040W|348
KAN|3|17|YIL043C|526
KAN|3|18|YIL044C|506
KAN|3|19|YGR199W|527
KAN|3|20|YGR202C|482
KAN|3|21|YHR060W|0
KAN|3|22|YIL027C|843
KAN|3|23|YHR079C|518
KAN|3|24|YGR177C|680
KAN|4|1|YGR036C|515
KAN|4|2|YHR039C|411
KAN|4|3|YIL005W|389
KAN|4|4|YIL016W|488
KAN|4|5|YGR170W|471
KAN|4|6|YHR204W|445
KAN|4|7|YGR157W|338
KAN|4|8|YHL003C|511
KAN|4|9|YHR176W|515
KAN|4|10|YHR142W|478
KAN|4|11|YGL226C-A|580
KAN|4|12|YGL231C|492
KAN|4|13|YHL031C|588
KAN|4|14|YHR135C|514
KAN|4|15|YHR136C|568
KAN|4|16|YGR105W|0
KAN|4|17|YLL014W|528
KAN|4|18|YKL020C|491
KAN|4|19|YLR080W|393
KAN|4|20|YKL140W|435
KAN|4|21|YKL008C|477
KAN|4|22|YLR056W|83
KAN|4|23|YLR064W|521
KAN|4|24|YKL119C|404
KAN|5|1|YJL134W|464
KAN|5|2|YLR042C|567
KAN|5|3|YLR023C|467
KAN|5|4|YJL178C|481
KAN|5|5|YJL171C|506
KAN|5|6|YKL094W|560
KAN|5|7|YJL168C|347
KAN|5|8|YKL212W|367
KAN|5|9|YJL192C|478
KAN|5|10|YKL073W|524
KAN|5|11|YKL179C|534
KAN|5|12|YLL043W|429
KAN|5|13|YLL052C|412
KAN|5|14|YLL055W|474
KAN|5|15|YKL063C|464
KAN|5|16|YKL065C|524
KAN|5|17|YJL198W|457
KAN|5|18|YJL196C|473
KAN|5|19|YLL023C|369
KAN|5|20|YLL028W|447
KAN|5|21|YJL212C|496
KAN|5|22|YMR022W|470
KAN|5|23|YMR214W|444
KAN|5|24|YMR215W|610
KAN|6|1|YMR010W|617
KAN|6|2|YMR015C|428
KAN|6|3|YLR207W|485
KAN|6|4|YLR350W|502
KAN|6|5|YLR220W|489
KAN|6|6|YML012W|498
KAN|6|7|YML008C|326
KAN|6|8|YMR202W|194
KAN|6|9|YLR194C|506
KAN|6|10|YMR183C|443
KAN|6|11|YML019W|534
KAN|6|12|YML013W|447
KAN|6|13|YLR292C|505
KAN|6|14|YMR161W|542
KAN|6|15|YMR163C|491
KAN|6|16|YLR396C|0
KAN|6|17|YMR152W|420
KAN|6|18|YLR130C|459
KAN|6|19|YLR268W|463
KAN|6|20|YMR029C|436
KAN|6|21|YMR031C|540
KAN|6|22|YLR372W|365
KAN|6|23|YLR242C|573
KAN|6|24|YLR250W|766
KAN|7|1|YLR120C|566
KAN|7|2|YOR245C|541
KAN|7|3|YOR115C|455
KAN|7|4|YNL297C|492
KAN|7|5|YNL156C|451
KAN|7|6|YNL153C|430
KAN|7|7|YOR002W|668
KAN|7|8|YOR092W|569
KAN|7|9|YOR214C|520
KAN|7|10|YOR216C|595
KAN|7|11|YOR085W|499
KAN|7|12|YOR089C|431
KAN|7|13|YNL194C|464
KAN|7|14|YNL327W|498
KAN|7|15|YNL190W|422
KAN|7|16|YNL323W|478
KAN|7|17|YOR198C|692
KAN|7|18|YOR067C|577
KAN|7|19|YOR070C|434
KAN|7|20|YOR079C|496
KAN|7|21|YMR307W|524
KAN|7|22|YOR049C|446
KAN|7|23|YMR292W|461
KAN|7|24|YNL219C|713
KAN|8|1|YMR299C|522
KAN|8|2|YOR165W|471
KAN|8|3|YOR036W|123
KAN|8|4|YOR171C|440
KAN|8|5|YOR175C|501
KAN|8|6|YOR042W|458
KAN|8|7|YOR044W|512
KAN|8|8|YNL238W|729
KAN|8|9|YMR264W|496
KAN|8|10|YMR272C|324
KAN|8|11|YMR274C|539
KAN|8|12|YOR016C|542
KAN|8|13|YNL280C|490
KAN|8|14|YMR251W-A|517
KAN|8|15|YMR253C|535
KAN|8|16|YPR028W|544
KAN|8|17|YPL227C|558
KAN|8|18|YOL013C|540
KAN|8|19|YOL018C|526
KAN|8|20|YPR003C|502
KAN|8|21|YPL246C|515
KAN|8|22|YOR377W|490
KAN|8|23|YPL274W|525
KAN|8|24|YPL051W|792
KAN|9|1|YPL170W|506
KAN|9|2|YOL065C|513
KAN|9|3|YOR311C|407
KAN|9|4|YOR321W|502
KAN|9|5|YPL195W|682
KAN|9|6|YOL047C|501
KAN|9|7|YOR307C|388
KAN|9|8|YPL087W|393
KAN|9|9|YPL207W|583
KAN|9|10|YPL206C|502
KAN|9|11|YOR284W|553
KAN|9|12|YOR285W|459
KAN|9|13|YOR288C|505
KAN|9|14|YOL030W|517
KAN|9|15|YOL031C|460
KAN|9|16|YOR291W|469
KAN|9|17|YCL025C|538
KAN|9|18|YDL052C|407
KAN|9|19|YPR173C|137
KAN|9|20|YCL001W|538
KAN|9|21|YPR148C|465
KAN|9|22|YPR149W|402
KAN|9|23|YDL018C|410
KAN|9|24|YBR067C|631
KAN|10|1|YDL019C|636
KAN|10|2|YPR135W|338
KAN|10|3|YGR227W|535
KAN|10|4|YBR162W-A|497
KAN|10|5|YBR164C|586
KAN|10|6|YBR052C|562
KAN|10|7|YBR171W|505
KAN|10|8|YBR036C|382
KAN|10|9|YPR114W|437
KAN|10|10|YFR041C|468
KAN|10|11|YBR132C|503
KAN|10|12|YBR106W|485
KAN|10|13|YPR063C|521
KAN|10|14|YPR071W|542
KAN|10|15|YBL102W|471
KAN|10|16|YBR097W|210
KAN|10|17|YDL121C|490
KAN|10|18|YDR518W|0
KAN|10|19|YDR519W|522
KAN|10|20|YDR524C|481
KAN|10|21|YML048W|547
KAN|10|22|YJR073C|488
KAN|10|23|wt_blank_sean|534
KAN|10|24|YJR088C|654
KAN|11|1|YDR503C|605
KAN|11|2|YML059C|402
KAN|11|3|YML055W|452
KAN|11|4|YDL099W|501
KAN|11|5|YDL100C|400
KAN|11|6|YDR484W|249
KAN|11|7|YDR492W|473
KAN|11|8|YGL126W|512
KAN|11|9|YIL124W|459
KAN|11|10|YDL091C|529
KAN|11|11|YDL093W|462
KAN|11|12|YFL048C|504
KAN|11|13|YDL095W|489
KAN|11|14|YFL025C|678
KAN|11|15|YGL161C|441
KAN|11|16|YGL167C|476
KAN|11|17|YGR261C|656
KAN|11|18|YGR263C|581
KAN|11|19|YGR266W|509
KAN|11|20|YNR039C|497
KAN|11|21|YNL146W|419
KAN|11|22|YNR019W|471
KAN|11|23|YCR043C|592
KAN|11|24|YNR021W|555
KAN|12|1|YCR044C|684
KAN|12|2|YCR061W|469
KAN|12|3|YNR030W|461
KAN|12|4|YBR177C|496
KAN|12|5|YNR008W|476
KAN|12|6|YNR013C|474
KAN|12|7|YBR283C|409
KAN|12|8|YNL041C|520
KAN|12|9|YNL044W|491
KAN|12|10|YBR290W|629
KAN|12|11|YNL046W|537
KAN|12|12|YNL049C|495
KAN|12|13|YBR273C|562
KAN|12|14|YBR264C|444
KAN|12|15|YNL008C|535
KAN|12|16|YDL137W|452
KAN|12|17|YJL024C|684
KAN|12|18|YJL029C|0
KAN|12|19|YML067C|518
KAN|12|20|YJL004C|547
KAN|12|21|YML038C|482
KAN|12|22|YER151C|184
KAN|12|23|YML075C|506
KAN|12|24|YGR086C|635
KAN|13|1|YGR089W|389
KAN|13|2|YGR106C|434
KAN|13|3|YLR246W|508
KAN|13|4|YJR118C|183
KAN|13|5|YDR205W|465
KAN|13|6|YGR038W|421
KAN|13|7|YJR131W|461
KAN|13|8|YJR134C|558
KAN|13|9|YER120W|527
KAN|13|10|YER122C|498
KAN|13|11|YJR117W|544
KAN|13|12|YER113C|443
KAN|13|13|YJR040W|415
KAN|13|14|YKR067W|399
KAN|13|15|YJR031C|466
KAN|13|16|YMR054W|526
KAN|13|17|YIR033W|336
KAN|13|18|YJR010C-A|494
KAN|13|19|YJR015W|496
KAN|13|20|YMR052W|444
KAN|13|21|YBR287W|461
KAN|13|22|YBR288C|630
KAN|13|23|YAR002C-A|489
KAN|13|24|YMR119W|557
KAN|14|1|YNL125C|542
KAN|14|2|YNL130C|553
KAN|14|3|YIL030C|420
KAN|14|4|YNL085W|416
KAN|14|5|YNL095C|422
KAN|14|6|YLR390W-A|420
KAN|14|7|YJL078C|370
KAN|14|8|YKR053C|408
KAN|14|9|YNL051W|485
KAN|14|10|YPL137C|406
KAN|14|11|YDL072C|0
KAN|14|12|YCR048W|584
KAN|14|13|YCR067C|452
KAN|14|14|YCR034W|514
KAN|14|15|YGR130C|520
KAN|14|16|YGL223C|525
KAN|14|17|YBR255W|511
KAN|14|18|YER087C-B|449
KAN|14|19|YIL105C|386
KAN|14|20|YDR476C|539
KAN|14|21|YDR525W|530
KAN|14|22|YDR057W|528
KAN|14|23|YBR159W|502
KAN|14|24|YHR123W|780
KAN|15|1|YGR284C|536
KAN|15|2|YOL101C|402
KAN|15|3|YOL107W|513
KAN|15|4|YNL300W|480
KAN|15|5|YOL110W|400
KAN|15|6|YOR317W|460
KAN|15|7|YML071C|677
KAN|15|8|YIR038C|506
KAN|15|9|YML101C|515
KAN|15|10|YOL137W|491
KAN|15|11|YDR424C|442
KAN|15|12|YMR065W|505
KAN|15|13|YML128C|473
KAN|15|14|YHR045W|553
KAN|15|15|YHR181W|585
KAN|15|16|YMR123W|663
KAN|15|17|YLR039C|746
KAN|15|18|YLR050C|729
KAN|15|19|YNR075W|594
KAN|15|20|YOL088C|821
KAN|15|21|YMR313C|586
KAN|15|22|YHR004C|440
KAN|15|23|YLR450W|745
KAN|15|24|YDL192W|665
KAN|16|1|YNR051C|474
KAN|16|2|YJL123C|633
KAN|16|3|YJL117W|558
KAN|16|4|YDL222C|630
KAN|16|5|YDL226C|600
KAN|16|6|YDL231C|599
KAN|16|7|YDL232W|563
KAN|16|8|YJL079C|561
KAN|16|9|YKR088C|500
KAN|16|10|YJL073W|556
KAN|16|11|YJL062W|919
KAN|16|12|YJR066W|470
KAN|16|13|YDR483W|706
KAN|16|14|YER044C|242
KAN|16|15|YDL204W|766
KAN|16|16|YBR058C-A|0
KAN|16|17|YBR096W|0
KAN|16|18|YBR234C|0
KAN|16|19|YDR027C|0
KAN|16|20|YDR032C|0
KAN|16|21|YEL022W|0
KAN|16|22|YER053C-A|591
KAN|16|23|YER100W|0
KAN|16|24|YGL095C|0
NAT|WT Control
KAN|1|1|YCR017C|778
KAN|1|2|YDR056C|546
KAN|1|3|YBR229C|582
KAN|1|4|YCR011C|530
KAN|1|5|YBL011W|457
KAN|1|6|YBL017C|577
KAN|1|7|YCL056C|585
KAN|1|8|YDR137W|529
KAN|1|9|YAR044W|533
KAN|1|10|YBR201W|745
KAN|1|11|YCL045C|658
KAN|1|12|YBR183W|761
KAN|1|13|YDR108W|734
KAN|1|14|YAL007C|739
KAN|1|15|YDR100W|659
KAN|1|16|YAL026C|736
KAN|1|17|YAL023C|657
KAN|1|18|YBL082C|780
KAN|1|19|YDR084C|686
KAN|1|20|YAL042W|667
KAN|1|21|YAL058W|729
KAN|1|22|YGL200C|0
KAN|1|23|YGL203C|878
KAN|1|24|YDR294C|884
KAN|2|1|YDR297W|949
KAN|2|2|YEL001C|621
KAN|2|3|YEL003W|571
KAN|2|4|YDR304C|585
KAN|2|5|YEL004W|581
KAN|2|6|YEL005C|644
KAN|2|7|YDR307W|509
KAN|2|8|YGL084C|624
KAN|2|9|YGL054C|577
KAN|2|10|YER019C-A|617
KAN|2|11|YDR270W|629
KAN|2|12|YDR410C|0
KAN|2|13|YDR411C|646
KAN|2|14|YER004W|661
KAN|2|15|YER005W|563
KAN|2|16|YGL020C|700
KAN|2|17|YEL064C|328
KAN|2|18|YGL027C|703
KAN|2|19|YDR233C|622
KAN|2|20|YEL042W|689
KAN|2|21|YEL043W|615
KAN|2|22|YGL005C|801
KAN|2|23|YGL010W|724
KAN|2|24|YGL012W|0
KAN|3|1|YDR349C|766
KAN|3|2|YDR221W|662
KAN|3|3|YDR222W|584
KAN|3|4|YDR357C|588
KAN|3|5|YEL031W|645
KAN|3|6|YER083C|0
KAN|3|7|YDR344C|639
KAN|3|8|YEL013W|510
KAN|3|9|YEL015W|584
KAN|3|10|YER071C|644
KAN|3|11|YDR320C|550
KAN|3|12|YHR110W|625
KAN|3|13|YIL076W|478
KAN|3|14|YIL090W|483
KAN|3|15|YIL039W|1024
KAN|3|16|YIL040W|531
KAN|3|17|YIL043C|666
KAN|3|18|YIL044C|645
KAN|3|19|YGR199W|631
KAN|3|20|YGR202C|558
KAN|3|21|YHR060W|0
KAN|3|22|YIL027C|1064
KAN|3|23|YHR079C|706
KAN|3|24|YGR177C|852
KAN|4|1|YGR036C|372
KAN|4|2|YHR039C|603
KAN|4|3|YIL005W|501
KAN|4|4|YIL016W|591
KAN|4|5|YGR170W|553
KAN|4|6|YHR204W|575
KAN|4|7|YGR157W|502
KAN|4|8|YHL003C|676
KAN|4|9|YHR176W|612
KAN|4|10|YHR142W|576
KAN|4|11|YGL226C-A|656
KAN|4|12|YGL231C|638
KAN|4|13|YHL031C|726
KAN|4|14|YHR135C|662
KAN|4|15|YHR136C|643
KAN|4|16|YGR105W|0
KAN|4|17|YLL014W|684
KAN|4|18|YKL020C|614
KAN|4|19|YLR080W|581
KAN|4|20|YKL140W|595
KAN|4|21|YKL008C|714
KAN|4|22|YLR056W|90
KAN|4|23|YLR064W|694
KAN|4|24|YKL119C|507
KAN|5|1|YJL134W|897
KAN|5|2|YLR042C|669
KAN|5|3|YLR023C|626
KAN|5|4|YJL178C|588
KAN|5|5|YJL171C|613
KAN|5|6|YKL094W|615
KAN|5|7|YJL168C|501
KAN|5|8|YKL212W|463
KAN|5|9|YJL192C|589
KAN|5|10|YKL073W|640
KAN|5|11|YKL179C|641
KAN|5|12|YLL043W|547
KAN|5|13|YLL052C|560
KAN|5|14|YLL055W|658
KAN|5|15|YKL063C|640
KAN|5|16|YKL065C|655
KAN|5|17|YJL198W|580
KAN|5|18|YJL196C|606
KAN|5|19|YLL023C|591
KAN|5|20|YLL028W|624
KAN|5|21|YJL212C|648
KAN|5|22|YMR022W|677
KAN|5|23|YMR214W|644
KAN|5|24|YMR215W|742
KAN|6|1|YMR010W|988
KAN|6|2|YMR015C|512
KAN|6|3|YLR207W|609
KAN|6|4|YLR350W|589
KAN|6|5|YLR220W|588
KAN|6|6|YML012W|633
KAN|6|7|YML008C|434
KAN|6|8|YMR202W|400
KAN|6|9|YLR194C|664
KAN|6|10|YMR183C|598
KAN|6|11|YML019W|631
KAN|6|12|YML013W|600
KAN|6|13|YLR292C|580
KAN|6|14|YMR161W|675
KAN|6|15|YMR163C|581
KAN|6|16|YLR396C|0
KAN|6|17|YMR152W|620
KAN|6|18|YLR130C|657
KAN|6|19|YLR268W|529
KAN|6|20|YMR029C|592
KAN|6|21|YMR031C|655
KAN|6|22|YLR372W|563
KAN|6|23|YLR242C|687
KAN|6|24|YLR250W|738
KAN|7|1|YLR120C|840
KAN|7|2|YOR245C|633
KAN|7|3|YOR115C|541
KAN|7|4|YNL297C|576
KAN|7|5|YNL156C|602
KAN|7|6|YNL153C|544
KAN|7|7|YOR002W|722
KAN|7|8|YOR092W|661
KAN|7|9|YOR214C|641
KAN|7|10|YOR216C|622
KAN|7|11|YOR085W|606
KAN|7|12|YOR089C|527
KAN|7|13|YNL194C|556
KAN|7|14|YNL327W|629
KAN|7|15|YNL190W|642
KAN|7|16|YNL323W|604
KAN|7|17|YOR198C|626
KAN|7|18|YOR067C|709
KAN|7|19|YOR070C|580
KAN|7|20|YOR079C|602
KAN|7|21|YMR307W|526
KAN|7|22|YOR049C|652
KAN|7|23|YMR292W|620
KAN|7|24|YNL219C|753
KAN|8|1|YMR299C|900
KAN|8|2|YOR165W|602
KAN|8|3|YOR036W|211
KAN|8|4|YOR171C|554
KAN|8|5|YOR175C|536
KAN|8|6|YOR042W|567
KAN|8|7|YOR044W|630
KAN|8|8|YNL238W|712
KAN|8|9|YMR264W|617
KAN|8|10|YMR272C|460
KAN|8|11|YMR274C|637
KAN|8|12|YOR016C|624
KAN|8|13|YNL280C|625
KAN|8|14|YMR251W-A|615
KAN|8|15|YMR253C|671
KAN|8|16|YPR028W|656
KAN|8|17|YPL227C|654
KAN|8|18|YOL013C|647
KAN|8|19|YOL018C|573
KAN|8|20|YPR003C|623
KAN|8|21|YPL246C|630
KAN|8|22|YOR377W|629
KAN|8|23|YPL274W|653
KAN|8|24|YPL051W|810
KAN|9|1|YPL170W|860
KAN|9|2|YOL065C|652
KAN|9|3|YOR311C|582
KAN|9|4|YOR321W|630
KAN|9|5|YPL195W|794
KAN|9|6|YOL047C|608
KAN|9|7|YOR307C|594
KAN|9|8|YPL087W|502
KAN|9|9|YPL207W|622
KAN|9|10|YPL206C|618
KAN|9|11|YOR284W|619
KAN|9|12|YOR285W|640
KAN|9|13|YOR288C|608
KAN|9|14|YOL030W|588
KAN|9|15|YOL031C|635
KAN|9|16|YOR291W|622
KAN|9|17|YCL025C|614
KAN|9|18|YDL052C|640
KAN|9|19|YPR173C|358
KAN|9|20|YCL001W|661
KAN|9|21|YPR148C|602
KAN|9|22|YPR149W|530
KAN|9|23|YDL018C|606
KAN|9|24|YBR067C|691
KAN|10|1|YDL019C|939
KAN|10|2|YPR135W|559
KAN|10|3|YGR227W|618
KAN|10|4|YBR162W-A|591
KAN|10|5|YBR164C|634
KAN|10|6|YBR052C|615
KAN|10|7|YBR171W|514
KAN|10|8|YBR036C|363
KAN|10|9|YPR114W|600
KAN|10|10|YFR041C|592
KAN|10|11|YBR132C|592
KAN|10|12|YBR106W|666
KAN|10|13|YPR063C|574
KAN|10|14|YPR071W|577
KAN|10|15|YBL102W|639
KAN|10|16|YBR097W|0
KAN|10|17|YDL121C|682
KAN|10|18|YDR518W|660
KAN|10|19|YDR519W|612
KAN|10|20|YDR524C|617
KAN|10|21|YML048W|642
KAN|10|22|YJR073C|661
KAN|10|23|wt_blank_sean|0
KAN|10|24|YJR088C|724
KAN|11|1|YDR503C|875
KAN|11|2|YML059C|604
KAN|11|3|YML055W|563
KAN|11|4|YDL099W|582
KAN|11|5|YDL100C|590
KAN|11|6|YDR484W|379
KAN|11|7|YDR492W|623
KAN|11|8|YGL126W|601
KAN|11|9|YIL124W|647
KAN|11|10|YDL091C|597
KAN|11|11|YDL093W|594
KAN|11|12|YFL048C|626
KAN|11|13|YDL095W|577
KAN|11|14|YFL025C|755
KAN|11|15|YGL161C|521
KAN|11|16|YGL167C|614
KAN|11|17|YGR261C|800
KAN|11|18|YGR263C|665
KAN|11|19|YGR266W|638
KAN|11|20|YNR039C|612
KAN|11|21|YNL146W|581
KAN|11|22|YNR019W|579
KAN|11|23|YCR043C|761
KAN|11|24|YNR021W|766
KAN|12|1|YCR044C|962
KAN|12|2|YCR061W|519
KAN|12|3|YNR030W|604
KAN|12|4|YBR177C|678
KAN|12|5|YNR008W|557
KAN|12|6|YNR013C|569
KAN|12|7|YBR283C|604
KAN|12|8|YNL041C|619
KAN|12|9|YNL044W|595
KAN|12|10|YBR290W|624
KAN|12|11|YNL046W|648
KAN|12|12|YNL049C|700
KAN|12|13|YBR273C|634
KAN|12|14|YBR264C|574
KAN|12|15|YNL008C|683
KAN|12|16|YDL137W|597
KAN|12|17|YJL024C|760
KAN|12|18|YJL029C|0
KAN|12|19|YML067C|635
KAN|12|20|YJL004C|647
KAN|12|21|YML038C|688
KAN|12|22|YER151C|445
KAN|12|23|YML075C|655
KAN|12|24|YGR086C|682
KAN|13|1|YGR089W|711
KAN|13|2|YGR106C|603
KAN|13|3|YLR246W|576
KAN|13|4|YJR118C|346
KAN|13|5|YDR205W|515
KAN|13|6|YGR038W|536
KAN|13|7|YJR131W|516
KAN|13|8|YJR134C|594
KAN|13|9|YER120W|610
KAN|13|10|YER122C|621
KAN|13|11|YJR117W|556
KAN|13|12|YER113C|581
KAN|13|13|YJR040W|532
KAN|13|14|YKR067W|574
KAN|13|15|YJR031C|609
KAN|13|16|YMR054W|658
KAN|13|17|YIR033W|524
KAN|13|18|YJR010C-A|645
KAN|13|19|YJR015W|616
KAN|13|20|YMR052W|601
KAN|13|21|YBR287W|580
KAN|13|22|YBR288C|745
KAN|13|23|YAR002C-A|597
KAN|13|24|YMR119W|675
KAN|14|1|YNL125C|770
KAN|14|2|YNL130C|665
KAN|14|3|YIL030C|545
KAN|14|4|YNL085W|518
KAN|14|5|YNL095C|576
KAN|14|6|YLR390W-A|552
KAN|14|7|YJL078C|545
KAN|14|8|YKR053C|609
KAN|14|9|YNL051W|643
KAN|14|10|YPL137C|549
KAN|14|11|YDL072C|0
KAN|14|12|YCR048W|674
KAN|14|13|YCR067C|568
KAN|14|14|YCR034W|609
KAN|14|15|YGR130C|611
KAN|14|16|YGL223C|611
KAN|14|17|YBR255W|643
KAN|14|18|YER087C-B|578
KAN|14|19|YIL105C|499
KAN|14|20|YDR476C|621
KAN|14|21|YDR525W|706
KAN|14|22|YDR057W|579
KAN|14|23|YBR159W|473
KAN|14|24|YHR123W|787
KAN|15|1|YGR284C|911
KAN|15|2|YOL101C|645
KAN|15|3|YOL107W|575
KAN|15|4|YNL300W|588
KAN|15|5|YOL110W|507
KAN|15|6|YOR317W|584
KAN|15|7|YML071C|745
KAN|15|8|YIR038C|581
KAN|15|9|YML101C|572
KAN|15|10|YOL137W|527
KAN|15|11|YDR424C|490
KAN|15|12|YMR065W|648
KAN|15|13|YML128C|589
KAN|15|14|YHR045W|574
KAN|15|15|YHR181W|617
KAN|15|16|YMR123W|636
KAN|15|17|YLR039C|579
KAN|15|18|YLR050C|751
KAN|15|19|YNR075W|664
KAN|15|20|YOL088C|780
KAN|15|21|YMR313C|621
KAN|15|22|YHR004C|608
KAN|15|23|YLR450W|668
KAN|15|24|YDL192W|609
KAN|16|1|YNR051C|691
KAN|16|2|YJL123C|666
KAN|16|3|YJL117W|656
KAN|16|4|YDL222C|605
KAN|16|5|YDL226C|585
KAN|16|6|YDL231C|621
KAN|16|7|YDL232W|625
KAN|16|8|YJL079C|601
KAN|16|9|YKR088C|588
KAN|16|10|YJL073W|650
KAN|16|11|YJL062W|762
KAN|16|12|YJR066W|575
KAN|16|13|YDR483W|675
KAN|16|14|YER044C|242
KAN|16|15|YDL204W|729
KAN|16|16|YBR058C-A|3
KAN|16|17|YBR096W|0
KAN|16|18|YBR234C|0
KAN|16|19|YDR027C|0
KAN|16|20|YDR032C|0
KAN|16|21|YEL022W|0
KAN|16|22|YER053C-A|643
KAN|16|23|YER100W|0
KAN|16|24|YGL095C|700
NAT|WT Control
KAN|1|1|YCR017C|403
KAN|1|2|YDR056C|381
KAN|1|3|YBR229C|513
KAN|1|4|YCR011C|592
KAN|1|5|YBL011W|407
KAN|1|6|YBL017C|466
KAN|1|7|YCL056C|540
KAN|1|8|YDR137W|495
KAN|1|9|YAR044W|477
KAN|1|10|YBR201W|628
KAN|1|11|YCL045C|602
KAN|1|12|YBR183W|639
KAN|1|13|YDR108W|657
KAN|1|14|YAL007C|633
KAN|1|15|YDR100W|607
KAN|1|16|YAL026C|674
KAN|1|17|YAL023C|668
KAN|1|18|YBL082C|761
KAN|1|19|YDR084C|601
KAN|1|20|YAL042W|500
KAN|1|21|YAL058W|663
KAN|1|22|YGL200C|0
KAN|1|23|YGL203C|903
KAN|1|24|YDR294C|756
KAN|2|1|YDR297W|795
KAN|2|2|YEL001C|626
KAN|2|3|YEL003W|494
KAN|2|4|YDR304C|581
KAN|2|5|YEL004W|632
KAN|2|6|YEL005C|749
KAN|2|7|YDR307W|496
KAN|2|8|YGL084C|682
KAN|2|9|YGL054C|591
KAN|2|10|YER019C-A|604
KAN|2|11|YDR270W|627
KAN|2|12|YDR410C|0
KAN|2|13|YDR411C|534
KAN|2|14|YER004W|698
KAN|2|15|YER005W|540
KAN|2|16|YGL020C|645
KAN|2|17|YEL064C|251
KAN|2|18|YGL027C|692
KAN|2|19|YDR233C|501
KAN|2|20|YEL042W|706
KAN|2|21|YEL043W|563
KAN|2|22|YGL005C|711
KAN|2|23|YGL010W|662
KAN|2|24|YGL012W|0
KAN|3|1|YDR349C|628
KAN|3|2|YDR221W|652
KAN|3|3|YDR222W|608
KAN|3|4|YDR357C|633
KAN|3|5|YEL031W|800
KAN|3|6|YER083C|0
KAN|3|7|YDR344C|637
KAN|3|8|YEL013W|485
KAN|3|9|YEL015W|582
KAN|3|10|YER071C|651
KAN|3|11|YDR320C|507
KAN|3|12|YHR110W|491
KAN|3|13|YIL076W|338
KAN|3|14|YIL090W|407
KAN|3|15|YIL039W|1091
KAN|3|16|YIL040W|500
KAN|3|17|YIL043C|695
KAN|3|18|YIL044C|640
KAN|3|19|YGR199W|646
KAN|3|20|YGR202C|508
KAN|3|21|YHR060W|0
KAN|3|22|YIL027C|1149
KAN|3|23|YHR079C|716
KAN|3|24|YGR177C|891
KAN|4|1|YGR036C|249
KAN|4|2|YHR039C|595
KAN|4|3|YIL005W|390
KAN|4|4|YIL016W|626
KAN|4|5|YGR170W|527
KAN|4|6|YHR204W|545
KAN|4|7|YGR157W|458
KAN|4|8|YHL003C|613
KAN|4|9|YHR176W|651
KAN|4|10|YHR142W|554
KAN|4|11|YGL226C-A|701
KAN|4|12|YGL231C|595
KAN|4|13|YHL031C|683
KAN|4|14|YHR135C|666
KAN|4|15|YHR136C|666
KAN|4|16|YGR105W|0
KAN|4|17|YLL014W|740
KAN|4|18|YKL020C|671
KAN|4|19|YLR080W|587
KAN|4|20|YKL140W|635
KAN|4|21|YKL008C|721
KAN|4|22|YLR056W|107
KAN|4|23|YLR064W|665
KAN|4|24|YKL119C|507
KAN|5|1|YJL134W|707
KAN|5|2|YLR042C|631
KAN|5|3|YLR023C|620
KAN|5|4|YJL178C|596
KAN|5|5|YJL171C|632
KAN|5|6|YKL094W|683
KAN|5|7|YJL168C|462
KAN|5|8|YKL212W|445
KAN|5|9|YJL192C|617
KAN|5|10|YKL073W|706
KAN|5|11|YKL179C|617
KAN|5|12|YLL043W|550
KAN|5|13|YLL052C|563
KAN|5|14|YLL055W|736
KAN|5|15|YKL063C|644
KAN|5|16|YKL065C|663
KAN|5|17|YJL198W|532
KAN|5|18|YJL196C|675
KAN|5|19|YLL023C|606
KAN|5|20|YLL028W|619
KAN|5|21|YJL212C|697
KAN|5|22|YMR022W|601
KAN|5|23|YMR214W|634
KAN|5|24|YMR215W|797
KAN|6|1|YMR010W|764
KAN|6|2|YMR015C|481
KAN|6|3|YLR207W|576
KAN|6|4|YLR350W|592
KAN|6|5|YLR220W|597
KAN|6|6|YML012W|596
KAN|6|7|YML008C|381
KAN|6|8|YMR202W|347
KAN|6|9|YLR194C|685
KAN|6|10|YMR183C|569
KAN|6|11|YML019W|650
KAN|6|12|YML013W|559
KAN|6|13|YLR292C|559
KAN|6|14|YMR161W|715
KAN|6|15|YMR163C|588
KAN|6|16|YLR396C|0
KAN|6|17|YMR152W|629
KAN|6|18|YLR130C|684
KAN|6|19|YLR268W|458
KAN|6|20|YMR029C|610
KAN|6|21|YMR031C|723
KAN|6|22|YLR372W|614
KAN|6|23|YLR242C|700
KAN|6|24|YLR250W|908
KAN|7|1|YLR120C|694
KAN|7|2|YOR245C|581
KAN|7|3|YOR115C|628
KAN|7|4|YNL297C|612
KAN|7|5|YNL156C|634
KAN|7|6|YNL153C|567
KAN|7|7|YOR002W|756
KAN|7|8|YOR092W|663
KAN|7|9|YOR214C|672
KAN|7|10|YOR216C|656
KAN|7|11|YOR085W|649
KAN|7|12|YOR089C|533
KAN|7|13|YNL194C|560
KAN|7|14|YNL327W|668
KAN|7|15|YNL190W|654
KAN|7|16|YNL323W|646
KAN|7|17|YOR198C|537
KAN|7|18|YOR067C|719
KAN|7|19|YOR070C|640
KAN|7|20|YOR079C|653
KAN|7|21|YMR307W|766
KAN|7|22|YOR049C|671
KAN|7|23|YMR292W|549
KAN|7|24|YNL219C|866
KAN|8|1|YMR299C|597
KAN|8|2|YOR165W|507
KAN|8|3|YOR036W|281
KAN|8|4|YOR171C|575
KAN|8|5|YOR175C|547
KAN|8|6|YOR042W|604
KAN|8|7|YOR044W|668
KAN|8|8|YNL238W|733
KAN|8|9|YMR264W|439
KAN|8|10|YMR272C|440
KAN|8|11|YMR274C|664
KAN|8|12|YOR016C|672
KAN|8|13|YNL280C|644
KAN|8|14|YMR251W-A|585
KAN|8|15|YMR253C|713
KAN|8|16|YPR028W|706
KAN|8|17|YPL227C|694
KAN|8|18|YOL013C|685
KAN|8|19|YOL018C|637
KAN|8|20|YPR003C|661
KAN|8|21|YPL246C|685
KAN|8|22|YOR377W|682
KAN|8|23|YPL274W|601
KAN|8|24|YPL051W|956
KAN|9|1|YPL170W|715
KAN|9|2|YOL065C|543
KAN|9|3|YOR311C|569
KAN|9|4|YOR321W|657
KAN|9|5|YPL195W|766
KAN|9|6|YOL047C|611
KAN|9|7|YOR307C|592
KAN|9|8|YPL087W|527
KAN|9|9|YPL207W|636
KAN|9|10|YPL206C|646
KAN|9|11|YOR284W|577
KAN|9|12|YOR285W|656
KAN|9|13|YOR288C|667
KAN|9|14|YOL030W|585
KAN|9|15|YOL031C|718
KAN|9|16|YOR291W|688
KAN|9|17|YCL025C|663
KAN|9|18|YDL052C|653
KAN|9|19|YPR173C|338
KAN|9|20|YCL001W|680
KAN|9|21|YPR148C|669
KAN|9|22|YPR149W|510
KAN|9|23|YDL018C|679
KAN|9|24|YBR067C|774
KAN|10|1|YDL019C|753
KAN|10|2|YPR135W|546
KAN|10|3|YGR227W|610
KAN|10|4|YBR162W-A|620
KAN|10|5|YBR164C|718
KAN|10|6|YBR052C|700
KAN|10|7|YBR171W|615
KAN|10|8|YBR036C|329
KAN|10|9|YPR114W|556
KAN|10|10|YFR041C|600
KAN|10|11|YBR132C|641
KAN|10|12|YBR106W|607
KAN|10|13|YPR063C|607
KAN|10|14|YPR071W|544
KAN|10|15|YBL102W|654
KAN|10|16|YBR097W|0
KAN|10|17|YDL121C|652
KAN|10|18|YDR518W|721
KAN|10|19|YDR519W|592
KAN|10|20|YDR524C|665
KAN|10|21|YML048W|705
KAN|10|22|YJR073C|761
KAN|10|23|wt_blank_sean|33
KAN|10|24|YJR088C|802
KAN|11|1|YDR503C|730
KAN|11|2|YML059C|559
KAN|11|3|YML055W|582
KAN|11|4|YDL099W|600
KAN|11|5|YDL100C|613
KAN|11|6|YDR484W|330
KAN|11|7|YDR492W|621
KAN|11|8|YGL126W|579
KAN|11|9|YIL124W|637
KAN|11|10|YDL091C|624
KAN|11|11|YDL093W|606
KAN|11|12|YFL048C|657
KAN|11|13|YDL095W|632
KAN|11|14|YFL025C|809
KAN|11|15|YGL161C|538
KAN|11|16|YGL167C|679
KAN|11|17|YGR261C|822
KAN|11|18|YGR263C|671
KAN|11|19|YGR266W|680
KAN|11|20|YNR039C|671
KAN|11|21|YNL146W|597
KAN|11|22|YNR019W|703
KAN|11|23|YCR043C|768
KAN|11|24|YNR021W|804
KAN|12|1|YCR044C|840
KAN|12|2|YCR061W|492
KAN|12|3|YNR030W|689
KAN|12|4|YBR177C|762
KAN|12|5|YNR008W|571
KAN|12|6|YNR013C|534
KAN|12|7|YBR283C|590
KAN|12|8|YNL041C|677
KAN|12|9|YNL044W|580
KAN|12|10|YBR290W|602
KAN|12|11|YNL046W|663
KAN|12|12|YNL049C|642
KAN|12|13|YBR273C|662
KAN|12|14|YBR264C|603
KAN|12|15|YNL008C|681
KAN|12|16|YDL137W|621
KAN|12|17|YJL024C|837
KAN|12|18|YJL029C|0
KAN|12|19|YML067C|622
KAN|12|20|YJL004C|732
KAN|12|21|YML038C|739
KAN|12|22|YER151C|354
KAN|12|23|YML075C|705
KAN|12|24|YGR086C|823
KAN|13|1|YGR089W|465
KAN|13|2|YGR106C|572
KAN|13|3|YLR246W|573
KAN|13|4|YJR118C|302
KAN|13|5|YDR205W|550
KAN|13|6|YGR038W|476
KAN|13|7|YJR131W|493
KAN|13|8|YJR134C|573
KAN|13|9|YER120W|613
KAN|13|10|YER122C|622
KAN|13|11|YJR117W|571
KAN|13|12|YER113C|612
KAN|13|13|YJR040W|508
KAN|13|14|YKR067W|598
KAN|13|15|YJR031C|548
KAN|13|16|YMR054W|623
KAN|13|17|YIR033W|487
KAN|13|18|YJR010C-A|681
KAN|13|19|YJR015W|627
KAN|13|20|YMR052W|590
KAN|13|21|YBR287W|642
KAN|13|22|YBR288C|826
KAN|13|23|YAR002C-A|640
KAN|13|24|YMR119W|780
KAN|14|1|YNL125C|600
KAN|14|2|YNL130C|682
KAN|14|3|YIL030C|572
KAN|14|4|YNL085W|537
KAN|14|5|YNL095C|587
KAN|14|6|YLR390W-A|576
KAN|14|7|YJL078C|567
KAN|14|8|YKR053C|625
KAN|14|9|YNL051W|594
KAN|14|10|YPL137C|537
KAN|14|11|YDL072C|0
KAN|14|12|YCR048W|597
KAN|14|13|YCR067C|587
KAN|14|14|YCR034W|683
KAN|14|15|YGR130C|693
KAN|14|16|YGL223C|644
KAN|14|17|YBR255W|625
KAN|14|18|YER087C-B|608
KAN|14|19|YIL105C|504
KAN|14|20|YDR476C|695
KAN|14|21|YDR525W|715
KAN|14|22|YDR057W|647
KAN|14|23|YBR159W|597
KAN|14|24|YHR123W|838
KAN|15|1|YGR284C|756
KAN|15|2|YOL101C|629
KAN|15|3|YOL107W|586
KAN|15|4|YNL300W|625
KAN|15|5|YOL110W|522
KAN|15|6|YOR317W|532
KAN|15|7|YML071C|613
KAN|15|8|YIR038C|563
KAN|15|9|YML101C|569
KAN|15|10|YOL137W|549
KAN|15|11|YDR424C|427
KAN|15|12|YMR065W|646
KAN|15|13|YML128C|585
KAN|15|14|YHR045W|626
KAN|15|15|YHR181W|651
KAN|15|16|YMR123W|778
KAN|15|17|YLR039C|703
KAN|15|18|YLR050C|823
KAN|15|19|YNR075W|759
KAN|15|20|YOL088C|880
KAN|15|21|YMR313C|734
KAN|15|22|YHR004C|862
KAN|15|23|YLR450W|768
KAN|15|24|YDL192W|767
KAN|16|1|YNR051C|627
KAN|16|2|YJL123C|753
KAN|16|3|YJL117W|686
KAN|16|4|YDL222C|728
KAN|16|5|YDL226C|680
KAN|16|6|YDL231C|713
KAN|16|7|YDL232W|682
KAN|16|8|YJL079C|692
KAN|16|9|YKR088C|653
KAN|16|10|YJL073W|715
KAN|16|11|YJL062W|942
KAN|16|12|YJR066W|605
KAN|16|13|YDR483W|739
KAN|16|14|YER044C|243
KAN|16|15|YDL204W|879
KAN|16|16|YBR058C-A|23
KAN|16|17|YBR096W|0
KAN|16|18|YBR234C|0
KAN|16|19|YDR027C|0
KAN|16|20|YDR032C|0
KAN|16|21|YEL022W|0
KAN|16|22|YER053C-A|580
KAN|16|23|YER100W|0
KAN|16|24|YGL095C|738
NAT|WT Control
KAN|1|1|YCR017C|695
KAN|1|2|YDR056C|518
KAN|1|3|YBR229C|629
KAN|1|4|YCR011C|641
KAN|1|5|YBL011W|643
KAN|1|6|YBL017C|653
KAN|1|7|YCL056C|693
KAN|1|8|YDR137W|472
KAN|1|9|YAR044W|650
KAN|1|10|YBR201W|660
KAN|1|11|YCL045C|668
KAN|1|12|YBR183W|770
KAN|1|13|YDR108W|782
KAN|1|14|YAL007C|753
KAN|1|15|YDR100W|768
KAN|1|16|YAL026C|757
KAN|1|17|YAL023C|664
KAN|1|18|YBL082C|726
KAN|1|19|YDR084C|721
KAN|1|20|YAL042W|719
KAN|1|21|YAL058W|751
KAN|1|22|YGL200C|0
KAN|1|23|YGL203C|909
KAN|1|24|YDR294C|859
KAN|2|1|YDR297W|882
KAN|2|2|YEL001C|512
KAN|2|3|YEL003W|552
KAN|2|4|YDR304C|535
KAN|2|5|YEL004W|498
KAN|2|6|YEL005C|558
KAN|2|7|YDR307W|520
KAN|2|8|YGL084C|521
KAN|2|9|YGL054C|521
KAN|2|10|YER019C-A|502
KAN|2|11|YDR270W|562
KAN|2|12|YDR410C|0
KAN|2|13|YDR411C|573
KAN|2|14|YER004W|586
KAN|2|15|YER005W|552
KAN|2|16|YGL020C|583
KAN|2|17|YEL064C|218
KAN|2|18|YGL027C|564
KAN|2|19|YDR233C|555
KAN|2|20|YEL042W|539
KAN|2|21|YEL043W|503
KAN|2|22|YGL005C|657
KAN|2|23|YGL010W|617
KAN|2|24|YGL012W|0
KAN|3|1|YDR349C|765
KAN|3|2|YDR221W|490
KAN|3|3|YDR222W|539
KAN|3|4|YDR357C|475
KAN|3|5|YEL031W|571
KAN|3|6|YER083C|0
KAN|3|7|YDR344C|565
KAN|3|8|YEL013W|510
KAN|3|9|YEL015W|554
KAN|3|10|YER071C|588
KAN|3|11|YDR320C|579
KAN|3|12|YHR110W|596
KAN|3|13|YIL076W|534
KAN|3|14|YIL090W|442
KAN|3|15|YIL039W|856
KAN|3|16|YIL040W|477
KAN|3|17|YIL043C|656
KAN|3|18|YIL044C|587
KAN|3|19|YGR199W|569
KAN|3|20|YGR202C|547
KAN|3|21|YHR060W|0
KAN|3|22|YIL027C|886
KAN|3|23|YHR079C|643
KAN|3|24|YGR177C|766
KAN|4|1|YGR036C|494
KAN|4|2|YHR039C|472
KAN|4|3|YIL005W|491
KAN|4|4|YIL016W|510
KAN|4|5|YGR170W|529
KAN|4|6|YHR204W|557
KAN|4|7|YGR157W|460
KAN|4|8|YHL003C|509
KAN|4|9|YHR176W|610
KAN|4|10|YHR142W|584
KAN|4|11|YGL226C-A|579
KAN|4|12|YGL231C|623
KAN|4|13|YHL031C|674
KAN|4|14|YHR135C|634
KAN|4|15|YHR136C|620
KAN|4|16|YGR105W|0
KAN|4|17|YLL014W|676
KAN|4|18|YKL020C|584
KAN|4|19|YLR080W|569
KAN|4|20|YKL140W|553
KAN|4|21|YKL008C|616
KAN|4|22|YLR056W|235
KAN|4|23|YLR064W|664
KAN|4|24|YKL119C|458
KAN|5|1|YJL134W|718
KAN|5|2|YLR042C|664
KAN|5|3|YLR023C|487
KAN|5|4|YJL178C|532
KAN|5|5|YJL171C|582
KAN|5|6|YKL094W|560
KAN|5|7|YJL168C|463
KAN|5|8|YKL212W|390
KAN|5|9|YJL192C|515
KAN|5|10|YKL073W|619
KAN|5|11|YKL179C|623
KAN|5|12|YLL043W|591
KAN|5|13|YLL052C|540
KAN|5|14|YLL055W|573
KAN|5|15|YKL063C|638
KAN|5|16|YKL065C|661
KAN|5|17|YJL198W|611
KAN|5|18|YJL196C|552
KAN|5|19|YLL023C|563
KAN|5|20|YLL028W|574
KAN|5|21|YJL212C|619
KAN|5|22|YMR022W|601
KAN|5|23|YMR214W|620
KAN|5|24|YMR215W|690
KAN|6|1|YMR010W|837
KAN|6|2|YMR015C|417
KAN|6|3|YLR207W|550
KAN|6|4|YLR350W|481
KAN|6|5|YLR220W|518
KAN|6|6|YML012W|580
KAN|6|7|YML008C|402
KAN|6|8|YMR202W|333
KAN|6|9|YLR194C|601
KAN|6|10|YMR183C|562
KAN|6|11|YML019W|594
KAN|6|12|YML013W|552
KAN|6|13|YLR292C|594
KAN|6|14|YMR161W|636
KAN|6|15|YMR163C|601
KAN|6|16|YLR396C|0
KAN|6|17|YMR152W|616
KAN|6|18|YLR130C|607
KAN|6|19|YLR268W|523
KAN|6|20|YMR029C|546
KAN|6|21|YMR031C|566
KAN|6|22|YLR372W|512
KAN|6|23|YLR242C|684
KAN|6|24|YLR250W|768
KAN|7|1|YLR120C|777
KAN|7|2|YOR245C|538
KAN|7|3|YOR115C|491
KAN|7|4|YNL297C|537
KAN|7|5|YNL156C|528
KAN|7|6|YNL153C|527
KAN|7|7|YOR002W|685
KAN|7|8|YOR092W|603
KAN|7|9|YOR214C|616
KAN|7|10|YOR216C|569
KAN|7|11|YOR085W|583
KAN|7|12|YOR089C|514
KAN|7|13|YNL194C|534
KAN|7|14|YNL327W|615
KAN|7|15|YNL190W|573
KAN|7|16|YNL323W|598
KAN|7|17|YOR198C|499
KAN|7|18|YOR067C|667
KAN|7|19|YOR070C|576
KAN|7|20|YOR079C|534
KAN|7|21|YMR307W|543
KAN|7|22|YOR049C|615
KAN|7|23|YMR292W|575
KAN|7|24|YNL219C|700
KAN|8|1|YMR299C|708
KAN|8|2|YOR165W|474
KAN|8|3|YOR036W|139
KAN|8|4|YOR171C|505
KAN|8|5|YOR175C|522
KAN|8|6|YOR042W|501
KAN|8|7|YOR044W|601
KAN|8|8|YNL238W|706
KAN|8|9|YMR264W|573
KAN|8|10|YMR272C|459
KAN|8|11|YMR274C|592
KAN|8|12|YOR016C|601
KAN|8|13|YNL280C|606
KAN|8|14|YMR251W-A|610
KAN|8|15|YMR253C|589
KAN|8|16|YPR028W|624
KAN|8|17|YPL227C|619
KAN|8|18|YOL013C|641
KAN|8|19|YOL018C|517
KAN|8|20|YPR003C|578
KAN|8|21|YPL246C|561
KAN|8|22|YOR377W|622
KAN|8|23|YPL274W|603
KAN|8|24|YPL051W|757
KAN|9|1|YPL170W|738
KAN|9|2|YOL065C|574
KAN|9|3|YOR311C|521
KAN|9|4|YOR321W|543
KAN|9|5|YPL195W|674
KAN|9|6|YOL047C|526
KAN|9|7|YOR307C|586
KAN|9|8|YPL087W|528
KAN|9|9|YPL207W|613
KAN|9|10|YPL206C|591
KAN|9|11|YOR284W|598
KAN|9|12|YOR285W|565
KAN|9|13|YOR288C|581
KAN|9|14|YOL030W|559
KAN|9|15|YOL031C|609
KAN|9|16|YOR291W|554
KAN|9|17|YCL025C|577
KAN|9|18|YDL052C|595
KAN|9|19|YPR173C|362
KAN|9|20|YCL001W|607
KAN|9|21|YPR148C|551
KAN|9|22|YPR149W|536
KAN|9|23|YDL018C|572
KAN|9|24|YBR067C|681
KAN|10|1|YDL019C|787
KAN|10|2|YPR135W|453
KAN|10|3|YGR227W|550
KAN|10|4|YBR162W-A|478
KAN|10|5|YBR164C|589
KAN|10|6|YBR052C|547
KAN|10|7|YBR171W|515
KAN|10|8|YBR036C|357
KAN|10|9|YPR114W|517
KAN|10|10|YFR041C|559
KAN|10|11|YBR132C|572
KAN|10|12|YBR106W|631
KAN|10|13|YPR063C|595
KAN|10|14|YPR071W|605
KAN|10|15|YBL102W|609
KAN|10|16|YBR097W|124
KAN|10|17|YDL121C|620
KAN|10|18|YDR518W|583
KAN|10|19|YDR519W|576
KAN|10|20|YDR524C|566
KAN|10|21|YML048W|574
KAN|10|22|YJR073C|566
KAN|10|23|wt_blank_sean|0
KAN|10|24|YJR088C|672
KAN|11|1|YDR503C|705
KAN|11|2|YML059C|475
KAN|11|3|YML055W|498
KAN|11|4|YDL099W|498
KAN|11|5|YDL100C|535
KAN|11|6|YDR484W|353
KAN|11|7|YDR492W|565
KAN|11|8|YGL126W|533
KAN|11|9|YIL124W|583
KAN|11|10|YDL091C|567
KAN|11|11|YDL093W|553
KAN|11|12|YFL048C|591
KAN|11|13|YDL095W|578
KAN|11|14|YFL025C|687
KAN|11|15|YGL161C|513
KAN|11|16|YGL167C|586
KAN|11|17|YGR261C|710
KAN|11|18|YGR263C|601
KAN|11|19|YGR266W|584
KAN|11|20|YNR039C|533
KAN|11|21|YNL146W|524
KAN|11|22|YNR019W|552
KAN|11|23|YCR043C|655
KAN|11|24|YNR021W|675
KAN|12|1|YCR044C|805
KAN|12|2|YCR061W|498
KAN|12|3|YNR030W|471
KAN|12|4|YBR177C|524
KAN|12|5|YNR008W|500
KAN|12|6|YNR013C|521
KAN|12|7|YBR283C|496
KAN|12|8|YNL041C|546
KAN|12|9|YNL044W|518
KAN|12|10|YBR290W|609
KAN|12|11|YNL046W|591
KAN|12|12|YNL049C|572
KAN|12|13|YBR273C|593
KAN|12|14|YBR264C|499
KAN|12|15|YNL008C|594
KAN|12|16|YDL137W|530
KAN|12|17|YJL024C|693
KAN|12|18|YJL029C|0
KAN|12|19|YML067C|607
KAN|12|20|YJL004C|594
KAN|12|21|YML038C|541
KAN|12|22|YER151C|416
KAN|12|23|YML075C|623
KAN|12|24|YGR086C|596
KAN|13|1|YGR089W|558
KAN|13|2|YGR106C|443
KAN|13|3|YLR246W|500
KAN|13|4|YJR118C|319
KAN|13|5|YDR205W|484
KAN|13|6|YGR038W|488
KAN|13|7|YJR131W|445
KAN|13|8|YJR134C|555
KAN|13|9|YER120W|548
KAN|13|10|YER122C|523
KAN|13|11|YJR117W|588
KAN|13|12|YER113C|537
KAN|13|13|YJR040W|476
KAN|13|14|YKR067W|523
KAN|13|15|YJR031C|584
KAN|13|16|YMR054W|580
KAN|13|17|YIR033W|489
KAN|13|18|YJR010C-A|579
KAN|13|19|YJR015W|588
KAN|13|20|YMR052W|448
KAN|13|21|YBR287W|529
KAN|13|22|YBR288C|636
KAN|13|23|YAR002C-A|482
KAN|13|24|YMR119W|613
KAN|14|1|YNL125C|616
KAN|14|2|YNL130C|535
KAN|14|3|YIL030C|402
KAN|14|4|YNL085W|444
KAN|14|5|YNL095C|467
KAN|14|6|YLR390W-A|441
KAN|14|7|YJL078C|475
KAN|14|8|YKR053C|490
KAN|14|9|YNL051W|565
KAN|14|10|YPL137C|521
KAN|14|11|YDL072C|0
KAN|14|12|YCR048W|588
KAN|14|13|YCR067C|505
KAN|14|14|YCR034W|543
KAN|14|15|YGR130C|537
KAN|14|16|YGL223C|517
KAN|14|17|YBR255W|550
KAN|14|18|YER087C-B|497
KAN|14|19|YIL105C|446
KAN|14|20|YDR476C|548
KAN|14|21|YDR525W|591
KAN|14|22|YDR057W|554
KAN|14|23|YBR159W|437
KAN|14|24|YHR123W|811
KAN|15|1|YGR284C|794
KAN|15|2|YOL101C|505
KAN|15|3|YOL107W|482
KAN|15|4|YNL300W|453
KAN|15|5|YOL110W|400
KAN|15|6|YOR317W|546
KAN|15|7|YML071C|589
KAN|15|8|YIR038C|640
KAN|15|9|YML101C|455
KAN|15|10|YOL137W|481
KAN|15|11|YDR424C|430
KAN|15|12|YMR065W|547
KAN|15|13|YML128C|474
KAN|15|14|YHR045W|477
KAN|15|15|YHR181W|527
KAN|15|16|YMR123W|585
KAN|15|17|YLR039C|509
KAN|15|18|YLR050C|672
KAN|15|19|YNR075W|576
KAN|15|20|YOL088C|794
KAN|15|21|YMR313C|683
KAN|15|22|YHR004C|644
KAN|15|23|YLR450W|541
KAN|15|24|YDL192W|681
KAN|16|1|YNR051C|438
KAN|16|2|YJL123C|476
KAN|16|3|YJL117W|448
KAN|16|4|YDL222C|584
KAN|16|5|YDL226C|570
KAN|16|6|YDL231C|552
KAN|16|7|YDL232W|531
KAN|16|8|YJL079C|521
KAN|16|9|YKR088C|518
KAN|16|10|YJL073W|550
KAN|16|11|YJL062W|651
KAN|16|12|YJR066W|491
KAN|16|13|YDR483W|580
KAN|16|14|YER044C|277
KAN|16|15|YDL204W|626
KAN|16|16|YBR058C-A|0
KAN|16|17|YBR096W|0
KAN|16|18|YBR234C|0
KAN|16|19|YDR027C|0
KAN|16|20|YDR032C|0
KAN|16|21|YEL022W|0
KAN|16|22|YER053C-A|568
KAN|16|23|YER100W|88
KAN|16|24|YGL095C|562
NAT|WT Control
KAN|1|1|YCR017C|528
KAN|1|2|YDR056C|560
KAN|1|3|YBR229C|604
KAN|1|4|YCR011C|632
KAN|1|5|YBL011W|622
KAN|1|6|YBL017C|643
KAN|1|7|YCL056C|728
KAN|1|8|YDR137W|562
KAN|1|9|YAR044W|619
KAN|1|10|YBR201W|678
KAN|1|11|YCL045C|655
KAN|1|12|YBR183W|741
KAN|1|13|YDR108W|642
KAN|1|14|YAL007C|662
KAN|1|15|YDR100W|627
KAN|1|16|YAL026C|706
KAN|1|17|YAL023C|675
KAN|1|18|YBL082C|742
KAN|1|19|YDR084C|681
KAN|1|20|YAL042W|661
KAN|1|21|YAL058W|757
KAN|1|22|YGL200C|0
KAN|1|23|YGL203C|710
KAN|1|24|YDR294C|762
KAN|2|1|YDR297W|887
KAN|2|2|YEL001C|606
KAN|2|3|YEL003W|643
KAN|2|4|YDR304C|603
KAN|2|5|YEL004W|609
KAN|2|6|YEL005C|696
KAN|2|7|YDR307W|605
KAN|2|8|YGL084C|600
KAN|2|9|YGL054C|590
KAN|2|10|YER019C-A|617
KAN|2|11|YDR270W|656
KAN|2|12|YDR410C|0
KAN|2|13|YDR411C|641
KAN|2|14|YER004W|649
KAN|2|15|YER005W|634
KAN|2|16|YGL020C|705
KAN|2|17|YEL064C|245
KAN|2|18|YGL027C|603
KAN|2|19|YDR233C|638
KAN|2|20|YEL042W|654
KAN|2|21|YEL043W|630
KAN|2|22|YGL005C|736
KAN|2|23|YGL010W|721
KAN|2|24|YGL012W|0
KAN|3|1|YDR349C|669
KAN|3|2|YDR221W|619
KAN|3|3|YDR222W|618
KAN|3|4|YDR357C|614
KAN|3|5|YEL031W|713
KAN|3|6|YER083C|0
KAN|3|7|YDR344C|637
KAN|3|8|YEL013W|563
KAN|3|9|YEL015W|598
KAN|3|10|YER071C|653
KAN|3|11|YDR320C|619
KAN|3|12|YHR110W|646
KAN|3|13|YIL076W|559
KAN|3|14|YIL090W|512
KAN|3|15|YIL039W|890
KAN|3|16|YIL040W|573
KAN|3|17|YIL043C|667
KAN|3|18|YIL044C|647
KAN|3|19|YGR199W|635
KAN|3|20|YGR202C|692
KAN|3|21|YHR060W|0
KAN|3|22|YIL027C|1010
KAN|3|23|YHR079C|713
KAN|3|24|YGR177C|973
KAN|4|1|YGR036C|525
KAN|4|2|YHR039C|578
KAN|4|3|YIL005W|547
KAN|4|4|YIL016W|557
KAN|4|5|YGR170W|553
KAN|4|6|YHR204W|610
KAN|4|7|YGR157W|490
KAN|4|8|YHL003C|632
KAN|4|9|YHR176W|631
KAN|4|10|YHR142W|607
KAN|4|11|YGL226C-A|584
KAN|4|12|YGL231C|656
KAN|4|13|YHL031C|735
KAN|4|14|YHR135C|636
KAN|4|15|YHR136C|680
KAN|4|16|YGR105W|0
KAN|4|17|YLL014W|692
KAN|4|18|YKL020C|664
KAN|4|19|YLR080W|632
KAN|4|20|YKL140W|656
KAN|4|21|YKL008C|720
KAN|4|22|YLR056W|219
KAN|4|23|YLR064W|722
KAN|4|24|YKL119C|543
KAN|5|1|YJL134W|660
KAN|5|2|YLR042C|742
KAN|5|3|YLR023C|570
KAN|5|4|YJL178C|595
KAN|5|5|YJL171C|608
KAN|5|6|YKL094W|606
KAN|5|7|YJL168C|548
KAN|5|8|YKL212W|399
KAN|5|9|YJL192C|583
KAN|5|10|YKL073W|685
KAN|5|11|YKL179C|651
KAN|5|12|YLL043W|617
KAN|5|13|YLL052C|592
KAN|5|14|YLL055W|627
KAN|5|15|YKL063C|621
KAN|5|16|YKL065C|705
KAN|5|17|YJL198W|644
KAN|5|18|YJL196C|589
KAN|5|19|YLL023C|599
KAN|5|20|YLL028W|647
KAN|5|21|YJL212C|694
KAN|5|22|YMR022W|631
KAN|5|23|YMR214W|676
KAN|5|24|YMR215W|855
KAN|6|1|YMR010W|729
KAN|6|2|YMR015C|437
KAN|6|3|YLR207W|592
KAN|6|4|YLR350W|519
KAN|6|5|YLR220W|599
KAN|6|6|YML012W|620
KAN|6|7|YML008C|420
KAN|6|8|YMR202W|417
KAN|6|9|YLR194C|638
KAN|6|10|YMR183C|612
KAN|6|11|YML019W|636
KAN|6|12|YML013W|592
KAN|6|13|YLR292C|610
KAN|6|14|YMR161W|690
KAN|6|15|YMR163C|671
KAN|6|16|YLR396C|0
KAN|6|17|YMR152W|660
KAN|6|18|YLR130C|668
KAN|6|19|YLR268W|578
KAN|6|20|YMR029C|609
KAN|6|21|YMR031C|652
KAN|6|22|YLR372W|439
KAN|6|23|YLR242C|777
KAN|6|24|YLR250W|971
KAN|7|1|YLR120C|692
KAN|7|2|YOR245C|613
KAN|7|3|YOR115C|566
KAN|7|4|YNL297C|553
KAN|7|5|YNL156C|588
KAN|7|6|YNL153C|541
KAN|7|7|YOR002W|718
KAN|7|8|YOR092W|561
KAN|7|9|YOR214C|650
KAN|7|10|YOR216C|641
KAN|7|11|YOR085W|631
KAN|7|12|YOR089C|515
KAN|7|13|YNL194C|595
KAN|7|14|YNL327W|665
KAN|7|15|YNL190W|626
KAN|7|16|YNL323W|648
KAN|7|17|YOR198C|419
KAN|7|18|YOR067C|751
KAN|7|19|YOR070C|663
KAN|7|20|YOR079C|631
KAN|7|21|YMR307W|682
KAN|7|22|YOR049C|662
KAN|7|23|YMR292W|670
KAN|7|24|YNL219C|965
KAN|8|1|YMR299C|623
KAN|8|2|YOR165W|533
KAN|8|3|YOR036W|210
KAN|8|4|YOR171C|542
KAN|8|5|YOR175C|535
KAN|8|6|YOR042W|491
KAN|8|7|YOR044W|624
KAN|8|8|YNL238W|709
KAN|8|9|YMR264W|596
KAN|8|10|YMR272C|465
KAN|8|11|YMR274C|628
KAN|8|12|YOR016C|631
KAN|8|13|YNL280C|625
KAN|8|14|YMR251W-A|641
KAN|8|15|YMR253C|625
KAN|8|16|YPR028W|649
KAN|8|17|YPL227C|664
KAN|8|18|YOL013C|699
KAN|8|19|YOL018C|614
KAN|8|20|YPR003C|648
KAN|8|21|YPL246C|626
KAN|8|22|YOR377W|592
KAN|8|23|YPL274W|679
KAN|8|24|YPL051W|964
KAN|9|1|YPL170W|566
KAN|9|2|YOL065C|595
KAN|9|3|YOR311C|501
KAN|9|4|YOR321W|577
KAN|9|5|YPL195W|689
KAN|9|6|YOL047C|602
KAN|9|7|YOR307C|588
KAN|9|8|YPL087W|547
KAN|9|9|YPL207W|636
KAN|9|10|YPL206C|611
KAN|9|11|YOR284W|602
KAN|9|12|YOR285W|567
KAN|9|13|YOR288C|599
KAN|9|14|YOL030W|603
KAN|9|15|YOL031C|653
KAN|9|16|YOR291W|621
KAN|9|17|YCL025C|566
KAN|9|18|YDL052C|630
KAN|9|19|YPR173C|321
KAN|9|20|YCL001W|632
KAN|9|21|YPR148C|640
KAN|9|22|YPR149W|613
KAN|9|23|YDL018C|630
KAN|9|24|YBR067C|899
KAN|10|1|YDL019C|645
KAN|10|2|YPR135W|440
KAN|10|3|YGR227W|565
KAN|10|4|YBR162W-A|538
KAN|10|5|YBR164C|627
KAN|10|6|YBR052C|545
KAN|10|7|YBR171W|574
KAN|10|8|YBR036C|408
KAN|10|9|YPR114W|498
KAN|10|10|YFR041C|579
KAN|10|11|YBR132C|615
KAN|10|12|YBR106W|574
KAN|10|13|YPR063C|586
KAN|10|14|YPR071W|586
KAN|10|15|YBL102W|601
KAN|10|16|YBR097W|105
KAN|10|17|YDL121C|624
KAN|10|18|YDR518W|625
KAN|10|19|YDR519W|592
KAN|10|20|YDR524C|613
KAN|10|21|YML048W|602
KAN|10|22|YJR073C|658
KAN|10|23|wt_blank_sean|0
KAN|10|24|YJR088C|779
KAN|11|1|YDR503C|601
KAN|11|2|YML059C|499
KAN|11|3|YML055W|532
KAN|11|4|YDL099W|559
KAN|11|5|YDL100C|555
KAN|11|6|YDR484W|429
KAN|11|7|YDR492W|612
KAN|11|8|YGL126W|592
KAN|11|9|YIL124W|636
KAN|11|10|YDL091C|610
KAN|11|11|YDL093W|583
KAN|11|12|YFL048C|643
KAN|11|13|YDL095W|599
KAN|11|14|YFL025C|741
KAN|11|15|YGL161C|541
KAN|11|16|YGL167C|651
KAN|11|17|YGR261C|717
KAN|11|18|YGR263C|676
KAN|11|19|YGR266W|649
KAN|11|20|YNR039C|551
KAN|11|21|YNL146W|588
KAN|11|22|YNR019W|588
KAN|11|23|YCR043C|686
KAN|11|24|YNR021W|822
KAN|12|1|YCR044C|694
KAN|12|2|YCR061W|488
KAN|12|3|YNR030W|564
KAN|12|4|YBR177C|539
KAN|12|5|YNR008W|559
KAN|12|6|YNR013C|559
KAN|12|7|YBR283C|561
KAN|12|8|YNL041C|569
KAN|12|9|YNL044W|516
KAN|12|10|YBR290W|640
KAN|12|11|YNL046W|602
KAN|12|12|YNL049C|618
KAN|12|13|YBR273C|640
KAN|12|14|YBR264C|563
KAN|12|15|YNL008C|645
KAN|12|16|YDL137W|572
KAN|12|17|YJL024C|798
KAN|12|18|YJL029C|0
KAN|12|19|YML067C|642
KAN|12|20|YJL004C|704
KAN|12|21|YML038C|596
KAN|12|22|YER151C|431
KAN|12|23|YML075C|696
KAN|12|24|YGR086C|802
KAN|13|1|YGR089W|474
KAN|13|2|YGR106C|498
KAN|13|3|YLR246W|552
KAN|13|4|YJR118C|359
KAN|13|5|YDR205W|467
KAN|13|6|YGR038W|511
KAN|13|7|YJR131W|490
KAN|13|8|YJR134C|600
KAN|13|9|YER120W|605
KAN|13|10|YER122C|518
KAN|13|11|YJR117W|680
KAN|13|12|YER113C|565
KAN|13|13|YJR040W|521
KAN|13|14|YKR067W|576
KAN|13|15|YJR031C|632
KAN|13|16|YMR054W|653
KAN|13|17|YIR033W|533
KAN|13|18|YJR010C-A|646
KAN|13|19|YJR015W|623
KAN|13|20|YMR052W|545
KAN|13|21|YBR287W|610
KAN|13|22|YBR288C|731
KAN|13|23|YAR002C-A|535
KAN|13|24|YMR119W|754
KAN|14|1|YNL125C|512
KAN|14|2|YNL130C|607
KAN|14|3|YIL030C|468
KAN|14|4|YNL085W|487
KAN|14|5|YNL095C|491
KAN|14|6|YLR390W-A|505
KAN|14|7|YJL078C|472
KAN|14|8|YKR053C|521
KAN|14|9|YNL051W|628
KAN|14|10|YPL137C|605
KAN|14|11|YDL072C|0
KAN|14|12|YCR048W|597
KAN|14|13|YCR067C|568
KAN|14|14|YCR034W|568
KAN|14|15|YGR130C|624
KAN|14|16|YGL223C|632
KAN|14|17|YBR255W|687
KAN|14|18|YER087C-B|595
KAN|14|19|YIL105C|463
KAN|14|20|YDR476C|632
KAN|14|21|YDR525W|641
KAN|14|22|YDR057W|610
KAN|14|23|YBR159W|558
KAN|14|24|YHR123W|823
KAN|15|1|YGR284C|583
KAN|15|2|YOL101C|531
KAN|15|3|YOL107W|535
KAN|15|4|YNL300W|524
KAN|15|5|YOL110W|490
KAN|15|6|YOR317W|507
KAN|15|7|YML071C|607
KAN|15|8|YIR038C|579
KAN|15|9|YML101C|488
KAN|15|10|YOL137W|522
KAN|15|11|YDR424C|493
KAN|15|12|YMR065W|594
KAN|15|13|YML128C|534
KAN|15|14|YHR045W|609
KAN|15|15|YHR181W|596
KAN|15|16|YMR123W|790
KAN|15|17|YLR039C|680
KAN|15|18|YLR050C|824
KAN|15|19|YNR075W|742
KAN|15|20|YOL088C|917
KAN|15|21|YMR313C|695
KAN|15|22|YHR004C|621
KAN|15|23|YLR450W|604
KAN|15|24|YDL192W|719
KAN|16|1|YNR051C|539
KAN|16|2|YJL123C|633
KAN|16|3|YJL117W|592
KAN|16|4|YDL222C|582
KAN|16|5|YDL226C|596
KAN|16|6|YDL231C|627
KAN|16|7|YDL232W|613
KAN|16|8|YJL079C|645
KAN|16|9|YKR088C|650
KAN|16|10|YJL073W|714
KAN|16|11|YJL062W|865
KAN|16|12|YJR066W|673
KAN|16|13|YDR483W|784
KAN|16|14|YER044C|375
KAN|16|15|YDL204W|776
KAN|16|16|YBR058C-A|0
KAN|16|17|YBR096W|0
KAN|16|18|YBR234C|0
KAN|16|19|YDR027C|0
KAN|16|20|YDR032C|0
KAN|16|21|YEL022W|0
KAN|16|22|YER053C-A|834
KAN|16|23|YER100W|18
KAN|16|24|YGL095C|883
NAT|WT Control
KAN|1|1|YCR017C|581
KAN|1|2|YDR056C|487
KAN|1|3|YBR229C|523
KAN|1|4|YCR011C|486
KAN|1|5|YBL011W|435
KAN|1|6|YBL017C|502
KAN|1|7|YCL056C|603
KAN|1|8|YDR137W|496
KAN|1|9|YAR044W|607
KAN|1|10|YBR201W|608
KAN|1|11|YCL045C|556
KAN|1|12|YBR183W|602
KAN|1|13|YDR108W|560
KAN|1|14|YAL007C|532
KAN|1|15|YDR100W|499
KAN|1|16|YAL026C|506
KAN|1|17|YAL023C|589
KAN|1|18|YBL082C|706
KAN|1|19|YDR084C|528
KAN|1|20|YAL042W|528
KAN|1|21|YAL058W|557
KAN|1|22|YGL200C|26
KAN|1|23|YGL203C|596
KAN|1|24|YDR294C|800
KAN|2|1|YDR297W|597
KAN|2|2|YEL001C|267
KAN|2|3|YEL003W|315
KAN|2|4|YDR304C|336
KAN|2|5|YEL004W|324
KAN|2|6|YEL005C|390
KAN|2|7|YDR307W|321
KAN|2|8|YGL084C|390
KAN|2|9|YGL054C|438
KAN|2|10|YER019C-A|475
KAN|2|11|YDR270W|455
KAN|2|12|YDR410C|0
KAN|2|13|YDR411C|433
KAN|2|14|YER004W|409
KAN|2|15|YER005W|478
KAN|2|16|YGL020C|407
KAN|2|17|YEL064C|142
KAN|2|18|YGL027C|505
KAN|2|19|YDR233C|422
KAN|2|20|YEL042W|442
KAN|2|21|YEL043W|421
KAN|2|22|YGL005C|463
KAN|2|23|YGL010W|412
KAN|2|24|YGL012W|0
KAN|3|1|YDR349C|470
KAN|3|2|YDR221W|428
KAN|3|3|YDR222W|392
KAN|3|4|YDR357C|373
KAN|3|5|YEL031W|397
KAN|3|6|YER083C|0
KAN|3|7|YDR344C|388
KAN|3|8|YEL013W|299
KAN|3|9|YEL015W|377
KAN|3|10|YER071C|412
KAN|3|11|YDR320C|381
KAN|3|12|YHR110W|405
KAN|3|13|YIL076W|338
KAN|3|14|YIL090W|295
KAN|3|15|YIL039W|604
KAN|3|16|YIL040W|317
KAN|3|17|YIL043C|464
KAN|3|18|YIL044C|420
KAN|3|19|YGR199W|432
KAN|3|20|YGR202C|437
KAN|3|21|YHR060W|0
KAN|3|22|YIL027C|702
KAN|3|23|YHR079C|407
KAN|3|24|YGR177C|554
KAN|4|1|YGR036C|55
KAN|4|2|YHR039C|385
KAN|4|3|YIL005W|328
KAN|4|4|YIL016W|347
KAN|4|5|YGR170W|318
KAN|4|6|YHR204W|352
KAN|4|7|YGR157W|307
KAN|4|8|YHL003C|359
KAN|4|9|YHR176W|420
KAN|4|10|YHR142W|379
KAN|4|11|YGL226C-A|420
KAN|4|12|YGL231C|403
KAN|4|13|YHL031C|452
KAN|4|14|YHR135C|414
KAN|4|15|YHR136C|425
KAN|4|16|YGR105W|0
KAN|4|17|YLL014W|451
KAN|4|18|YKL020C|412
KAN|4|19|YLR080W|383
KAN|4|20|YKL140W|425
KAN|4|21|YKL008C|418
KAN|4|22|YLR056W|23
KAN|4|23|YLR064W|413
KAN|4|24|YKL119C|277
KAN|5|1|YJL134W|442
KAN|5|2|YLR042C|367
KAN|5|3|YLR023C|376
KAN|5|4|YJL178C|341
KAN|5|5|YJL171C|359
KAN|5|6|YKL094W|375
KAN|5|7|YJL168C|298
KAN|5|8|YKL212W|253
KAN|5|9|YJL192C|383
KAN|5|10|YKL073W|394
KAN|5|11|YKL179C|411
KAN|5|12|YLL043W|391
KAN|5|13|YLL052C|353
KAN|5|14|YLL055W|394
KAN|5|15|YKL063C|397
KAN|5|16|YKL065C|471
KAN|5|17|YJL198W|389
KAN|5|18|YJL196C|376
KAN|5|19|YLL023C|370
KAN|5|20|YLL028W|407
KAN|5|21|YJL212C|404
KAN|5|22|YMR022W|476
KAN|5|23|YMR214W|426
KAN|5|24|YMR215W|455
KAN|6|1|YMR010W|662
KAN|6|2|YMR015C|293
KAN|6|3|YLR207W|375
KAN|6|4|YLR350W|303
KAN|6|5|YLR220W|342
KAN|6|6|YML012W|386
KAN|6|7|YML008C|257
KAN|6|8|YMR202W|236
KAN|6|9|YLR194C|401
KAN|6|10|YMR183C|373
KAN|6|11|YML019W|382
KAN|6|12|YML013W|378
KAN|6|13|YLR292C|399
KAN|6|14|YMR161W|433
KAN|6|15|YMR163C|397
KAN|6|16|YLR396C|0
KAN|6|17|YMR152W|404
KAN|6|18|YLR130C|399
KAN|6|19|YLR268W|364
KAN|6|20|YMR029C|385
KAN|6|21|YMR031C|389
KAN|6|22|YLR372W|366
KAN|6|23|YLR242C|430
KAN|6|24|YLR250W|485
KAN|7|1|YLR120C|555
KAN|7|2|YOR245C|412
KAN|7|3|YOR115C|364
KAN|7|4|YNL297C|353
KAN|7|5|YNL156C|328
KAN|7|6|YNL153C|296
KAN|7|7|YOR002W|413
KAN|7|8|YOR092W|397
KAN|7|9|YOR214C|393
KAN|7|10|YOR216C|379
KAN|7|11|YOR085W|391
KAN|7|12|YOR089C|348
KAN|7|13|YNL194C|366
KAN|7|14|YNL327W|406
KAN|7|15|YNL190W|356
KAN|7|16|YNL323W|406
KAN|7|17|YOR198C|435
KAN|7|18|YOR067C|467
KAN|7|19|YOR070C|406
KAN|7|20|YOR079C|406
KAN|7|21|YMR307W|333
KAN|7|22|YOR049C|484
KAN|7|23|YMR292W|405
KAN|7|24|YNL219C|494
KAN|8|1|YMR299C|536
KAN|8|2|YOR165W|366
KAN|8|3|YOR036W|24
KAN|8|4|YOR171C|393
KAN|8|5|YOR175C|307
KAN|8|6|YOR042W|332
KAN|8|7|YOR044W|461
KAN|8|8|YNL238W|464
KAN|8|9|YMR264W|381
KAN|8|10|YMR272C|282
KAN|8|11|YMR274C|379
KAN|8|12|YOR016C|407
KAN|8|13|YNL280C|385
KAN|8|14|YMR251W-A|429
KAN|8|15|YMR253C|420
KAN|8|16|YPR028W|415
KAN|8|17|YPL227C|408
KAN|8|18|YOL013C|429
KAN|8|19|YOL018C|373
KAN|8|20|YPR003C|402
KAN|8|21|YPL246C|404
KAN|8|22|YOR377W|447
KAN|8|23|YPL274W|412
KAN|8|24|YPL051W|541
KAN|9|1|YPL170W|506
KAN|9|2|YOL065C|354
KAN|9|3|YOR311C|321
KAN|9|4|YOR321W|334
KAN|9|5|YPL195W|422
KAN|9|6|YOL047C|353
KAN|9|7|YOR307C|388
KAN|9|8|YPL087W|313
KAN|9|9|YPL207W|413
KAN|9|10|YPL206C|373
KAN|9|11|YOR284W|415
KAN|9|12|YOR285W|388
KAN|9|13|YOR288C|383
KAN|9|14|YOL030W|402
KAN|9|15|YOL031C|399
KAN|9|16|YOR291W|384
KAN|9|17|YCL025C|413
KAN|9|18|YDL052C|361
KAN|9|19|YPR173C|245
KAN|9|20|YCL001W|441
KAN|9|21|YPR148C|381
KAN|9|22|YPR149W|361
KAN|9|23|YDL018C|397
KAN|9|24|YBR067C|510
KAN|10|1|YDL019C|566
KAN|10|2|YPR135W|281
KAN|10|3|YGR227W|389
KAN|10|4|YBR162W-A|315
KAN|10|5|YBR164C|371
KAN|10|6|YBR052C|350
KAN|10|7|YBR171W|337
KAN|10|8|YBR036C|234
KAN|10|9|YPR114W|357
KAN|10|10|YFR041C|358
KAN|10|11|YBR132C|369
KAN|10|12|YBR106W|375
KAN|10|13|YPR063C|373
KAN|10|14|YPR071W|386
KAN|10|15|YBL102W|424
KAN|10|16|YBR097W|0
KAN|10|17|YDL121C|421
KAN|10|18|YDR518W|428
KAN|10|19|YDR519W|413
KAN|10|20|YDR524C|399
KAN|10|21|YML048W|412
KAN|10|22|YJR073C|383
KAN|10|23|wt_blank_sean|0
KAN|10|24|YJR088C|468
KAN|11|1|YDR503C|491
KAN|11|2|YML059C|310
KAN|11|3|YML055W|337
KAN|11|4|YDL099W|336
KAN|11|5|YDL100C|297
KAN|11|6|YDR484W|196
KAN|11|7|YDR492W|357
KAN|11|8|YGL126W|335
KAN|11|9|YIL124W|409
KAN|11|10|YDL091C|396
KAN|11|11|YDL093W|380
KAN|11|12|YFL048C|398
KAN|11|13|YDL095W|390
KAN|11|14|YFL025C|459
KAN|11|15|YGL161C|331
KAN|11|16|YGL167C|374
KAN|11|17|YGR261C|534
KAN|11|18|YGR263C|406
KAN|11|19|YGR266W|397
KAN|11|20|YNR039C|395
KAN|11|21|YNL146W|349
KAN|11|22|YNR019W|334
KAN|11|23|YCR043C|488
KAN|11|24|YNR021W|470
KAN|12|1|YCR044C|537
KAN|12|2|YCR061W|333
KAN|12|3|YNR030W|341
KAN|12|4|YBR177C|279
KAN|12|5|YNR008W|337
KAN|12|6|YNR013C|314
KAN|12|7|YBR283C|330
KAN|12|8|YNL041C|403
KAN|12|9|YNL044W|366
KAN|12|10|YBR290W|411
KAN|12|11|YNL046W|400
KAN|12|12|YNL049C|413
KAN|12|13|YBR273C|398
KAN|12|14|YBR264C|330
KAN|12|15|YNL008C|393
KAN|12|16|YDL137W|367
KAN|12|17|YJL024C|481
KAN|12|18|YJL029C|0
KAN|12|19|YML067C|416
KAN|12|20|YJL004C|438
KAN|12|21|YML038C|372
KAN|12|22|YER151C|161
KAN|12|23|YML075C|424
KAN|12|24|YGR086C|463
KAN|13|1|YGR089W|420
KAN|13|2|YGR106C|365
KAN|13|3|YLR246W|336
KAN|13|4|YJR118C|152
KAN|13|5|YDR205W|318
KAN|13|6|YGR038W|309
KAN|13|7|YJR131W|333
KAN|13|8|YJR134C|348
KAN|13|9|YER120W|389
KAN|13|10|YER122C|328
KAN|13|11|YJR117W|437
KAN|13|12|YER113C|370
KAN|13|13|YJR040W|288
KAN|13|14|YKR067W|301
KAN|13|15|YJR031C|356
KAN|13|16|YMR054W|380
KAN|13|17|YIR033W|298
KAN|13|18|YJR010C-A|361
KAN|13|19|YJR015W|404
KAN|13|20|YMR052W|329
KAN|13|21|YBR287W|379
KAN|13|22|YBR288C|467
KAN|13|23|YAR002C-A|346
KAN|13|24|YMR119W|412
KAN|14|1|YNL125C|553
KAN|14|2|YNL130C|360
KAN|14|3|YIL030C|327
KAN|14|4|YNL085W|277
KAN|14|5|YNL095C|334
KAN|14|6|YLR390W-A|288
KAN|14|7|YJL078C|319
KAN|14|8|YKR053C|325
KAN|14|9|YNL051W|394
KAN|14|10|YPL137C|333
KAN|14|11|YDL072C|0
KAN|14|12|YCR048W|389
KAN|14|13|YCR067C|327
KAN|14|14|YCR034W|359
KAN|14|15|YGR130C|371
KAN|14|16|YGL223C|378
KAN|14|17|YBR255W|394
KAN|14|18|YER087C-B|336
KAN|14|19|YIL105C|298
KAN|14|20|YDR476C|460
KAN|14|21|YDR525W|452
KAN|14|22|YDR057W|326
KAN|14|23|YBR159W|294
KAN|14|24|YHR123W|645
KAN|15|1|YGR284C|519
KAN|15|2|YOL101C|337
KAN|15|3|YOL107W|353
KAN|15|4|YNL300W|303
KAN|15|5|YOL110W|297
KAN|15|6|YOR317W|348
KAN|15|7|YML071C|468
KAN|15|8|YIR038C|401
KAN|15|9|YML101C|369
KAN|15|10|YOL137W|329
KAN|15|11|YDR424C|286
KAN|15|12|YMR065W|383
KAN|15|13|YML128C|316
KAN|15|14|YHR045W|319
KAN|15|15|YHR181W|402
KAN|15|16|YMR123W|437
KAN|15|17|YLR039C|444
KAN|15|18|YLR050C|491
KAN|15|19|YNR075W|450
KAN|15|20|YOL088C|556
KAN|15|21|YMR313C|437
KAN|15|22|YHR004C|529
KAN|15|23|YLR450W|386
KAN|15|24|YDL192W|508
KAN|16|1|YNR051C|321
KAN|16|2|YJL123C|435
KAN|16|3|YJL117W|309
KAN|16|4|YDL222C|346
KAN|16|5|YDL226C|332
KAN|16|6|YDL231C|394
KAN|16|7|YDL232W|404
KAN|16|8|YJL079C|374
KAN|16|9|YKR088C|343
KAN|16|10|YJL073W|382
KAN|16|11|YJL062W|406
KAN|16|12|YJR066W|339
KAN|16|13|YDR483W|358
KAN|16|14|YER044C|154
KAN|16|15|YDL204W|461
KAN|16|16|YBR058C-A|0
KAN|16|17|YBR096W|0
KAN|16|18|YBR234C|0
KAN|16|19|YDR027C|0
KAN|16|20|YDR032C|0
KAN|16|21|YEL022W|0
KAN|16|22|YER053C-A|387
KAN|16|23|YER100W|386
KAN|16|24|YGL095C|417
NAT|WT Control
KAN|1|1|YCR017C|340
KAN|1|2|YDR056C|291
KAN|1|3|YBR229C|362
KAN|1|4|YCR011C|387
KAN|1|5|YBL011W|346
KAN|1|6|YBL017C|428
KAN|1|7|YCL056C|476
KAN|1|8|YDR137W|328
KAN|1|9|YAR044W|458
KAN|1|10|YBR201W|490
KAN|1|11|YCL045C|384
KAN|1|12|YBR183W|496
KAN|1|13|YDR108W|484
KAN|1|14|YAL007C|504
KAN|1|15|YDR100W|448
KAN|1|16|YAL026C|454
KAN|1|17|YAL023C|491
KAN|1|18|YBL082C|559
KAN|1|19|YDR084C|418
KAN|1|20|YAL042W|482
KAN|1|21|YAL058W|486
KAN|1|22|YGL200C|0
KAN|1|23|YGL203C|493
KAN|1|24|YDR294C|560
KAN|2|1|YDR297W|495
KAN|2|2|YEL001C|261
KAN|2|3|YEL003W|312
KAN|2|4|YDR304C|369
KAN|2|5|YEL004W|355
KAN|2|6|YEL005C|441
KAN|2|7|YDR307W|355
KAN|2|8|YGL084C|383
KAN|2|9|YGL054C|363
KAN|2|10|YER019C-A|366
KAN|2|11|YDR270W|408
KAN|2|12|YDR410C|0
KAN|2|13|YDR411C|410
KAN|2|14|YER004W|459
KAN|2|15|YER005W|440
KAN|2|16|YGL020C|471
KAN|2|17|YEL064C|119
KAN|2|18|YGL027C|398
KAN|2|19|YDR233C|410
KAN|2|20|YEL042W|482
KAN|2|21|YEL043W|377
KAN|2|22|YGL005C|493
KAN|2|23|YGL010W|479
KAN|2|24|YGL012W|0
KAN|3|1|YDR349C|422
KAN|3|2|YDR221W|402
KAN|3|3|YDR222W|371
KAN|3|4|YDR357C|367
KAN|3|5|YEL031W|474
KAN|3|6|YER083C|0
KAN|3|7|YDR344C|407
KAN|3|8|YEL013W|302
KAN|3|9|YEL015W|398
KAN|3|10|YER071C|413
KAN|3|11|YDR320C|385
KAN|3|12|YHR110W|415
KAN|3|13|YIL076W|317
KAN|3|14|YIL090W|279
KAN|3|15|YIL039W|708
KAN|3|16|YIL040W|320
KAN|3|17|YIL043C|438
KAN|3|18|YIL044C|415
KAN|3|19|YGR199W|434
KAN|3|20|YGR202C|387
KAN|3|21|YHR060W|0
KAN|3|22|YIL027C|709
KAN|3|23|YHR079C|514
KAN|3|24|YGR177C|709
KAN|4|1|YGR036C|266
KAN|4|2|YHR039C|366
KAN|4|3|YIL005W|301
KAN|4|4|YIL016W|385
KAN|4|5|YGR170W|367
KAN|4|6|YHR204W|371
KAN|4|7|YGR157W|323
KAN|4|8|YHL003C|408
KAN|4|9|YHR176W|421
KAN|4|10|YHR142W|408
KAN|4|11|YGL226C-A|414
KAN|4|12|YGL231C|412
KAN|4|13|YHL031C|469
KAN|4|14|YHR135C|433
KAN|4|15|YHR136C|493
KAN|4|16|YGR105W|0
KAN|4|17|YLL014W|469
KAN|4|18|YKL020C|432
KAN|4|19|YLR080W|401
KAN|4|20|YKL140W|379
KAN|4|21|YKL008C|454
KAN|4|22|YLR056W|63
KAN|4|23|YLR064W|480
KAN|4|24|YKL119C|314
KAN|5|1|YJL134W|388
KAN|5|2|YLR042C|377
KAN|5|3|YLR023C|341
KAN|5|4|YJL178C|395
KAN|5|5|YJL171C|399
KAN|5|6|YKL094W|398
KAN|5|7|YJL168C|330
KAN|5|8|YKL212W|283
KAN|5|9|YJL192C|410
KAN|5|10|YKL073W|421
KAN|5|11|YKL179C|420
KAN|5|12|YLL043W|396
KAN|5|13|YLL052C|373
KAN|5|14|YLL055W|403
KAN|5|15|YKL063C|458
KAN|5|16|YKL065C|469
KAN|5|17|YJL198W|421
KAN|5|18|YJL196C|368
KAN|5|19|YLL023C|382
KAN|5|20|YLL028W|384
KAN|5|21|YJL212C|420
KAN|5|22|YMR022W|421
KAN|5|23|YMR214W|361
KAN|5|24|YMR215W|551
KAN|6|1|YMR010W|492
KAN|6|2|YMR015C|310
KAN|6|3|YLR207W|367
KAN|6|4|YLR350W|319
KAN|6|5|YLR220W|390
KAN|6|6|YML012W|405
KAN|6|7|YML008C|249
KAN|6|8|YMR202W|247
KAN|6|9|YLR194C|425
KAN|6|10|YMR183C|383
KAN|6|11|YML019W|379
KAN|6|12|YML013W|371
KAN|6|13|YLR292C|408
KAN|6|14|YMR161W|454
KAN|6|15|YMR163C|426
KAN|6|16|YLR396C|0
KAN|6|17|YMR152W|407
KAN|6|18|YLR130C|432
KAN|6|19|YLR268W|378
KAN|6|20|YMR029C|402
KAN|6|21|YMR031C|440
KAN|6|22|YLR372W|247
KAN|6|23|YLR242C|479
KAN|6|24|YLR250W|624
KAN|7|1|YLR120C|433
KAN|7|2|YOR245C|402
KAN|7|3|YOR115C|378
KAN|7|4|YNL297C|321
KAN|7|5|YNL156C|365
KAN|7|6|YNL153C|316
KAN|7|7|YOR002W|482
KAN|7|8|YOR092W|373
KAN|7|9|YOR214C|438
KAN|7|10|YOR216C|408
KAN|7|11|YOR085W|442
KAN|7|12|YOR089C|340
KAN|7|13|YNL194C|372
KAN|7|14|YNL327W|447
KAN|7|15|YNL190W|387
KAN|7|16|YNL323W|402
KAN|7|17|YOR198C|461
KAN|7|18|YOR067C|472
KAN|7|19|YOR070C|401
KAN|7|20|YOR079C|393
KAN|7|21|YMR307W|406
KAN|7|22|YOR049C|419
KAN|7|23|YMR292W|447
KAN|7|24|YNL219C|607
KAN|8|1|YMR299C|409
KAN|8|2|YOR165W|346
KAN|8|3|YOR036W|57
KAN|8|4|YOR171C|344
KAN|8|5|YOR175C|338
KAN|8|6|YOR042W|348
KAN|8|7|YOR044W|504
KAN|8|8|YNL238W|451
KAN|8|9|YMR264W|397
KAN|8|10|YMR272C|281
KAN|8|11|YMR274C|413
KAN|8|12|YOR016C|459
KAN|8|13|YNL280C|433
KAN|8|14|YMR251W-A|432
KAN|8|15|YMR253C|448
KAN|8|16|YPR028W|411
KAN|8|17|YPL227C|408
KAN|8|18|YOL013C|440
KAN|8|19|YOL018C|388
KAN|8|20|YPR003C|372
KAN|8|21|YPL246C|430
KAN|8|22|YOR377W|385
KAN|8|23|YPL274W|417
KAN|8|24|YPL051W|671
KAN|9|1|YPL170W|425
KAN|9|2|YOL065C|362
KAN|9|3|YOR311C|340
KAN|9|4|YOR321W|345
KAN|9|5|YPL195W|458
KAN|9|6|YOL047C|378
KAN|9|7|YOR307C|415
KAN|9|8|YPL087W|335
KAN|9|9|YPL207W|396
KAN|9|10|YPL206C|375
KAN|9|11|YOR284W|420
KAN|9|12|YOR285W|384
KAN|9|13|YOR288C|417
KAN|9|14|YOL030W|416
KAN|9|15|YOL031C|421
KAN|9|16|YOR291W|408
KAN|9|17|YCL025C|432
KAN|9|18|YDL052C|391
KAN|9|19|YPR173C|225
KAN|9|20|YCL001W|440
KAN|9|21|YPR148C|403
KAN|9|22|YPR149W|327
KAN|9|23|YDL018C|395
KAN|9|24|YBR067C|619
KAN|10|1|YDL019C|471
KAN|10|2|YPR135W|301
KAN|10|3|YGR227W|384
KAN|10|4|YBR162W-A|346
KAN|10|5|YBR164C|387
KAN|10|6|YBR052C|380
KAN|10|7|YBR171W|397
KAN|10|8|YBR036C|235
KAN|10|9|YPR114W|342
KAN|10|10|YFR041C|375
KAN|10|11|YBR132C|396
KAN|10|12|YBR106W|374
KAN|10|13|YPR063C|372
KAN|10|14|YPR071W|401
KAN|10|15|YBL102W|471
KAN|10|16|YBR097W|0
KAN|10|17|YDL121C|416
KAN|10|18|YDR518W|419
KAN|10|19|YDR519W|405
KAN|10|20|YDR524C|387
KAN|10|21|YML048W|420
KAN|10|22|YJR073C|447
KAN|10|23|wt_blank_sean|0
KAN|10|24|YJR088C|567
KAN|11|1|YDR503C|403
KAN|11|2|YML059C|278
KAN|11|3|YML055W|310
KAN|11|4|YDL099W|357
KAN|11|5|YDL100C|307
KAN|11|6|YDR484W|227
KAN|11|7|YDR492W|387
KAN|11|8|YGL126W|377
KAN|11|9|YIL124W|397
KAN|11|10|YDL091C|420
KAN|11|11|YDL093W|365
KAN|11|12|YFL048C|422
KAN|11|13|YDL095W|448
KAN|11|14|YFL025C|500
KAN|11|15|YGL161C|337
KAN|11|16|YGL167C|416
KAN|11|17|YGR261C|526
KAN|11|18|YGR263C|427
KAN|11|19|YGR266W|427
KAN|11|20|YNR039C|356
KAN|11|21|YNL146W|335
KAN|11|22|YNR019W|330
KAN|11|23|YCR043C|477
KAN|11|24|YNR021W|557
KAN|12|1|YCR044C|496
KAN|12|2|YCR061W|338
KAN|12|3|YNR030W|332
KAN|12|4|YBR177C|305
KAN|12|5|YNR008W|373
KAN|12|6|YNR013C|335
KAN|12|7|YBR283C|386
KAN|12|8|YNL041C|421
KAN|12|9|YNL044W|343
KAN|12|10|YBR290W|403
KAN|12|11|YNL046W|440
KAN|12|12|YNL049C|446
KAN|12|13|YBR273C|429
KAN|12|14|YBR264C|348
KAN|12|15|YNL008C|422
KAN|12|16|YDL137W|409
KAN|12|17|YJL024C|551
KAN|12|18|YJL029C|0
KAN|12|19|YML067C|372
KAN|12|20|YJL004C|417
KAN|12|21|YML038C|359
KAN|12|22|YER151C|121
KAN|12|23|YML075C|410
KAN|12|24|YGR086C|559
KAN|13|1|YGR089W|334
KAN|13|2|YGR106C|270
KAN|13|3|YLR246W|346
KAN|13|4|YJR118C|174
KAN|13|5|YDR205W|349
KAN|13|6|YGR038W|307
KAN|13|7|YJR131W|312
KAN|13|8|YJR134C|387
KAN|13|9|YER120W|411
KAN|13|10|YER122C|332
KAN|13|11|YJR117W|428
KAN|13|12|YER113C|402
KAN|13|13|YJR040W|331
KAN|13|14|YKR067W|324
KAN|13|15|YJR031C|386
KAN|13|16|YMR054W|405
KAN|13|17|YIR033W|358
KAN|13|18|YJR010C-A|372
KAN|13|19|YJR015W|392
KAN|13|20|YMR052W|363
KAN|13|21|YBR287W|408
KAN|13|22|YBR288C|506
KAN|13|23|YAR002C-A|346
KAN|13|24|YMR119W|531
KAN|14|1|YNL125C|428
KAN|14|2|YNL130C|359
KAN|14|3|YIL030C|304
KAN|14|4|YNL085W|271
KAN|14|5|YNL095C|308
KAN|14|6|YLR390W-A|281
KAN|14|7|YJL078C|297
KAN|14|8|YKR053C|310
KAN|14|9|YNL051W|381
KAN|14|10|YPL137C|382
KAN|14|11|YDL072C|0
KAN|14|12|YCR048W|409
KAN|14|13|YCR067C|326
KAN|14|14|YCR034W|399
KAN|14|15|YGR130C|400
KAN|14|16|YGL223C|403
KAN|14|17|YBR255W|417
KAN|14|18|YER087C-B|334
KAN|14|19|YIL105C|292
KAN|14|20|YDR476C|388
KAN|14|21|YDR525W|387
KAN|14|22|YDR057W|379
KAN|14|23|YBR159W|319
KAN|14|24|YHR123W|687
KAN|15|1|YGR284C|463
KAN|15|2|YOL101C|322
KAN|15|3|YOL107W|328
KAN|15|4|YNL300W|348
KAN|15|5|YOL110W|256
KAN|15|6|YOR317W|364
KAN|15|7|YML071C|481
KAN|15|8|YIR038C|413
KAN|15|9|YML101C|310
KAN|15|10|YOL137W|315
KAN|15|11|YDR424C|273
KAN|15|12|YMR065W|323
KAN|15|13|YML128C|322
KAN|15|14|YHR045W|366
KAN|15|15|YHR181W|424
KAN|15|16|YMR123W|494
KAN|15|17|YLR039C|512
KAN|15|18|YLR050C|558
KAN|15|19|YNR075W|514
KAN|15|20|YOL088C|725
KAN|15|21|YMR313C|450
KAN|15|22|YHR004C|428
KAN|15|23|YLR450W|331
KAN|15|24|YDL192W|524
KAN|16|1|YNR051C|334
KAN|16|2|YJL123C|520
KAN|16|3|YJL117W|500
KAN|16|4|YDL222C|525
KAN|16|5|YDL226C|477
KAN|16|6|YDL231C|523
KAN|16|7|YDL232W|559
KAN|16|8|YJL079C|516
KAN|16|9|YKR088C|487
KAN|16|10|YJL073W|627
KAN|16|11|YJL062W|661
KAN|16|12|YJR066W|480
KAN|16|13|YDR483W|490
KAN|16|14|YER044C|296
KAN|16|15|YDL204W|731
KAN|16|16|YBR058C-A|0
KAN|16|17|YBR096W|0
KAN|16|18|YBR234C|6
KAN|16|19|YDR027C|8
KAN|16|20|YDR032C|0
KAN|16|21|YEL022W|2
KAN|16|22|YER053C-A|436
KAN|16|23|YER100W|468
KAN|16|24|YGL095C|597
NAT|WT Control
KAN|1|1|YCR017C|907
KAN|1|2|YDR056C|556
KAN|1|3|YBR229C|567
KAN|1|4|YCR011C|549
KAN|1|5|YBL011W|571
KAN|1|6|YBL017C|553
KAN|1|7|YCL056C|526
KAN|1|8|YDR137W|435
KAN|1|9|YAR044W|412
KAN|1|10|YBR201W|610
KAN|1|11|YCL045C|522
KAN|1|12|YBR183W|534
KAN|1|13|YDR108W|570
KAN|1|14|YAL007C|639
KAN|1|15|YDR100W|608
KAN|1|16|YAL026C|716
KAN|1|17|YAL023C|546
KAN|1|18|YBL082C|582
KAN|1|19|YDR084C|453
KAN|1|20|YAL042W|512
KAN|1|21|YAL058W|454
KAN|1|22|YGL200C|29
KAN|1|23|YGL203C|838
KAN|1|24|YDR294C|727
KAN|2|1|YDR297W|1139
KAN|2|2|YEL001C|723
KAN|2|3|YEL003W|661
KAN|2|4|YDR304C|693
KAN|2|5|YEL004W|631
KAN|2|6|YEL005C|800
KAN|2|7|YDR307W|642
KAN|2|8|YGL084C|683
KAN|2|9|YGL054C|643
KAN|2|10|YER019C-A|579
KAN|2|11|YDR270W|653
KAN|2|12|YDR410C|47
KAN|2|13|YDR411C|724
KAN|2|14|YER004W|704
KAN|2|15|YER005W|651
KAN|2|16|YGL020C|800
KAN|2|17|YEL064C|353
KAN|2|18|YGL027C|805
KAN|2|19|YDR233C|795
KAN|2|20|YEL042W|741
KAN|2|21|YEL043W|745
KAN|2|22|YGL005C|1046
KAN|2|23|YGL010W|917
KAN|2|24|YGL012W|0
KAN|3|1|YDR349C|908
KAN|3|2|YDR221W|748
KAN|3|3|YDR222W|686
KAN|3|4|YDR357C|760
KAN|3|5|YEL031W|782
KAN|3|6|YER083C|6
KAN|3|7|YDR344C|784
KAN|3|8|YEL013W|575
KAN|3|9|YEL015W|735
KAN|3|10|YER071C|750
KAN|3|11|YDR320C|694
KAN|3|12|YHR110W|723
KAN|3|13|YIL076W|641
KAN|3|14|YIL090W|498
KAN|3|15|YIL039W|1174
KAN|3|16|YIL040W|583
KAN|3|17|YIL043C|842
KAN|3|18|YIL044C|818
KAN|3|19|YGR199W|797
KAN|3|20|YGR202C|766
KAN|3|21|YHR060W|228
KAN|3|22|YIL027C|1400
KAN|3|23|YHR079C|832
KAN|3|24|YGR177C|987
KAN|4|1|YGR036C|584
KAN|4|2|YHR039C|718
KAN|4|3|YIL005W|658
KAN|4|4|YIL016W|707
KAN|4|5|YGR170W|657
KAN|4|6|YHR204W|701
KAN|4|7|YGR157W|483
KAN|4|8|YHL003C|808
KAN|4|9|YHR176W|789
KAN|4|10|YHR142W|755
KAN|4|11|YGL226C-A|758
KAN|4|12|YGL231C|729
KAN|4|13|YHL031C|831
KAN|4|14|YHR135C|790
KAN|4|15|YHR136C|804
KAN|4|16|YGR105W|0
KAN|4|17|YLL014W|869
KAN|4|18|YKL020C|691
KAN|4|19|YLR080W|717
KAN|4|20|YKL140W|747
KAN|4|21|YKL008C|837
KAN|4|22|YLR056W|78
KAN|4|23|YLR064W|855
KAN|4|24|YKL119C|441
KAN|5|1|YJL134W|1000
KAN|5|2|YLR042C|809
KAN|5|3|YLR023C|730
KAN|5|4|YJL178C|677
KAN|5|5|YJL171C|733
KAN|5|6|YKL094W|759
KAN|5|7|YJL168C|630
KAN|5|8|YKL212W|588
KAN|5|9|YJL192C|659
KAN|5|10|YKL073W|791
KAN|5|11|YKL179C|769
KAN|5|12|YLL043W|654
KAN|5|13|YLL052C|660
KAN|5|14|YLL055W|670
KAN|5|15|YKL063C|733
KAN|5|16|YKL065C|837
KAN|5|17|YJL198W|729
KAN|5|18|YJL196C|756
KAN|5|19|YLL023C|699
KAN|5|20|YLL028W|742
KAN|5|21|YJL212C|799
KAN|5|22|YMR022W|853
KAN|5|23|YMR214W|766
KAN|5|24|YMR215W|825
KAN|6|1|YMR010W|1102
KAN|6|2|YMR015C|578
KAN|6|3|YLR207W|739
KAN|6|4|YLR350W|620
KAN|6|5|YLR220W|792
KAN|6|6|YML012W|755
KAN|6|7|YML008C|225
KAN|6|8|YMR202W|328
KAN|6|9|YLR194C|790
KAN|6|10|YMR183C|727
KAN|6|11|YML019W|707
KAN|6|12|YML013W|610
KAN|6|13|YLR292C|727
KAN|6|14|YMR161W|813
KAN|6|15|YMR163C|715
KAN|6|16|YLR396C|5
KAN|6|17|YMR152W|740
KAN|6|18|YLR130C|813
KAN|6|19|YLR268W|720
KAN|6|20|YMR029C|764
KAN|6|21|YMR031C|847
KAN|6|22|YLR372W|655
KAN|6|23|YLR242C|838
KAN|6|24|YLR250W|920
KAN|7|1|YLR120C|1018
KAN|7|2|YOR245C|790
KAN|7|3|YOR115C|603
KAN|7|4|YNL297C|770
KAN|7|5|YNL156C|723
KAN|7|6|YNL153C|614
KAN|7|7|YOR002W|897
KAN|7|8|YOR092W|795
KAN|7|9|YOR214C|798
KAN|7|10|YOR216C|743
KAN|7|11|YOR085W|751
KAN|7|12|YOR089C|460
KAN|7|13|YNL194C|734
KAN|7|14|YNL327W|773
KAN|7|15|YNL190W|677
KAN|7|16|YNL323W|757
KAN|7|17|YOR198C|573
KAN|7|18|YOR067C|882
KAN|7|19|YOR070C|601
KAN|7|20|YOR079C|724
KAN|7|21|YMR307W|626
KAN|7|22|YOR049C|800
KAN|7|23|YMR292W|701
KAN|7|24|YNL219C|886
KAN|8|1|YMR299C|996
KAN|8|2|YOR165W|712
KAN|8|3|YOR036W|138
KAN|8|4|YOR171C|730
KAN|8|5|YOR175C|672
KAN|8|6|YOR042W|626
KAN|8|7|YOR044W|729
KAN|8|8|YNL238W|850
KAN|8|9|YMR264W|745
KAN|8|10|YMR272C|469
KAN|8|11|YMR274C|738
KAN|8|12|YOR016C|756
KAN|8|13|YNL280C|759
KAN|8|14|YMR251W-A|755
KAN|8|15|YMR253C|765
KAN|8|16|YPR028W|781
KAN|8|17|YPL227C|847
KAN|8|18|YOL013C|820
KAN|8|19|YOL018C|534
KAN|8|20|YPR003C|845
KAN|8|21|YPL246C|797
KAN|8|22|YOR377W|766
KAN|8|23|YPL274W|781
KAN|8|24|YPL051W|978
KAN|9|1|YPL170W|953
KAN|9|2|YOL065C|769
KAN|9|3|YOR311C|605
KAN|9|4|YOR321W|722
KAN|9|5|YPL195W|903
KAN|9|6|YOL047C|734
KAN|9|7|YOR307C|733
KAN|9|8|YPL087W|626
KAN|9|9|YPL207W|750
KAN|9|10|YPL206C|744
KAN|9|11|YOR284W|778
KAN|9|12|YOR285W|696
KAN|9|13|YOR288C|731
KAN|9|14|YOL030W|741
KAN|9|15|YOL031C|655
KAN|9|16|YOR291W|721
KAN|9|17|YCL025C|738
KAN|9|18|YDL052C|823
KAN|9|19|YPR173C|198
KAN|9|20|YCL001W|885
KAN|9|21|YPR148C|855
KAN|9|22|YPR149W|647
KAN|9|23|YDL018C|745
KAN|9|24|YBR067C|867
KAN|10|1|YDL019C|1050
KAN|10|2|YPR135W|605
KAN|10|3|YGR227W|772
KAN|10|4|YBR162W-A|718
KAN|10|5|YBR164C|771
KAN|10|6|YBR052C|736
KAN|10|7|YBR171W|599
KAN|10|8|YBR036C|231
KAN|10|9|YPR114W|681
KAN|10|10|YFR041C|647
KAN|10|11|YBR132C|765
KAN|10|12|YBR106W|742
KAN|10|13|YPR063C|759
KAN|10|14|YPR071W|736
KAN|10|15|YBL102W|764
KAN|10|16|YBR097W|0
KAN|10|17|YDL121C|833
KAN|10|18|YDR518W|0
KAN|10|19|YDR519W|850
KAN|10|20|YDR524C|871
KAN|10|21|YML048W|791
KAN|10|22|YJR073C|746
KAN|10|23|wt_blank_sean|0
KAN|10|24|YJR088C|869
KAN|11|1|YDR503C|928
KAN|11|2|YML059C|654
KAN|11|3|YML055W|664
KAN|11|4|YDL099W|712
KAN|11|5|YDL100C|649
KAN|11|6|YDR484W|293
KAN|11|7|YDR492W|769
KAN|11|8|YGL126W|795
KAN|11|9|YIL124W|779
KAN|11|10|YDL091C|730
KAN|11|11|YDL093W|720
KAN|11|12|YFL048C|650
KAN|11|13|YDL095W|759
KAN|11|14|YFL025C|1020
KAN|11|15|YGL161C|545
KAN|11|16|YGL167C|750
KAN|11|17|YGR261C|1036
KAN|11|18|YGR263C|816
KAN|11|19|YGR266W|853
KAN|11|20|YNR039C|726
KAN|11|21|YNL146W|716
KAN|11|22|YNR019W|727
KAN|11|23|YCR043C|896
KAN|11|24|YNR021W|933
KAN|12|1|YCR044C|1063
KAN|12|2|YCR061W|746
KAN|12|3|YNR030W|707
KAN|12|4|YBR177C|680
KAN|12|5|YNR008W|644
KAN|12|6|YNR013C|699
KAN|12|7|YBR283C|735
KAN|12|8|YNL041C|769
KAN|12|9|YNL044W|703
KAN|12|10|YBR290W|831
KAN|12|11|YNL046W|671
KAN|12|12|YNL049C|718
KAN|12|13|YBR273C|756
KAN|12|14|YBR264C|667
KAN|12|15|YNL008C|791
KAN|12|16|YDL137W|653
KAN|12|17|YJL024C|1093
KAN|12|18|YJL029C|0
KAN|12|19|YML067C|788
KAN|12|20|YJL004C|906
KAN|12|21|YML038C|754
KAN|12|22|YER151C|415
KAN|12|23|YML075C|835
KAN|12|24|YGR086C|842
KAN|13|1|YGR089W|815
KAN|13|2|YGR106C|723
KAN|13|3|YLR246W|705
KAN|13|4|YJR118C|250
KAN|13|5|YDR205W|741
KAN|13|6|YGR038W|648
KAN|13|7|YJR131W|704
KAN|13|8|YJR134C|772
KAN|13|9|YER120W|784
KAN|13|10|YER122C|713
KAN|13|11|YJR117W|720
KAN|13|12|YER113C|708
KAN|13|13|YJR040W|624
KAN|13|14|YKR067W|655
KAN|13|15|YJR031C|729
KAN|13|16|YMR054W|783
KAN|13|17|YIR033W|538
KAN|13|18|YJR010C-A|787
KAN|13|19|YJR015W|774
KAN|13|20|YMR052W|665
KAN|13|21|YBR287W|725
KAN|13|22|YBR288C|1002
KAN|13|23|YAR002C-A|757
KAN|13|24|YMR119W|816
KAN|14|1|YNL125C|369
KAN|14|2|YNL130C|838
KAN|14|3|YIL030C|645
KAN|14|4|YNL085W|683
KAN|14|5|YNL095C|691
KAN|14|6|YLR390W-A|671
KAN|14|7|YJL078C|675
KAN|14|8|YKR053C|698
KAN|14|9|YNL051W|721
KAN|14|10|YPL137C|691
KAN|14|11|YDL072C|9
KAN|14|12|YCR048W|867
KAN|14|13|YCR067C|712
KAN|14|14|YCR034W|775
KAN|14|15|YGR130C|740
KAN|14|16|YGL223C|754
KAN|14|17|YBR255W|777
KAN|14|18|YER087C-B|657
KAN|14|19|YIL105C|587
KAN|14|20|YDR476C|817
KAN|14|21|YDR525W|821
KAN|14|22|YDR057W|778
KAN|14|23|YBR159W|658
KAN|14|24|YHR123W|848
KAN|15|1|YGR284C|1071
KAN|15|2|YOL101C|755
KAN|15|3|YOL107W|725
KAN|15|4|YNL300W|737
KAN|15|5|YOL110W|621
KAN|15|6|YOR317W|771
KAN|15|7|YML071C|727
KAN|15|8|YIR038C|733
KAN|15|9|YML101C|733
KAN|15|10|YOL137W|688
KAN|15|11|YDR424C|603
KAN|15|12|YMR065W|836
KAN|15|13|YML128C|641
KAN|15|14|YHR045W|800
KAN|15|15|YHR181W|827
KAN|15|16|YMR123W|882
KAN|15|17|YLR039C|661
KAN|15|18|YLR050C|993
KAN|15|19|YNR075W|890
KAN|15|20|YOL088C|884
KAN|15|21|YMR313C|805
KAN|15|22|YHR004C|810
KAN|15|23|YLR450W|912
KAN|15|24|YDL192W|736
KAN|16|1|YNR051C|667
KAN|16|2|YJL123C|716
KAN|16|3|YJL117W|677
KAN|16|4|YDL222C|681
KAN|16|5|YDL226C|608
KAN|16|6|YDL231C|620
KAN|16|7|YDL232W|635
KAN|16|8|YJL079C|627
KAN|16|9|YKR088C|624
KAN|16|10|YJL073W|693
KAN|16|11|YJL062W|935
KAN|16|12|YJR066W|609
KAN|16|13|YDR483W|631
KAN|16|14|YER044C|161
KAN|16|15|YDL204W|806
KAN|16|16|YBR058C-A|0
KAN|16|17|YBR096W|0
KAN|16|18|YBR234C|0
KAN|16|19|YDR027C|0
KAN|16|20|YDR032C|0
KAN|16|21|YEL022W|0
KAN|16|22|YER053C-A|0
KAN|16|23|YER100W|206
KAN|16|24|YGL095C|348
NAT|WT Control
KAN|1|1|YCR017C|713
KAN|1|2|YDR056C|530
KAN|1|3|YBR229C|652
KAN|1|4|YCR011C|627
KAN|1|5|YBL011W|662
KAN|1|6|YBL017C|657
KAN|1|7|YCL056C|748
KAN|1|8|YDR137W|508
KAN|1|9|YAR044W|648
KAN|1|10|YBR201W|788
KAN|1|11|YCL045C|664
KAN|1|12|YBR183W|740
KAN|1|13|YDR108W|737
KAN|1|14|YAL007C|737
KAN|1|15|YDR100W|670
KAN|1|16|YAL026C|512
KAN|1|17|YAL023C|729
KAN|1|18|YBL082C|572
KAN|1|19|YDR084C|402
KAN|1|20|YAL042W|391
KAN|1|21|YAL058W|377
KAN|1|22|YGL200C|0
KAN|1|23|YGL203C|566
KAN|1|24|YDR294C|716
KAN|2|1|YDR297W|996
KAN|2|2|YEL001C|727
KAN|2|3|YEL003W|557
KAN|2|4|YDR304C|720
KAN|2|5|YEL004W|634
KAN|2|6|YEL005C|863
KAN|2|7|YDR307W|697
KAN|2|8|YGL084C|737
KAN|2|9|YGL054C|645
KAN|2|10|YER019C-A|602
KAN|2|11|YDR270W|713
KAN|2|12|YDR410C|16
KAN|2|13|YDR411C|642
KAN|2|14|YER004W|713
KAN|2|15|YER005W|625
KAN|2|16|YGL020C|827
KAN|2|17|YEL064C|426
KAN|2|18|YGL027C|804
KAN|2|19|YDR233C|783
KAN|2|20|YEL042W|621
KAN|2|21|YEL043W|674
KAN|2|22|YGL005C|929
KAN|2|23|YGL010W|859
KAN|2|24|YGL012W|0
KAN|3|1|YDR349C|749
KAN|3|2|YDR221W|734
KAN|3|3|YDR222W|697
KAN|3|4|YDR357C|771
KAN|3|5|YEL031W|868
KAN|3|6|YER083C|0
KAN|3|7|YDR344C|746
KAN|3|8|YEL013W|465
KAN|3|9|YEL015W|692
KAN|3|10|YER071C|704
KAN|3|11|YDR320C|647
KAN|3|12|YHR110W|711
KAN|3|13|YIL076W|579
KAN|3|14|YIL090W|474
KAN|3|15|YIL039W|1276
KAN|3|16|YIL040W|602
KAN|3|17|YIL043C|799
KAN|3|18|YIL044C|791
KAN|3|19|YGR199W|782
KAN|3|20|YGR202C|755
KAN|3|21|YHR060W|162
KAN|3|22|YIL027C|1411
KAN|3|23|YHR079C|808
KAN|3|24|YGR177C|1237
KAN|4|1|YGR036C|310
KAN|4|2|YHR039C|657
KAN|4|3|YIL005W|644
KAN|4|4|YIL016W|724
KAN|4|5|YGR170W|685
KAN|4|6|YHR204W|705
KAN|4|7|YGR157W|409
KAN|4|8|YHL003C|843
KAN|4|9|YHR176W|740
KAN|4|10|YHR142W|774
KAN|4|11|YGL226C-A|773
KAN|4|12|YGL231C|721
KAN|4|13|YHL031C|783
KAN|4|14|YHR135C|803
KAN|4|15|YHR136C|828
KAN|4|16|YGR105W|0
KAN|4|17|YLL014W|815
KAN|4|18|YKL020C|682
KAN|4|19|YLR080W|719
KAN|4|20|YKL140W|739
KAN|4|21|YKL008C|811
KAN|4|22|YLR056W|86
KAN|4|23|YLR064W|851
KAN|4|24|YKL119C|677
KAN|5|1|YJL134W|801
KAN|5|2|YLR042C|775
KAN|5|3|YLR023C|734
KAN|5|4|YJL178C|735
KAN|5|5|YJL171C|705
KAN|5|6|YKL094W|785
KAN|5|7|YJL168C|663
KAN|5|8|YKL212W|614
KAN|5|9|YJL192C|681
KAN|5|10|YKL073W|809
KAN|5|11|YKL179C|815
KAN|5|12|YLL043W|665
KAN|5|13|YLL052C|663
KAN|5|14|YLL055W|701
KAN|5|15|YKL063C|798
KAN|5|16|YKL065C|850
KAN|5|17|YJL198W|689
KAN|5|18|YJL196C|745
KAN|5|19|YLL023C|714
KAN|5|20|YLL028W|768
KAN|5|21|YJL212C|786
KAN|5|22|YMR022W|858
KAN|5|23|YMR214W|760
KAN|5|24|YMR215W|1031
KAN|6|1|YMR010W|857
KAN|6|2|YMR015C|488
KAN|6|3|YLR207W|796
KAN|6|4|YLR350W|625
KAN|6|5|YLR220W|802
KAN|6|6|YML012W|812
KAN|6|7|YML008C|194
KAN|6|8|YMR202W|371
KAN|6|9|YLR194C|724
KAN|6|10|YMR183C|739
KAN|6|11|YML019W|741
KAN|6|12|YML013W|612
KAN|6|13|YLR292C|694
KAN|6|14|YMR161W|811
KAN|6|15|YMR163C|765
KAN|6|16|YLR396C|14
KAN|6|17|YMR152W|668
KAN|6|18|YLR130C|802
KAN|6|19|YLR268W|741
KAN|6|20|YMR029C|730
KAN|6|21|YMR031C|845
KAN|6|22|YLR372W|624
KAN|6|23|YLR242C|884
KAN|6|24|YLR250W|1178
KAN|7|1|YLR120C|726
KAN|7|2|YOR245C|806
KAN|7|3|YOR115C|651
KAN|7|4|YNL297C|789
KAN|7|5|YNL156C|732
KAN|7|6|YNL153C|698
KAN|7|7|YOR002W|901
KAN|7|8|YOR092W|740
KAN|7|9|YOR214C|829
KAN|7|10|YOR216C|794
KAN|7|11|YOR085W|757
KAN|7|12|YOR089C|311
KAN|7|13|YNL194C|702
KAN|7|14|YNL327W|773
KAN|7|15|YNL190W|678
KAN|7|16|YNL323W|741
KAN|7|17|YOR198C|576
KAN|7|18|YOR067C|903
KAN|7|19|YOR070C|607
KAN|7|20|YOR079C|755
KAN|7|21|YMR307W|814
KAN|7|22|YOR049C|789
KAN|7|23|YMR292W|723
KAN|7|24|YNL219C|1121
KAN|8|1|YMR299C|841
KAN|8|2|YOR165W|749
KAN|8|3|YOR036W|108
KAN|8|4|YOR171C|716
KAN|8|5|YOR175C|708
KAN|8|6|YOR042W|649
KAN|8|7|YOR044W|723
KAN|8|8|YNL238W|891
KAN|8|9|YMR264W|757
KAN|8|10|YMR272C|575
KAN|8|11|YMR274C|720
KAN|8|12|YOR016C|767
KAN|8|13|YNL280C|734
KAN|8|14|YMR251W-A|732
KAN|8|15|YMR253C|754
KAN|8|16|YPR028W|780
KAN|8|17|YPL227C|892
KAN|8|18|YOL013C|849
KAN|8|19|YOL018C|620
KAN|8|20|YPR003C|808
KAN|8|21|YPL246C|735
KAN|8|22|YOR377W|771
KAN|8|23|YPL274W|807
KAN|8|24|YPL051W|1308
KAN|9|1|YPL170W|767
KAN|9|2|YOL065C|768
KAN|9|3|YOR311C|522
KAN|9|4|YOR321W|683
KAN|9|5|YPL195W|934
KAN|9|6|YOL047C|763
KAN|9|7|YOR307C|763
KAN|9|8|YPL087W|631
KAN|9|9|YPL207W|748
KAN|9|10|YPL206C|714
KAN|9|11|YOR284W|747
KAN|9|12|YOR285W|609
KAN|9|13|YOR288C|739
KAN|9|14|YOL030W|722
KAN|9|15|YOL031C|702
KAN|9|16|YOR291W|773
KAN|9|17|YCL025C|768
KAN|9|18|YDL052C|842
KAN|9|19|YPR173C|309
KAN|9|20|YCL001W|856
KAN|9|21|YPR148C|828
KAN|9|22|YPR149W|671
KAN|9|23|YDL018C|821
KAN|9|24|YBR067C|1095
KAN|10|1|YDL019C|871
KAN|10|2|YPR135W|586
KAN|10|3|YGR227W|796
KAN|10|4|YBR162W-A|765
KAN|10|5|YBR164C|782
KAN|10|6|YBR052C|787
KAN|10|7|YBR171W|619
KAN|10|8|YBR036C|289
KAN|10|9|YPR114W|680
KAN|10|10|YFR041C|596
KAN|10|11|YBR132C|763
KAN|10|12|YBR106W|701
KAN|10|13|YPR063C|697
KAN|10|14|YPR071W|717
KAN|10|15|YBL102W|791
KAN|10|16|YBR097W|0
KAN|10|17|YDL121C|797
KAN|10|18|YDR518W|0
KAN|10|19|YDR519W|777
KAN|10|20|YDR524C|798
KAN|10|21|YML048W|757
KAN|10|22|YJR073C|605
KAN|10|23|wt_blank_sean|0
KAN|10|24|YJR088C|1072
KAN|11|1|YDR503C|792
KAN|11|2|YML059C|686
KAN|11|3|YML055W|747
KAN|11|4|YDL099W|751
KAN|11|5|YDL100C|643
KAN|11|6|YDR484W|322
KAN|11|7|YDR492W|744
KAN|11|8|YGL126W|772
KAN|11|9|YIL124W|759
KAN|11|10|YDL091C|695
KAN|11|11|YDL093W|719
KAN|11|12|YFL048C|612
KAN|11|13|YDL095W|740
KAN|11|14|YFL025C|1012
KAN|11|15|YGL161C|608
KAN|11|16|YGL167C|547
KAN|11|17|YGR261C|1010
KAN|11|18|YGR263C|779
KAN|11|19|YGR266W|794
KAN|11|20|YNR039C|717
KAN|11|21|YNL146W|666
KAN|11|22|YNR019W|766
KAN|11|23|YCR043C|881
KAN|11|24|YNR021W|1126
KAN|12|1|YCR044C|946
KAN|12|2|YCR061W|753
KAN|12|3|YNR030W|798
KAN|12|4|YBR177C|756
KAN|12|5|YNR008W|683
KAN|12|6|YNR013C|725
KAN|12|7|YBR283C|681
KAN|12|8|YNL041C|771
KAN|12|9|YNL044W|677
KAN|12|10|YBR290W|820
KAN|12|11|YNL046W|683
KAN|12|12|YNL049C|717
KAN|12|13|YBR273C|760
KAN|12|14|YBR264C|664
KAN|12|15|YNL008C|778
KAN|12|16|YDL137W|648
KAN|12|17|YJL024C|1145
KAN|12|18|YJL029C|0
KAN|12|19|YML067C|742
KAN|12|20|YJL004C|912
KAN|12|21|YML038C|777
KAN|12|22|YER151C|398
KAN|12|23|YML075C|848
KAN|12|24|YGR086C|1030
KAN|13|1|YGR089W|695
KAN|13|2|YGR106C|712
KAN|13|3|YLR246W|682
KAN|13|4|YJR118C|290
KAN|13|5|YDR205W|718
KAN|13|6|YGR038W|652
KAN|13|7|YJR131W|685
KAN|13|8|YJR134C|713
KAN|13|9|YER120W|793
KAN|13|10|YER122C|774
KAN|13|11|YJR117W|764
KAN|13|12|YER113C|720
KAN|13|13|YJR040W|675
KAN|13|14|YKR067W|650
KAN|13|15|YJR031C|727
KAN|13|16|YMR054W|776
KAN|13|17|YIR033W|487
KAN|13|18|YJR010C-A|765
KAN|13|19|YJR015W|781
KAN|13|20|YMR052W|651
KAN|13|21|YBR287W|751
KAN|13|22|YBR288C|1057
KAN|13|23|YAR002C-A|770
KAN|13|24|YMR119W|989
KAN|14|1|YNL125C|252
KAN|14|2|YNL130C|789
KAN|14|3|YIL030C|608
KAN|14|4|YNL085W|627
KAN|14|5|YNL095C|668
KAN|14|6|YLR390W-A|623
KAN|14|7|YJL078C|662
KAN|14|8|YKR053C|698
KAN|14|9|YNL051W|738
KAN|14|10|YPL137C|739
KAN|14|11|YDL072C|37
KAN|14|12|YCR048W|864
KAN|14|13|YCR067C|758
KAN|14|14|YCR034W|779
KAN|14|15|YGR130C|747
KAN|14|16|YGL223C|781
KAN|14|17|YBR255W|803
KAN|14|18|YER087C-B|628
KAN|14|19|YIL105C|598
KAN|14|20|YDR476C|893
KAN|14|21|YDR525W|845
KAN|14|22|YDR057W|826
KAN|14|23|YBR159W|717
KAN|14|24|YHR123W|988
KAN|15|1|YGR284C|895
KAN|15|2|YOL101C|685
KAN|15|3|YOL107W|700
KAN|15|4|YNL300W|683
KAN|15|5|YOL110W|596
KAN|15|6|YOR317W|728
KAN|15|7|YML071C|724
KAN|15|8|YIR038C|770
KAN|15|9|YML101C|751
KAN|15|10|YOL137W|704
KAN|15|11|YDR424C|524
KAN|15|12|YMR065W|831
KAN|15|13|YML128C|647
KAN|15|14|YHR045W|815
KAN|15|15|YHR181W|906
KAN|15|16|YMR123W|1114
KAN|15|17|YLR039C|751
KAN|15|18|YLR050C|1165
KAN|15|19|YNR075W|1123
KAN|15|20|YOL088C|1079
KAN|15|21|YMR313C|965
KAN|15|22|YHR004C|1004
KAN|15|23|YLR450W|1046
KAN|15|24|YDL192W|844
KAN|16|1|YNR051C|442
KAN|16|2|YJL123C|611
KAN|16|3|YJL117W|819
KAN|16|4|YDL222C|824
KAN|16|5|YDL226C|595
KAN|16|6|YDL231C|513
KAN|16|7|YDL232W|480
KAN|16|8|YJL079C|478
KAN|16|9|YKR088C|568
KAN|16|10|YJL073W|573
KAN|16|11|YJL062W|631
KAN|16|12|YJR066W|604
KAN|16|13|YDR483W|463
KAN|16|14|YER044C|231
KAN|16|15|YDL204W|623
KAN|16|16|YBR058C-A|0
KAN|16|17|YBR096W|0
KAN|16|18|YBR234C|0
KAN|16|19|YDR027C|0
KAN|16|20|YDR032C|0
KAN|16|21|YEL022W|0
KAN|16|22|YER053C-A|48
KAN|16|23|YER100W|160
KAN|16|24|YGL095C|357
NAT|WT Control
KAN|1|1|YCR017C|197
KAN|1|2|YDR056C|472
KAN|1|3|YBR229C|458
KAN|1|4|YCR011C|442
KAN|1|5|YBL011W|428
KAN|1|6|YBL017C|471
KAN|1|7|YCL056C|390
KAN|1|8|YDR137W|322
KAN|1|9|YAR044W|606
KAN|1|10|YBR201W|411
KAN|1|11|YCL045C|399
KAN|1|12|YBR183W|400
KAN|1|13|YDR108W|403
KAN|1|14|YAL007C|412
KAN|1|15|YDR100W|386
KAN|1|16|YAL026C|427
KAN|1|17|YAL023C|447
KAN|1|18|YBL082C|441
KAN|1|19|YDR084C|297
KAN|1|20|YAL042W|319
KAN|1|21|YAL058W|430
KAN|1|22|YGL200C|0
KAN|1|23|YGL203C|509
KAN|1|24|YDR294C|479
KAN|2|1|YDR297W|682
KAN|2|2|YEL001C|382
KAN|2|3|YEL003W|350
KAN|2|4|YDR304C|366
KAN|2|5|YEL004W|366
KAN|2|6|YEL005C|434
KAN|2|7|YDR307W|334
KAN|2|8|YGL084C|385
KAN|2|9|YGL054C|341
KAN|2|10|YER019C-A|320
KAN|2|11|YDR270W|405
KAN|2|12|YDR410C|0
KAN|2|13|YDR411C|431
KAN|2|14|YER004W|441
KAN|2|15|YER005W|368
KAN|2|16|YGL020C|431
KAN|2|17|YEL064C|260
KAN|2|18|YGL027C|437
KAN|2|19|YDR233C|470
KAN|2|20|YEL042W|370
KAN|2|21|YEL043W|397
KAN|2|22|YGL005C|531
KAN|2|23|YGL010W|539
KAN|2|24|YGL012W|0
KAN|3|1|YDR349C|504
KAN|3|2|YDR221W|435
KAN|3|3|YDR222W|378
KAN|3|4|YDR357C|397
KAN|3|5|YEL031W|438
KAN|3|6|YER083C|47
KAN|3|7|YDR344C|426
KAN|3|8|YEL013W|321
KAN|3|9|YEL015W|402
KAN|3|10|YER071C|398
KAN|3|11|YDR320C|388
KAN|3|12|YHR110W|415
KAN|3|13|YIL076W|371
KAN|3|14|YIL090W|293
KAN|3|15|YIL039W|723
KAN|3|16|YIL040W|398
KAN|3|17|YIL043C|437
KAN|3|18|YIL044C|435
KAN|3|19|YGR199W|421
KAN|3|20|YGR202C|431
KAN|3|21|YHR060W|0
KAN|3|22|YIL027C|734
KAN|3|23|YHR079C|419
KAN|3|24|YGR177C|587
KAN|4|1|YGR036C|360
KAN|4|2|YHR039C|376
KAN|4|3|YIL005W|327
KAN|4|4|YIL016W|376
KAN|4|5|YGR170W|339
KAN|4|6|YHR204W|375
KAN|4|7|YGR157W|262
KAN|4|8|YHL003C|422
KAN|4|9|YHR176W|436
KAN|4|10|YHR142W|420
KAN|4|11|YGL226C-A|441
KAN|4|12|YGL231C|452
KAN|4|13|YHL031C|455
KAN|4|14|YHR135C|434
KAN|4|15|YHR136C|453
KAN|4|16|YGR105W|0
KAN|4|17|YLL014W|474
KAN|4|18|YKL020C|400
KAN|4|19|YLR080W|348
KAN|4|20|YKL140W|399
KAN|4|21|YKL008C|439
KAN|4|22|YLR056W|69
KAN|4|23|YLR064W|458
KAN|4|24|YKL119C|306
KAN|5|1|YJL134W|545
KAN|5|2|YLR042C|428
KAN|5|3|YLR023C|386
KAN|5|4|YJL178C|392
KAN|5|5|YJL171C|387
KAN|5|6|YKL094W|403
KAN|5|7|YJL168C|321
KAN|5|8|YKL212W|318
KAN|5|9|YJL192C|386
KAN|5|10|YKL073W|440
KAN|5|11|YKL179C|416
KAN|5|12|YLL043W|389
KAN|5|13|YLL052C|387
KAN|5|14|YLL055W|398
KAN|5|15|YKL063C|413
KAN|5|16|YKL065C|457
KAN|5|17|YJL198W|412
KAN|5|18|YJL196C|369
KAN|5|19|YLL023C|383
KAN|5|20|YLL028W|380
KAN|5|21|YJL212C|406
KAN|5|22|YMR022W|458
KAN|5|23|YMR214W|403
KAN|5|24|YMR215W|426
KAN|6|1|YMR010W|612
KAN|6|2|YMR015C|297
KAN|6|3|YLR207W|399
KAN|6|4|YLR350W|339
KAN|6|5|YLR220W|414
KAN|6|6|YML012W|397
KAN|6|7|YML008C|282
KAN|6|8|YMR202W|257
KAN|6|9|YLR194C|431
KAN|6|10|YMR183C|398
KAN|6|11|YML019W|382
KAN|6|12|YML013W|373
KAN|6|13|YLR292C|404
KAN|6|14|YMR161W|477
KAN|6|15|YMR163C|404
KAN|6|16|YLR396C|5
KAN|6|17|YMR152W|409
KAN|6|18|YLR130C|438
KAN|6|19|YLR268W|381
KAN|6|20|YMR029C|396
KAN|6|21|YMR031C|449
KAN|6|22|YLR372W|334
KAN|6|23|YLR242C|461
KAN|6|24|YLR250W|516
KAN|7|1|YLR120C|555
KAN|7|2|YOR245C|424
KAN|7|3|YOR115C|342
KAN|7|4|YNL297C|395
KAN|7|5|YNL156C|372
KAN|7|6|YNL153C|324
KAN|7|7|YOR002W|474
KAN|7|8|YOR092W|429
KAN|7|9|YOR214C|415
KAN|7|10|YOR216C|410
KAN|7|11|YOR085W|410
KAN|7|12|YOR089C|283
KAN|7|13|YNL194C|399
KAN|7|14|YNL327W|451
KAN|7|15|YNL190W|397
KAN|7|16|YNL323W|413
KAN|7|17|YOR198C|0
KAN|7|18|YOR067C|516
KAN|7|19|YOR070C|352
KAN|7|20|YOR079C|405
KAN|7|21|YMR307W|381
KAN|7|22|YOR049C|403
KAN|7|23|YMR292W|363
KAN|7|24|YNL219C|442
KAN|8|1|YMR299C|549
KAN|8|2|YOR165W|386
KAN|8|3|YOR036W|59
KAN|8|4|YOR171C|378
KAN|8|5|YOR175C|363
KAN|8|6|YOR042W|364
KAN|8|7|YOR044W|410
KAN|8|8|YNL238W|464
KAN|8|9|YMR264W|433
KAN|8|10|YMR272C|325
KAN|8|11|YMR274C|442
KAN|8|12|YOR016C|446
KAN|8|13|YNL280C|428
KAN|8|14|YMR251W-A|438
KAN|8|15|YMR253C|424
KAN|8|16|YPR028W|453
KAN|8|17|YPL227C|492
KAN|8|18|YOL013C|478
KAN|8|19|YOL018C|327
KAN|8|20|YPR003C|415
KAN|8|21|YPL246C|412
KAN|8|22|YOR377W|399
KAN|8|23|YPL274W|415
KAN|8|24|YPL051W|565
KAN|9|1|YPL170W|519
KAN|9|2|YOL065C|427
KAN|9|3|YOR311C|325
KAN|9|4|YOR321W|387
KAN|9|5|YPL195W|479
KAN|9|6|YOL047C|391
KAN|9|7|YOR307C|406
KAN|9|8|YPL087W|348
KAN|9|9|YPL207W|413
KAN|9|10|YPL206C|423
KAN|9|11|YOR284W|429
KAN|9|12|YOR285W|413
KAN|9|13|YOR288C|439
KAN|9|14|YOL030W|418
KAN|9|15|YOL031C|392
KAN|9|16|YOR291W|405
KAN|9|17|YCL025C|397
KAN|9|18|YDL052C|435
KAN|9|19|YPR173C|252
KAN|9|20|YCL001W|441
KAN|9|21|YPR148C|410
KAN|9|22|YPR149W|317
KAN|9|23|YDL018C|406
KAN|9|24|YBR067C|514
KAN|10|1|YDL019C|597
KAN|10|2|YPR135W|338
KAN|10|3|YGR227W|430
KAN|10|4|YBR162W-A|355
KAN|10|5|YBR164C|423
KAN|10|6|YBR052C|402
KAN|10|7|YBR171W|407
KAN|10|8|YBR036C|146
KAN|10|9|YPR114W|393
KAN|10|10|YFR041C|372
KAN|10|11|YBR132C|411
KAN|10|12|YBR106W|335
KAN|10|13|YPR063C|432
KAN|10|14|YPR071W|422
KAN|10|15|YBL102W|435
KAN|10|16|YBR097W|0
KAN|10|17|YDL121C|504
KAN|10|18|YDR518W|0
KAN|10|19|YDR519W|449
KAN|10|20|YDR524C|434
KAN|10|21|YML048W|407
KAN|10|22|YJR073C|439
KAN|10|23|wt_blank_sean|0
KAN|10|24|YJR088C|540
KAN|11|1|YDR503C|549
KAN|11|2|YML059C|364
KAN|11|3|YML055W|341
KAN|11|4|YDL099W|332
KAN|11|5|YDL100C|348
KAN|11|6|YDR484W|199
KAN|11|7|YDR492W|411
KAN|11|8|YGL126W|386
KAN|11|9|YIL124W|424
KAN|11|10|YDL091C|436
KAN|11|11|YDL093W|401
KAN|11|12|YFL048C|400
KAN|11|13|YDL095W|419
KAN|11|14|YFL025C|554
KAN|11|15|YGL161C|326
KAN|11|16|YGL167C|468
KAN|11|17|YGR261C|573
KAN|11|18|YGR263C|469
KAN|11|19|YGR266W|449
KAN|11|20|YNR039C|390
KAN|11|21|YNL146W|372
KAN|11|22|YNR019W|359
KAN|11|23|YCR043C|458
KAN|11|24|YNR021W|523
KAN|12|1|YCR044C|586
KAN|12|2|YCR061W|409
KAN|12|3|YNR030W|367
KAN|12|4|YBR177C|344
KAN|12|5|YNR008W|355
KAN|12|6|YNR013C|361
KAN|12|7|YBR283C|396
KAN|12|8|YNL041C|393
KAN|12|9|YNL044W|402
KAN|12|10|YBR290W|463
KAN|12|11|YNL046W|370
KAN|12|12|YNL049C|414
KAN|12|13|YBR273C|424
KAN|12|14|YBR264C|354
KAN|12|15|YNL008C|421
KAN|12|16|YDL137W|392
KAN|12|17|YJL024C|581
KAN|12|18|YJL029C|0
KAN|12|19|YML067C|456
KAN|12|20|YJL004C|452
KAN|12|21|YML038C|391
KAN|12|22|YER151C|284
KAN|12|23|YML075C|455
KAN|12|24|YGR086C|544
KAN|13|1|YGR089W|459
KAN|13|2|YGR106C|437
KAN|13|3|YLR246W|384
KAN|13|4|YJR118C|157
KAN|13|5|YDR205W|357
KAN|13|6|YGR038W|343
KAN|13|7|YJR131W|361
KAN|13|8|YJR134C|378
KAN|13|9|YER120W|426
KAN|13|10|YER122C|386
KAN|13|11|YJR117W|381
KAN|13|12|YER113C|393
KAN|13|13|YJR040W|337
KAN|13|14|YKR067W|372
KAN|13|15|YJR031C|420
KAN|13|16|YMR054W|426
KAN|13|17|YIR033W|323
KAN|13|18|YJR010C-A|420
KAN|13|19|YJR015W|430
KAN|13|20|YMR052W|377
KAN|13|21|YBR287W|389
KAN|13|22|YBR288C|556
KAN|13|23|YAR002C-A|435
KAN|13|24|YMR119W|522
KAN|14|1|YNL125C|224
KAN|14|2|YNL130C|484
KAN|14|3|YIL030C|353
KAN|14|4|YNL085W|352
KAN|14|5|YNL095C|329
KAN|14|6|YLR390W-A|374
KAN|14|7|YJL078C|345
KAN|14|8|YKR053C|382
KAN|14|9|YNL051W|427
KAN|14|10|YPL137C|357
KAN|14|11|YDL072C|0
KAN|14|12|YCR048W|480
KAN|14|13|YCR067C|376
KAN|14|14|YCR034W|416
KAN|14|15|YGR130C|405
KAN|14|16|YGL223C|432
KAN|14|17|YBR255W|416
KAN|14|18|YER087C-B|376
KAN|14|19|YIL105C|342
KAN|14|20|YDR476C|425
KAN|14|21|YDR525W|422
KAN|14|22|YDR057W|454
KAN|14|23|YBR159W|428
KAN|14|24|YHR123W|582
KAN|15|1|YGR284C|668
KAN|15|2|YOL101C|467
KAN|15|3|YOL107W|418
KAN|15|4|YNL300W|387
KAN|15|5|YOL110W|345
KAN|15|6|YOR317W|424
KAN|15|7|YML071C|436
KAN|15|8|YIR038C|389
KAN|15|9|YML101C|384
KAN|15|10|YOL137W|360
KAN|15|11|YDR424C|356
KAN|15|12|YMR065W|450
KAN|15|13|YML128C|317
KAN|15|14|YHR045W|424
KAN|15|15|YHR181W|432
KAN|15|16|YMR123W|512
KAN|15|17|YLR039C|395
KAN|15|18|YLR050C|541
KAN|15|19|YNR075W|472
KAN|15|20|YOL088C|535
KAN|15|21|YMR313C|519
KAN|15|22|YHR004C|492
KAN|15|23|YLR450W|579
KAN|15|24|YDL192W|405
KAN|16|1|YNR051C|332
KAN|16|2|YJL123C|454
KAN|16|3|YJL117W|423
KAN|16|4|YDL222C|433
KAN|16|5|YDL226C|436
KAN|16|6|YDL231C|412
KAN|16|7|YDL232W|404
KAN|16|8|YJL079C|399
KAN|16|9|YKR088C|323
KAN|16|10|YJL073W|393
KAN|16|11|YJL062W|440
KAN|16|12|YJR066W|326
KAN|16|13|YDR483W|375
KAN|16|14|YER044C|195
KAN|16|15|YDL204W|435
KAN|16|16|YBR058C-A|13
KAN|16|17|YBR096W|0
KAN|16|18|YBR234C|0
KAN|16|19|YDR027C|0
KAN|16|20|YDR032C|0
KAN|16|21|YEL022W|2
KAN|16|22|YER053C-A|0
KAN|16|23|YER100W|22
KAN|16|24|YGL095C|405
NAT|WT Control
KAN|1|1|YCR017C|433
KAN|1|2|YDR056C|365
KAN|1|3|YBR229C|432
KAN|1|4|YCR011C|372
KAN|1|5|YBL011W|346
KAN|1|6|YBL017C|412
KAN|1|7|YCL056C|415
KAN|1|8|YDR137W|293
KAN|1|9|YAR044W|332
KAN|1|10|YBR201W|452
KAN|1|11|YCL045C|458
KAN|1|12|YBR183W|456
KAN|1|13|YDR108W|451
KAN|1|14|YAL007C|503
KAN|1|15|YDR100W|450
KAN|1|16|YAL026C|410
KAN|1|17|YAL023C|443
KAN|1|18|YBL082C|464
KAN|1|19|YDR084C|314
KAN|1|20|YAL042W|294
KAN|1|21|YAL058W|515
KAN|1|22|YGL200C|0
KAN|1|23|YGL203C|457
KAN|1|24|YDR294C|582
KAN|2|1|YDR297W|564
KAN|2|2|YEL001C|406
KAN|2|3|YEL003W|350
KAN|2|4|YDR304C|424
KAN|2|5|YEL004W|414
KAN|2|6|YEL005C|522
KAN|2|7|YDR307W|380
KAN|2|8|YGL084C|418
KAN|2|9|YGL054C|359
KAN|2|10|YER019C-A|338
KAN|2|11|YDR270W|419
KAN|2|12|YDR410C|0
KAN|2|13|YDR411C|403
KAN|2|14|YER004W|505
KAN|2|15|YER005W|435
KAN|2|16|YGL020C|433
KAN|2|17|YEL064C|221
KAN|2|18|YGL027C|489
KAN|2|19|YDR233C|439
KAN|2|20|YEL042W|349
KAN|2|21|YEL043W|380
KAN|2|22|YGL005C|536
KAN|2|23|YGL010W|460
KAN|2|24|YGL012W|0
KAN|3|1|YDR349C|462
KAN|3|2|YDR221W|442
KAN|3|3|YDR222W|380
KAN|3|4|YDR357C|424
KAN|3|5|YEL031W|508
KAN|3|6|YER083C|32
KAN|3|7|YDR344C|457
KAN|3|8|YEL013W|257
KAN|3|9|YEL015W|425
KAN|3|10|YER071C|427
KAN|3|11|YDR320C|406
KAN|3|12|YHR110W|463
KAN|3|13|YIL076W|411
KAN|3|14|YIL090W|273
KAN|3|15|YIL039W|790
KAN|3|16|YIL040W|442
KAN|3|17|YIL043C|457
KAN|3|18|YIL044C|436
KAN|3|19|YGR199W|487
KAN|3|20|YGR202C|466
KAN|3|21|YHR060W|0
KAN|3|22|YIL027C|769
KAN|3|23|YHR079C|473
KAN|3|24|YGR177C|709
KAN|4|1|YGR036C|338
KAN|4|2|YHR039C|374
KAN|4|3|YIL005W|328
KAN|4|4|YIL016W|393
KAN|4|5|YGR170W|411
KAN|4|6|YHR204W|401
KAN|4|7|YGR157W|321
KAN|4|8|YHL003C|470
KAN|4|9|YHR176W|463
KAN|4|10|YHR142W|462
KAN|4|11|YGL226C-A|514
KAN|4|12|YGL231C|416
KAN|4|13|YHL031C|470
KAN|4|14|YHR135C|498
KAN|4|15|YHR136C|539
KAN|4|16|YGR105W|0
KAN|4|17|YLL014W|483
KAN|4|18|YKL020C|433
KAN|4|19|YLR080W|366
KAN|4|20|YKL140W|435
KAN|4|21|YKL008C|457
KAN|4|22|YLR056W|80
KAN|4|23|YLR064W|480
KAN|4|24|YKL119C|396
KAN|5|1|YJL134W|479
KAN|5|2|YLR042C|425
KAN|5|3|YLR023C|386
KAN|5|4|YJL178C|453
KAN|5|5|YJL171C|425
KAN|5|6|YKL094W|461
KAN|5|7|YJL168C|347
KAN|5|8|YKL212W|369
KAN|5|9|YJL192C|413
KAN|5|10|YKL073W|487
KAN|5|11|YKL179C|501
KAN|5|12|YLL043W|435
KAN|5|13|YLL052C|406
KAN|5|14|YLL055W|470
KAN|5|15|YKL063C|464
KAN|5|16|YKL065C|513
KAN|5|17|YJL198W|410
KAN|5|18|YJL196C|440
KAN|5|19|YLL023C|419
KAN|5|20|YLL028W|413
KAN|5|21|YJL212C|453
KAN|5|22|YMR022W|484
KAN|5|23|YMR214W|432
KAN|5|24|YMR215W|640
KAN|6|1|YMR010W|531
KAN|6|2|YMR015C|271
KAN|6|3|YLR207W|448
KAN|6|4|YLR350W|407
KAN|6|5|YLR220W|432
KAN|6|6|YML012W|461
KAN|6|7|YML008C|254
KAN|6|8|YMR202W|262
KAN|6|9|YLR194C|502
KAN|6|10|YMR183C|423
KAN|6|11|YML019W|432
KAN|6|12|YML013W|404
KAN|6|13|YLR292C|425
KAN|6|14|YMR161W|477
KAN|6|15|YMR163C|463
KAN|6|16|YLR396C|12
KAN|6|17|YMR152W|386
KAN|6|18|YLR130C|495
KAN|6|19|YLR268W|422
KAN|6|20|YMR029C|393
KAN|6|21|YMR031C|485
KAN|6|22|YLR372W|390
KAN|6|23|YLR242C|527
KAN|6|24|YLR250W|662
KAN|7|1|YLR120C|475
KAN|7|2|YOR245C|454
KAN|7|3|YOR115C|358
KAN|7|4|YNL297C|429
KAN|7|5|YNL156C|439
KAN|7|6|YNL153C|368
KAN|7|7|YOR002W|565
KAN|7|8|YOR092W|480
KAN|7|9|YOR214C|498
KAN|7|10|YOR216C|510
KAN|7|11|YOR085W|483
KAN|7|12|YOR089C|232
KAN|7|13|YNL194C|411
KAN|7|14|YNL327W|447
KAN|7|15|YNL190W|453
KAN|7|16|YNL323W|465
KAN|7|17|YOR198C|0
KAN|7|18|YOR067C|528
KAN|7|19|YOR070C|414
KAN|7|20|YOR079C|440
KAN|7|21|YMR307W|509
KAN|7|22|YOR049C|438
KAN|7|23|YMR292W|409
KAN|7|24|YNL219C|672
KAN|8|1|YMR299C|445
KAN|8|2|YOR165W|413
KAN|8|3|YOR036W|25
KAN|8|4|YOR171C|403
KAN|8|5|YOR175C|363
KAN|8|6|YOR042W|394
KAN|8|7|YOR044W|475
KAN|8|8|YNL238W|559
KAN|8|9|YMR264W|494
KAN|8|10|YMR272C|357
KAN|8|11|YMR274C|494
KAN|8|12|YOR016C|468
KAN|8|13|YNL280C|484
KAN|8|14|YMR251W-A|487
KAN|8|15|YMR253C|496
KAN|8|16|YPR028W|480
KAN|8|17|YPL227C|597
KAN|8|18|YOL013C|527
KAN|8|19|YOL018C|383
KAN|8|20|YPR003C|461
KAN|8|21|YPL246C|461
KAN|8|22|YOR377W|449
KAN|8|23|YPL274W|417
KAN|8|24|YPL051W|730
KAN|9|1|YPL170W|450
KAN|9|2|YOL065C|434
KAN|9|3|YOR311C|352
KAN|9|4|YOR321W|397
KAN|9|5|YPL195W|562
KAN|9|6|YOL047C|412
KAN|9|7|YOR307C|500
KAN|9|8|YPL087W|468
KAN|9|9|YPL207W|506
KAN|9|10|YPL206C|499
KAN|9|11|YOR284W|475
KAN|9|12|YOR285W|436
KAN|9|13|YOR288C|496
KAN|9|14|YOL030W|472
KAN|9|15|YOL031C|451
KAN|9|16|YOR291W|500
KAN|9|17|YCL025C|507
KAN|9|18|YDL052C|504
KAN|9|19|YPR173C|226
KAN|9|20|YCL001W|495
KAN|9|21|YPR148C|461
KAN|9|22|YPR149W|382
KAN|9|23|YDL018C|463
KAN|9|24|YBR067C|677
KAN|10|1|YDL019C|496
KAN|10|2|YPR135W|329
KAN|10|3|YGR227W|458
KAN|10|4|YBR162W-A|412
KAN|10|5|YBR164C|476
KAN|10|6|YBR052C|460
KAN|10|7|YBR171W|549
KAN|10|8|YBR036C|211
KAN|10|9|YPR114W|456
KAN|10|10|YFR041C|445
KAN|10|11|YBR132C|487
KAN|10|12|YBR106W|432
KAN|10|13|YPR063C|469
KAN|10|14|YPR071W|476
KAN|10|15|YBL102W|523
KAN|10|16|YBR097W|0
KAN|10|17|YDL121C|570
KAN|10|18|YDR518W|0
KAN|10|19|YDR519W|456
KAN|10|20|YDR524C|486
KAN|10|21|YML048W|442
KAN|10|22|YJR073C|489
KAN|10|23|wt_blank_sean|0
KAN|10|24|YJR088C|655
KAN|11|1|YDR503C|445
KAN|11|2|YML059C|397
KAN|11|3|YML055W|382
KAN|11|4|YDL099W|384
KAN|11|5|YDL100C|374
KAN|11|6|YDR484W|243
KAN|11|7|YDR492W|435
KAN|11|8|YGL126W|471
KAN|11|9|YIL124W|489
KAN|11|10|YDL091C|472
KAN|11|11|YDL093W|443
KAN|11|12|YFL048C|433
KAN|11|13|YDL095W|491
KAN|11|14|YFL025C|575
KAN|11|15|YGL161C|416
KAN|11|16|YGL167C|483
KAN|11|17|YGR261C|631
KAN|11|18|YGR263C|539
KAN|11|19|YGR266W|510
KAN|11|20|YNR039C|446
KAN|11|21|YNL146W|388
KAN|11|22|YNR019W|420
KAN|11|23|YCR043C|512
KAN|11|24|YNR021W|580
KAN|12|1|YCR044C|510
KAN|12|2|YCR061W|418
KAN|12|3|YNR030W|421
KAN|12|4|YBR177C|411
KAN|12|5|YNR008W|404
KAN|12|6|YNR013C|418
KAN|12|7|YBR283C|407
KAN|12|8|YNL041C|459
KAN|12|9|YNL044W|434
KAN|12|10|YBR290W|528
KAN|12|11|YNL046W|445
KAN|12|12|YNL049C|476
KAN|12|13|YBR273C|485
KAN|12|14|YBR264C|398
KAN|12|15|YNL008C|478
KAN|12|16|YDL137W|455
KAN|12|17|YJL024C|637
KAN|12|18|YJL029C|0
KAN|12|19|YML067C|479
KAN|12|20|YJL004C|480
KAN|12|21|YML038C|468
KAN|12|22|YER151C|257
KAN|12|23|YML075C|462
KAN|12|24|YGR086C|611
KAN|13|1|YGR089W|376
KAN|13|2|YGR106C|403
KAN|13|3|YLR246W|377
KAN|13|4|YJR118C|190
KAN|13|5|YDR205W|368
KAN|13|6|YGR038W|377
KAN|13|7|YJR131W|399
KAN|13|8|YJR134C|423
KAN|13|9|YER120W|470
KAN|13|10|YER122C|445
KAN|13|11|YJR117W|401
KAN|13|12|YER113C|412
KAN|13|13|YJR040W|397
KAN|13|14|YKR067W|428
KAN|13|15|YJR031C|459
KAN|13|16|YMR054W|465
KAN|13|17|YIR033W|354
KAN|13|18|YJR010C-A|451
KAN|13|19|YJR015W|462
KAN|13|20|YMR052W|402
KAN|13|21|YBR287W|413
KAN|13|22|YBR288C|596
KAN|13|23|YAR002C-A|418
KAN|13|24|YMR119W|593
KAN|14|1|YNL125C|151
KAN|14|2|YNL130C|479
KAN|14|3|YIL030C|371
KAN|14|4|YNL085W|365
KAN|14|5|YNL095C|368
KAN|14|6|YLR390W-A|394
KAN|14|7|YJL078C|361
KAN|14|8|YKR053C|413
KAN|14|9|YNL051W|428
KAN|14|10|YPL137C|416
KAN|14|11|YDL072C|0
KAN|14|12|YCR048W|486
KAN|14|13|YCR067C|415
KAN|14|14|YCR034W|441
KAN|14|15|YGR130C|417
KAN|14|16|YGL223C|473
KAN|14|17|YBR255W|447
KAN|14|18|YER087C-B|378
KAN|14|19|YIL105C|331
KAN|14|20|YDR476C|427
KAN|14|21|YDR525W|427
KAN|14|22|YDR057W|406
KAN|14|23|YBR159W|440
KAN|14|24|YHR123W|617
KAN|15|1|YGR284C|561
KAN|15|2|YOL101C|440
KAN|15|3|YOL107W|436
KAN|15|4|YNL300W|372
KAN|15|5|YOL110W|356
KAN|15|6|YOR317W|393
KAN|15|7|YML071C|399
KAN|15|8|YIR038C|356
KAN|15|9|YML101C|357
KAN|15|10|YOL137W|342
KAN|15|11|YDR424C|335
KAN|15|12|YMR065W|419
KAN|15|13|YML128C|296
KAN|15|14|YHR045W|408
KAN|15|15|YHR181W|446
KAN|15|16|YMR123W|617
KAN|15|17|YLR039C|430
KAN|15|18|YLR050C|661
KAN|15|19|YNR075W|561
KAN|15|20|YOL088C|654
KAN|15|21|YMR313C|574
KAN|15|22|YHR004C|551
KAN|15|23|YLR450W|538
KAN|15|24|YDL192W|545
KAN|16|1|YNR051C|280
KAN|16|2|YJL123C|432
KAN|16|3|YJL117W|508
KAN|16|4|YDL222C|537
KAN|16|5|YDL226C|488
KAN|16|6|YDL231C|400
KAN|16|7|YDL232W|368
KAN|16|8|YJL079C|335
KAN|16|9|YKR088C|447
KAN|16|10|YJL073W|470
KAN|16|11|YJL062W|394
KAN|16|12|YJR066W|375
KAN|16|13|YDR483W|390
KAN|16|14|YER044C|269
KAN|16|15|YDL204W|529
KAN|16|16|YBR058C-A|54
KAN|16|17|YBR096W|0
KAN|16|18|YBR234C|0
KAN|16|19|YDR027C|0
KAN|16|20|YDR032C|0
KAN|16|21|YEL022W|0
KAN|16|22|YER053C-A|1
KAN|16|23|YER100W|28
KAN|16|24|YGL095C|156
NAT|WT Control
KAN|1|1|YCR017C|484
KAN|1|2|YDR056C|436
KAN|1|3|YBR229C|506
KAN|1|4|YCR011C|385
KAN|1|5|YBL011W|387
KAN|1|6|YBL017C|431
KAN|1|7|YCL056C|358
KAN|1|8|YDR137W|388
KAN|1|9|YAR044W|390
KAN|1|10|YBR201W|540
KAN|1|11|YCL045C|438
KAN|1|12|YBR183W|414
KAN|1|13|YDR108W|417
KAN|1|14|YAL007C|445
KAN|1|15|YDR100W|526
KAN|1|16|YAL026C|460
KAN|1|17|YAL023C|561
KAN|1|18|YBL082C|582
KAN|1|19|YDR084C|329
KAN|1|20|YAL042W|555
KAN|1|21|YAL058W|591
KAN|1|22|YGL200C|34
KAN|1|23|YGL203C|491
KAN|1|24|YDR294C|416
KAN|2|1|YDR297W|743
KAN|2|2|YEL001C|492
KAN|2|3|YEL003W|490
KAN|2|4|YDR304C|496
KAN|2|5|YEL004W|518
KAN|2|6|YEL005C|588
KAN|2|7|YDR307W|585
KAN|2|8|YGL084C|512
KAN|2|9|YGL054C|382
KAN|2|10|YER019C-A|528
KAN|2|11|YDR270W|590
KAN|2|12|YDR410C|0
KAN|2|13|YDR411C|615
KAN|2|14|YER004W|633
KAN|2|15|YER005W|477
KAN|2|16|YGL020C|652
KAN|2|17|YEL064C|4
KAN|2|18|YGL027C|652
KAN|2|19|YDR233C|622
KAN|2|20|YEL042W|518
KAN|2|21|YEL043W|504
KAN|2|22|YGL005C|802
KAN|2|23|YGL010W|695
KAN|2|24|YGL012W|0
KAN|3|1|YDR349C|630
KAN|3|2|YDR221W|542
KAN|3|3|YDR222W|511
KAN|3|4|YDR357C|517
KAN|3|5|YEL031W|653
KAN|3|6|YER083C|0
KAN|3|7|YDR344C|622
KAN|3|8|YEL013W|351
KAN|3|9|YEL015W|599
KAN|3|10|YER071C|570
KAN|3|11|YDR320C|511
KAN|3|12|YHR110W|580
KAN|3|13|YIL076W|572
KAN|3|14|YIL090W|419
KAN|3|15|YIL039W|912
KAN|3|16|YIL040W|487
KAN|3|17|YIL043C|649
KAN|3|18|YIL044C|639
KAN|3|19|YGR199W|643
KAN|3|20|YGR202C|577
KAN|3|21|YHR060W|0
KAN|3|22|YIL027C|1076
KAN|3|23|YHR079C|667
KAN|3|24|YGR177C|776
KAN|4|1|YGR036C|145
KAN|4|2|YHR039C|544
KAN|4|3|YIL005W|470
KAN|4|4|YIL016W|495
KAN|4|5|YGR170W|507
KAN|4|6|YHR204W|529
KAN|4|7|YGR157W|356
KAN|4|8|YHL003C|608
KAN|4|9|YHR176W|638
KAN|4|10|YHR142W|650
KAN|4|11|YGL226C-A|639
KAN|4|12|YGL231C|626
KAN|4|13|YHL031C|644
KAN|4|14|YHR135C|620
KAN|4|15|YHR136C|665
KAN|4|16|YGR105W|47
KAN|4|17|YLL014W|743
KAN|4|18|YKL020C|546
KAN|4|19|YLR080W|558
KAN|4|20|YKL140W|573
KAN|4|21|YKL008C|690
KAN|4|22|YLR056W|68
KAN|4|23|YLR064W|625
KAN|4|24|YKL119C|76
KAN|5|1|YJL134W|689
KAN|5|2|YLR042C|620
KAN|5|3|YLR023C|510
KAN|5|4|YJL178C|509
KAN|5|5|YJL171C|595
KAN|5|6|YKL094W|636
KAN|5|7|YJL168C|544
KAN|5|8|YKL212W|463
KAN|5|9|YJL192C|516
KAN|5|10|YKL073W|638
KAN|5|11|YKL179C|651
KAN|5|12|YLL043W|488
KAN|5|13|YLL052C|559
KAN|5|14|YLL055W|538
KAN|5|15|YKL063C|579
KAN|5|16|YKL065C|692
KAN|5|17|YJL198W|559
KAN|5|18|YJL196C|588
KAN|5|19|YLL023C|525
KAN|5|20|YLL028W|538
KAN|5|21|YJL212C|679
KAN|5|22|YMR022W|641
KAN|5|23|YMR214W|587
KAN|5|24|YMR215W|728
KAN|6|1|YMR010W|832
KAN|6|2|YMR015C|368
KAN|6|3|YLR207W|607
KAN|6|4|YLR350W|481
KAN|6|5|YLR220W|618
KAN|6|6|YML012W|577
KAN|6|7|YML008C|418
KAN|6|8|YMR202W|285
KAN|6|9|YLR194C|645
KAN|6|10|YMR183C|573
KAN|6|11|YML019W|575
KAN|6|12|YML013W|521
KAN|6|13|YLR292C|570
KAN|6|14|YMR161W|667
KAN|6|15|YMR163C|555
KAN|6|16|YLR396C|0
KAN|6|17|YMR152W|551
KAN|6|18|YLR130C|626
KAN|6|19|YLR268W|541
KAN|6|20|YMR029C|584
KAN|6|21|YMR031C|645
KAN|6|22|YLR372W|429
KAN|6|23|YLR242C|614
KAN|6|24|YLR250W|706
KAN|7|1|YLR120C|720
KAN|7|2|YOR245C|621
KAN|7|3|YOR115C|469
KAN|7|4|YNL297C|622
KAN|7|5|YNL156C|583
KAN|7|6|YNL153C|540
KAN|7|7|YOR002W|729
KAN|7|8|YOR092W|647
KAN|7|9|YOR214C|623
KAN|7|10|YOR216C|618
KAN|7|11|YOR085W|627
KAN|7|12|YOR089C|489
KAN|7|13|YNL194C|515
KAN|7|14|YNL327W|619
KAN|7|15|YNL190W|544
KAN|7|16|YNL323W|593
KAN|7|17|YOR198C|230
KAN|7|18|YOR067C|721
KAN|7|19|YOR070C|513
KAN|7|20|YOR079C|562
KAN|7|21|YMR307W|503
KAN|7|22|YOR049C|550
KAN|7|23|YMR292W|571
KAN|7|24|YNL219C|644
KAN|8|1|YMR299C|622
KAN|8|2|YOR165W|508
KAN|8|3|YOR036W|187
KAN|8|4|YOR171C|532
KAN|8|5|YOR175C|561
KAN|8|6|YOR042W|520
KAN|8|7|YOR044W|538
KAN|8|8|YNL238W|660
KAN|8|9|YMR264W|644
KAN|8|10|YMR272C|394
KAN|8|11|YMR274C|542
KAN|8|12|YOR016C|633
KAN|8|13|YNL280C|634
KAN|8|14|YMR251W-A|635
KAN|8|15|YMR253C|563
KAN|8|16|YPR028W|587
KAN|8|17|YPL227C|734
KAN|8|18|YOL013C|635
KAN|8|19|YOL018C|478
KAN|8|20|YPR003C|618
KAN|8|21|YPL246C|609
KAN|8|22|YOR377W|560
KAN|8|23|YPL274W|604
KAN|8|24|YPL051W|704
KAN|9|1|YPL170W|630
KAN|9|2|YOL065C|614
KAN|9|3|YOR311C|455
KAN|9|4|YOR321W|543
KAN|9|5|YPL195W|672
KAN|9|6|YOL047C|586
KAN|9|7|YOR307C|606
KAN|9|8|YPL087W|525
KAN|9|9|YPL207W|640
KAN|9|10|YPL206C|631
KAN|9|11|YOR284W|589
KAN|9|12|YOR285W|566
KAN|9|13|YOR288C|618
KAN|9|14|YOL030W|566
KAN|9|15|YOL031C|531
KAN|9|16|YOR291W|519
KAN|9|17|YCL025C|577
KAN|9|18|YDL052C|605
KAN|9|19|YPR173C|222
KAN|9|20|YCL001W|677
KAN|9|21|YPR148C|589
KAN|9|22|YPR149W|514
KAN|9|23|YDL018C|578
KAN|9|24|YBR067C|665
KAN|10|1|YDL019C|738
KAN|10|2|YPR135W|450
KAN|10|3|YGR227W|548
KAN|10|4|YBR162W-A|564
KAN|10|5|YBR164C|594
KAN|10|6|YBR052C|572
KAN|10|7|YBR171W|529
KAN|10|8|YBR036C|53
KAN|10|9|YPR114W|603
KAN|10|10|YFR041C|455
KAN|10|11|YBR132C|596
KAN|10|12|YBR106W|519
KAN|10|13|YPR063C|551
KAN|10|14|YPR071W|569
KAN|10|15|YBL102W|590
KAN|10|16|YBR097W|0
KAN|10|17|YDL121C|657
KAN|10|18|YDR518W|0
KAN|10|19|YDR519W|644
KAN|10|20|YDR524C|633
KAN|10|21|YML048W|618
KAN|10|22|YJR073C|524
KAN|10|23|wt_blank_sean|0
KAN|10|24|YJR088C|717
KAN|11|1|YDR503C|677
KAN|11|2|YML059C|505
KAN|11|3|YML055W|511
KAN|11|4|YDL099W|532
KAN|11|5|YDL100C|517
KAN|11|6|YDR484W|272
KAN|11|7|YDR492W|653
KAN|11|8|YGL126W|640
KAN|11|9|YIL124W|565
KAN|11|10|YDL091C|553
KAN|11|11|YDL093W|601
KAN|11|12|YFL048C|536
KAN|11|13|YDL095W|509
KAN|11|14|YFL025C|742
KAN|11|15|YGL161C|459
KAN|11|16|YGL167C|580
KAN|11|17|YGR261C|752
KAN|11|18|YGR263C|700
KAN|11|19|YGR266W|621
KAN|11|20|YNR039C|516
KAN|11|21|YNL146W|531
KAN|11|22|YNR019W|583
KAN|11|23|YCR043C|679
KAN|11|24|YNR021W|669
KAN|12|1|YCR044C|757
KAN|12|2|YCR061W|507
KAN|12|3|YNR030W|535
KAN|12|4|YBR177C|555
KAN|12|5|YNR008W|537
KAN|12|6|YNR013C|566
KAN|12|7|YBR283C|596
KAN|12|8|YNL041C|583
KAN|12|9|YNL044W|424
KAN|12|10|YBR290W|620
KAN|12|11|YNL046W|459
KAN|12|12|YNL049C|596
KAN|12|13|YBR273C|558
KAN|12|14|YBR264C|536
KAN|12|15|YNL008C|567
KAN|12|16|YDL137W|560
KAN|12|17|YJL024C|795
KAN|12|18|YJL029C|0
KAN|12|19|YML067C|595
KAN|12|20|YJL004C|668
KAN|12|21|YML038C|612
KAN|12|22|YER151C|373
KAN|12|23|YML075C|658
KAN|12|24|YGR086C|675
KAN|13|1|YGR089W|625
KAN|13|2|YGR106C|551
KAN|13|3|YLR246W|503
KAN|13|4|YJR118C|228
KAN|13|5|YDR205W|560
KAN|13|6|YGR038W|454
KAN|13|7|YJR131W|500
KAN|13|8|YJR134C|504
KAN|13|9|YER120W|558
KAN|13|10|YER122C|510
KAN|13|11|YJR117W|521
KAN|13|12|YER113C|520
KAN|13|13|YJR040W|426
KAN|13|14|YKR067W|481
KAN|13|15|YJR031C|570
KAN|13|16|YMR054W|587
KAN|13|17|YIR033W|378
KAN|13|18|YJR010C-A|638
KAN|13|19|YJR015W|610
KAN|13|20|YMR052W|495
KAN|13|21|YBR287W|589
KAN|13|22|YBR288C|720
KAN|13|23|YAR002C-A|542
KAN|13|24|YMR119W|689
KAN|14|1|YNL125C|395
KAN|14|2|YNL130C|568
KAN|14|3|YIL030C|444
KAN|14|4|YNL085W|478
KAN|14|5|YNL095C|464
KAN|14|6|YLR390W-A|460
KAN|14|7|YJL078C|482
KAN|14|8|YKR053C|483
KAN|14|9|YNL051W|512
KAN|14|10|YPL137C|493
KAN|14|11|YDL072C|0
KAN|14|12|YCR048W|559
KAN|14|13|YCR067C|496
KAN|14|14|YCR034W|494
KAN|14|15|YGR130C|529
KAN|14|16|YGL223C|539
KAN|14|17|YBR255W|513
KAN|14|18|YER087C-B|494
KAN|14|19|YIL105C|422
KAN|14|20|YDR476C|600
KAN|14|21|YDR525W|609
KAN|14|22|YDR057W|596
KAN|14|23|YBR159W|527
KAN|14|24|YHR123W|692
KAN|15|1|YGR284C|794
KAN|15|2|YOL101C|561
KAN|15|3|YOL107W|500
KAN|15|4|YNL300W|490
KAN|15|5|YOL110W|467
KAN|15|6|YOR317W|529
KAN|15|7|YML071C|571
KAN|15|8|YIR038C|576
KAN|15|9|YML101C|566
KAN|15|10|YOL137W|481
KAN|15|11|YDR424C|415
KAN|15|12|YMR065W|558
KAN|15|13|YML128C|397
KAN|15|14|YHR045W|544
KAN|15|15|YHR181W|520
KAN|15|16|YMR123W|659
KAN|15|17|YLR039C|404
KAN|15|18|YLR050C|682
KAN|15|19|YNR075W|670
KAN|15|20|YOL088C|692
KAN|15|21|YMR313C|622
KAN|15|22|YHR004C|581
KAN|15|23|YLR450W|689
KAN|15|24|YDL192W|587
KAN|16|1|YNR051C|375
KAN|16|2|YJL123C|581
KAN|16|3|YJL117W|431
KAN|16|4|YDL222C|477
KAN|16|5|YDL226C|403
KAN|16|6|YDL231C|427
KAN|16|7|YDL232W|385
KAN|16|8|YJL079C|390
KAN|16|9|YKR088C|465
KAN|16|10|YJL073W|385
KAN|16|11|YJL062W|612
KAN|16|12|YJR066W|369
KAN|16|13|YDR483W|332
KAN|16|14|YER044C|266
KAN|16|15|YDL204W|715
KAN|16|16|YBR058C-A|0
KAN|16|17|YBR096W|68
KAN|16|18|YBR234C|0
KAN|16|19|YDR027C|0
KAN|16|20|YDR032C|0
KAN|16|21|YEL022W|0
KAN|16|22|YER053C-A|0
KAN|16|23|YER100W|0
KAN|16|24|YGL095C|296
NAT|WT Control
KAN|1|1|YCR017C|267
KAN|1|2|YDR056C|376
KAN|1|3|YBR229C|446
KAN|1|4|YCR011C|327
KAN|1|5|YBL011W|350
KAN|1|6|YBL017C|361
KAN|1|7|YCL056C|317
KAN|1|8|YDR137W|230
KAN|1|9|YAR044W|295
KAN|1|10|YBR201W|434
KAN|1|11|YCL045C|388
KAN|1|12|YBR183W|347
KAN|1|13|YDR108W|301
KAN|1|14|YAL007C|296
KAN|1|15|YDR100W|483
KAN|1|16|YAL026C|376
KAN|1|17|YAL023C|381
KAN|1|18|YBL082C|432
KAN|1|19|YDR084C|164
KAN|1|20|YAL042W|374
KAN|1|21|YAL058W|553
KAN|1|22|YGL200C|1
KAN|1|23|YGL203C|353
KAN|1|24|YDR294C|330
KAN|2|1|YDR297W|703
KAN|2|2|YEL001C|525
KAN|2|3|YEL003W|517
KAN|2|4|YDR304C|496
KAN|2|5|YEL004W|514
KAN|2|6|YEL005C|629
KAN|2|7|YDR307W|555
KAN|2|8|YGL084C|607
KAN|2|9|YGL054C|475
KAN|2|10|YER019C-A|423
KAN|2|11|YDR270W|624
KAN|2|12|YDR410C|0
KAN|2|13|YDR411C|454
KAN|2|14|YER004W|678
KAN|2|15|YER005W|545
KAN|2|16|YGL020C|500
KAN|2|17|YEL064C|15
KAN|2|18|YGL027C|644
KAN|2|19|YDR233C|473
KAN|2|20|YEL042W|418
KAN|2|21|YEL043W|384
KAN|2|22|YGL005C|717
KAN|2|23|YGL010W|663
KAN|2|24|YGL012W|0
KAN|3|1|YDR349C|574
KAN|3|2|YDR221W|384
KAN|3|3|YDR222W|525
KAN|3|4|YDR357C|552
KAN|3|5|YEL031W|690
KAN|3|6|YER083C|0
KAN|3|7|YDR344C|616
KAN|3|8|YEL013W|271
KAN|3|9|YEL015W|592
KAN|3|10|YER071C|618
KAN|3|11|YDR320C|517
KAN|3|12|YHR110W|607
KAN|3|13|YIL076W|481
KAN|3|14|YIL090W|252
KAN|3|15|YIL039W|961
KAN|3|16|YIL040W|449
KAN|3|17|YIL043C|609
KAN|3|18|YIL044C|576
KAN|3|19|YGR199W|665
KAN|3|20|YGR202C|517
KAN|3|21|YHR060W|0
KAN|3|22|YIL027C|1121
KAN|3|23|YHR079C|715
KAN|3|24|YGR177C|947
KAN|4|1|YGR036C|231
KAN|4|2|YHR039C|533
KAN|4|3|YIL005W|504
KAN|4|4|YIL016W|490
KAN|4|5|YGR170W|553
KAN|4|6|YHR204W|568
KAN|4|7|YGR157W|383
KAN|4|8|YHL003C|628
KAN|4|9|YHR176W|641
KAN|4|10|YHR142W|643
KAN|4|11|YGL226C-A|674
KAN|4|12|YGL231C|626
KAN|4|13|YHL031C|647
KAN|4|14|YHR135C|617
KAN|4|15|YHR136C|700
KAN|4|16|YGR105W|26
KAN|4|17|YLL014W|715
KAN|4|18|YKL020C|538
KAN|4|19|YLR080W|541
KAN|4|20|YKL140W|558
KAN|4|21|YKL008C|680
KAN|4|22|YLR056W|106
KAN|4|23|YLR064W|708
KAN|4|24|YKL119C|275
KAN|5|1|YJL134W|622
KAN|5|2|YLR042C|602
KAN|5|3|YLR023C|542
KAN|5|4|YJL178C|594
KAN|5|5|YJL171C|553
KAN|5|6|YKL094W|643
KAN|5|7|YJL168C|545
KAN|5|8|YKL212W|397
KAN|5|9|YJL192C|572
KAN|5|10|YKL073W|694
KAN|5|11|YKL179C|670
KAN|5|12|YLL043W|520
KAN|5|13|YLL052C|555
KAN|5|14|YLL055W|564
KAN|5|15|YKL063C|544
KAN|5|16|YKL065C|700
KAN|5|17|YJL198W|495
KAN|5|18|YJL196C|594
KAN|5|19|YLL023C|535
KAN|5|20|YLL028W|510
KAN|5|21|YJL212C|668
KAN|5|22|YMR022W|688
KAN|5|23|YMR214W|585
KAN|5|24|YMR215W|801
KAN|6|1|YMR010W|714
KAN|6|2|YMR015C|380
KAN|6|3|YLR207W|624
KAN|6|4|YLR350W|490
KAN|6|5|YLR220W|594
KAN|6|6|YML012W|633
KAN|6|7|YML008C|477
KAN|6|8|YMR202W|151
KAN|6|9|YLR194C|656
KAN|6|10|YMR183C|586
KAN|6|11|YML019W|595
KAN|6|12|YML013W|488
KAN|6|13|YLR292C|596
KAN|6|14|YMR161W|687
KAN|6|15|YMR163C|585
KAN|6|16|YLR396C|0
KAN|6|17|YMR152W|466
KAN|6|18|YLR130C|598
KAN|6|19|YLR268W|533
KAN|6|20|YMR029C|565
KAN|6|21|YMR031C|667
KAN|6|22|YLR372W|409
KAN|6|23|YLR242C|690
KAN|6|24|YLR250W|835
KAN|7|1|YLR120C|618
KAN|7|2|YOR245C|603
KAN|7|3|YOR115C|487
KAN|7|4|YNL297C|612
KAN|7|5|YNL156C|614
KAN|7|6|YNL153C|513
KAN|7|7|YOR002W|748
KAN|7|8|YOR092W|650
KAN|7|9|YOR214C|593
KAN|7|10|YOR216C|691
KAN|7|11|YOR085W|592
KAN|7|12|YOR089C|402
KAN|7|13|YNL194C|548
KAN|7|14|YNL327W|626
KAN|7|15|YNL190W|618
KAN|7|16|YNL323W|634
KAN|7|17|YOR198C|224
KAN|7|18|YOR067C|725
KAN|7|19|YOR070C|543
KAN|7|20|YOR079C|575
KAN|7|21|YMR307W|661
KAN|7|22|YOR049C|555
KAN|7|23|YMR292W|571
KAN|7|24|YNL219C|829
KAN|8|1|YMR299C|532
KAN|8|2|YOR165W|523
KAN|8|3|YOR036W|167
KAN|8|4|YOR171C|534
KAN|8|5|YOR175C|542
KAN|8|6|YOR042W|561
KAN|8|7|YOR044W|579
KAN|8|8|YNL238W|669
KAN|8|9|YMR264W|680
KAN|8|10|YMR272C|360
KAN|8|11|YMR274C|601
KAN|8|12|YOR016C|620
KAN|8|13|YNL280C|620
KAN|8|14|YMR251W-A|621
KAN|8|15|YMR253C|585
KAN|8|16|YPR028W|536
KAN|8|17|YPL227C|737
KAN|8|18|YOL013C|692
KAN|8|19|YOL018C|457
KAN|8|20|YPR003C|611
KAN|8|21|YPL246C|578
KAN|8|22|YOR377W|554
KAN|8|23|YPL274W|594
KAN|8|24|YPL051W|933
KAN|9|1|YPL170W|565
KAN|9|2|YOL065C|627
KAN|9|3|YOR311C|410
KAN|9|4|YOR321W|568
KAN|9|5|YPL195W|716
KAN|9|6|YOL047C|624
KAN|9|7|YOR307C|658
KAN|9|8|YPL087W|597
KAN|9|9|YPL207W|667
KAN|9|10|YPL206C|669
KAN|9|11|YOR284W|526
KAN|9|12|YOR285W|531
KAN|9|13|YOR288C|643
KAN|9|14|YOL030W|576
KAN|9|15|YOL031C|614
KAN|9|16|YOR291W|539
KAN|9|17|YCL025C|641
KAN|9|18|YDL052C|577
KAN|9|19|YPR173C|247
KAN|9|20|YCL001W|651
KAN|9|21|YPR148C|537
KAN|9|22|YPR149W|515
KAN|9|23|YDL018C|603
KAN|9|24|YBR067C|828
KAN|10|1|YDL019C|670
KAN|10|2|YPR135W|427
KAN|10|3|YGR227W|598
KAN|10|4|YBR162W-A|567
KAN|10|5|YBR164C|671
KAN|10|6|YBR052C|649
KAN|10|7|YBR171W|644
KAN|10|8|YBR036C|104
KAN|10|9|YPR114W|622
KAN|10|10|YFR041C|486
KAN|10|11|YBR132C|635
KAN|10|12|YBR106W|551
KAN|10|13|YPR063C|538
KAN|10|14|YPR071W|627
KAN|10|15|YBL102W|641
KAN|10|16|YBR097W|0
KAN|10|17|YDL121C|691
KAN|10|18|YDR518W|0
KAN|10|19|YDR519W|587
KAN|10|20|YDR524C|619
KAN|10|21|YML048W|637
KAN|10|22|YJR073C|456
KAN|10|23|wt_blank_sean|0
KAN|10|24|YJR088C|800
KAN|11|1|YDR503C|599
KAN|11|2|YML059C|492
KAN|11|3|YML055W|546
KAN|11|4|YDL099W|577
KAN|11|5|YDL100C|593
KAN|11|6|YDR484W|225
KAN|11|7|YDR492W|645
KAN|11|8|YGL126W|628
KAN|11|9|YIL124W|585
KAN|11|10|YDL091C|588
KAN|11|11|YDL093W|583
KAN|11|12|YFL048C|547
KAN|11|13|YDL095W|537
KAN|11|14|YFL025C|773
KAN|11|15|YGL161C|529
KAN|11|16|YGL167C|570
KAN|11|17|YGR261C|809
KAN|11|18|YGR263C|691
KAN|11|19|YGR266W|578
KAN|11|20|YNR039C|618
KAN|11|21|YNL146W|492
KAN|11|22|YNR019W|565
KAN|11|23|YCR043C|744
KAN|11|24|YNR021W|753
KAN|12|1|YCR044C|681
KAN|12|2|YCR061W|552
KAN|12|3|YNR030W|564
KAN|12|4|YBR177C|609
KAN|12|5|YNR008W|572
KAN|12|6|YNR013C|572
KAN|12|7|YBR283C|628
KAN|12|8|YNL041C|613
KAN|12|9|YNL044W|462
KAN|12|10|YBR290W|712
KAN|12|11|YNL046W|518
KAN|12|12|YNL049C|619
KAN|12|13|YBR273C|575
KAN|12|14|YBR264C|519
KAN|12|15|YNL008C|647
KAN|12|16|YDL137W|580
KAN|12|17|YJL024C|779
KAN|12|18|YJL029C|0
KAN|12|19|YML067C|584
KAN|12|20|YJL004C|676
KAN|12|21|YML038C|642
KAN|12|22|YER151C|312
KAN|12|23|YML075C|646
KAN|12|24|YGR086C|731
KAN|13|1|YGR089W|556
KAN|13|2|YGR106C|556
KAN|13|3|YLR246W|507
KAN|13|4|YJR118C|221
KAN|13|5|YDR205W|613
KAN|13|6|YGR038W|508
KAN|13|7|YJR131W|497
KAN|13|8|YJR134C|578
KAN|13|9|YER120W|623
KAN|13|10|YER122C|607
KAN|13|11|YJR117W|592
KAN|13|12|YER113C|556
KAN|13|13|YJR040W|486
KAN|13|14|YKR067W|514
KAN|13|15|YJR031C|542
KAN|13|16|YMR054W|651
KAN|13|17|YIR033W|416
KAN|13|18|YJR010C-A|642
KAN|13|19|YJR015W|612
KAN|13|20|YMR052W|525
KAN|13|21|YBR287W|568
KAN|13|22|YBR288C|795
KAN|13|23|YAR002C-A|530
KAN|13|24|YMR119W|760
KAN|14|1|YNL125C|322
KAN|14|2|YNL130C|591
KAN|14|3|YIL030C|500
KAN|14|4|YNL085W|526
KAN|14|5|YNL095C|465
KAN|14|6|YLR390W-A|598
KAN|14|7|YJL078C|522
KAN|14|8|YKR053C|526
KAN|14|9|YNL051W|583
KAN|14|10|YPL137C|573
KAN|14|11|YDL072C|0
KAN|14|12|YCR048W|637
KAN|14|13|YCR067C|583
KAN|14|14|YCR034W|556
KAN|14|15|YGR130C|585
KAN|14|16|YGL223C|620
KAN|14|17|YBR255W|599
KAN|14|18|YER087C-B|505
KAN|14|19|YIL105C|414
KAN|14|20|YDR476C|598
KAN|14|21|YDR525W|624
KAN|14|22|YDR057W|620
KAN|14|23|YBR159W|572
KAN|14|24|YHR123W|743
KAN|15|1|YGR284C|713
KAN|15|2|YOL101C|556
KAN|15|3|YOL107W|574
KAN|15|4|YNL300W|567
KAN|15|5|YOL110W|456
KAN|15|6|YOR317W|571
KAN|15|7|YML071C|593
KAN|15|8|YIR038C|577
KAN|15|9|YML101C|568
KAN|15|10|YOL137W|518
KAN|15|11|YDR424C|421
KAN|15|12|YMR065W|623
KAN|15|13|YML128C|338
KAN|15|14|YHR045W|596
KAN|15|15|YHR181W|542
KAN|15|16|YMR123W|814
KAN|15|17|YLR039C|445
KAN|15|18|YLR050C|830
KAN|15|19|YNR075W|799
KAN|15|20|YOL088C|868
KAN|15|21|YMR313C|822
KAN|15|22|YHR004C|706
KAN|15|23|YLR450W|780
KAN|15|24|YDL192W|638
KAN|16|1|YNR051C|430
KAN|16|2|YJL123C|522
KAN|16|3|YJL117W|429
KAN|16|4|YDL222C|458
KAN|16|5|YDL226C|497
KAN|16|6|YDL231C|363
KAN|16|7|YDL232W|394
KAN|16|8|YJL079C|386
KAN|16|9|YKR088C|362
KAN|16|10|YJL073W|516
KAN|16|11|YJL062W|671
KAN|16|12|YJR066W|537
KAN|16|13|YDR483W|445
KAN|16|14|YER044C|255
KAN|16|15|YDL204W|667
KAN|16|16|YBR058C-A|0
KAN|16|17|YBR096W|88
KAN|16|18|YBR234C|0
KAN|16|19|YDR027C|0
KAN|16|20|YDR032C|0
KAN|16|21|YEL022W|0
KAN|16|22|YER053C-A|43
KAN|16|23|YER100W|71
KAN|16|24|YGL095C|420
NAT|WT Control
KAN|1|1|YCR017C|585
KAN|1|2|YDR056C|449
KAN|1|3|YBR229C|504
KAN|1|4|YCR011C|462
KAN|1|5|YBL011W|419
KAN|1|6|YBL017C|455
KAN|1|7|YCL056C|500
KAN|1|8|YDR137W|415
KAN|1|9|YAR044W|452
KAN|1|10|YBR201W|492
KAN|1|11|YCL045C|457
KAN|1|12|YBR183W|479
KAN|1|13|YDR108W|453
KAN|1|14|YAL007C|510
KAN|1|15|YDR100W|445
KAN|1|16|YAL026C|514
KAN|1|17|YAL023C|460
KAN|1|18|YBL082C|556
KAN|1|19|YDR084C|493
KAN|1|20|YAL042W|514
KAN|1|21|YAL058W|531
KAN|1|22|YGL200C|5
KAN|1|23|YGL203C|647
KAN|1|24|YDR294C|580
KAN|2|1|YDR297W|591
KAN|2|2|YEL001C|414
KAN|2|3|YEL003W|318
KAN|2|4|YDR304C|353
KAN|2|5|YEL004W|353
KAN|2|6|YEL005C|410
KAN|2|7|YDR307W|317
KAN|2|8|YGL084C|390
KAN|2|9|YGL054C|359
KAN|2|10|YER019C-A|313
KAN|2|11|YDR270W|356
KAN|2|12|YDR410C|0
KAN|2|13|YDR411C|411
KAN|2|14|YER004W|386
KAN|2|15|YER005W|351
KAN|2|16|YGL020C|404
KAN|2|17|YEL064C|231
KAN|2|18|YGL027C|390
KAN|2|19|YDR233C|360
KAN|2|20|YEL042W|341
KAN|2|21|YEL043W|350
KAN|2|22|YGL005C|450
KAN|2|23|YGL010W|434
KAN|2|24|YGL012W|137
KAN|3|1|YDR349C|487
KAN|3|2|YDR221W|469
KAN|3|3|YDR222W|414
KAN|3|4|YDR357C|394
KAN|3|5|YEL031W|401
KAN|3|6|YER083C|0
KAN|3|7|YDR344C|435
KAN|3|8|YEL013W|324
KAN|3|9|YEL015W|411
KAN|3|10|YER071C|409
KAN|3|11|YDR320C|395
KAN|3|12|YHR110W|410
KAN|3|13|YIL076W|356
KAN|3|14|YIL090W|267
KAN|3|15|YIL039W|614
KAN|3|16|YIL040W|299
KAN|3|17|YIL043C|424
KAN|3|18|YIL044C|394
KAN|3|19|YGR199W|370
KAN|3|20|YGR202C|336
KAN|3|21|YHR060W|0
KAN|3|22|YIL027C|469
KAN|3|23|YHR079C|371
KAN|3|24|YGR177C|498
KAN|4|1|YGR036C|381
KAN|4|2|YHR039C|405
KAN|4|3|YIL005W|375
KAN|4|4|YIL016W|402
KAN|4|5|YGR170W|347
KAN|4|6|YHR204W|410
KAN|4|7|YGR157W|316
KAN|4|8|YHL003C|426
KAN|4|9|YHR176W|412
KAN|4|10|YHR142W|391
KAN|4|11|YGL226C-A|428
KAN|4|12|YGL231C|420
KAN|4|13|YHL031C|417
KAN|4|14|YHR135C|410
KAN|4|15|YHR136C|428
KAN|4|16|YGR105W|0
KAN|4|17|YLL014W|435
KAN|4|18|YKL020C|364
KAN|4|19|YLR080W|344
KAN|4|20|YKL140W|333
KAN|4|21|YKL008C|392
KAN|4|22|YLR056W|56
KAN|4|23|YLR064W|457
KAN|4|24|YKL119C|244
KAN|5|1|YJL134W|549
KAN|5|2|YLR042C|442
KAN|5|3|YLR023C|399
KAN|5|4|YJL178C|405
KAN|5|5|YJL171C|392
KAN|5|6|YKL094W|431
KAN|5|7|YJL168C|349
KAN|5|8|YKL212W|287
KAN|5|9|YJL192C|386
KAN|5|10|YKL073W|417
KAN|5|11|YKL179C|443
KAN|5|12|YLL043W|426
KAN|5|13|YLL052C|375
KAN|5|14|YLL055W|395
KAN|5|15|YKL063C|397
KAN|5|16|YKL065C|449
KAN|5|17|YJL198W|382
KAN|5|18|YJL196C|365
KAN|5|19|YLL023C|349
KAN|5|20|YLL028W|375
KAN|5|21|YJL212C|395
KAN|5|22|YMR022W|422
KAN|5|23|YMR214W|339
KAN|5|24|YMR215W|433
KAN|6|1|YMR010W|631
KAN|6|2|YMR015C|313
KAN|6|3|YLR207W|435
KAN|6|4|YLR350W|358
KAN|6|5|YLR220W|419
KAN|6|6|YML012W|431
KAN|6|7|YML008C|314
KAN|6|8|YMR202W|232
KAN|6|9|YLR194C|432
KAN|6|10|YMR183C|403
KAN|6|11|YML019W|396
KAN|6|12|YML013W|375
KAN|6|13|YLR292C|421
KAN|6|14|YMR161W|442
KAN|6|15|YMR163C|414
KAN|6|16|YLR396C|0
KAN|6|17|YMR152W|407
KAN|6|18|YLR130C|426
KAN|6|19|YLR268W|343
KAN|6|20|YMR029C|372
KAN|6|21|YMR031C|409
KAN|6|22|YLR372W|356
KAN|6|23|YLR242C|424
KAN|6|24|YLR250W|433
KAN|7|1|YLR120C|668
KAN|7|2|YOR245C|458
KAN|7|3|YOR115C|356
KAN|7|4|YNL297C|451
KAN|7|5|YNL156C|423
KAN|7|6|YNL153C|326
KAN|7|7|YOR002W|505
KAN|7|8|YOR092W|423
KAN|7|9|YOR214C|455
KAN|7|10|YOR216C|438
KAN|7|11|YOR085W|416
KAN|7|12|YOR089C|340
KAN|7|13|YNL194C|383
KAN|7|14|YNL327W|438
KAN|7|15|YNL190W|386
KAN|7|16|YNL323W|413
KAN|7|17|YOR198C|0
KAN|7|18|YOR067C|494
KAN|7|19|YOR070C|309
KAN|7|20|YOR079C|378
KAN|7|21|YMR307W|317
KAN|7|22|YOR049C|373
KAN|7|23|YMR292W|314
KAN|7|24|YNL219C|437
KAN|8|1|YMR299C|517
KAN|8|2|YOR165W|428
KAN|8|3|YOR036W|169
KAN|8|4|YOR171C|397
KAN|8|5|YOR175C|375
KAN|8|6|YOR042W|378
KAN|8|7|YOR044W|423
KAN|8|8|YNL238W|497
KAN|8|9|YMR264W|438
KAN|8|10|YMR272C|325
KAN|8|11|YMR274C|428
KAN|8|12|YOR016C|428
KAN|8|13|YNL280C|393
KAN|8|14|YMR251W-A|426
KAN|8|15|YMR253C|443
KAN|8|16|YPR028W|425
KAN|8|17|YPL227C|519
KAN|8|18|YOL013C|449
KAN|8|19|YOL018C|323
KAN|8|20|YPR003C|413
KAN|8|21|YPL246C|386
KAN|8|22|YOR377W|380
KAN|8|23|YPL274W|364
KAN|8|24|YPL051W|435
KAN|9|1|YPL170W|564
KAN|9|2|YOL065C|452
KAN|9|3|YOR311C|381
KAN|9|4|YOR321W|450
KAN|9|5|YPL195W|505
KAN|9|6|YOL047C|408
KAN|9|7|YOR307C|384
KAN|9|8|YPL087W|396
KAN|9|9|YPL207W|441
KAN|9|10|YPL206C|445
KAN|9|11|YOR284W|439
KAN|9|12|YOR285W|407
KAN|9|13|YOR288C|436
KAN|9|14|YOL030W|424
KAN|9|15|YOL031C|373
KAN|9|16|YOR291W|402
KAN|9|17|YCL025C|433
KAN|9|18|YDL052C|417
KAN|9|19|YPR173C|232
KAN|9|20|YCL001W|427
KAN|9|21|YPR148C|403
KAN|9|22|YPR149W|327
KAN|9|23|YDL018C|338
KAN|9|24|YBR067C|439
KAN|10|1|YDL019C|662
KAN|10|2|YPR135W|379
KAN|10|3|YGR227W|453
KAN|10|4|YBR162W-A|378
KAN|10|5|YBR164C|438
KAN|10|6|YBR052C|433
KAN|10|7|YBR171W|371
KAN|10|8|YBR036C|204
KAN|10|9|YPR114W|406
KAN|10|10|YFR041C|394
KAN|10|11|YBR132C|440
KAN|10|12|YBR106W|378
KAN|10|13|YPR063C|430
KAN|10|14|YPR071W|433
KAN|10|15|YBL102W|434
KAN|10|16|YBR097W|0
KAN|10|17|YDL121C|428
KAN|10|18|YDR518W|0
KAN|10|19|YDR519W|419
KAN|10|20|YDR524C|426
KAN|10|21|YML048W|388
KAN|10|22|YJR073C|373
KAN|10|23|wt_blank_sean|242
KAN|10|24|YJR088C|410
KAN|11|1|YDR503C|621
KAN|11|2|YML059C|404
KAN|11|3|YML055W|383
KAN|11|4|YDL099W|391
KAN|11|5|YDL100C|390
KAN|11|6|YDR484W|215
KAN|11|7|YDR492W|434
KAN|11|8|YGL126W|417
KAN|11|9|YIL124W|441
KAN|11|10|YDL091C|443
KAN|11|11|YDL093W|441
KAN|11|12|YFL048C|360
KAN|11|13|YDL095W|411
KAN|11|14|YFL025C|557
KAN|11|15|YGL161C|320
KAN|11|16|YGL167C|443
KAN|11|17|YGR261C|551
KAN|11|18|YGR263C|476
KAN|11|19|YGR266W|438
KAN|11|20|YNR039C|386
KAN|11|21|YNL146W|375
KAN|11|22|YNR019W|345
KAN|11|23|YCR043C|447
KAN|11|24|YNR021W|420
KAN|12|1|YCR044C|623
KAN|12|2|YCR061W|422
KAN|12|3|YNR030W|428
KAN|12|4|YBR177C|376
KAN|12|5|YNR008W|403
KAN|12|6|YNR013C|411
KAN|12|7|YBR283C|419
KAN|12|8|YNL041C|460
KAN|12|9|YNL044W|433
KAN|12|10|YBR290W|435
KAN|12|11|YNL046W|410
KAN|12|12|YNL049C|428
KAN|12|13|YBR273C|457
KAN|12|14|YBR264C|398
KAN|12|15|YNL008C|434
KAN|12|16|YDL137W|365
KAN|12|17|YJL024C|547
KAN|12|18|YJL029C|0
KAN|12|19|YML067C|440
KAN|12|20|YJL004C|438
KAN|12|21|YML038C|375
KAN|12|22|YER151C|287
KAN|12|23|YML075C|386
KAN|12|24|YGR086C|390
KAN|13|1|YGR089W|506
KAN|13|2|YGR106C|421
KAN|13|3|YLR246W|410
KAN|13|4|YJR118C|223
KAN|13|5|YDR205W|354
KAN|13|6|YGR038W|391
KAN|13|7|YJR131W|373
KAN|13|8|YJR134C|414
KAN|13|9|YER120W|412
KAN|13|10|YER122C|416
KAN|13|11|YJR117W|422
KAN|13|12|YER113C|398
KAN|13|13|YJR040W|343
KAN|13|14|YKR067W|351
KAN|13|15|YJR031C|427
KAN|13|16|YMR054W|428
KAN|13|17|YIR033W|350
KAN|13|18|YJR010C-A|418
KAN|13|19|YJR015W|432
KAN|13|20|YMR052W|371
KAN|13|21|YBR287W|363
KAN|13|22|YBR288C|465
KAN|13|23|YAR002C-A|346
KAN|13|24|YMR119W|386
KAN|14|1|YNL125C|528
KAN|14|2|YNL130C|457
KAN|14|3|YIL030C|342
KAN|14|4|YNL085W|360
KAN|14|5|YNL095C|398
KAN|14|6|YLR390W-A|364
KAN|14|7|YJL078C|370
KAN|14|8|YKR053C|389
KAN|14|9|YNL051W|435
KAN|14|10|YPL137C|385
KAN|14|11|YDL072C|21
KAN|14|12|YCR048W|454
KAN|14|13|YCR067C|376
KAN|14|14|YCR034W|425
KAN|14|15|YGR130C|412
KAN|14|16|YGL223C|400
KAN|14|17|YBR255W|408
KAN|14|18|YER087C-B|365
KAN|14|19|YIL105C|319
KAN|14|20|YDR476C|358
KAN|14|21|YDR525W|421
KAN|14|22|YDR057W|393
KAN|14|23|YBR159W|347
KAN|14|24|YHR123W|576
KAN|15|1|YGR284C|562
KAN|15|2|YOL101C|385
KAN|15|3|YOL107W|389
KAN|15|4|YNL300W|363
KAN|15|5|YOL110W|316
KAN|15|6|YOR317W|358
KAN|15|7|YML071C|521
KAN|15|8|YIR038C|457
KAN|15|9|YML101C|346
KAN|15|10|YOL137W|368
KAN|15|11|YDR424C|325
KAN|15|12|YMR065W|421
KAN|15|13|YML128C|215
KAN|15|14|YHR045W|401
KAN|15|15|YHR181W|390
KAN|15|16|YMR123W|461
KAN|15|17|YLR039C|377
KAN|15|18|YLR050C|416
KAN|15|19|YNR075W|394
KAN|15|20|YOL088C|509
KAN|15|21|YMR313C|442
KAN|15|22|YHR004C|422
KAN|15|23|YLR450W|399
KAN|15|24|YDL192W|509
KAN|16|1|YNR051C|378
KAN|16|2|YJL123C|383
KAN|16|3|YJL117W|333
KAN|16|4|YDL222C|301
KAN|16|5|YDL226C|285
KAN|16|6|YDL231C|314
KAN|16|7|YDL232W|318
KAN|16|8|YJL079C|318
KAN|16|9|YKR088C|315
KAN|16|10|YJL073W|335
KAN|16|11|YJL062W|367
KAN|16|12|YJR066W|307
KAN|16|13|YDR483W|360
KAN|16|14|YER044C|231
KAN|16|15|YDL204W|441
KAN|16|16|YBR058C-A|0
KAN|16|17|YBR096W|0
KAN|16|18|YBR234C|257
KAN|16|19|YDR027C|0
KAN|16|20|YDR032C|259
KAN|16|21|YEL022W|260
KAN|16|22|YER053C-A|217
KAN|16|23|YER100W|0
KAN|16|24|YGL095C|63
NAT|WT Control
KAN|1|1|YCR017C|267
KAN|1|2|YDR056C|325
KAN|1|3|YBR229C|434
KAN|1|4|YCR011C|419
KAN|1|5|YBL011W|399
KAN|1|6|YBL017C|407
KAN|1|7|YCL056C|457
KAN|1|8|YDR137W|379
KAN|1|9|YAR044W|367
KAN|1|10|YBR201W|455
KAN|1|11|YCL045C|459
KAN|1|12|YBR183W|460
KAN|1|13|YDR108W|435
KAN|1|14|YAL007C|448
KAN|1|15|YDR100W|417
KAN|1|16|YAL026C|410
KAN|1|17|YAL023C|437
KAN|1|18|YBL082C|502
KAN|1|19|YDR084C|411
KAN|1|20|YAL042W|389
KAN|1|21|YAL058W|492
KAN|1|22|YGL200C|0
KAN|1|23|YGL203C|504
KAN|1|24|YDR294C|518
KAN|2|1|YDR297W|536
KAN|2|2|YEL001C|404
KAN|2|3|YEL003W|397
KAN|2|4|YDR304C|389
KAN|2|5|YEL004W|412
KAN|2|6|YEL005C|471
KAN|2|7|YDR307W|379
KAN|2|8|YGL084C|430
KAN|2|9|YGL054C|369
KAN|2|10|YER019C-A|400
KAN|2|11|YDR270W|418
KAN|2|12|YDR410C|0
KAN|2|13|YDR411C|408
KAN|2|14|YER004W|439
KAN|2|15|YER005W|373
KAN|2|16|YGL020C|408
KAN|2|17|YEL064C|264
KAN|2|18|YGL027C|435
KAN|2|19|YDR233C|422
KAN|2|20|YEL042W|414
KAN|2|21|YEL043W|393
KAN|2|22|YGL005C|482
KAN|2|23|YGL010W|455
KAN|2|24|YGL012W|128
KAN|3|1|YDR349C|452
KAN|3|2|YDR221W|443
KAN|3|3|YDR222W|421
KAN|3|4|YDR357C|447
KAN|3|5|YEL031W|478
KAN|3|6|YER083C|0
KAN|3|7|YDR344C|475
KAN|3|8|YEL013W|373
KAN|3|9|YEL015W|432
KAN|3|10|YER071C|379
KAN|3|11|YDR320C|409
KAN|3|12|YHR110W|436
KAN|3|13|YIL076W|342
KAN|3|14|YIL090W|291
KAN|3|15|YIL039W|687
KAN|3|16|YIL040W|335
KAN|3|17|YIL043C|448
KAN|3|18|YIL044C|438
KAN|3|19|YGR199W|456
KAN|3|20|YGR202C|390
KAN|3|21|YHR060W|0
KAN|3|22|YIL027C|547
KAN|3|23|YHR079C|441
KAN|3|24|YGR177C|641
KAN|4|1|YGR036C|338
KAN|4|2|YHR039C|417
KAN|4|3|YIL005W|298
KAN|4|4|YIL016W|418
KAN|4|5|YGR170W|411
KAN|4|6|YHR204W|430
KAN|4|7|YGR157W|262
KAN|4|8|YHL003C|459
KAN|4|9|YHR176W|479
KAN|4|10|YHR142W|442
KAN|4|11|YGL226C-A|421
KAN|4|12|YGL231C|463
KAN|4|13|YHL031C|472
KAN|4|14|YHR135C|450
KAN|4|15|YHR136C|455
KAN|4|16|YGR105W|0
KAN|4|17|YLL014W|474
KAN|4|18|YKL020C|399
KAN|4|19|YLR080W|411
KAN|4|20|YKL140W|353
KAN|4|21|YKL008C|380
KAN|4|22|YLR056W|0
KAN|4|23|YLR064W|501
KAN|4|24|YKL119C|301
KAN|5|1|YJL134W|500
KAN|5|2|YLR042C|436
KAN|5|3|YLR023C|444
KAN|5|4|YJL178C|447
KAN|5|5|YJL171C|442
KAN|5|6|YKL094W|438
KAN|5|7|YJL168C|355
KAN|5|8|YKL212W|317
KAN|5|9|YJL192C|470
KAN|5|10|YKL073W|469
KAN|5|11|YKL179C|453
KAN|5|12|YLL043W|420
KAN|5|13|YLL052C|411
KAN|5|14|YLL055W|436
KAN|5|15|YKL063C|461
KAN|5|16|YKL065C|452
KAN|5|17|YJL198W|440
KAN|5|18|YJL196C|365
KAN|5|19|YLL023C|421
KAN|5|20|YLL028W|370
KAN|5|21|YJL212C|478
KAN|5|22|YMR022W|420
KAN|5|23|YMR214W|397
KAN|5|24|YMR215W|537
KAN|6|1|YMR010W|532
KAN|6|2|YMR015C|325
KAN|6|3|YLR207W|437
KAN|6|4|YLR350W|344
KAN|6|5|YLR220W|443
KAN|6|6|YML012W|461
KAN|6|7|YML008C|267
KAN|6|8|YMR202W|225
KAN|6|9|YLR194C|445
KAN|6|10|YMR183C|419
KAN|6|11|YML019W|465
KAN|6|12|YML013W|413
KAN|6|13|YLR292C|416
KAN|6|14|YMR161W|490
KAN|6|15|YMR163C|442
KAN|6|16|YLR396C|0
KAN|6|17|YMR152W|461
KAN|6|18|YLR130C|470
KAN|6|19|YLR268W|398
KAN|6|20|YMR029C|409
KAN|6|21|YMR031C|406
KAN|6|22|YLR372W|359
KAN|6|23|YLR242C|482
KAN|6|24|YLR250W|574
KAN|7|1|YLR120C|482
KAN|7|2|YOR245C|471
KAN|7|3|YOR115C|405
KAN|7|4|YNL297C|457
KAN|7|5|YNL156C|418
KAN|7|6|YNL153C|367
KAN|7|7|YOR002W|548
KAN|7|8|YOR092W|421
KAN|7|9|YOR214C|457
KAN|7|10|YOR216C|489
KAN|7|11|YOR085W|413
KAN|7|12|YOR089C|350
KAN|7|13|YNL194C|437
KAN|7|14|YNL327W|471
KAN|7|15|YNL190W|404
KAN|7|16|YNL323W|468
KAN|7|17|YOR198C|0
KAN|7|18|YOR067C|512
KAN|7|19|YOR070C|347
KAN|7|20|YOR079C|410
KAN|7|21|YMR307W|381
KAN|7|22|YOR049C|398
KAN|7|23|YMR292W|381
KAN|7|24|YNL219C|592
KAN|8|1|YMR299C|454
KAN|8|2|YOR165W|409
KAN|8|3|YOR036W|39
KAN|8|4|YOR171C|410
KAN|8|5|YOR175C|377
KAN|8|6|YOR042W|415
KAN|8|7|YOR044W|440
KAN|8|8|YNL238W|596
KAN|8|9|YMR264W|414
KAN|8|10|YMR272C|343
KAN|8|11|YMR274C|464
KAN|8|12|YOR016C|444
KAN|8|13|YNL280C|423
KAN|8|14|YMR251W-A|432
KAN|8|15|YMR253C|455
KAN|8|16|YPR028W|459
KAN|8|17|YPL227C|520
KAN|8|18|YOL013C|473
KAN|8|19|YOL018C|338
KAN|8|20|YPR003C|437
KAN|8|21|YPL246C|410
KAN|8|22|YOR377W|422
KAN|8|23|YPL274W|431
KAN|8|24|YPL051W|622
KAN|9|1|YPL170W|461
KAN|9|2|YOL065C|466
KAN|9|3|YOR311C|357
KAN|9|4|YOR321W|443
KAN|9|5|YPL195W|553
KAN|9|6|YOL047C|402
KAN|9|7|YOR307C|308
KAN|9|8|YPL087W|427
KAN|9|9|YPL207W|448
KAN|9|10|YPL206C|425
KAN|9|11|YOR284W|468
KAN|9|12|YOR285W|445
KAN|9|13|YOR288C|410
KAN|9|14|YOL030W|455
KAN|9|15|YOL031C|389
KAN|9|16|YOR291W|441
KAN|9|17|YCL025C|472
KAN|9|18|YDL052C|444
KAN|9|19|YPR173C|147
KAN|9|20|YCL001W|454
KAN|9|21|YPR148C|437
KAN|9|22|YPR149W|341
KAN|9|23|YDL018C|431
KAN|9|24|YBR067C|567
KAN|10|1|YDL019C|536
KAN|10|2|YPR135W|374
KAN|10|3|YGR227W|477
KAN|10|4|YBR162W-A|421
KAN|10|5|YBR164C|465
KAN|10|6|YBR052C|456
KAN|10|7|YBR171W|398
KAN|10|8|YBR036C|144
KAN|10|9|YPR114W|406
KAN|10|10|YFR041C|393
KAN|10|11|YBR132C|452
KAN|10|12|YBR106W|354
KAN|10|13|YPR063C|398
KAN|10|14|YPR071W|449
KAN|10|15|YBL102W|452
KAN|10|16|YBR097W|0
KAN|10|17|YDL121C|468
KAN|10|18|YDR518W|0
KAN|10|19|YDR519W|433
KAN|10|20|YDR524C|447
KAN|10|21|YML048W|426
KAN|10|22|YJR073C|319
KAN|10|23|wt_blank_sean|165
KAN|10|24|YJR088C|578
KAN|11|1|YDR503C|488
KAN|11|2|YML059C|396
KAN|11|3|YML055W|382
KAN|11|4|YDL099W|396
KAN|11|5|YDL100C|393
KAN|11|6|YDR484W|220
KAN|11|7|YDR492W|426
KAN|11|8|YGL126W|418
KAN|11|9|YIL124W|410
KAN|11|10|YDL091C|444
KAN|11|11|YDL093W|458
KAN|11|12|YFL048C|364
KAN|11|13|YDL095W|400
KAN|11|14|YFL025C|571
KAN|11|15|YGL161C|332
KAN|11|16|YGL167C|443
KAN|11|17|YGR261C|571
KAN|11|18|YGR263C|523
KAN|11|19|YGR266W|467
KAN|11|20|YNR039C|420
KAN|11|21|YNL146W|413
KAN|11|22|YNR019W|363
KAN|11|23|YCR043C|506
KAN|11|24|YNR021W|558
KAN|12|1|YCR044C|567
KAN|12|2|YCR061W|404
KAN|12|3|YNR030W|483
KAN|12|4|YBR177C|407
KAN|12|5|YNR008W|411
KAN|12|6|YNR013C|415
KAN|12|7|YBR283C|410
KAN|12|8|YNL041C|471
KAN|12|9|YNL044W|438
KAN|12|10|YBR290W|475
KAN|12|11|YNL046W|410
KAN|12|12|YNL049C|428
KAN|12|13|YBR273C|462
KAN|12|14|YBR264C|414
KAN|12|15|YNL008C|449
KAN|12|16|YDL137W|363
KAN|12|17|YJL024C|557
KAN|12|18|YJL029C|0
KAN|12|19|YML067C|418
KAN|12|20|YJL004C|480
KAN|12|21|YML038C|348
KAN|12|22|YER151C|242
KAN|12|23|YML075C|446
KAN|12|24|YGR086C|536
KAN|13|1|YGR089W|440
KAN|13|2|YGR106C|401
KAN|13|3|YLR246W|416
KAN|13|4|YJR118C|196
KAN|13|5|YDR205W|396
KAN|13|6|YGR038W|401
KAN|13|7|YJR131W|358
KAN|13|8|YJR134C|442
KAN|13|9|YER120W|394
KAN|13|10|YER122C|430
KAN|13|11|YJR117W|422
KAN|13|12|YER113C|364
KAN|13|13|YJR040W|349
KAN|13|14|YKR067W|323
KAN|13|15|YJR031C|421
KAN|13|16|YMR054W|427
KAN|13|17|YIR033W|312
KAN|13|18|YJR010C-A|436
KAN|13|19|YJR015W|417
KAN|13|20|YMR052W|347
KAN|13|21|YBR287W|363
KAN|13|22|YBR288C|494
KAN|13|23|YAR002C-A|410
KAN|13|24|YMR119W|530
KAN|14|1|YNL125C|398
KAN|14|2|YNL130C|404
KAN|14|3|YIL030C|333
KAN|14|4|YNL085W|346
KAN|14|5|YNL095C|379
KAN|14|6|YLR390W-A|345
KAN|14|7|YJL078C|401
KAN|14|8|YKR053C|349
KAN|14|9|YNL051W|408
KAN|14|10|YPL137C|387
KAN|14|11|YDL072C|6
KAN|14|12|YCR048W|477
KAN|14|13|YCR067C|409
KAN|14|14|YCR034W|404
KAN|14|15|YGR130C|426
KAN|14|16|YGL223C|436
KAN|14|17|YBR255W|439
KAN|14|18|YER087C-B|318
KAN|14|19|YIL105C|289
KAN|14|20|YDR476C|417
KAN|14|21|YDR525W|437
KAN|14|22|YDR057W|410
KAN|14|23|YBR159W|398
KAN|14|24|YHR123W|733
KAN|15|1|YGR284C|484
KAN|15|2|YOL101C|365
KAN|15|3|YOL107W|358
KAN|15|4|YNL300W|356
KAN|15|5|YOL110W|307
KAN|15|6|YOR317W|260
KAN|15|7|YML071C|430
KAN|15|8|YIR038C|404
KAN|15|9|YML101C|320
KAN|15|10|YOL137W|382
KAN|15|11|YDR424C|261
KAN|15|12|YMR065W|441
KAN|15|13|YML128C|240
KAN|15|14|YHR045W|384
KAN|15|15|YHR181W|372
KAN|15|16|YMR123W|546
KAN|15|17|YLR039C|346
KAN|15|18|YLR050C|487
KAN|15|19|YNR075W|431
KAN|15|20|YOL088C|538
KAN|15|21|YMR313C|492
KAN|15|22|YHR004C|418
KAN|15|23|YLR450W|493
KAN|15|24|YDL192W|632
KAN|16|1|YNR051C|491
KAN|16|2|YJL123C|501
KAN|16|3|YJL117W|362
KAN|16|4|YDL222C|663
KAN|16|5|YDL226C|503
KAN|16|6|YDL231C|445
KAN|16|7|YDL232W|435
KAN|16|8|YJL079C|540
KAN|16|9|YKR088C|474
KAN|16|10|YJL073W|468
KAN|16|11|YJL062W|557
KAN|16|12|YJR066W|427
KAN|16|13|YDR483W|535
KAN|16|14|YER044C|340
KAN|16|15|YDL204W|605
KAN|16|16|YBR058C-A|19
KAN|16|17|YBR096W|7
KAN|16|18|YBR234C|421
KAN|16|19|YDR027C|26
KAN|16|20|YDR032C|354
KAN|16|21|YEL022W|363
KAN|16|22|YER053C-A|289
KAN|16|23|YER100W|34
KAN|16|24|YGL095C|22
NAT|WT Control
KAN|1|1|YCR017C|847
KAN|1|2|YDR056C|579
KAN|1|3|YBR229C|656
KAN|1|4|YCR011C|606
KAN|1|5|YBL011W|505
KAN|1|6|YBL017C|522
KAN|1|7|YCL056C|634
KAN|1|8|YDR137W|544
KAN|1|9|YAR044W|558
KAN|1|10|YBR201W|650
KAN|1|11|YCL045C|578
KAN|1|12|YBR183W|645
KAN|1|13|YDR108W|631
KAN|1|14|YAL007C|660
KAN|1|15|YDR100W|529
KAN|1|16|YAL026C|528
KAN|1|17|YAL023C|611
KAN|1|18|YBL082C|733
KAN|1|19|YDR084C|590
KAN|1|20|YAL042W|611
KAN|1|21|YAL058W|648
KAN|1|22|YGL200C|32
KAN|1|23|YGL203C|678
KAN|1|24|YDR294C|799
KAN|2|1|YDR297W|784
KAN|2|2|YEL001C|527
KAN|2|3|YEL003W|488
KAN|2|4|YDR304C|532
KAN|2|5|YEL004W|507
KAN|2|6|YEL005C|542
KAN|2|7|YDR307W|479
KAN|2|8|YGL084C|473
KAN|2|9|YGL054C|395
KAN|2|10|YER019C-A|474
KAN|2|11|YDR270W|509
KAN|2|12|YDR410C|0
KAN|2|13|YDR411C|463
KAN|2|14|YER004W|531
KAN|2|15|YER005W|515
KAN|2|16|YGL020C|582
KAN|2|17|YEL064C|208
KAN|2|18|YGL027C|570
KAN|2|19|YDR233C|486
KAN|2|20|YEL042W|478
KAN|2|21|YEL043W|488
KAN|2|22|YGL005C|636
KAN|2|23|YGL010W|517
KAN|2|24|YGL012W|0
KAN|3|1|YDR349C|653
KAN|3|2|YDR221W|577
KAN|3|3|YDR222W|564
KAN|3|4|YDR357C|582
KAN|3|5|YEL031W|578
KAN|3|6|YER083C|20
KAN|3|7|YDR344C|607
KAN|3|8|YEL013W|353
KAN|3|9|YEL015W|561
KAN|3|10|YER071C|534
KAN|3|11|YDR320C|546
KAN|3|12|YHR110W|483
KAN|3|13|YIL076W|519
KAN|3|14|YIL090W|378
KAN|3|15|YIL039W|778
KAN|3|16|YIL040W|460
KAN|3|17|YIL043C|624
KAN|3|18|YIL044C|545
KAN|3|19|YGR199W|549
KAN|3|20|YGR202C|508
KAN|3|21|YHR060W|0
KAN|3|22|YIL027C|802
KAN|3|23|YHR079C|559
KAN|3|24|YGR177C|634
KAN|4|1|YGR036C|379
KAN|4|2|YHR039C|527
KAN|4|3|YIL005W|485
KAN|4|4|YIL016W|540
KAN|4|5|YGR170W|523
KAN|4|6|YHR204W|579
KAN|4|7|YGR157W|398
KAN|4|8|YHL003C|592
KAN|4|9|YHR176W|573
KAN|4|10|YHR142W|571
KAN|4|11|YGL226C-A|564
KAN|4|12|YGL231C|581
KAN|4|13|YHL031C|576
KAN|4|14|YHR135C|592
KAN|4|15|YHR136C|592
KAN|4|16|YGR105W|0
KAN|4|17|YLL014W|620
KAN|4|18|YKL020C|518
KAN|4|19|YLR080W|517
KAN|4|20|YKL140W|502
KAN|4|21|YKL008C|549
KAN|4|22|YLR056W|180
KAN|4|23|YLR064W|606
KAN|4|24|YKL119C|314
KAN|5|1|YJL134W|686
KAN|5|2|YLR042C|604
KAN|5|3|YLR023C|542
KAN|5|4|YJL178C|550
KAN|5|5|YJL171C|570
KAN|5|6|YKL094W|548
KAN|5|7|YJL168C|448
KAN|5|8|YKL212W|355
KAN|5|9|YJL192C|537
KAN|5|10|YKL073W|577
KAN|5|11|YKL179C|577
KAN|5|12|YLL043W|574
KAN|5|13|YLL052C|528
KAN|5|14|YLL055W|556
KAN|5|15|YKL063C|543
KAN|5|16|YKL065C|646
KAN|5|17|YJL198W|583
KAN|5|18|YJL196C|534
KAN|5|19|YLL023C|526
KAN|5|20|YLL028W|574
KAN|5|21|YJL212C|599
KAN|5|22|YMR022W|597
KAN|5|23|YMR214W|575
KAN|5|24|YMR215W|594
KAN|6|1|YMR010W|776
KAN|6|2|YMR015C|445
KAN|6|3|YLR207W|598
KAN|6|4|YLR350W|505
KAN|6|5|YLR220W|564
KAN|6|6|YML012W|595
KAN|6|7|YML008C|419
KAN|6|8|YMR202W|242
KAN|6|9|YLR194C|622
KAN|6|10|YMR183C|547
KAN|6|11|YML019W|539
KAN|6|12|YML013W|516
KAN|6|13|YLR292C|555
KAN|6|14|YMR161W|582
KAN|6|15|YMR163C|567
KAN|6|16|YLR396C|0
KAN|6|17|YMR152W|567
KAN|6|18|YLR130C|589
KAN|6|19|YLR268W|505
KAN|6|20|YMR029C|534
KAN|6|21|YMR031C|640
KAN|6|22|YLR372W|424
KAN|6|23|YLR242C|574
KAN|6|24|YLR250W|615
KAN|7|1|YLR120C|764
KAN|7|2|YOR245C|644
KAN|7|3|YOR115C|487
KAN|7|4|YNL297C|567
KAN|7|5|YNL156C|607
KAN|7|6|YNL153C|518
KAN|7|7|YOR002W|666
KAN|7|8|YOR092W|607
KAN|7|9|YOR214C|597
KAN|7|10|YOR216C|585
KAN|7|11|YOR085W|575
KAN|7|12|YOR089C|428
KAN|7|13|YNL194C|495
KAN|7|14|YNL327W|608
KAN|7|15|YNL190W|530
KAN|7|16|YNL323W|595
KAN|7|17|YOR198C|0
KAN|7|18|YOR067C|667
KAN|7|19|YOR070C|493
KAN|7|20|YOR079C|513
KAN|7|21|YMR307W|413
KAN|7|22|YOR049C|602
KAN|7|23|YMR292W|552
KAN|7|24|YNL219C|604
KAN|8|1|YMR299C|662
KAN|8|2|YOR165W|579
KAN|8|3|YOR036W|65
KAN|8|4|YOR171C|586
KAN|8|5|YOR175C|513
KAN|8|6|YOR042W|537
KAN|8|7|YOR044W|562
KAN|8|8|YNL238W|631
KAN|8|9|YMR264W|547
KAN|8|10|YMR272C|420
KAN|8|11|YMR274C|567
KAN|8|12|YOR016C|583
KAN|8|13|YNL280C|541
KAN|8|14|YMR251W-A|579
KAN|8|15|YMR253C|593
KAN|8|16|YPR028W|600
KAN|8|17|YPL227C|663
KAN|8|18|YOL013C|629
KAN|8|19|YOL018C|429
KAN|8|20|YPR003C|570
KAN|8|21|YPL246C|580
KAN|8|22|YOR377W|592
KAN|8|23|YPL274W|580
KAN|8|24|YPL051W|605
KAN|9|1|YPL170W|764
KAN|9|2|YOL065C|594
KAN|9|3|YOR311C|496
KAN|9|4|YOR321W|597
KAN|9|5|YPL195W|658
KAN|9|6|YOL047C|556
KAN|9|7|YOR307C|457
KAN|9|8|YPL087W|515
KAN|9|9|YPL207W|582
KAN|9|10|YPL206C|607
KAN|9|11|YOR284W|583
KAN|9|12|YOR285W|554
KAN|9|13|YOR288C|574
KAN|9|14|YOL030W|581
KAN|9|15|YOL031C|497
KAN|9|16|YOR291W|543
KAN|9|17|YCL025C|580
KAN|9|18|YDL052C|565
KAN|9|19|YPR173C|318
KAN|9|20|YCL001W|614
KAN|9|21|YPR148C|528
KAN|9|22|YPR149W|504
KAN|9|23|YDL018C|516
KAN|9|24|YBR067C|609
KAN|10|1|YDL019C|799
KAN|10|2|YPR135W|515
KAN|10|3|YGR227W|630
KAN|10|4|YBR162W-A|554
KAN|10|5|YBR164C|610
KAN|10|6|YBR052C|605
KAN|10|7|YBR171W|467
KAN|10|8|YBR036C|285
KAN|10|9|YPR114W|578
KAN|10|10|YFR041C|506
KAN|10|11|YBR132C|599
KAN|10|12|YBR106W|483
KAN|10|13|YPR063C|559
KAN|10|14|YPR071W|520
KAN|10|15|YBL102W|571
KAN|10|16|YBR097W|289
KAN|10|17|YDL121C|590
KAN|10|18|YDR518W|0
KAN|10|19|YDR519W|608
KAN|10|20|YDR524C|593
KAN|10|21|YML048W|528
KAN|10|22|YJR073C|437
KAN|10|23|wt_blank_sean|378
KAN|10|24|YJR088C|667
KAN|11|1|YDR503C|728
KAN|11|2|YML059C|547
KAN|11|3|YML055W|588
KAN|11|4|YDL099W|541
KAN|11|5|YDL100C|559
KAN|11|6|YDR484W|316
KAN|11|7|YDR492W|602
KAN|11|8|YGL126W|590
KAN|11|9|YIL124W|571
KAN|11|10|YDL091C|606
KAN|11|11|YDL093W|606
KAN|11|12|YFL048C|550
KAN|11|13|YDL095W|619
KAN|11|14|YFL025C|745
KAN|11|15|YGL161C|438
KAN|11|16|YGL167C|578
KAN|11|17|YGR261C|719
KAN|11|18|YGR263C|650
KAN|11|19|YGR266W|607
KAN|11|20|YNR039C|520
KAN|11|21|YNL146W|510
KAN|11|22|YNR019W|483
KAN|11|23|YCR043C|652
KAN|11|24|YNR021W|604
KAN|12|1|YCR044C|812
KAN|12|2|YCR061W|570
KAN|12|3|YNR030W|568
KAN|12|4|YBR177C|528
KAN|12|5|YNR008W|520
KAN|12|6|YNR013C|576
KAN|12|7|YBR283C|536
KAN|12|8|YNL041C|595
KAN|12|9|YNL044W|557
KAN|12|10|YBR290W|557
KAN|12|11|YNL046W|551
KAN|12|12|YNL049C|589
KAN|12|13|YBR273C|599
KAN|12|14|YBR264C|536
KAN|12|15|YNL008C|602
KAN|12|16|YDL137W|534
KAN|12|17|YJL024C|723
KAN|12|18|YJL029C|2
KAN|12|19|YML067C|545
KAN|12|20|YJL004C|627
KAN|12|21|YML038C|487
KAN|12|22|YER151C|489
KAN|12|23|YML075C|580
KAN|12|24|YGR086C|536
KAN|13|1|YGR089W|679
KAN|13|2|YGR106C|563
KAN|13|3|YLR246W|591
KAN|13|4|YJR118C|336
KAN|13|5|YDR205W|519
KAN|13|6|YGR038W|506
KAN|13|7|YJR131W|537
KAN|13|8|YJR134C|541
KAN|13|9|YER120W|586
KAN|13|10|YER122C|501
KAN|13|11|YJR117W|580
KAN|13|12|YER113C|535
KAN|13|13|YJR040W|463
KAN|13|14|YKR067W|566
KAN|13|15|YJR031C|590
KAN|13|16|YMR054W|576
KAN|13|17|YIR033W|457
KAN|13|18|YJR010C-A|582
KAN|13|19|YJR015W|592
KAN|13|20|YMR052W|535
KAN|13|21|YBR287W|573
KAN|13|22|YBR288C|599
KAN|13|23|YAR002C-A|513
KAN|13|24|YMR119W|570
KAN|14|1|YNL125C|628
KAN|14|2|YNL130C|630
KAN|14|3|YIL030C|526
KAN|14|4|YNL085W|521
KAN|14|5|YNL095C|539
KAN|14|6|YLR390W-A|521
KAN|14|7|YJL078C|515
KAN|14|8|YKR053C|517
KAN|14|9|YNL051W|545
KAN|14|10|YPL137C|568
KAN|14|11|YDL072C|26
KAN|14|12|YCR048W|636
KAN|14|13|YCR067C|505
KAN|14|14|YCR034W|595
KAN|14|15|YGR130C|530
KAN|14|16|YGL223C|553
KAN|14|17|YBR255W|554
KAN|14|18|YER087C-B|500
KAN|14|19|YIL105C|465
KAN|14|20|YDR476C|570
KAN|14|21|YDR525W|585
KAN|14|22|YDR057W|531
KAN|14|23|YBR159W|547
KAN|14|24|YHR123W|723
KAN|15|1|YGR284C|776
KAN|15|2|YOL101C|583
KAN|15|3|YOL107W|569
KAN|15|4|YNL300W|529
KAN|15|5|YOL110W|462
KAN|15|6|YOR317W|491
KAN|15|7|YML071C|544
KAN|15|8|YIR038C|637
KAN|15|9|YML101C|499
KAN|15|10|YOL137W|511
KAN|15|11|YDR424C|423
KAN|15|12|YMR065W|515
KAN|15|13|YML128C|394
KAN|15|14|YHR045W|566
KAN|15|15|YHR181W|523
KAN|15|16|YMR123W|604
KAN|15|17|YLR039C|498
KAN|15|18|YLR050C|543
KAN|15|19|YNR075W|540
KAN|15|20|YOL088C|789
KAN|15|21|YMR313C|595
KAN|15|22|YHR004C|586
KAN|15|23|YLR450W|549
KAN|15|24|YDL192W|415
KAN|16|1|YNR051C|497
KAN|16|2|YJL123C|611
KAN|16|3|YJL117W|581
KAN|16|4|YDL222C|495
KAN|16|5|YDL226C|509
KAN|16|6|YDL231C|479
KAN|16|7|YDL232W|533
KAN|16|8|YJL079C|425
KAN|16|9|YKR088C|389
KAN|16|10|YJL073W|479
KAN|16|11|YJL062W|560
KAN|16|12|YJR066W|403
KAN|16|13|YDR483W|474
KAN|16|14|YER044C|322
KAN|16|15|YDL204W|636
KAN|16|16|YBR058C-A|0
KAN|16|17|YBR096W|310
KAN|16|18|YBR234C|430
KAN|16|19|YDR027C|0
KAN|16|20|YDR032C|374
KAN|16|21|YEL022W|396
KAN|16|22|YER053C-A|375
KAN|16|23|YER100W|0
KAN|16|24|YGL095C|296
NAT|WT Control
KAN|1|1|YCR017C|289
KAN|1|2|YDR056C|486
KAN|1|3|YBR229C|572
KAN|1|4|YCR011C|573
KAN|1|5|YBL011W|491
KAN|1|6|YBL017C|530
KAN|1|7|YCL056C|612
KAN|1|8|YDR137W|454
KAN|1|9|YAR044W|567
KAN|1|10|YBR201W|607
KAN|1|11|YCL045C|573
KAN|1|12|YBR183W|587
KAN|1|13|YDR108W|598
KAN|1|14|YAL007C|598
KAN|1|15|YDR100W|466
KAN|1|16|YAL026C|548
KAN|1|17|YAL023C|609
KAN|1|18|YBL082C|661
KAN|1|19|YDR084C|534
KAN|1|20|YAL042W|620
KAN|1|21|YAL058W|615
KAN|1|22|YGL200C|0
KAN|1|23|YGL203C|581
KAN|1|24|YDR294C|567
KAN|2|1|YDR297W|682
KAN|2|2|YEL001C|535
KAN|2|3|YEL003W|534
KAN|2|4|YDR304C|557
KAN|2|5|YEL004W|558
KAN|2|6|YEL005C|547
KAN|2|7|YDR307W|501
KAN|2|8|YGL084C|496
KAN|2|9|YGL054C|376
KAN|2|10|YER019C-A|490
KAN|2|11|YDR270W|539
KAN|2|12|YDR410C|0
KAN|2|13|YDR411C|520
KAN|2|14|YER004W|537
KAN|2|15|YER005W|529
KAN|2|16|YGL020C|473
KAN|2|17|YEL064C|120
KAN|2|18|YGL027C|588
KAN|2|19|YDR233C|560
KAN|2|20|YEL042W|543
KAN|2|21|YEL043W|488
KAN|2|22|YGL005C|669
KAN|2|23|YGL010W|568
KAN|2|24|YGL012W|0
KAN|3|1|YDR349C|527
KAN|3|2|YDR221W|568
KAN|3|3|YDR222W|560
KAN|3|4|YDR357C|579
KAN|3|5|YEL031W|676
KAN|3|6|YER083C|11
KAN|3|7|YDR344C|604
KAN|3|8|YEL013W|408
KAN|3|9|YEL015W|537
KAN|3|10|YER071C|556
KAN|3|11|YDR320C|556
KAN|3|12|YHR110W|504
KAN|3|13|YIL076W|393
KAN|3|14|YIL090W|355
KAN|3|15|YIL039W|838
KAN|3|16|YIL040W|472
KAN|3|17|YIL043C|628
KAN|3|18|YIL044C|587
KAN|3|19|YGR199W|625
KAN|3|20|YGR202C|605
KAN|3|21|YHR060W|0
KAN|3|22|YIL027C|853
KAN|3|23|YHR079C|594
KAN|3|24|YGR177C|749
KAN|4|1|YGR036C|348
KAN|4|2|YHR039C|541
KAN|4|3|YIL005W|408
KAN|4|4|YIL016W|530
KAN|4|5|YGR170W|546
KAN|4|6|YHR204W|576
KAN|4|7|YGR157W|358
KAN|4|8|YHL003C|589
KAN|4|9|YHR176W|563
KAN|4|10|YHR142W|571
KAN|4|11|YGL226C-A|540
KAN|4|12|YGL231C|580
KAN|4|13|YHL031C|575
KAN|4|14|YHR135C|589
KAN|4|15|YHR136C|592
KAN|4|16|YGR105W|0
KAN|4|17|YLL014W|600
KAN|4|18|YKL020C|563
KAN|4|19|YLR080W|587
KAN|4|20|YKL140W|582
KAN|4|21|YKL008C|580
KAN|4|22|YLR056W|156
KAN|4|23|YLR064W|665
KAN|4|24|YKL119C|398
KAN|5|1|YJL134W|594
KAN|5|2|YLR042C|590
KAN|5|3|YLR023C|587
KAN|5|4|YJL178C|600
KAN|5|5|YJL171C|581
KAN|5|6|YKL094W|590
KAN|5|7|YJL168C|422
KAN|5|8|YKL212W|384
KAN|5|9|YJL192C|532
KAN|5|10|YKL073W|594
KAN|5|11|YKL179C|586
KAN|5|12|YLL043W|607
KAN|5|13|YLL052C|545
KAN|5|14|YLL055W|597
KAN|5|15|YKL063C|597
KAN|5|16|YKL065C|648
KAN|5|17|YJL198W|587
KAN|5|18|YJL196C|566
KAN|5|19|YLL023C|577
KAN|5|20|YLL028W|591
KAN|5|21|YJL212C|647
KAN|5|22|YMR022W|641
KAN|5|23|YMR214W|575
KAN|5|24|YMR215W|684
KAN|6|1|YMR010W|677
KAN|6|2|YMR015C|428
KAN|6|3|YLR207W|606
KAN|6|4|YLR350W|525
KAN|6|5|YLR220W|579
KAN|6|6|YML012W|617
KAN|6|7|YML008C|376
KAN|6|8|YMR202W|277
KAN|6|9|YLR194C|601
KAN|6|10|YMR183C|515
KAN|6|11|YML019W|577
KAN|6|12|YML013W|525
KAN|6|13|YLR292C|559
KAN|6|14|YMR161W|617
KAN|6|15|YMR163C|602
KAN|6|16|YLR396C|0
KAN|6|17|YMR152W|616
KAN|6|18|YLR130C|616
KAN|6|19|YLR268W|561
KAN|6|20|YMR029C|563
KAN|6|21|YMR031C|651
KAN|6|22|YLR372W|422
KAN|6|23|YLR242C|593
KAN|6|24|YLR250W|776
KAN|7|1|YLR120C|645
KAN|7|2|YOR245C|637
KAN|7|3|YOR115C|569
KAN|7|4|YNL297C|563
KAN|7|5|YNL156C|595
KAN|7|6|YNL153C|564
KAN|7|7|YOR002W|712
KAN|7|8|YOR092W|574
KAN|7|9|YOR214C|599
KAN|7|10|YOR216C|583
KAN|7|11|YOR085W|557
KAN|7|12|YOR089C|406
KAN|7|13|YNL194C|506
KAN|7|14|YNL327W|603
KAN|7|15|YNL190W|568
KAN|7|16|YNL323W|630
KAN|7|17|YOR198C|0
KAN|7|18|YOR067C|664
KAN|7|19|YOR070C|559
KAN|7|20|YOR079C|562
KAN|7|21|YMR307W|571
KAN|7|22|YOR049C|591
KAN|7|23|YMR292W|520
KAN|7|24|YNL219C|763
KAN|8|1|YMR299C|553
KAN|8|2|YOR165W|578
KAN|8|3|YOR036W|105
KAN|8|4|YOR171C|554
KAN|8|5|YOR175C|570
KAN|8|6|YOR042W|551
KAN|8|7|YOR044W|586
KAN|8|8|YNL238W|730
KAN|8|9|YMR264W|520
KAN|8|10|YMR272C|413
KAN|8|11|YMR274C|610
KAN|8|12|YOR016C|579
KAN|8|13|YNL280C|565
KAN|8|14|YMR251W-A|588
KAN|8|15|YMR253C|613
KAN|8|16|YPR028W|620
KAN|8|17|YPL227C|677
KAN|8|18|YOL013C|623
KAN|8|19|YOL018C|442
KAN|8|20|YPR003C|604
KAN|8|21|YPL246C|548
KAN|8|22|YOR377W|604
KAN|8|23|YPL274W|582
KAN|8|24|YPL051W|773
KAN|9|1|YPL170W|624
KAN|9|2|YOL065C|600
KAN|9|3|YOR311C|461
KAN|9|4|YOR321W|597
KAN|9|5|YPL195W|709
KAN|9|6|YOL047C|608
KAN|9|7|YOR307C|382
KAN|9|8|YPL087W|564
KAN|9|9|YPL207W|592
KAN|9|10|YPL206C|622
KAN|9|11|YOR284W|580
KAN|9|12|YOR285W|589
KAN|9|13|YOR288C|523
KAN|9|14|YOL030W|595
KAN|9|15|YOL031C|547
KAN|9|16|YOR291W|589
KAN|9|17|YCL025C|640
KAN|9|18|YDL052C|606
KAN|9|19|YPR173C|300
KAN|9|20|YCL001W|638
KAN|9|21|YPR148C|552
KAN|9|22|YPR149W|524
KAN|9|23|YDL018C|536
KAN|9|24|YBR067C|703
KAN|10|1|YDL019C|702
KAN|10|2|YPR135W|474
KAN|10|3|YGR227W|644
KAN|10|4|YBR162W-A|591
KAN|10|5|YBR164C|630
KAN|10|6|YBR052C|640
KAN|10|7|YBR171W|583
KAN|10|8|YBR036C|222
KAN|10|9|YPR114W|595
KAN|10|10|YFR041C|542
KAN|10|11|YBR132C|596
KAN|10|12|YBR106W|431
KAN|10|13|YPR063C|502
KAN|10|14|YPR071W|520
KAN|10|15|YBL102W|625
KAN|10|16|YBR097W|228
KAN|10|17|YDL121C|593
KAN|10|18|YDR518W|0
KAN|10|19|YDR519W|610
KAN|10|20|YDR524C|637
KAN|10|21|YML048W|596
KAN|10|22|YJR073C|391
KAN|10|23|wt_blank_sean|333
KAN|10|24|YJR088C|718
KAN|11|1|YDR503C|591
KAN|11|2|YML059C|529
KAN|11|3|YML055W|611
KAN|11|4|YDL099W|559
KAN|11|5|YDL100C|647
KAN|11|6|YDR484W|355
KAN|11|7|YDR492W|604
KAN|11|8|YGL126W|567
KAN|11|9|YIL124W|543
KAN|11|10|YDL091C|600
KAN|11|11|YDL093W|618
KAN|11|12|YFL048C|509
KAN|11|13|YDL095W|605
KAN|11|14|YFL025C|750
KAN|11|15|YGL161C|426
KAN|11|16|YGL167C|582
KAN|11|17|YGR261C|757
KAN|11|18|YGR263C|690
KAN|11|19|YGR266W|619
KAN|11|20|YNR039C|583
KAN|11|21|YNL146W|454
KAN|11|22|YNR019W|499
KAN|11|23|YCR043C|666
KAN|11|24|YNR021W|694
KAN|12|1|YCR044C|711
KAN|12|2|YCR061W|589
KAN|12|3|YNR030W|648
KAN|12|4|YBR177C|616
KAN|12|5|YNR008W|559
KAN|12|6|YNR013C|607
KAN|12|7|YBR283C|547
KAN|12|8|YNL041C|613
KAN|12|9|YNL044W|556
KAN|12|10|YBR290W|578
KAN|12|11|YNL046W|492
KAN|12|12|YNL049C|586
KAN|12|13|YBR273C|622
KAN|12|14|YBR264C|509
KAN|12|15|YNL008C|612
KAN|12|16|YDL137W|562
KAN|12|17|YJL024C|798
KAN|12|18|YJL029C|33
KAN|12|19|YML067C|494
KAN|12|20|YJL004C|652
KAN|12|21|YML038C|573
KAN|12|22|YER151C|373
KAN|12|23|YML075C|629
KAN|12|24|YGR086C|648
KAN|13|1|YGR089W|579
KAN|13|2|YGR106C|511
KAN|13|3|YLR246W|562
KAN|13|4|YJR118C|269
KAN|13|5|YDR205W|567
KAN|13|6|YGR038W|556
KAN|13|7|YJR131W|551
KAN|13|8|YJR134C|582
KAN|13|9|YER120W|582
KAN|13|10|YER122C|530
KAN|13|11|YJR117W|607
KAN|13|12|YER113C|598
KAN|13|13|YJR040W|464
KAN|13|14|YKR067W|530
KAN|13|15|YJR031C|635
KAN|13|16|YMR054W|637
KAN|13|17|YIR033W|485
KAN|13|18|YJR010C-A|605
KAN|13|19|YJR015W|633
KAN|13|20|YMR052W|544
KAN|13|21|YBR287W|613
KAN|13|22|YBR288C|683
KAN|13|23|YAR002C-A|544
KAN|13|24|YMR119W|696
KAN|14|1|YNL125C|501
KAN|14|2|YNL130C|608
KAN|14|3|YIL030C|462
KAN|14|4|YNL085W|516
KAN|14|5|YNL095C|563
KAN|14|6|YLR390W-A|539
KAN|14|7|YJL078C|519
KAN|14|8|YKR053C|563
KAN|14|9|YNL051W|574
KAN|14|10|YPL137C|585
KAN|14|11|YDL072C|0
KAN|14|12|YCR048W|607
KAN|14|13|YCR067C|519
KAN|14|14|YCR034W|575
KAN|14|15|YGR130C|515
KAN|14|16|YGL223C|592
KAN|14|17|YBR255W|527
KAN|14|18|YER087C-B|545
KAN|14|19|YIL105C|417
KAN|14|20|YDR476C|606
KAN|14|21|YDR525W|606
KAN|14|22|YDR057W|544
KAN|14|23|YBR159W|553
KAN|14|24|YHR123W|836
KAN|15|1|YGR284C|644
KAN|15|2|YOL101C|513
KAN|15|3|YOL107W|518
KAN|15|4|YNL300W|511
KAN|15|5|YOL110W|413
KAN|15|6|YOR317W|430
KAN|15|7|YML071C|579
KAN|15|8|YIR038C|630
KAN|15|9|YML101C|434
KAN|15|10|YOL137W|445
KAN|15|11|YDR424C|363
KAN|15|12|YMR065W|472
KAN|15|13|YML128C|401
KAN|15|14|YHR045W|570
KAN|15|15|YHR181W|470
KAN|15|16|YMR123W|639
KAN|15|17|YLR039C|498
KAN|15|18|YLR050C|608
KAN|15|19|YNR075W|579
KAN|15|20|YOL088C|707
KAN|15|21|YMR313C|612
KAN|15|22|YHR004C|592
KAN|15|23|YLR450W|614
KAN|15|24|YDL192W|592
KAN|16|1|YNR051C|560
KAN|16|2|YJL123C|678
KAN|16|3|YJL117W|678
KAN|16|4|YDL222C|514
KAN|16|5|YDL226C|717
KAN|16|6|YDL231C|553
KAN|16|7|YDL232W|521
KAN|16|8|YJL079C|782
KAN|16|9|YKR088C|650
KAN|16|10|YJL073W|539
KAN|16|11|YJL062W|842
KAN|16|12|YJR066W|692
KAN|16|13|YDR483W|582
KAN|16|14|YER044C|391
KAN|16|15|YDL204W|768
KAN|16|16|YBR058C-A|40
KAN|16|17|YBR096W|472
KAN|16|18|YBR234C|456
KAN|16|19|YDR027C|28
KAN|16|20|YDR032C|385
KAN|16|21|YEL022W|692
KAN|16|22|YER053C-A|466
KAN|16|23|YER100W|48
KAN|16|24|YGL095C|418
NAT|WT Control
KAN|1|1|YCR017C|603
KAN|1|2|YDR056C|509
KAN|1|3|YBR229C|525
KAN|1|4|YCR011C|475
KAN|1|5|YBL011W|459
KAN|1|6|YBL017C|503
KAN|1|7|YCL056C|528
KAN|1|8|YDR137W|483
KAN|1|9|YAR044W|557
KAN|1|10|YBR201W|520
KAN|1|11|YCL045C|465
KAN|1|12|YBR183W|524
KAN|1|13|YDR108W|517
KAN|1|14|YAL007C|544
KAN|1|15|YDR100W|502
KAN|1|16|YAL026C|545
KAN|1|17|YAL023C|535
KAN|1|18|YBL082C|607
KAN|1|19|YDR084C|527
KAN|1|20|YAL042W|514
KAN|1|21|YAL058W|578
KAN|1|22|YGL200C|43
KAN|1|23|YGL203C|660
KAN|1|24|YDR294C|607
KAN|2|1|YDR297W|670
KAN|2|2|YEL001C|389
KAN|2|3|YEL003W|357
KAN|2|4|YDR304C|399
KAN|2|5|YEL004W|393
KAN|2|6|YEL005C|422
KAN|2|7|YDR307W|373
KAN|2|8|YGL084C|357
KAN|2|9|YGL054C|381
KAN|2|10|YER019C-A|378
KAN|2|11|YDR270W|403
KAN|2|12|YDR410C|0
KAN|2|13|YDR411C|431
KAN|2|14|YER004W|446
KAN|2|15|YER005W|361
KAN|2|16|YGL020C|389
KAN|2|17|YEL064C|28
KAN|2|18|YGL027C|400
KAN|2|19|YDR233C|413
KAN|2|20|YEL042W|407
KAN|2|21|YEL043W|380
KAN|2|22|YGL005C|539
KAN|2|23|YGL010W|507
KAN|2|24|YGL012W|0
KAN|3|1|YDR349C|551
KAN|3|2|YDR221W|511
KAN|3|3|YDR222W|443
KAN|3|4|YDR357C|438
KAN|3|5|YEL031W|499
KAN|3|6|YER083C|0
KAN|3|7|YDR344C|495
KAN|3|8|YEL013W|358
KAN|3|9|YEL015W|453
KAN|3|10|YER071C|436
KAN|3|11|YDR320C|418
KAN|3|12|YHR110W|452
KAN|3|13|YIL076W|416
KAN|3|14|YIL090W|311
KAN|3|15|YIL039W|576
KAN|3|16|YIL040W|357
KAN|3|17|YIL043C|464
KAN|3|18|YIL044C|458
KAN|3|19|YGR199W|452
KAN|3|20|YGR202C|393
KAN|3|21|YHR060W|0
KAN|3|22|YIL027C|691
KAN|3|23|YHR079C|478
KAN|3|24|YGR177C|571
KAN|4|1|YGR036C|491
KAN|4|2|YHR039C|446
KAN|4|3|YIL005W|402
KAN|4|4|YIL016W|437
KAN|4|5|YGR170W|397
KAN|4|6|YHR204W|458
KAN|4|7|YGR157W|329
KAN|4|8|YHL003C|422
KAN|4|9|YHR176W|446
KAN|4|10|YHR142W|434
KAN|4|11|YGL226C-A|460
KAN|4|12|YGL231C|486
KAN|4|13|YHL031C|450
KAN|4|14|YHR135C|466
KAN|4|15|YHR136C|467
KAN|4|16|YGR105W|0
KAN|4|17|YLL014W|481
KAN|4|18|YKL020C|386
KAN|4|19|YLR080W|437
KAN|4|20|YKL140W|425
KAN|4|21|YKL008C|418
KAN|4|22|YLR056W|388
KAN|4|23|YLR064W|456
KAN|4|24|YKL119C|282
KAN|5|1|YJL134W|551
KAN|5|2|YLR042C|493
KAN|5|3|YLR023C|433
KAN|5|4|YJL178C|441
KAN|5|5|YJL171C|440
KAN|5|6|YKL094W|457
KAN|5|7|YJL168C|379
KAN|5|8|YKL212W|319
KAN|5|9|YJL192C|439
KAN|5|10|YKL073W|444
KAN|5|11|YKL179C|459
KAN|5|12|YLL043W|429
KAN|5|13|YLL052C|379
KAN|5|14|YLL055W|394
KAN|5|15|YKL063C|442
KAN|5|16|YKL065C|487
KAN|5|17|YJL198W|423
KAN|5|18|YJL196C|434
KAN|5|19|YLL023C|421
KAN|5|20|YLL028W|405
KAN|5|21|YJL212C|455
KAN|5|22|YMR022W|475
KAN|5|23|YMR214W|433
KAN|5|24|YMR215W|488
KAN|6|1|YMR010W|692
KAN|6|2|YMR015C|375
KAN|6|3|YLR207W|451
KAN|6|4|YLR350W|383
KAN|6|5|YLR220W|455
KAN|6|6|YML012W|478
KAN|6|7|YML008C|369
KAN|6|8|YMR202W|360
KAN|6|9|YLR194C|461
KAN|6|10|YMR183C|441
KAN|6|11|YML019W|422
KAN|6|12|YML013W|423
KAN|6|13|YLR292C|454
KAN|6|14|YMR161W|493
KAN|6|15|YMR163C|455
KAN|6|16|YLR396C|586
KAN|6|17|YMR152W|438
KAN|6|18|YLR130C|464
KAN|6|19|YLR268W|392
KAN|6|20|YMR029C|454
KAN|6|21|YMR031C|479
KAN|6|22|YLR372W|410
KAN|6|23|YLR242C|509
KAN|6|24|YLR250W|538
KAN|7|1|YLR120C|636
KAN|7|2|YOR245C|533
KAN|7|3|YOR115C|412
KAN|7|4|YNL297C|504
KAN|7|5|YNL156C|457
KAN|7|6|YNL153C|358
KAN|7|7|YOR002W|517
KAN|7|8|YOR092W|458
KAN|7|9|YOR214C|462
KAN|7|10|YOR216C|423
KAN|7|11|YOR085W|451
KAN|7|12|YOR089C|378
KAN|7|13|YNL194C|420
KAN|7|14|YNL327W|470
KAN|7|15|YNL190W|442
KAN|7|16|YNL323W|452
KAN|7|17|YOR198C|0
KAN|7|18|YOR067C|443
KAN|7|19|YOR070C|362
KAN|7|20|YOR079C|436
KAN|7|21|YMR307W|380
KAN|7|22|YOR049C|446
KAN|7|23|YMR292W|442
KAN|7|24|YNL219C|502
KAN|8|1|YMR299C|627
KAN|8|2|YOR165W|448
KAN|8|3|YOR036W|175
KAN|8|4|YOR171C|485
KAN|8|5|YOR175C|412
KAN|8|6|YOR042W|436
KAN|8|7|YOR044W|434
KAN|8|8|YNL238W|500
KAN|8|9|YMR264W|475
KAN|8|10|YMR272C|386
KAN|8|11|YMR274C|457
KAN|8|12|YOR016C|457
KAN|8|13|YNL280C|440
KAN|8|14|YMR251W-A|475
KAN|8|15|YMR253C|492
KAN|8|16|YPR028W|484
KAN|8|17|YPL227C|434
KAN|8|18|YOL013C|550
KAN|8|19|YOL018C|344
KAN|8|20|YPR003C|466
KAN|8|21|YPL246C|451
KAN|8|22|YOR377W|456
KAN|8|23|YPL274W|485
KAN|8|24|YPL051W|529
KAN|9|1|YPL170W|629
KAN|9|2|YOL065C|524
KAN|9|3|YOR311C|424
KAN|9|4|YOR321W|465
KAN|9|5|YPL195W|542
KAN|9|6|YOL047C|446
KAN|9|7|YOR307C|451
KAN|9|8|YPL087W|449
KAN|9|9|YPL207W|467
KAN|9|10|YPL206C|464
KAN|9|11|YOR284W|483
KAN|9|12|YOR285W|460
KAN|9|13|YOR288C|464
KAN|9|14|YOL030W|494
KAN|9|15|YOL031C|473
KAN|9|16|YOR291W|479
KAN|9|17|YCL025C|462
KAN|9|18|YDL052C|479
KAN|9|19|YPR173C|272
KAN|9|20|YCL001W|469
KAN|9|21|YPR148C|458
KAN|9|22|YPR149W|383
KAN|9|23|YDL018C|422
KAN|9|24|YBR067C|525
KAN|10|1|YDL019C|747
KAN|10|2|YPR135W|427
KAN|10|3|YGR227W|511
KAN|10|4|YBR162W-A|460
KAN|10|5|YBR164C|468
KAN|10|6|YBR052C|464
KAN|10|7|YBR171W|366
KAN|10|8|YBR036C|485
KAN|10|9|YPR114W|409
KAN|10|10|YFR041C|401
KAN|10|11|YBR132C|480
KAN|10|12|YBR106W|463
KAN|10|13|YPR063C|446
KAN|10|14|YPR071W|478
KAN|10|15|YBL102W|476
KAN|10|16|YBR097W|0
KAN|10|17|YDL121C|511
KAN|10|18|YDR518W|0
KAN|10|19|YDR519W|504
KAN|10|20|YDR524C|492
KAN|10|21|YML048W|436
KAN|10|22|YJR073C|411
KAN|10|23|wt_blank_sean|0
KAN|10|24|YJR088C|571
KAN|11|1|YDR503C|662
KAN|11|2|YML059C|419
KAN|11|3|YML055W|454
KAN|11|4|YDL099W|431
KAN|11|5|YDL100C|423
KAN|11|6|YDR484W|265
KAN|11|7|YDR492W|478
KAN|11|8|YGL126W|452
KAN|11|9|YIL124W|479
KAN|11|10|YDL091C|485
KAN|11|11|YDL093W|472
KAN|11|12|YFL048C|423
KAN|11|13|YDL095W|482
KAN|11|14|YFL025C|497
KAN|11|15|YGL161C|382
KAN|11|16|YGL167C|484
KAN|11|17|YGR261C|517
KAN|11|18|YGR263C|502
KAN|11|19|YGR266W|508
KAN|11|20|YNR039C|436
KAN|11|21|YNL146W|438
KAN|11|22|YNR019W|403
KAN|11|23|YCR043C|533
KAN|11|24|YNR021W|471
KAN|12|1|YCR044C|722
KAN|12|2|YCR061W|428
KAN|12|3|YNR030W|471
KAN|12|4|YBR177C|411
KAN|12|5|YNR008W|442
KAN|12|6|YNR013C|448
KAN|12|7|YBR283C|416
KAN|12|8|YNL041C|503
KAN|12|9|YNL044W|452
KAN|12|10|YBR290W|479
KAN|12|11|YNL046W|438
KAN|12|12|YNL049C|481
KAN|12|13|YBR273C|494
KAN|12|14|YBR264C|421
KAN|12|15|YNL008C|499
KAN|12|16|YDL137W|417
KAN|12|17|YJL024C|559
KAN|12|18|YJL029C|0
KAN|12|19|YML067C|503
KAN|12|20|YJL004C|501
KAN|12|21|YML038C|384
KAN|12|22|YER151C|345
KAN|12|23|YML075C|508
KAN|12|24|YGR086C|461
KAN|13|1|YGR089W|587
KAN|13|2|YGR106C|409
KAN|13|3|YLR246W|446
KAN|13|4|YJR118C|276
KAN|13|5|YDR205W|412
KAN|13|6|YGR038W|402
KAN|13|7|YJR131W|433
KAN|13|8|YJR134C|446
KAN|13|9|YER120W|465
KAN|13|10|YER122C|448
KAN|13|11|YJR117W|474
KAN|13|12|YER113C|449
KAN|13|13|YJR040W|396
KAN|13|14|YKR067W|430
KAN|13|15|YJR031C|447
KAN|13|16|YMR054W|477
KAN|13|17|YIR033W|369
KAN|13|18|YJR010C-A|476
KAN|13|19|YJR015W|488
KAN|13|20|YMR052W|422
KAN|13|21|YBR287W|449
KAN|13|22|YBR288C|501
KAN|13|23|YAR002C-A|422
KAN|13|24|YMR119W|452
KAN|14|1|YNL125C|661
KAN|14|2|YNL130C|454
KAN|14|3|YIL030C|408
KAN|14|4|YNL085W|364
KAN|14|5|YNL095C|427
KAN|14|6|YLR390W-A|401
KAN|14|7|YJL078C|402
KAN|14|8|YKR053C|408
KAN|14|9|YNL051W|461
KAN|14|10|YPL137C|435
KAN|14|11|YDL072C|2
KAN|14|12|YCR048W|506
KAN|14|13|YCR067C|424
KAN|14|14|YCR034W|448
KAN|14|15|YGR130C|430
KAN|14|16|YGL223C|463
KAN|14|17|YBR255W|446
KAN|14|18|YER087C-B|398
KAN|14|19|YIL105C|403
KAN|14|20|YDR476C|457
KAN|14|21|YDR525W|471
KAN|14|22|YDR057W|407
KAN|14|23|YBR159W|395
KAN|14|24|YHR123W|746
KAN|15|1|YGR284C|663
KAN|15|2|YOL101C|431
KAN|15|3|YOL107W|443
KAN|15|4|YNL300W|418
KAN|15|5|YOL110W|361
KAN|15|6|YOR317W|423
KAN|15|7|YML071C|632
KAN|15|8|YIR038C|560
KAN|15|9|YML101C|357
KAN|15|10|YOL137W|405
KAN|15|11|YDR424C|362
KAN|15|12|YMR065W|439
KAN|15|13|YML128C|396
KAN|15|14|YHR045W|454
KAN|15|15|YHR181W|445
KAN|15|16|YMR123W|469
KAN|15|17|YLR039C|359
KAN|15|18|YLR050C|453
KAN|15|19|YNR075W|411
KAN|15|20|YOL088C|637
KAN|15|21|YMR313C|479
KAN|15|22|YHR004C|519
KAN|15|23|YLR450W|445
KAN|15|24|YDL192W|505
KAN|16|1|YNR051C|467
KAN|16|2|YJL123C|519
KAN|16|3|YJL117W|468
KAN|16|4|YDL222C|382
KAN|16|5|YDL226C|404
KAN|16|6|YDL231C|411
KAN|16|7|YDL232W|403
KAN|16|8|YJL079C|401
KAN|16|9|YKR088C|379
KAN|16|10|YJL073W|441
KAN|16|11|YJL062W|423
KAN|16|12|YJR066W|371
KAN|16|13|YDR483W|429
KAN|16|14|YER044C|225
KAN|16|15|YDL204W|507
KAN|16|16|YBR058C-A|174
KAN|16|17|YBR096W|290
KAN|16|18|YBR234C|327
KAN|16|19|YDR027C|127
KAN|16|20|YDR032C|346
KAN|16|21|YEL022W|348
KAN|16|22|YER053C-A|322
KAN|16|23|YER100W|78
KAN|16|24|YGL095C|133
NAT|WT Control
KAN|1|1|YCR017C|408
KAN|1|2|YDR056C|453
KAN|1|3|YBR229C|477
KAN|1|4|YCR011C|466
KAN|1|5|YBL011W|448
KAN|1|6|YBL017C|481
KAN|1|7|YCL056C|526
KAN|1|8|YDR137W|398
KAN|1|9|YAR044W|472
KAN|1|10|YBR201W|499
KAN|1|11|YCL045C|484
KAN|1|12|YBR183W|529
KAN|1|13|YDR108W|525
KAN|1|14|YAL007C|520
KAN|1|15|YDR100W|494
KAN|1|16|YAL026C|537
KAN|1|17|YAL023C|543
KAN|1|18|YBL082C|568
KAN|1|19|YDR084C|502
KAN|1|20|YAL042W|493
KAN|1|21|YAL058W|577
KAN|1|22|YGL200C|0
KAN|1|23|YGL203C|559
KAN|1|24|YDR294C|587
KAN|2|1|YDR297W|580
KAN|2|2|YEL001C|467
KAN|2|3|YEL003W|403
KAN|2|4|YDR304C|488
KAN|2|5|YEL004W|447
KAN|2|6|YEL005C|503
KAN|2|7|YDR307W|447
KAN|2|8|YGL084C|436
KAN|2|9|YGL054C|430
KAN|2|10|YER019C-A|423
KAN|2|11|YDR270W|440
KAN|2|12|YDR410C|0
KAN|2|13|YDR411C|462
KAN|2|14|YER004W|472
KAN|2|15|YER005W|443
KAN|2|16|YGL020C|512
KAN|2|17|YEL064C|26
KAN|2|18|YGL027C|472
KAN|2|19|YDR233C|466
KAN|2|20|YEL042W|455
KAN|2|21|YEL043W|429
KAN|2|22|YGL005C|553
KAN|2|23|YGL010W|538
KAN|2|24|YGL012W|0
KAN|3|1|YDR349C|464
KAN|3|2|YDR221W|515
KAN|3|3|YDR222W|496
KAN|3|4|YDR357C|512
KAN|3|5|YEL031W|560
KAN|3|6|YER083C|0
KAN|3|7|YDR344C|522
KAN|3|8|YEL013W|454
KAN|3|9|YEL015W|507
KAN|3|10|YER071C|487
KAN|3|11|YDR320C|475
KAN|3|12|YHR110W|469
KAN|3|13|YIL076W|425
KAN|3|14|YIL090W|383
KAN|3|15|YIL039W|680
KAN|3|16|YIL040W|416
KAN|3|17|YIL043C|524
KAN|3|18|YIL044C|522
KAN|3|19|YGR199W|492
KAN|3|20|YGR202C|467
KAN|3|21|YHR060W|0
KAN|3|22|YIL027C|677
KAN|3|23|YHR079C|502
KAN|3|24|YGR177C|714
KAN|4|1|YGR036C|430
KAN|4|2|YHR039C|479
KAN|4|3|YIL005W|431
KAN|4|4|YIL016W|404
KAN|4|5|YGR170W|478
KAN|4|6|YHR204W|498
KAN|4|7|YGR157W|394
KAN|4|8|YHL003C|471
KAN|4|9|YHR176W|492
KAN|4|10|YHR142W|490
KAN|4|11|YGL226C-A|447
KAN|4|12|YGL231C|522
KAN|4|13|YHL031C|532
KAN|4|14|YHR135C|521
KAN|4|15|YHR136C|544
KAN|4|16|YGR105W|0
KAN|4|17|YLL014W|527
KAN|4|18|YKL020C|452
KAN|4|19|YLR080W|493
KAN|4|20|YKL140W|490
KAN|4|21|YKL008C|453
KAN|4|22|YLR056W|373
KAN|4|23|YLR064W|528
KAN|4|24|YKL119C|395
KAN|5|1|YJL134W|465
KAN|5|2|YLR042C|516
KAN|5|3|YLR023C|482
KAN|5|4|YJL178C|497
KAN|5|5|YJL171C|496
KAN|5|6|YKL094W|514
KAN|5|7|YJL168C|412
KAN|5|8|YKL212W|350
KAN|5|9|YJL192C|470
KAN|5|10|YKL073W|487
KAN|5|11|YKL179C|505
KAN|5|12|YLL043W|497
KAN|5|13|YLL052C|487
KAN|5|14|YLL055W|426
KAN|5|15|YKL063C|482
KAN|5|16|YKL065C|532
KAN|5|17|YJL198W|445
KAN|5|18|YJL196C|462
KAN|5|19|YLL023C|409
KAN|5|20|YLL028W|492
KAN|5|21|YJL212C|496
KAN|5|22|YMR022W|498
KAN|5|23|YMR214W|504
KAN|5|24|YMR215W|620
KAN|6|1|YMR010W|579
KAN|6|2|YMR015C|374
KAN|6|3|YLR207W|498
KAN|6|4|YLR350W|400
KAN|6|5|YLR220W|498
KAN|6|6|YML012W|518
KAN|6|7|YML008C|439
KAN|6|8|YMR202W|401
KAN|6|9|YLR194C|512
KAN|6|10|YMR183C|497
KAN|6|11|YML019W|494
KAN|6|12|YML013W|473
KAN|6|13|YLR292C|487
KAN|6|14|YMR161W|502
KAN|6|15|YMR163C|492
KAN|6|16|YLR396C|568
KAN|6|17|YMR152W|513
KAN|6|18|YLR130C|440
KAN|6|19|YLR268W|470
KAN|6|20|YMR029C|469
KAN|6|21|YMR031C|528
KAN|6|22|YLR372W|390
KAN|6|23|YLR242C|578
KAN|6|24|YLR250W|681
KAN|7|1|YLR120C|530
KAN|7|2|YOR245C|548
KAN|7|3|YOR115C|452
KAN|7|4|YNL297C|453
KAN|7|5|YNL156C|485
KAN|7|6|YNL153C|431
KAN|7|7|YOR002W|583
KAN|7|8|YOR092W|492
KAN|7|9|YOR214C|495
KAN|7|10|YOR216C|524
KAN|7|11|YOR085W|485
KAN|7|12|YOR089C|402
KAN|7|13|YNL194C|477
KAN|7|14|YNL327W|508
KAN|7|15|YNL190W|489
KAN|7|16|YNL323W|498
KAN|7|17|YOR198C|0
KAN|7|18|YOR067C|545
KAN|7|19|YOR070C|449
KAN|7|20|YOR079C|500
KAN|7|21|YMR307W|535
KAN|7|22|YOR049C|506
KAN|7|23|YMR292W|468
KAN|7|24|YNL219C|649
KAN|8|1|YMR299C|508
KAN|8|2|YOR165W|468
KAN|8|3|YOR036W|183
KAN|8|4|YOR171C|463
KAN|8|5|YOR175C|459
KAN|8|6|YOR042W|473
KAN|8|7|YOR044W|478
KAN|8|8|YNL238W|579
KAN|8|9|YMR264W|502
KAN|8|10|YMR272C|440
KAN|8|11|YMR274C|480
KAN|8|12|YOR016C|473
KAN|8|13|YNL280C|428
KAN|8|14|YMR251W-A|498
KAN|8|15|YMR253C|486
KAN|8|16|YPR028W|480
KAN|8|17|YPL227C|541
KAN|8|18|YOL013C|529
KAN|8|19|YOL018C|395
KAN|8|20|YPR003C|501
KAN|8|21|YPL246C|509
KAN|8|22|YOR377W|523
KAN|8|23|YPL274W|521
KAN|8|24|YPL051W|683
KAN|9|1|YPL170W|499
KAN|9|2|YOL065C|498
KAN|9|3|YOR311C|427
KAN|9|4|YOR321W|496
KAN|9|5|YPL195W|559
KAN|9|6|YOL047C|477
KAN|9|7|YOR307C|455
KAN|9|8|YPL087W|482
KAN|9|9|YPL207W|490
KAN|9|10|YPL206C|503
KAN|9|11|YOR284W|457
KAN|9|12|YOR285W|483
KAN|9|13|YOR288C|487
KAN|9|14|YOL030W|481
KAN|9|15|YOL031C|491
KAN|9|16|YOR291W|517
KAN|9|17|YCL025C|525
KAN|9|18|YDL052C|532
KAN|9|19|YPR173C|203
KAN|9|20|YCL001W|513
KAN|9|21|YPR148C|509
KAN|9|22|YPR149W|460
KAN|9|23|YDL018C|480
KAN|9|24|YBR067C|671
KAN|10|1|YDL019C|646
KAN|10|2|YPR135W|408
KAN|10|3|YGR227W|520
KAN|10|4|YBR162W-A|514
KAN|10|5|YBR164C|546
KAN|10|6|YBR052C|523
KAN|10|7|YBR171W|454
KAN|10|8|YBR036C|492
KAN|10|9|YPR114W|458
KAN|10|10|YFR041C|466
KAN|10|11|YBR132C|510
KAN|10|12|YBR106W|525
KAN|10|13|YPR063C|474
KAN|10|14|YPR071W|367
KAN|10|15|YBL102W|534
KAN|10|16|YBR097W|0
KAN|10|17|YDL121C|486
KAN|10|18|YDR518W|0
KAN|10|19|YDR519W|510
KAN|10|20|YDR524C|502
KAN|10|21|YML048W|439
KAN|10|22|YJR073C|452
KAN|10|23|wt_blank_sean|0
KAN|10|24|YJR088C|666
KAN|11|1|YDR503C|550
KAN|11|2|YML059C|395
KAN|11|3|YML055W|478
KAN|11|4|YDL099W|472
KAN|11|5|YDL100C|479
KAN|11|6|YDR484W|294
KAN|11|7|YDR492W|489
KAN|11|8|YGL126W|478
KAN|11|9|YIL124W|500
KAN|11|10|YDL091C|515
KAN|11|11|YDL093W|482
KAN|11|12|YFL048C|472
KAN|11|13|YDL095W|498
KAN|11|14|YFL025C|558
KAN|11|15|YGL161C|398
KAN|11|16|YGL167C|477
KAN|11|17|YGR261C|603
KAN|11|18|YGR263C|557
KAN|11|19|YGR266W|531
KAN|11|20|YNR039C|477
KAN|11|21|YNL146W|463
KAN|11|22|YNR019W|478
KAN|11|23|YCR043C|535
KAN|11|24|YNR021W|615
KAN|12|1|YCR044C|596
KAN|12|2|YCR061W|478
KAN|12|3|YNR030W|532
KAN|12|4|YBR177C|479
KAN|12|5|YNR008W|500
KAN|12|6|YNR013C|504
KAN|12|7|YBR283C|429
KAN|12|8|YNL041C|560
KAN|12|9|YNL044W|447
KAN|12|10|YBR290W|506
KAN|12|11|YNL046W|451
KAN|12|12|YNL049C|494
KAN|12|13|YBR273C|546
KAN|12|14|YBR264C|453
KAN|12|15|YNL008C|500
KAN|12|16|YDL137W|473
KAN|12|17|YJL024C|613
KAN|12|18|YJL029C|0
KAN|12|19|YML067C|466
KAN|12|20|YJL004C|548
KAN|12|21|YML038C|470
KAN|12|22|YER151C|378
KAN|12|23|YML075C|532
KAN|12|24|YGR086C|577
KAN|13|1|YGR089W|434
KAN|13|2|YGR106C|458
KAN|13|3|YLR246W|512
KAN|13|4|YJR118C|332
KAN|13|5|YDR205W|414
KAN|13|6|YGR038W|444
KAN|13|7|YJR131W|480
KAN|13|8|YJR134C|528
KAN|13|9|YER120W|512
KAN|13|10|YER122C|487
KAN|13|11|YJR117W|551
KAN|13|12|YER113C|451
KAN|13|13|YJR040W|461
KAN|13|14|YKR067W|428
KAN|13|15|YJR031C|506
KAN|13|16|YMR054W|520
KAN|13|17|YIR033W|392
KAN|13|18|YJR010C-A|493
KAN|13|19|YJR015W|509
KAN|13|20|YMR052W|425
KAN|13|21|YBR287W|473
KAN|13|22|YBR288C|564
KAN|13|23|YAR002C-A|459
KAN|13|24|YMR119W|541
KAN|14|1|YNL125C|535
KAN|14|2|YNL130C|510
KAN|14|3|YIL030C|418
KAN|14|4|YNL085W|455
KAN|14|5|YNL095C|445
KAN|14|6|YLR390W-A|449
KAN|14|7|YJL078C|457
KAN|14|8|YKR053C|429
KAN|14|9|YNL051W|508
KAN|14|10|YPL137C|454
KAN|14|11|YDL072C|4
KAN|14|12|YCR048W|491
KAN|14|13|YCR067C|478
KAN|14|14|YCR034W|506
KAN|14|15|YGR130C|469
KAN|14|16|YGL223C|497
KAN|14|17|YBR255W|480
KAN|14|18|YER087C-B|459
KAN|14|19|YIL105C|342
KAN|14|20|YDR476C|471
KAN|14|21|YDR525W|497
KAN|14|22|YDR057W|486
KAN|14|23|YBR159W|466
KAN|14|24|YHR123W|713
KAN|15|1|YGR284C|561
KAN|15|2|YOL101C|475
KAN|15|3|YOL107W|448
KAN|15|4|YNL300W|460
KAN|15|5|YOL110W|418
KAN|15|6|YOR317W|416
KAN|15|7|YML071C|575
KAN|15|8|YIR038C|544
KAN|15|9|YML101C|352
KAN|15|10|YOL137W|440
KAN|15|11|YDR424C|342
KAN|15|12|YMR065W|467
KAN|15|13|YML128C|406
KAN|15|14|YHR045W|472
KAN|15|15|YHR181W|454
KAN|15|16|YMR123W|562
KAN|15|17|YLR039C|420
KAN|15|18|YLR050C|537
KAN|15|19|YNR075W|455
KAN|15|20|YOL088C|642
KAN|15|21|YMR313C|513
KAN|15|22|YHR004C|522
KAN|15|23|YLR450W|544
KAN|15|24|YDL192W|659
KAN|16|1|YNR051C|566
KAN|16|2|YJL123C|660
KAN|16|3|YJL117W|557
KAN|16|4|YDL222C|518
KAN|16|5|YDL226C|464
KAN|16|6|YDL231C|518
KAN|16|7|YDL232W|541
KAN|16|8|YJL079C|495
KAN|16|9|YKR088C|544
KAN|16|10|YJL073W|632
KAN|16|11|YJL062W|732
KAN|16|12|YJR066W|462
KAN|16|13|YDR483W|561
KAN|16|14|YER044C|304
KAN|16|15|YDL204W|653
KAN|16|16|YBR058C-A|291
KAN|16|17|YBR096W|294
KAN|16|18|YBR234C|413
KAN|16|19|YDR027C|184
KAN|16|20|YDR032C|375
KAN|16|21|YEL022W|511
KAN|16|22|YER053C-A|389
KAN|16|23|YER100W|38
KAN|16|24|YGL095C|228
